# Supplementary material for: Molecular landscape of kidney allograft tissues data integration portal (NephroDIP): a curated database to improve integration of high-throughput kidney transplant datasets
Source: Front Immunol. 2024 Sep 27;15:1469500. doi: 10.3389/fimmu.2024.1469500 (PMC11466753; doi:10.3389/fimmu.2024.1469500)
Supplement: Supplementary file 2 [file Table1.xlsx]

## Sheet: Table S1A
Supplementary Table S1A. List of studies compared in the chronic antibody mediated rejection use case
PubMed ID	Reference	Bio-specimen	Molecule Analyzed	Method	Comparison	Case Samples	Control Samples	Data Reference (from original paper)
25925804	Rascio et al. A type I interferon signature characterizes chronic antibody-mediated rejection in kidney transplantation. The Journal of Pathology. 2015	Blood	mRNA	Microarray	Peripheral blood mononuclear cells (PBMCs) of patients with chronic antibody mediated rejection compared to stable transplant recipients (controls)	29	29	Supplementary Table S1
25925804	Rascio et al. A type I interferon signature characterizes chronic antibody-mediated rejection in kidney transplantation. The Journal of Pathology. 2015	Blood	microRNA	Microarray	Peripheral blood mononuclear cells (PBMCs) of patients with chronic antibody mediated rejection compared to stable transplant recipients (controls)	29	29	Supplementary Table S2
34687145	Rashmi et al. Multiplexed droplet single-cell sequencing (Mix-Set) of normal and transplant kidney. American journal of transplantation. 2022	Kidney	mRNA	Single-cell RNA sequencing	Kidney explants with chronic antibody mediated rejection compared with tumour-adjacent healthy kidney tissue	2	6	Table S3
35327371	Chauveau et al. The Proteome of Antibody-Mediated Rejection: From Glomerulitis to Transplant Glomerulopathy. Biomedicines. 2022	Kidney	Protein	Mass Spectrometry	Patients with chronic active antibody-mediated rejection compared with stable grafts	10	8	Supplementary Table S2
35327371	Chauveau et al. The Proteome of Antibody-Mediated Rejection: From Glomerulitis to Transplant Glomerulopathy. Biomedicines. 2022	Kidney	Protein	Mass Spectrometry	Patients with chronic active antibody-mediated rejection compared with acute active antibody-mediated rejection	10	11	Supplementary Table S4
31918306	Jung et al. Potential urinary extracellular vesicle protein biomarkers of chronic active antibody-mediated rejection in kidney transplant recipients. Journal of chromatography. 2020	Urine	Protein	Mass Spectrometry	Transplant patients with chronic antibody-mediated rejection compared to those with long-term graft survival	9	33	Table 3
34207555	Kuscu et al. Integrative Analyses of Circulating Small RNAs and Kidney Graft Transcriptome in Transplant Glomerulopathy. International journal of molecular sciences. 2021	Blood	microRNA	RNA sequencing	Transplant patients with transplant glomerulopathy compared to normal allograft function control patients	34	19	Supplementary Table S3
35583104	Franzin et al. Extracellular vesicles derived from patients with antibody-mediated rejection induce tubular senescence and endothelial to mesenchymal transition in renal cells. American journal of transplantation. 2022	Blood	microRNA	Microarray	Transplant patients with acute antibody-mediated rejection compared to those with chronic antibody-mediated rejection	14	14	Table 3

## Sheet: Table S1B
Supplementary Table S1B. List of studies compared in the LGALS1 use case
PubMed ID	Reference	Bio-specimen	Molecule Analyzed	Method	Comparison	Case Samples	Control Samples	Data Reference (from original paper)
27699214	Venner et al. Relationships among injury, fibrosis, and time in human kidney transplant. JCI Insight. 2016	Kidney	mRNA	Microarray	Kidney transplant indication biopsies defined as late (>1 year before transplant) and compared those with ci scores >1 (fibrosis measure) to those with ci scores </= 1.	200	199	Supplementary Table S1
26990570	Modena et al. Gene Expression in Biopsies of Acute Rejection and Interstitial Fibrosis/Tubular Atrophy Reveals Highly Shared Mechanisms That Correlate With Worse Long-Term Outcomes. American Journal of transplantation. 2016	Kidney	mRNA	Microarray	Interstitial fibrosis & tubular atrophy (IF/TA) samples without inflammation and normally functioning transplants (TX)	42	99	Supplementary Table S3
26990570	Modena et al. Gene Expression in Biopsies of Acute Rejection and Interstitial Fibrosis/Tubular Atrophy Reveals Highly Shared Mechanisms That Correlate With Worse Long-Term Outcomes. American Journal of transplantation. 2016	Kidney	mRNA	Microarray	Interstitial fibrosis & tubular atrophy (IF/TA) samples with concomitant acute rejection (AR) and normally functioning transplants (TX)	29	99	Supplementary Table S3
26990570	Modena et al. Gene Expression in Biopsies of Acute Rejection and Interstitial Fibrosis/Tubular Atrophy Reveals Highly Shared Mechanisms That Correlate With Worse Long-Term Outcomes. American Journal of transplantation. 2016	Kidney	mRNA	Microarray	Interstitial fibrosis & tubular atrophy (IF/TA) samples with inflammation and normally functioning transplants (TX)	10	99	Supplementary Table S3
25946140	Dorr et al. Differentially expressed gene transcripts using RNA sequencing from the blood of immunosuppressed kidney allograft recipients. PLoS One. 2015	Blood	mRNA	RNAseq	Transplant patients at 3 months post transplant on immunosuppressive drugs compared to pre-transplant	18	32	Supplementary Table S3
25946140	Dorr et al. Differentially expressed gene transcripts using RNA sequencing from the blood of immunosuppressed kidney allograft recipients. PLoS One. 2015	Blood	mRNA	RNAseq	Transplant patients at 6 months post transplant on immunosuppressive drugs compared to pre-transplant	15	32	Supplementary Table S5
25946140	Dorr et al. Differentially expressed gene transcripts using RNA sequencing from the blood of immunosuppressed kidney allograft recipients. PLoS One. 2015	Blood	mRNA	RNAseq	Transplant patients at week 1 post transplant on immunosuppressive drugs compared to pre-transplant	31	32	Supplementary Table S1
34063776	Rhone et al. An Integrated Transcriptomic Approach to Identify Molecular Markers of Calcineurin Inhibitor Nephrotoxicity in Paediatric Kidney Transplant Recipients. International Journal of Molecular Sciences. 2021	Kidney	mRNA	Microarray	Biopsies exhibiting calcineurin inhibitor nephrotoxicity (CNIT) compared to normal allograft samples	11	12	Supplementary Table S1
24954576	Vitalone et al. Transcriptional profiling of belatacept and calcineurin inhibitor therapy in renal allograft recipients. American journal of transplantation. 2014	Kidney	mRNA	Microarray	12month protocol biopsy of patients treated with Belatacept compared with implantation control biopsies	18	26	Supplementary Table S2
24954576	Vitalone et al. Transcriptional profiling of belatacept and calcineurin inhibitor therapy in renal allograft recipients. American journal of transplantation. 2014	Kidney	mRNA	Microarray	12month protocol biopsy of patients treated with calcineurin inhibitor (CNI) compared with implantation control biopsies	17	26	Supplementary Table S3
