# Supplementary material for: Molecular landscape of kidney allograft tissues data integration portal (NephroDIP): a curated database to improve integration of high-throughput kidney transplant datasets
Source: Front Immunol. 2024 Sep 27;15:1469500. doi: 10.3389/fimmu.2024.1469500 (PMC11466753; doi:10.3389/fimmu.2024.1469500)
Supplement: Supplementary file 3 [file Table2.xlsx]

## Sheet: Table S2A
Supplementary Table S2A. Table S3 from Rashmi et al., 2022 (PMID: 34687145). Differential gene expression between cells from transplant and normal explants. mRNA expression was done via scRNAseq between cABMR and stable grafts. q-value is adj. p-value and score is log (FC)
Gene symbol	regulation	score	pvalue	adj. p-value
IGKC	up	0.88948	3.3e-169	6.7e-165
IGLC3	up	0.763104	2.17e-89	4.38e-85
IGLC2	up	0.757441	3.08e-75	6.22e-71
FTL	up	0.555695	0	0
IGHG1	up	0.526594	5e-133	1e-128
B2M	up	0.44696	0	0
IGHG3	up	0.435389	5.5e-109	1.1e-104
FOS	up	0.329133	0	0
TMSB4X	up	0.305474	0	0
HLA-DRA	up	0.288985	0	0
SRGN	up	0.281527	0	0
DUSP1	up	0.280531	0	0
ACTB	up	0.268329	0	0
RPL39	up	0.263659	0	0
CCL5	up	0.228638	0	0
FTH1	up	0.215999	2.3e-101	4.7e-97
LYZ	up	0.215071	2.1e-260	4.2e-256
RPS26	up	0.211745	0	0
C1QA	up	0.21061	9.6e-267	1.9e-262
RPS15A	up	0.203814	0	0
TMSB10	up	0.203422	3.3e-202	6.6e-198
RPL28	up	0.201658	0	0
TPT1	up	0.195728	0	0
CXCL2	up	0.195186	7e-233	1.4e-228
TYROBP	up	0.193662	3.7e-300	7.6e-296
RPS2	up	0.18995	8.5e-262	1.7e-257
CYBA	up	0.189308	0	0
RPL18A	up	0.185088	1.2e-270	2.5e-266
CD74	up	0.184104	3.4e-192	7e-188
RPS19	up	0.17877	7.1e-191	1.4e-186
ZFP36	up	0.178521	1e-285	2.1e-281
CD52	up	0.178126	0	0
AIF1	up	0.17671	3.4e-240	6.8e-236
LGALS1	up	0.176495	7.6e-158	1.5e-153
SH3BGRL	up	0.170845	0	0
CXCR4	up	0.168382	8.1e-298	1.6e-293
FCER1G	up	0.164456	1.2e-266	2.5e-262
C1QB	up	0.163819	3e-221	6.1e-217
NFKBIA	up	0.162587	3.3e-259	6.7e-255
H3F3B	up	0.157184	2.4e-238	4.8e-234
RPL21	up	0.156396	1.7e-186	3.5e-182
PFN1	up	0.156049	3.5e-283	7.1e-279
RPS3A	up	0.154674	1.1e-196	2.2e-192
FOSB	up	0.153252	9.8e-238	2e-233
S100A4	up	0.152318	1.9e-229	3.9e-225
BTG1	up	0.15163	2.7e-229	5.6e-225
RPL10	up	0.15149	1.3e-131	2.7e-127
NEAT1	up	0.149913	8.52e-62	1.72e-57
PABPC1	up	0.148774	4.4e-203	8.9e-199
RPL13	up	0.147268	1.5e-158	2.9e-154
VIM	up	0.147221	8.2e-199	1.6e-194
RPLP1	up	0.146943	5.1e-147	1e-142
NPC2	up	0.145342	2.9e-201	5.9e-197
S100A8	up	0.144171	1.1e-146	2.3e-142
CCL4	up	0.143728	3.1e-191	6.2e-187
S100A9	up	0.141189	2.7e-223	5.5e-219
RPLP2	up	0.139832	2.8e-156	5.7e-152
RPS3	up	0.139026	2.5e-158	5.1e-154
VWF	up	0.135717	7.6e-161	1.5e-156
RPL27A	up	0.135678	2.9e-175	5.9e-171
NR4A2	up	0.134713	1.2e-285	2.4e-281
RPL26	up	0.134573	4.5e-136	9e-132
CCL3	up	0.134498	1.5e-169	3e-165
CTSS	up	0.134258	1.2e-268	2.5e-264
RPS12	up	0.133916	2.9e-123	5.8e-119
RPS13	up	0.131278	2.5e-171	5.1e-167
CD69	up	0.130944	1.9e-227	3.9e-223
RPL13A	up	0.130361	7.6e-111	1.5e-106
TNFAIP3	up	0.130237	7.8e-251	1.6e-246
HLA-B	up	0.128671	4e-190	8.1e-186
APOC1	up	0.127199	1.3e-108	2.6e-104
CXCL8	up	0.126082	1.3e-153	2.7e-149
OAZ1	up	0.123527	2.6e-216	5.3e-212
RPL23A	up	0.123107	2.3e-119	4.6e-115
RGS1	up	0.12059	1.8e-192	3.7e-188
CTSB	up	0.118075	2.3e-164	4.7e-160
NAMPT	up	0.116159	1.3e-206	2.6e-202
ZFP36L2	up	0.115872	1.9e-186	3.8e-182
HMOX1	up	0.115712	2.4e-140	4.9e-136
PTPRC	up	0.115468	9.5e-258	1.9e-253
DDX5	up	0.114839	1.3e-171	2.5e-167
KLF6	up	0.114127	1.1e-116	2.1e-112
RPL35A	up	0.113796	2.5e-115	5.1e-111
RPS18	up	0.113549	1.01e-41	2.03e-37
RPL34	up	0.113178	3.1e-79	6.26e-75
HCST	up	0.111645	1.2e-254	2.5e-250
APOE	up	0.110371	5.63e-28	1.14e-23
GLUL	up	0.110075	6e-133	1.2e-128
RPL36	up	0.109944	5.52e-97	1.12e-92
SPARCL1	up	0.109621	9.41e-78	1.9e-73
GNLY	up	0.108688	8e-108	1.6e-103
RPL27	up	0.108021	6.6e-146	1.3e-141
SAT1	up	0.10776	1.61e-28	3.26e-24
IL32	up	0.106391	5e-109	1e-104
RPS15	up	0.105435	1.74e-83	3.52e-79
RPL35	up	0.103767	1.1e-101	2.13e-97
JUND	up	0.102634	2.9e-134	5.8e-130
SSR4	up	0.102039	2.27e-59	4.59e-55
RPS8	up	0.101074	4.65e-55	9.4e-51
RPS27A	up	0.100705	3.92e-61	7.92e-57
FABP5	up	0.10064	6.4e-201	1.3e-196
POMP	up	0.100609	1.5e-137	3e-133
RPS27	up	0.099499	3.37e-43	6.82e-39
RPS9	up	0.0992357	5.6e-111	1.1e-106
PTMA	up	0.0984044	1.07e-82	2.17e-78
RNASE1	up	0.0983184	8.2e-110	1.7e-105
RPL32	up	0.0974722	9.09e-47	1.84e-42
P11-1143G9.4	up	0.0971778	1.2e-125	2.4e-121
JUNB	up	0.0965076	3.4e-148	6.8e-144
TIMP1	up	0.0963026	1.16e-76	2.34e-72
PSAP	up	0.0956524	4.26e-60	8.6e-56
SEC61G	up	0.0936901	2.1e-126	4.3e-122
MYL12A	up	0.0932917	5.8e-124	1.2e-119
FYB	up	0.0917283	1.7e-205	3.5e-201
RPL11	up	0.0913213	7.47e-69	1.51e-64
CTGF	up	0.0912764	2.3e-45	4.65e-41
SUB1	up	0.0909071	9.9e-131	2e-126
RPL12	up	0.0905365	6.78e-74	1.37e-69
CXCL3	up	0.0903148	6e-122	1.2e-117
UBA52	up	0.0889756	1.2e-100	2.41e-96
LY96	up	0.0889099	1.3e-189	2.6e-185
CXCL10	up	0.0888845	6.64e-69	1.34e-64
RPS24	up	0.0879261	9.49e-84	1.92e-79
CCL2	up	0.087566	7.18e-53	1.45e-48
EEF1D	up	0.087067	1.9e-107	3.9e-103
EIF1	up	0.0869114	3.19e-94	6.44e-90
COTL1	up	0.0868026	6.1e-183	1.2e-178
SOCS3	up	0.0853908	2e-165	4e-161
EGR1	up	0.0848511	2.35e-55	4.75e-51
PFDN5	up	0.0847341	1.6e-104	3.2e-100
RPS5	up	0.0847105	1.37e-85	2.77e-81
RPL9	up	0.0846198	4.94e-79	9.99e-75
RPL19	up	0.0843741	2.16e-73	4.37e-69
LGMN	up	0.0834352	6.6e-114	1.3e-109
ID2	up	0.0832526	3.6e-119	7.3e-115
CST3	up	0.0829932	8.3e-55	1.68e-50
TSC22D3	up	0.0825394	8.7e-104	1.8e-99
HLA-DPB1	up	0.0820891	6.8e-124	1.4e-119
RPL3	up	0.0820452	2.85e-47	5.76e-43
MCL1	up	0.0816477	1.7e-126	3.5e-122
LAPTM5	up	0.0814574	2.9e-172	5.9e-168
RPS16	up	0.0814205	1.45e-91	2.92e-87
CCL4L2	up	0.0813393	1e-103	2.1e-99
FKBP1A	up	0.0811163	1.6e-112	3.3e-108
RPL18	up	0.0809461	1.06e-91	2.15e-87
HSP90AA1	up	0.0806002	4.33e-47	8.75e-43
MARCKS	up	0.0805605	7.7e-131	1.6e-126
RPS28	up	0.0801528	2.07e-44	4.19e-40
SDCBP	up	0.0786855	4.8e-114	9.6e-110
CFL1	up	0.0786554	4.6e-112	9.3e-108
CD163	up	0.0776915	4.1e-171	8.3e-167
PRDM1	up	0.077046	4.9e-134	9.8e-130
RPS25	up	0.0770137	5.53e-56	1.12e-51
TYMP	up	0.0769274	1.6e-144	3.3e-140
ATP5E	up	0.076884	4.76e-65	9.62e-61
CTSZ	up	0.0763277	1.4e-115	2.8e-111
ZFP36L1	up	0.0761639	4.41e-60	8.91e-56
MS4A6A	up	0.0759246	1.5e-132	3e-128
CD3D	up	0.075449	7.6e-141	1.5e-136
RPL30	up	0.0752985	1.27e-84	2.56e-80
STAT1	up	0.0751263	1.4e-128	2.8e-124
GPX1	up	0.0750775	2.97e-89	6e-85
RPS10	up	0.074571	2.6e-112	5.3e-108
HLA-A	up	0.0742331	1.47e-86	2.98e-82
LST1	up	0.0736708	7e-135	1.4e-130
NKG7	up	0.0736681	7.4e-141	1.5e-136
IL1B	up	0.0736135	1.5e-109	3.1e-105
PPP2R5C	up	0.0726046	1.3e-124	2.6e-120
CD44	up	0.0721985	3.5e-130	7.1e-126
HLA-C	up	0.0720587	2.8e-103	5.7e-99
HLA-E	up	0.0704206	7.9e-108	1.6e-103
MALAT1	up	0.0702247	1.36e-69	2.75e-65
LCP1	up	0.070198	1.4e-162	2.7e-158
GMFG	up	0.0700564	9.6e-149	1.9e-144
RPS6	up	0.0694025	1.86e-23	3.77e-19
CALM1	up	0.0693454	8.57e-90	1.73e-85
RPL15	up	0.0693345	4.15e-52	8.38e-48
FN1	up	0.0692869	1.88e-76	3.8e-72
SOD2	up	0.0687546	4.83e-82	9.77e-78
SOD2	up	0.0687546	4.83e-82	9.77e-78
AREG	up	0.0685963	3.47e-81	7.01e-77
TPM3	up	0.0685407	1.3e-122	2.7e-118
HLA-DPA1	up	0.0683367	3.21e-84	6.49e-80
CD14	up	0.0677112	1.8e-140	3.6e-136
HSPA1A	up	0.0676785	5.74e-26	1.16e-21
PCBP1	up	0.06745	7.79e-87	1.57e-82
STAB1	up	0.0673218	7.1e-149	1.4e-144
NFKBIZ	up	0.0663044	1.61e-89	3.25e-85
RGS2	up	0.0661227	1.2e-109	2.3e-105
MBNL1	up	0.0655293	1.1e-117	2.1e-113
C1QC	up	0.0648272	4e-119	8e-115
ARPC2	up	0.0647917	6.8e-99	1.37e-94
HSPA1B	up	0.0645774	5.45e-25	1.1e-20
CAV1	up	0.0643082	1e-86	2.02e-82
JUN	up	0.0642229	2.67e-39	5.4e-35
ACTR2	up	0.0641578	2.8e-106	5.6e-102
KLF2	up	0.0635508	9.8e-95	1.98e-90
IER3	up	0.0631856	4.91e-46	9.93e-42
EMP3	up	0.0630072	6.1e-109	1.2e-104
YWHAZ	up	0.0625117	4.96e-77	1e-72
RPS17	up	0.0624523	9.23e-48	1.86e-43
FUS	up	0.0624424	7.6e-89	1.54e-84
C6orf62	up	0.062431	1.4e-99	2.76e-95
CD2	up	0.0621735	8.3e-122	1.7e-117
MAFB	up	0.0617606	2.73e-92	5.52e-88
RPS4X	up	0.0616816	1.51e-36	3.06e-32
XBP1	up	0.0614906	2.83e-75	5.71e-71
IFI16	up	0.0611236	1.4e-103	2.9e-99
IRF1	up	0.0609855	6e-123	1.2e-118
VAMP5	up	0.0605704	9.38e-97	1.89e-92
RPL23	up	0.0595252	7.22e-58	1.46e-53
NAP1L1	up	0.059361	6.85e-76	1.38e-71
CD83	up	0.059276	1.8e-117	3.6e-113
RPS23	up	0.0592195	1.87e-29	3.78e-25
RPS20	up	0.058778	5.95e-51	1.2e-46
ISG15	up	0.058224	2.04e-83	4.13e-79
CMTM6	up	0.0580922	3.82e-93	7.73e-89
KLF4	up	0.0580044	1.85e-90	3.73e-86
CTSL	up	0.0575692	9.09e-73	1.84e-68
SGK1	up	0.0573543	8.39e-59	1.7e-54
RPS11	up	0.0571695	6.67e-58	1.35e-53
LIPA	up	0.05712	2.3e-111	4.7e-107
CCL3L3	up	0.056405	1.2e-80	2.43e-76
CAPZA1	up	0.0563928	3.5e-99	7.17e-95
CYBB	up	0.0563797	1.3e-115	2.6e-111
PLEK	up	0.056161	4.1e-122	8.3e-118
CELF2	up	0.0559958	7.58e-89	1.53e-84
ZEB2	up	0.055768	2.7e-103	5.5e-99
FCGR3A	up	0.0554328	8.9e-126	1.8e-121
H2AFZ	up	0.0553615	1.11e-65	2.24e-61
PNRC1	up	0.0552402	1.24e-68	2.5e-64
MSR1	up	0.0551318	9.72e-97	1.96e-92
RPL7	up	0.0551156	7.44e-29	1.5e-24
RGCC	up	0.0549917	4.37e-84	8.84e-80
ARPC5	up	0.0545593	1.46e-83	2.95e-79
TCF4	up	0.0542733	2.11e-69	4.27e-65
RPS29	up	0.0542149	2.49e-17	5.04e-13
BTG2	up	0.0541474	1.99e-67	4.03e-63
YBX1	up	0.0535463	4.75e-60	9.61e-56
CDC42	up	0.0530038	6.49e-54	1.31e-49
ARHGDIB	up	0.0527934	6.6e-103	1.33e-98
C14orf2	up	0.0525878	9.04e-48	1.83e-43
SAMSN1	up	0.0524908	2.6e-122	5.3e-118
ACKR1	up	0.0521013	6.53e-81	1.32e-76
RPS7	up	0.0520662	4.53e-47	9.15e-43
DDX3X	up	0.0519841	1.68e-67	3.4e-63
MNDA	up	0.0517178	7.37e-87	1.49e-82
SRSF2	up	0.0515781	7.66e-75	1.55e-70
WIPF1	up	0.0514713	3.3e-105	6.8e-101
IFNG	up	0.0512632	1.32e-90	2.66e-86
GZMA	up	0.0508616	1.65e-92	3.33e-88
CORO1A	up	0.0503788	2.4e-107	4.8e-103
GBP1	up	0.0500483	7.4e-107	1.5e-102
BEX2	down	-0.050088	4.3e-108	8.6e-104
KRT7	down	-0.050106	2.1e-117	4.2e-113
NDUFA3	down	-0.05017	4.37e-13	8.83e-09
C12orf75	down	-0.050602	2.73e-53	5.53e-49
COX6A1	down	-0.0513	1.51e-20	3.05e-16
MIR4458H	down	-0.05254	2.03e-48	4.09e-44
NDUFB2	down	-0.052871	7.6e-19	1.54e-14
MIF	down	-0.053049	2.57e-26	5.19e-22
TSC22D1	down	-0.054026	3.74e-64	7.56e-60
TSPAN1	down	-0.054967	4.5e-132	9e-128
COX7B	down	-0.055288	4.43e-18	8.96e-14
MTRNR2L	down	-0.055894	3.96e-11	8e-07
CKB	down	-0.056333	2.7e-142	5.5e-138
ELF3	down	-0.057228	9.4e-130	1.9e-125
GPX3	down	-0.058588	5.97e-47	1.21e-42
BEX5	down	-0.060023	1.3e-102	2.53e-98
CAMK2N1	down	-0.060984	3.5e-143	7.1e-139
CYSTM1	down	-0.061328	9.8e-114	2e-109
NDUFB9	down	-0.06133	7.21e-60	1.46e-55
TACSTD2	down	-0.061889	2.4e-115	4.9e-111
PPDPF	down	-0.062072	1.55e-29	3.13e-25
SRSF6	down	-0.062106	2.42e-39	4.88e-35
EPCAM	down	-0.063763	1.3e-172	2.5e-168
MT-ND3	down	-0.06417	2.16e-55	4.36e-51
SDC4	down	-0.064619	4.3e-112	8.6e-108
ATPIF1	down	-0.065333	8.86e-52	1.79e-47
TIMP3	down	-0.065655	1.27e-41	2.57e-37
KRT19	down	-0.06837	5.1e-154	1e-149
KRT18	down	-0.069288	3.3e-155	6.6e-151
LDHB	down	-0.069777	2.12e-80	4.29e-76
BCYRN1	down	-0.069932	9.9e-159	2e-154
COX7C	down	-0.07015	1.16e-27	2.34e-23
MRPL33	down	-0.070299	1.39e-52	2.81e-48
NDUFA1	down	-0.070719	5e-34	1.01e-29
KCNJ16	down	-0.072482	2.7e-178	5.5e-174
MAL	down	-0.072587	9.4e-193	1.9e-188
NDUFB1	down	-0.07299	1.78e-25	3.59e-21
CA12	down	-0.074377	3.8e-211	7.7e-207
APP	down	-0.074458	2.37e-88	4.79e-84
HIST1H4C	down	-0.074618	1.18e-82	2.38e-78
PCSK1N	down	-0.07686	5.1e-143	1e-138
NDUFC1	down	-0.077906	3.87e-82	7.82e-78
MTRNR2L	down	-0.078629	2.6e-177	5.3e-173
SRP14	down	-0.078677	1.43e-33	2.88e-29
S100A13	down	-0.079046	4.7e-104	9.4e-100
PEBP1	down	-0.079319	1.8e-108	3.7e-104
UQCRQ	down	-0.079506	6.89e-38	1.39e-33
TPM1	down	-0.079603	4.11e-96	8.3e-92
SMIM24	down	-0.086028	1.8e-152	3.6e-148
CD9	down	-0.086456	1.82e-95	3.67e-91
MT1F	down	-0.086514	5.3e-60	1.07e-55
MT1H	down	-0.086666	9.91e-20	2e-15
NDUFA4	down	-0.088618	2.18e-54	4.41e-50
CDH16	down	-0.089587	4.2e-207	8.5e-203
SOX4	down	-0.093387	1.3e-138	2.5e-134
GSTP1	down	-0.093558	3.25e-75	6.56e-71
NGFRAP1	down	-0.094238	5.8e-135	1.2e-130
COX5B	down	-0.100207	1.39e-86	2.81e-82
SLC5A12	down	-0.102787	7.1e-258	1.4e-253
EMX2	down	-0.104945	6.9e-232	1.4e-227
ATP1A1	down	-0.106004	2.7e-159	5.4e-155
ITM2B	down	-0.107668	3.61e-43	7.3e-39
TMEM52B	down	-0.109873	1.1e-183	2.2e-179
WBP5	down	-0.111161	2.5e-144	5.1e-140
MT-CO1	down	-0.114523	8.5e-220	1.7e-215
MUC1	down	-0.116162	1.7e-272	3.4e-268
PIGR	down	-0.116598	5.4e-218	1.1e-213
FXYD4	down	-0.118354	2e-201	4.1e-197
SPINK1	down	-0.122981	0	0
SLC12A1	down	-0.126977	2.9e-126	5.9e-122
MT-ND2	down	-0.132925	2.6e-214	5.2e-210
MT-ATP6	down	-0.142459	3.4e-267	6.9e-263
MT1E	down	-0.145223	6.8e-150	1.4e-145
MT2A	down	-0.147126	4.17e-54	8.43e-50
MT-CO3	down	-0.149393	0	0
IGFBP7	down	-0.15193	3.5e-215	7.1e-211
MMP7	down	-0.156502	8.2e-235	1.7e-230
MT-ND4	down	-0.163257	0	0
IGFBP5	down	-0.169713	6.2e-204	1.3e-199
MT1X	down	-0.170534	5.59e-28	1.13e-23
CRYAB	down	-0.177199	0	0
MT-CO2	down	-0.178414	0	0
HES1	down	-0.179665	1.9e-265	3.9e-261
ATP5I	down	-0.184109	1.4e-186	2.8e-182
UMOD	down	-0.189938	2.4e-169	4.8e-165
MT-ATP8	down	-0.190719	2.6e-173	5.2e-169
DSTN	down	-0.192742	3.9e-287	7.8e-283
CXCL14	down	-0.197461	1.9e-248	3.9e-244
CD24	down	-0.200632	0	0
HSPB1	down	-0.223201	0	0
MT-CYB	down	-0.232051	0	0
ADIRF	down	-0.242056	6e-307	1.2e-302
MTRNR2L1	down	-0.254495	0	0
S100A6	down	-0.264382	1.7e-301	3.4e-297
MT1G	down	-0.270181	2.93e-44	5.93e-40
SPP1	down	-0.281612	0	0
S100A2	down	-0.286619	0	0
FXYD2	down	-0.339943	0	0
CLU	down	-0.3402	0	0
MT-ND5	down	-0.376388	0	0
DEFB1	down	-0.387977	0	0
ATP1B1	down	-0.402613	0	0
MT-ND1	down	-0.432941	0	0
WFDC2	down	-0.464177	0	0
MT-ND4L	down	-0.504495	0	0

## Sheet: Table S2B
Supplementary Table S2B. Supplemental Table S2 from Chaveau et al., 2022 (PMID: 35327371). List of the 335 proteins differentiating chronic active antibody-mediated glomerular injuries from stable grafts, in ascending order of adjusted p-values. Score is fold change (caABMR/stable graft) and q-value is adj. p-value
UniProt access	Gene Symbol	Regulation	Score	q-value
E9PF17	VCAN	up	14.62	0.000707
A0A0A0MS41	SFXN3	up	9.9	0.000707
Q6PCB0	VWA1	up	5.39	0.000707
A0A087X0K0	COL15A1	up	5.09	0.000707
Q96C19	EFHD2	up	4.88	0.000707
P21589	NT5E	up	4.68	0.000707
P19971	TYMP	up	4.17	0.000707
P55884	EIF3B	up	3.07	0.000707
P43121	MCAM	up	2.96	0.000707
Q96CX2	KCTD12	up	2.74	0.000707
O60506	SYNCRIP	up	2.72	0.000707
P23381	WARS1	up	2.57	0.000707
Q13596	SNX1	up	2.26	0.000707
A0A1B0GVU9	QARS	up	2.02	0.000707
P41218	MNDA	up	1.74	0.000707
P04083	ANXA1	up	1.56	0.000707
P49411	TUFM	down	0.65	0.000707
A2A274	ACO2	down	0.51	0.000707
Q9BQI0	AIF1L	down	0.48	0.000707
Q9Y2S2	CRYL1	down	0.44	0.000707
P00918	CA2	down	0.41	0.000707
Q93088	BHMT	down	0.41	0.000707
A0A1B0GU86	ACY1	down	0.37	0.000707
Q96DG6	CMBL	down	0.35	0.000707
A0A087X1J7	GPX3	down	0.32	0.000707
P30038	ALDH4A1	down	0.31	0.000707
P17927	CR1	down	0.28	0.000707
Q6IB77	GLYAT	down	0.25	0.000707
Q02252	ALDH6A1	down	0.25	0.000707
Q9UJW2	TINAG	down	0.24	0.000707
Q16822	PCK2	down	0.18	0.000707
P09210	GSTA2	down	0.17	0.000707
P62857	RPS28	up	17.97	0.000905
P13796	LCP1	up	4.61	0.000905
P41091	EIF2S3	up	2.52	0.000905
Q14112	NID2	up	2.4	0.000905
P36542	ATP5F1C	down	0.63	0.000905
P13804	ETFA	down	0.59	0.000905
P07195	LDHB	down	0.58	0.000905
P14550	AKR1A1	down	0.56	0.000905
P00367	GLUD1	down	0.54	0.000905
Q6NVY1	HIBCH	down	0.53	0.000905
Q9UBQ7	GRHPR	down	0.53	0.000905
A0A0A0MT83	IVD	down	0.52	0.000905
P08473	MME	down	0.48	0.000905
O14745	SLC9A3R1	down	0.46	0.000905
P05091	ALDH2	down	0.45	0.000905
Q9NZN3	EHD3	down	0.33	0.000905
P30039	PBLD	down	0.32	0.000905
P50440	GATM	down	0.24	0.000905
Q9ULZ3	PYCARD	up	20.89	0.00133
J3QT28	BUB3	up	7.44	0.00133
P63220	RPS21	up	4.82	0.00133
A0A0U1RQV3	EFEMP1	up	4.35	0.00133
P32455	GBP1	up	3.81	0.00133
P05164	MPO	up	1.92	0.00133
P50552	VASP	up	1.89	0.00133
O60500	NPHS1	down	0.64	0.00133
A0A0G2JIW1	HSPA1B	down	0.63	0.00133
A0A087X0K9	TJP1	down	0.62	0.00133
P30048	PRDX3	down	0.59	0.00133
P28331	NDUFS1	down	0.59	0.00133
P21399	ACO1	down	0.52	0.00133
H3BNQ7	ABAT	down	0.45	0.00133
Q16762	TST	down	0.44	0.00133
P42765	ACAA2	down	0.41	0.00133
Q08426	EHHADH	down	0.4	0.00133
P00966	ASS1	down	0.31	0.00133
Q9NYU2	UGGT1	up	7.68	0.00176
B0QYK4	EMID1	up	5.17	0.00176
P04003	C4BPA	up	4.74	0.00176
H0Y5B4	RPL36A	up	4.5	0.00176
B1ALD9	POSTN	up	4.37	0.00176
P31146	CORO1A	up	3.46	0.00176
J3QSU6	TNC	up	3.1	0.00176
A0A0J9YY99		up	2.91	0.00176
P02751	FN1	up	2.32	0.00176
Q9UJ70	NAGK	up	1.64	0.00176
Q9H444	CHMP4B	up	1.62	0.00176
Q8NBS9	TXNDC5	up	1.54	0.00176
Q96JY6	PDLIM2	down	0.57	0.00176
Q07075	ENPEP	down	0.57	0.00176
Q96I99	SUCLG2	down	0.52	0.00176
P12277	CKB	down	0.5	0.00176
P81605	DCD	down	0.47	0.00176
P27144	AK4	down	0.43	0.00176
Q08257	CRYZ	down	0.43	0.00176
B7Z9I1	ACADM	down	0.42	0.00176
P21695	GPD1	down	0.38	0.00176
P50053	KHK	down	0.3	0.00176
E5RI16	FAM49B	up	14.07	0.00238
Q07954	LRP1	up	9.43	0.00238
E9PHS0	LANCL1	up	3.31	0.00238
P62191	PSMC1	up	2.7	0.00238
Q9ULV4	CORO1C	up	2.25	0.00238
P52907	CAPZA1	up	2.19	0.00238
Q9Y3Z3	SAMHD1	up	2.07	0.00238
F2Z2Y8	TOLLIP	up	2	0.00238
A0A087X1Z3	PSME2	up	1.73	0.00238
P62913	RPL11	up	1.54	0.00238
A0A3B3ITK7	PGM1	down	0.65	0.00238
P11766	ADH5	down	0.62	0.00238
P30041	PRDX6	down	0.61	0.00238
A0A1B0GTG2	ALDH7A1	down	0.58	0.00238
P05141	SLC25A5	down	0.57	0.00238
Q3LXA3	TKFC	down	0.56	0.00238
P13716	ALAD	down	0.5	0.00238
A0A0D9SFP2	HADH	down	0.46	0.00238
P15144	ANPEP	down	0.45	0.00238
P04040	CAT	down	0.44	0.00238
O95831	AIFM1	down	0.43	0.00238
P24752	ACAT1	down	0.39	0.00238
J3KS22	DCXR	down	0.36	0.00238
A0A3B3IS80	ALDOB	down	0.27	0.00238
A0A0S2Z4L3	PROS1	up	23.23	0.00318
A0A075B788	PTPRC	up	13.42	0.00318
H3BM42	GLG1	up	11.65	0.00318
A0A3B3IU24	HTRA1	up	7.73	0.00318
P02675	FGB	up	4.68	0.00318
A0A0A0MSV6	C1QB	up	3.94	0.00318
C9JC84	FGG	up	3.62	0.00318
Q92747	ARPC1A	up	2.53	0.00318
P12814	ACTN1	up	1.75	0.00318
H0Y8X4	DNPH1	down	0.63	0.00318
P49189	ALDH9A1	down	0.61	0.00318
O00592	PODXL	down	0.57	0.00318
P10809	HSPD1	down	0.49	0.00318
C9JDE9	ACAA1	down	0.48	0.00318
H7C126	HIBCH	down	0.47	0.00318
A0A087WV24	DDC	down	0.46	0.00318
P68871	HBB	down	0.44	0.00318
P05026	ATP1B1	down	0.44	0.00318
P09467	FBP1	down	0.33	0.00318
Q68CK6	ACSM2B	down	0.28	0.00318
Q9BVM4	GGACT	down	0.18	0.00318
E9PLA9	CAPRIN1	up	4.74	0.00449
P08603	CFH	up	3.51	0.00449
J3QSB5	RPL36	up	2.79	0.00449
D6RGG3	COL12A1	up	2.63	0.00449
Q92626	PXDN	up	2.37	0.00449
P21980	TGM2	up	2.33	0.00449
Q9UNZ2	NSFL1C	up	2.14	0.00449
E5RJU9	MTDH	up	1.52	0.00449
Q32Q12	NME1-NME2	up	1.51	0.00449
O75874	IDH1	down	0.63	0.00449
P30046	DDT	down	0.62	0.00449
A0A087WT99	C11orf54	down	0.6	0.00449
P48735	IDH2	down	0.53	0.00449
P02042	HBD	down	0.44	0.00449
P34896	SHMT1	down	0.42	0.00449
P45954	ACADSB	down	0.23	0.00449
Q99536	VAT1	up	6.66	0.0061
A0A0B4J231	IGLL5	up	4.05	0.0061
A0A087WX29	TARDBP	up	4.02	0.0061
E9PQN9	IFITM2	up	3.41	0.0061
P02671	FGA	up	3.06	0.0061
P0DOY2	IGLC2	up	2.55	0.0061
O00303	EIF3F	up	2.14	0.0061
P28838	LAP3	up	1.91	0.0061
J3KQL8	APOL2	up	1.83	0.0061
P18085	ARF4	up	1.55	0.0061
P00740	F9	up	1.55	0.0061
P17174	GOT1	down	0.62	0.0061
Q9NPJ3	ACOT13	down	0.59	0.0061
P32119	PRDX2	down	0.59	0.0061
O76041	NEBL	down	0.36	0.0061
P02730	SLC4A1	down	0.3	0.0061
Q9HCY8	S100A14	up	19.49	0.00806
P27482	CALML3	up	5.83	0.00806
Q9NR31	SAR1A	up	5.45	0.00806
P05198	EIF2S1	up	4.96	0.00806
Q9Y6K5	OAS3	up	4.02	0.00806
P42224	STAT1	up	3.03	0.00806
B7ZKJ8	ITIH4	up	2.97	0.00806
P12004	PCNA	up	2.69	0.00806
A0A3B3ISR2	C1R	up	2.58	0.00806
H0Y2P0	CD44	up	2.19	0.00806
P04114	APOB	up	2.14	0.00806
P61769	B2M	up	1.99	0.00806
P15311	EZR	down	0.66	0.00806
P10768	ESD	down	0.64	0.00806
P00167	CYB5A	down	0.63	0.00806
E7EQ64	PRSS1	down	0.63	0.00806
Q8TEW8	PARD3B	down	0.6	0.00806
A0A087WY08	THSD7A	down	0.55	0.00806
H7C0J5	CEP104	down	0.48	0.00806
P00915	CA1	down	0.46	0.00806
A8MW49	FABP1	down	0.35	0.00806
Q9Y5K6	CD2AP	up	11.78	0.0105
Q00688	FKBP3	up	4.55	0.0105
Q13185	CBX3	up	4.39	0.0105
Q14651	PLS1	up	3.15	0.0105
P29992	GNA11	up	2.98	0.0105
P26447	S100A4	up	2.52	0.0105
P02750	LRG1	up	2.48	0.0105
P14902	IDO1	up	2.29	0.0105
P55060	CSE1L	up	2.21	0.0105
A0A0C4DFS8	NAMPT	up	1.72	0.0105
P04004	VTN	up	1.62	0.0105
O94760	DDAH1	down	0.64	0.0105
F8VW96	CSRP2	down	0.56	0.0105
P20591	MX1	down	0.56	0.0105
P05154	SERPINA5	down	0.55	0.0105
A0A087WZY5	COL4A6	down	0.55	0.0105
P30084	ECHS1	down	0.45	0.0105
A0A286YF22	PHGDH	down	0.43	0.0105
Q08431	MFGE8	up	5.01	0.0135
P40121	CAPG	up	4.79	0.0135
P43652	AFM	up	4.17	0.0135
Q96DC9	OTUB2	up	3.86	0.0135
A6NF51	BPNT1	up	3.52	0.0135
A0A2R8Y5B3	EPB41L2	up	3.31	0.0135
O75556	SCGB2A1	up	3.22	0.0135
B5ME19	EIF3CL	up	2.93	0.0135
P51178	PLCD1	up	2.34	0.0135
P01008	SERPINC1	up	2.22	0.0135
Q9Y446	PKP3	up	2.08	0.0135
P26373	RPL13	up	1.87	0.0135
P40306	PSMB10	up	1.77	0.0135
P05023	ATP1A1	down	0.65	0.0135
Q15599	SLC9A3R2	down	0.6	0.0135
A6NGU5	GGT3P	down	0.58	0.0135
Q8N3V7	SYNPO	down	0.57	0.0135
P11277	SPTB	down	0.56	0.0135
P82980	RBP5	down	0.48	0.0135
P02792	FTL	down	0.35	0.0135
Q9BSE5	AGMAT	down	0.31	0.0135
P16444	DPEP1	down	0.23	0.0135
Q9UJY1	HSPB8	up	3.62	0.0177
E9PMV2	HLA-DQA1	up	2.81	0.0177
P02748	C9	up	1.83	0.0177
P18124	RPL7	up	1.82	0.0177
I3L0K7	TRAP1	up	1.75	0.0177
G5E9W9	GIMAP4	up	1.72	0.0177
P27338	MAOB	down	0.61	0.0177
Q15274	QPRT	down	0.59	0.0177
Q16698	DECR1	down	0.52	0.0177
A0A096LNH5	GATD3B	down	0.37	0.0177
P02747	C1QC	up	10.77	0.0224
P62424	RPL7A	up	6.31	0.0224
A0A286YEY1	IGHA1	up	4.3	0.0224
Q9UH99	SUN2	up	3.9	0.0224
Q9H0U4	RAB1B	up	3.34	0.0224
Q14574	DSC3	up	2.3	0.0224
B7Z5J4	CPA4	up	2.13	0.0224
Q13347	EIF3I	up	1.96	0.0224
A0A087WUM0	SYNJ2BP-COX16	up	1.85	0.0224
P50454	SERPINH1	up	1.83	0.0224
H3BR90	MSLN	up	1.79	0.0224
J3KTA4	DDX5	up	1.74	0.0224
A0A087WXM6	RPL17	up	1.64	0.0224
P35555	FBN1	up	1.52	0.0224
A0A0D9SG72	STXBP1	down	0.62	0.0224
F5GZS6	SLC3A2	down	0.61	0.0224
Q9BW30	TPPP3	down	0.61	0.0224
Q9BPW8	NIPSNAP1	down	0.53	0.0224
P30043	BLVRB	down	0.48	0.0224
O14880	MGST3	up	15.22	0.0268
E9PF63	ROCK2	up	12.4	0.0268
E5RJR5	SKP1	up	4.05	0.0268
O75368	SH3BGRL	up	4	0.0268
P08514	ITGA2B	up	3.42	0.0268
A0A0A0MSV9	TAPBP	up	2.8	0.0268
P19652	ORM2	up	2.71	0.0268
Q9Y6W5	WASF2	up	2.6	0.0268
G3V4U0	FBLN5	up	2.57	0.0268
P02743	APCS	up	2.32	0.0268
A0A2Q2TTZ9	IGKV1D-33	up	2.23	0.0268
H7C0X5	CPVL	up	2.22	0.0268
A0A0G2JJZ9	DDX39B	up	1.99	0.0268
P13671	C6	up	1.98	0.0268
A0A0A0MS08	IGHG1	up	1.92	0.0268
A0A075B716	RPS17	up	1.91	0.0268
P00488	F13A1	up	1.87	0.0268
P04275	VWF	up	1.85	0.0268
M0R0F0	RPS5	up	1.65	0.0268
K7EM38	ACTG1	up	1.64	0.0268
F8WCA0	VAMP2	up	1.56	0.0268
P21291	CSRP1	down	0.65	0.0268
P02452	COL1A1	down	0.64	0.0268
P35914	HMGCL	down	0.63	0.0268
P02794	FTH1	down	0.6	0.0268
Q9BTZ2	DHRS4	down	0.6	0.0268
Q00796	SORD	down	0.48	0.0268
P05413	FABP3	down	0.39	0.0268
P01624	IGKV3-15	up	4.97	0.0335
E9PKH6	NDUFS8	up	4.37	0.0335
A0A096LNZ9	ISG15	up	3.78	0.0335
P69892	HBG2	up	3.51	0.0335
P07360	C8G	up	2.3	0.0335
P26640	VARS	up	2	0.0335
Q9GZM7	TINAGL1	up	1.97	0.0335
Q9NZM1	MYOF	up	1.78	0.0335
O95147	DUSP14	up	1.65	0.0335
A0A0D9SF53	DDX3X	up	1.61	0.0335
P16949	STMN1	up	1.61	0.0335
Q06323	PSME1	up	1.58	0.0335
A2ACR1	PSMB9	up	1.56	0.0335
P09488	GSTM1	down	0.58	0.0335
P27487	DPP4	down	0.55	0.0335
Q6UWW0	LCN15	up	12.76	0.041
P05534	HLA-A	up	8.28	0.041
Q9Y624	F11R	up	5.16	0.041
Q10589	BST2	up	3.08	0.041
A0A0B4J2H0	IGHV1-69D	up	2.83	0.041
I3L4J1	NSF	up	2.07	0.041
E9PBF6	LMNB1	up	2.05	0.041
P00747	PLG	up	1.8	0.041
P17661	DES	up	1.8	0.041
P23142	FBLN1	up	1.79	0.041
Q15582	TGFBI	up	1.68	0.041
A0A0G2JJQ8	HLA-DRB4	up	1.56	0.041
B9A067	IMMT	down	0.65	0.041
Q5IJ48	CRB2	down	0.59	0.041
Q9Y617	PSAT1	down	0.57	0.041
P12273	PIP	down	0.55	0.041
Q86YZ3	HRNR	down	0.37	0.041
Q08AH3	ACSM2A	down	0.21	0.041
Q3ZCM7	TUBB8	up	4.26	0.0499
A0A1B0GUU9	IGHM	up	3.99	0.0499
Q9NP72	RAB18	up	3.67	0.0499
F8VY02	ERP29	up	3.33	0.0499
O00391	QSOX1	up	2.89	0.0499
A0A2R8Y7G9	H3Y1	up	2.68	0.0499
A0A087X232	C1S	up	2.68	0.0499
P80188	LCN2	up	2.66	0.0499
P01834	IGKC	up	2.38	0.0499
Q92973	TNPO1	up	2.12	0.0499
Q6UVK1	CSPG4	up	1.81	0.0499
A0A087WUQ6	GPX1	up	1.79	0.0499
P60842	EIF4A1	up	1.74	0.0499
P05155	SERPING1	up	1.54	0.0499
P62136	PPP1CA	up	1.53	0.0499
E9PF16	ACSF2	down	0.54	0.0499
F8VY04	AK2	down	0.51	0.0499
Q8NE62	CHDH	down	0.44	0.0499

## Sheet: Table S2C
Supplementary Table S2C. Supplemental Table S4 from Chaveau et al., 2022 (PMID: 35327371). List of the 137 proteins differentiating chronic active from active antibodymediated glomerular injuries, in ascending order of adjusted p-values. Score is fold change (caABMR/aABMR) and q-value is adj. p-value
UniProt access	Gene Symbol	Regulation	Score	q-value
P08603	CFH	up	2.83	0.0038
A0A3B3IU24	HTRA1	up	7.56	0.00636
A0A286YEY1	IGHA1	up	3.29	0.00636
A0A0S2Z4L3	PROS1	up	13.8	0.00636
A0A087X0K0	COL15A1	up	3.89	0.00636
P55884	EIF3B	up	2.61	0.00636
Q08431	MFGE8	up	2	0.00636
O60506	SYNCRIP	up	1.77	0.00636
B1ALD9	POSTN	up	3.84	0.00636
Q6PCB0	VWA1	up	2.55	0.00636
P05141	SLC25A5	down	0.6	0.00636
P02652	APOA2	up	2.23	0.00636
B7ZKJ8	ITIH4	up	2.6	0.00636
P01008	SERPINC1	up	2.12	0.00636
Q9BXR6	CFHR5	up	2.7	0.00636
P21589	NT5E	up	2.84	0.00636
P00747	PLG	up	1.84	0.00636
P14550	AKR1A1	down	0.65	0.00636
Q9UH99	SUN2	up	7.34	0.00636
A0A0J9YY99		up	9.16	0.00838
A0A3B3ISR2	C1R	up	2.67	0.00838
O75368	SH3BGRL	up	6.17	0.00978
P01624	IGKV3-15	up	4.29	0.00978
P0DOY2	IGLC2	up	2.46	0.00978
P05155	SERPING1	up	1.75	0.00978
P02743	APCS	up	1.89	0.00978
Q13347	EIF3I	up	1.75	0.0119
P04003	C4BPA	up	3.66	0.0119
Q14112	NID2	up	2.17	0.0119
P01037	CST1	up	1.65	0.0119
A0A087X232	C1S	up	2.73	0.0154
Q99536	VAT1	up	4.56	0.0154
Q9Y2S2	CRYL1	down	0.55	0.0168
Q93088	BHMT	down	0.52	0.0168
P27169	PON1	up	3.18	0.0168
C9JC84	FGG	up	2.69	0.0168
P02671	FGA	up	2.57	0.0168
P55060	CSE1L	up	2.22	0.0168
D6RGG3	COL12A1	up	1.93	0.0168
P02748	C9	up	1.83	0.0168
A0A1B0GU86	ACY1	down	0.42	0.0193
P33176	KIF5B	up	1.78	0.0193
P02675	FGB	up	3.16	0.0193
Q9GZM7	TINAGL1	up	2.3	0.0193
H3BNQ7	ABAT	down	0.58	0.0193
A0A0A0MS41	SFXN3	up	1.72	0.0193
P43652	AFM	up	3.23	0.0193
P00966	ASS1	down	0.49	0.0222
P00918	CA2	down	0.54	0.0222
P21695	GPD1	down	0.41	0.0222
P02787	TF	up	1.76	0.0222
P01023	A2M	up	2.12	0.0222
O14879	IFIT3	up	1.94	0.0222
P00740	F9	up	1.61	0.0222
Q16762	TST	down	0.49	0.0239
A0A087WUM0	SYNJ2BP-COX16	up	2.18	0.0239
A0A3B3IS80	ALDOB	down	0.37	0.0239
P09210	GSTA2	down	0.37	0.0239
P16444	DPEP1	down	0.28	0.0239
P02747	C1QC	up	8.87	0.0239
Q14574	DSC3	up	2.92	0.0239
A0A0B4J231	IGLL5	up	2.44	0.0239
E9PQN9	IFITM2	up	1.99	0.0239
Q3ZCM7	TUBB8	up	3.85	0.0239
Q96KP4	CNDP2	down	0.61	0.0239
P35555	FBN1	up	1.79	0.0239
Q96CX2	KCTD12	up	1.78	0.0284
P23142	FBLN1	up	1.76	0.0284
P30038	ALDH4A1	down	0.42	0.0284
Q9BSE5	AGMAT	down	0.32	0.0284
P27482	CALML3	up	3.79	0.0284
H0YJW3	ACTN1	up	1.77	0.0284
P0C0L4	C4A	up	1.59	0.0303
P09467	FBP1	down	0.4	0.0303
P16949	STMN1	up	1.89	0.0303
C9JDE9	ACAA1	down	0.65	0.0303
E5RFU2	EPHX2	down	0.52	0.0303
B1AHL2	FBLN1	up	1.85	0.0303
Q07954	LRP1	up	6.67	0.0303
Q9H0U4	RAB1B	up	3.5	0.0303
Q16822	PCK2	down	0.41	0.0303
P45954	ACADSB	down	0.64	0.0303
O00303	EIF3F	up	1.6	0.0303
A0A075B730	EPPK1	up	1.94	0.0303
B0QYK4	EMID1	up	2.24	0.0303
P29992	GNA11	up	3.31	0.0303
P98160	HSPG2	up	1.79	0.0303
E7ENL6	COL6A3	up	1.59	0.0313
P10809	HSPD1	down	0.51	0.0313
A0A0D9SFP2	HADH	down	0.58	0.0313
P80365	HSD11B2	down	0.2	0.0313
P30039	PBLD	down	0.42	0.0313
A0A0A0MSV6	C1QB	up	2.66	0.0313
A0A286YES1	IGHG3	up	1.93	0.0313
Q8WVV4	POF1B	up	1.9	0.0313
H0Y4R1	IMPDH2	up	2.02	0.0313
P01834	IGKC	up	2.64	0.0313
A0A0D9SF53	DDX3X	up	1.55	0.0313
P02751	FN1	up	1.86	0.0313
P41091	EIF2S3	up	3.22	0.0313
P50440	GATM	down	0.51	0.0313
P42765	ACAA2	down	0.42	0.0313
Q02252	ALDH6A1	down	0.35	0.0313
Q6IB77	GLYAT	down	0.48	0.0313
P04004	VTN	up	1.53	0.0313
E9PFZ2	CP	up	1.63	0.0313
P08514	ITGA2B	up	3	0.0313
J3QSU6	TNC	up	1.97	0.0355
A0A087WX29	TARDBP	up	1.67	0.0355
E5RI16	FAM49B	up	8.66	0.0355
P36952	SERPINB5	up	2.49	0.0355
Q6ZVX7	NCCRP1	up	2.64	0.0355
Q6NVY1	HIBCH	down	0.62	0.0355
G3XAI2	LAMB1	up	1.64	0.0355
P01031	C5	up	2.39	0.0355
H7C126	HIBCH	down	0.51	0.0355
P07195	LDHB	down	0.63	0.0355
P07360	C8G	up	2.46	0.0355
Q9HCY8	S100A14	up	11.24	0.0355
Q96DG6	CMBL	down	0.52	0.0403
P07858	CTSB	up	4.2	0.0403
H3BPK3	HAGH	down	0.61	0.0403
A0A0C4DH41	IGHV4-61	up	2.01	0.0403
A0A0A0MS08	IGHG1	up	1.69	0.0403
P04114	APOB	up	2.09	0.0403
P02749	APOH	up	2.67	0.0403
A0A2Q2TTZ9	IGKV1D-33	up	1.57	0.0403
Q8NE62	CHDH	down	0.64	0.0403
P12814	ACTN1	up	1.53	0.0403
F8VY02	ERP29	up	2.08	0.0403
P02649	APOE	up	2.34	0.0403
P50053	KHK	down	0.39	0.0467
P43121	MCAM	up	1.61	0.0467
P38117	ETFB	down	0.64	0.0467
A0A0G2JMX7	MAPT	up	2.02	0.0467
P30048	PRDX3	down	0.53	0.0467
P07954	FH	down	0.57	0.0467
P00734	F2	up	2.16	0.0467
P48147	PREP	up	1.83	0.0467
E9PLA9	CAPRIN1	up	2.7	0.0467

## Sheet: Table S2D
Supplementary Table S2D. Table S1 from Rascio et al., 2015 (PMID: 25925804). Genes differentially expressed between CAMR and control PBMCs. Score is fold change.
Gene Symbol	Regulation	Score	p-value
IFI27	up	7.7	<0.05
C1QB	up	5.1	<0.05
ANKRD22	up	4.8	<0.05
SIGLEC1	up	4.1	<0.05
LTF	up	4.1	<0.05
IFI44L	up	4.1	<0.05
IFIT3	up	3.6	<0.05
C1QA	up	3.4	<0.05
SERPING1	up	3.3	<0.05
CXCL9	up	3.2	<0.05
BATF2	up	3	<0.05
KIR2DL5A	up	2.8	<0.05
GBP1	up	2.8	<0.05
IFIT1	up	2.8	<0.05
OAS3	up	2.7	<0.05
ETV7	up	2.6	<0.05
OAS2	up	2.5	<0.05
JUP	up	2.4	<0.05
IFI44	up	2.4	<0.05
LRRC61	up	2.4	<0.05
ATAT1	up	2.3	<0.05
EBI3	up	2.3	<0.05
EPSTI1	up	2.2	<0.05
USP18	up	2.2	<0.05
STAT1	up	2.2	<0.05
C2	up	2.2	<0.05
IFITM4P	up	2.2	<0.05
LY6E	up	2.2	<0.05
XAF1	up	2.2	<0.05
PARP9	up	2.1	<0.05
FSTL3	up	2.1	<0.05
CD38	up	2.1	<0.05
IFITM2	up	2	<0.05
IFITM3	up	2	<0.05
ZNF365	down	−2.0	<0.05
DAGLA	down	−2.1	<0.05
SIGLEC17P	down	−2.1	<0.05
BNC2	down	−2.1	<0.05
DDX43	down	−2.2	<0.05
BFSP1	down	−2.3	<0.05
PRSS23	down	−2.4	<0.05
COL13A1	down	−2.4	<0.05
C2orf27A/C2orf2	down	−2.5	<0.05
ZNF683	down	−2.6	<0.05
SLC1A7	down	−3.0	<0.05

## Sheet: Table S2E
Supplementary Table S2E. Table 3 from Jung et al., 2019 (PMID: 31918306). Lists of identified proteins in chronic active antibody-mediated rejection (CAMR) and long-term graft survival (LGS) table 3. Lists of identified proteins in chronic active antibody-mediated rejection (CAMR) and long-term graft survival (LGS). Score is log2FC
UniProt	Gene Name	Regulation	Score	p-value
P07911	UMOD	down	-0.6	1e-200
P02647	APOA1	up	2.41	1e-200
P01009	SERPINA1	up	2.33	1e-200
P68871	HBB	up	1.96	1e-200
P02042	HBD	up	1.89	1e-200
P15311	EZR	down	-2.09	1e-200
P26038	MSN	down	-1.91	1e-200
P35241	RDX	down	-1.91	1e-200
Q9NZH0	GPRC5B	down	-3.09	1e-200
P0DOX7	IGK	up	1.93	1.41254e-127
P53990	IST1	down	-0.98	2.69153e-119
P07195	LDHB	down	-3.09	4.67735e-110
Q6ZMR3	LDHAL6A	down	-3.31	4.67735e-110
P00338	LDHA	down	-3.31	4.67735e-110
O60494	CUBN	down	-0.76	2.24e-71
P16444	DPEP1	down	-2.66	8.71e-70
P0DOX5	IGG1	up	0.72	2.24e-68
P27105	STOM	down	-1.29	4.68e-68
P15144	ANPEP	down	-0.77	3.55e-63
P02790	HPX	up	1.55	1.41e-57
P02787	TF	up	0.76	2.4e-50
P0DOX2	IGA2	up	1.53	5.89e-49
P01877	IGHA2	up	1.53	5.89e-49
O43653	PSCA	down	-0.53	3.89e-40
P01024	C3	up	2.71	3.63e-35
P08473	MME	down	-1.38	2.34e-34
P07355	ANXA2	down	-0.68	2e-32
O00592	PODXL	down	-7.25	5.01e-32
P25311	AZGP1	up	1.1	1.82e-31
P00450	CP	up	3.13	5.75e-30
B9A064	IGLL5	up	0.62	3.24e-29
P0DOX8	IGL1	up	0.62	3.24e-29
P0DOY3	IGLC3	up	0.62	3.24e-29
P0DOY2	IGLC2	up	0.62	3.24e-29
P0CF74	IGLC6	up	0.62	3.24e-29
P0CG04	IGLC1	up	0.62	3.24e-29
P01833	PIGR	down	-0.63	5.01e-29
P15941	MUC1	down	-3.66	8.32e-29
Q9NQ84	GPRC5C	down	-1.37	5.01e-24
P05154	SERPINA5	down	-2.42	1.86e-23
P02766	TTR	up	6.31	1.86e-22
P0C0L5	C4B	up	3.16	1.78e-21
P0C0L4	C4A	up	3.16	1.78e-21
P04196	HRG	up	4.38	5.75e-21
P01023	A2M	up	3.62	9.12e-21
P20742	PZP	up	3.13	9.12e-21

## Sheet: Table S2F
Supplementary Table S2F. Table S2 from Rascio et al., 2015 (PMID: 25925804). miRNAs differentially expressed between CAMR and control PBMCs. Score is fold change.
miRNA symbol	Regulation	Score	p-value
hsa-miR-10a-5p	down	−2.7	<0.05
hsa-miR-148b-3p	down	−2.5	<0.05
hsa-miR-148b-3p	down	−2.0	<0.05
hsa-miR-16-5p	down	−2.4	<0.05
hsa-miR-181a-5p	down	−2.7	<0.05
hsa-miR-18b-5p	down	−2.9	<0.05
hsa-miR-18b-5p	down	−2.9	<0.05
hsa-miR-195-3p	down	−2.1	<0.05
hsa-miR-210	down	−2.4	<0.05
hsa-miR-221-5p	down	−2.1	<0.05
hsa-miR-29b-3p	down	−2.8	<0.05
hsa-miR-29c-5p	down	−2.4	<0.05
hsa-miR-501-3p	down	−2.1	<0.05
hsa-miR-7-5p	down	−2.2	<0.05
hsa-miR-769-5p	down	−2.6	<0.05
hsa-miR-7a-1-3p	down	−2.3	<0.05

## Sheet: Table S2G
Supplementary Table S2G. Supplementary Table S3 from Kuscu et al., 2021 (PMID: 34207555): Differentially expressed miRNAs in TG compared to normal allograft function. Score is log FC (>0 is up-regulated and <0 is down-regulated. q-value is FDR 10%.
miRNA	regulation	score	p-value	q-value
hsa-miR-1224-5p	down	-2.75	9.3e-06	0.00506149
hsa-miR-1299-3p	NOT SIGNIFICANT	-2.55	0.00341	0.107253
hsa-miR-5189-5p	down	-2.33	0.000723	0.0561925
hsa-miR-3150b-3p	NOT SIGNIFICANT	-2.19	0.00349	0.107253
hsa-miR-11401	down	-2.06	0.000401	0.0403989
hsa-miR-4508-5p	down	-1.76	8.96e-05	0.0243588
hsa-miR-11401-5p	down	-1.74	0.00212	0.0923211
hsa-miR-183-5p	down	-1.7	0.00221	0.0923211
hsa-miR-3158-2-3p	down	-1.63	0.00129	0.0737041
hsa-miR-629-5p	down	-1.61	0.000158	0.028567
hsa-miR-378d-1-3p	down	-1.58	0.000446	0.0403989
hsa-miR-92b-5p	NOT SIGNIFICANT	-1.55	0.00283	0.102605
hsa-miR-378h-5p	down	-1.44	0.00179	0.0886619
hsa-miR-106b-3p	down	-1.42	0.000351	0.0403989
hsa-miR-320c	NOT SIGNIFICANT	-1.33	0.00375	0.107253
hsa-miR-576-3p	down	-1.33	0.00129	0.0737041
hsa-miR-423-5p	down	-1.24	0.00135	0.0737041
hsa-mir-101-3p	NOT SIGNIFICANT	-1.09	0.00363	0.107253
hsa-miR-6842-5p	NOT SIGNIFICANT	1.68	0.00276	0.102605

## Sheet: Table S2H
Supplementary Table S2H. Table 3 from Franzin et al., 2022 (PMID: 35583104). Fold change and p value of differentially expressed miRNAs in the AAMR versus CAMR group displayed according fold‐changes value. Score is fold change (AAMR vs. CAMR).
miRNA	regulation	score	p-value
hsa-miR‐590‐3p	Up	2.44172	0.03
hsa-miR‐1263	Down	2.94117	0.04
hsa-miR‐192‐5p	Down	2.82769	0.05
hsa-miR‐342‐5p	Down	2.74343	0.04
hsa-let‐7g‐3p	Down	2.48063	0.04
hsa-miR‐515‐3p	Down	2.46357	0.03
hsa-miR‐500a‐5p	Down	2.1735	0.03
hsa-miR‐199b‐5p	Down	2.13457	0.04
hsa-miR‐1184	Down	2.0781	0.03
