# Supplementary material for: Molecular landscape of kidney allograft tissues data integration portal (NephroDIP): a curated database to improve integration of high-throughput kidney transplant datasets
Source: Front Immunol. 2024 Sep 27;15:1469500. doi: 10.3389/fimmu.2024.1469500 (PMC11466753; doi:10.3389/fimmu.2024.1469500)
Supplement: Supplementary file 4 [file Table3.xlsx]

## Sheet: Table S3a
Supplementary Table S3A. Gene symbols, direction of regulation, and fold changes of molecules concordantly expressed between the 3 comparisons analyzing kidney tissue (Figure 3A).
* Note "Kidney mRNA cABMR versus stable graft" had logFC and so this was converted from logFC = x to 10^x = FC so all the values were comparable
9 molecules between all three comparisons
	Kidney mRNA cABMR versus stable graft	FC	Kidney Protein cABMR versus stable graft	FC	Kidney Protein cABMR versus aABMR	FC		Kidney mRNA cABMR versus stable graft: Rashmi et al., 2022 (PMID: 34687145)
IGKC	up	7.75319	up	2.38	up	2.64		Kidney Protein cABMR versus SG & Kidney Protein cABMR versus aABMR: Chaveau et al., 2022 (PMID: 35327371)
IGLC2	up	5.7206	up	2.55	up	2.46
IGHG1	up	3.36197	up	1.92	up	1.69
SH3BGRL	up	1.48199	up	4	up	6.17
C1QB	up	1.45821	up	3.94	up	2.66
FN1	up	1.17297	up	2.32	up	1.86
C1QC	up	1.16099	up	10.77	up	8.87
DDX3X	up	1.12716	up	1.61	up	1.55
LDHB	down	0.851575	down	0.58	down	0.63
31 molecules in kidney mRNA cABMR v. stable graft and kidney protein cABMR v. stable graft
	Kidney mRNA cABMR versus stable graft	FC	Kidney Protein cABMR versus stable graft	FC
FTL	up	3.59497	down	0.35
B2M	up	2.79872	up	1.99
FTH1	up	1.64437	down	0.6
S100A4	up	1.4201	up	2.52
RPL13	up	1.40368	up	1.87
VWF	up	1.36684	up	1.85
NAMPT	up	1.30665	up	1.72
PTPRC	up	1.30457	up	13.42
DDX5	up	1.30268	up	1.74
RPL36	up	1.28808	up	2.79
RPL11	up	1.23402	up	1.54
RPS5	up	1.21538	up	1.65
RPS28	up	1.20269	up	17.97
TYMP	up	1.19379	up	4.17
STAT1	up	1.18885	up	3.03
GPX1	up	1.18871	up	1.79
HLA-A	up	1.18641	up	8.28
CD44	up	1.18086	up	2.19
LCP1	up	1.17543	up	4.61
HSPA1B	up	1.16032	down	0.63
RPS17	up	1.15466	up	1.91
ISG15	up	1.14347	up	3.78
CAPZA1	up	1.13866	up	2.19
RPL7	up	1.13531	up	1.82
MNDA	up	1.12647	up	1.74
CORO1A	up	1.123	up	3.46
GBP1	up	1.12214	up	3.81
CKB	down	0.878349	down	0.5
GPX3	down	0.8738	down	0.32
ATP1A1	down	0.783422	down	0.65
ATP1B1	down	0.395719	down	0.44
3 molecules in kidney mRNA cABMR v. stable graft and kidney protein cABMR v. aABMR
	Kidney mRNA cABMR versus stable graft	FC	Kidney Protein cABMR versus aABMR	FC
IGHG3	up	2.72514	up	1.93
CTSB	up	1.31243	up	4.2
APOE	up	1.28935	up	2.34
94 molecules in kidney protein cABMR v. stable graft and kidney protein cABMR v. aABMR
	Kidney Protein cABMR versus stable graft	FC	Kidney Protein cABMR versus aABMR	FC
SFXN3	up	9.9	up	1.72
VWA1	up	5.39	up	2.55
COL15A1	up	5.09	up	3.89
NT5E	up	4.68	up	2.84
EIF3B	up	3.07	up	2.61
MCAM	up	2.96	up	1.61
KCTD12	up	2.74	up	1.78
SYNCRIP	up	2.72	up	1.77
CRYL1	down	0.44	down	0.55
CA2	down	0.41	down	0.54
BHMT	down	0.41	down	0.52
ACY1	down	0.37	down	0.42
CMBL	down	0.35	down	0.52
ALDH4A1	down	0.31	down	0.42
GLYAT	down	0.25	down	0.48
ALDH6A1	down	0.25	down	0.35
PCK2	down	0.18	down	0.41
GSTA2	down	0.17	down	0.37
EIF2S3	up	2.52	up	3.22
NID2	up	2.4	up	2.17
AKR1A1	down	0.56	down	0.65
HIBCH	down	0.53	down	0.62
PBLD	down	0.32	down	0.42
GATM	down	0.24	down	0.51
PRDX3	down	0.59	down	0.53
ABAT	down	0.45	down	0.58
TST	down	0.44	down	0.49
ACAA2	down	0.41	down	0.42
ASS1	down	0.31	down	0.49
EMID1	up	5.17	up	2.24
C4BPA	up	4.74	up	3.66
POSTN	up	4.37	up	3.84
TNC	up	3.1	up	1.97
GPD1	down	0.38	down	0.41
KHK	down	0.3	down	0.39
FAM49B	up	14.07	up	8.66
LRP1	up	9.43	up	6.67
SLC25A5	down	0.57	down	0.6
HADH	down	0.46	down	0.58
ALDOB	down	0.27	down	0.37
PROS1	up	23.23	up	13.8
HTRA1	up	7.73	up	7.56
FGB	up	4.68	up	3.16
FGG	up	3.62	up	2.69
ACTN1	up	1.75	up	1.77
HSPD1	down	0.49	down	0.51
ACAA1	down	0.48	down	0.65
FBP1	down	0.33	down	0.4
CAPRIN1	up	4.74	up	2.7
CFH	up	3.51	up	2.83
COL12A1	up	2.63	up	1.93
ACADSB	down	0.23	down	0.64
VAT1	up	6.66	up	4.56
IGLL5	up	4.05	up	2.44
TARDBP	up	4.02	up	1.67
IFITM2	up	3.41	up	1.99
FGA	up	3.06	up	2.57
EIF3F	up	2.14	up	1.6
F9	up	1.55	up	1.61
S100A14	up	19.49	up	11.24
CALML3	up	5.83	up	3.79
ITIH4	up	2.97	up	2.6
C1R	up	2.58	up	2.67
APOB	up	2.14	up	2.09
GNA11	up	2.98	up	3.31
CSE1L	up	2.21	up	2.22
VTN	up	1.62	up	1.53
MFGE8	up	5.01	up	2
AFM	up	4.17	up	3.23
SERPINC1	up	2.22	up	2.12
AGMAT	down	0.31	down	0.32
DPEP1	down	0.23	down	0.28
C9	up	1.83	up	1.83
IGHA1	up	4.3	up	3.29
SUN2	up	3.9	up	7.34
RAB1B	up	3.34	up	3.5
DSC3	up	2.3	up	2.92
EIF3I	up	1.96	up	1.75
SYNJ2BP-COX16	up	1.85	up	2.18
FBN1	up	1.52	up	1.79
ITGA2B	up	3.42	up	3
APCS	up	2.32	up	1.89
IGKV1D-33	up	2.23	up	1.57
IGKV3-15	up	4.97	up	4.29
C8G	up	2.3	up	2.46
TINAGL1	up	1.97	up	2.3
STMN1	up	1.61	up	1.89
PLG	up	1.8	up	1.84
FBLN1	up	1.79	up	1.76
TUBB8	up	4.26	up	3.85
ERP29	up	3.33	up	2.08
C1S	up	2.68	up	2.73
SERPING1	up	1.54	up	1.75
CHDH	down	0.44	down	0.64

## Sheet: Table S3b
Supplementary Table S3B. Gene symbols, direction of regulation, and fold changes of molecules concordantly expressed between the 3 comparisons analyzing kidney tissue and between the comparison analyzing peripheral blood mononuclear cells (Figure 3B).
* Note mRNA cABMR had log2FC and so this was converted from log2FC = x to 2^x = FC so all the values were comparable											Blood mRNA cABMR versus stable graft: Rascio et al., 2015 (PMID: 25925804)
Blood mRNA cABMR versus stable graft, Kidney mRNA cABMR versus stable graft, Kidney Protein cABMR versus stable graft, Kidney Protein cABMR versus aABMR											Kidney mRNA cABMR versus stable graft: Rashmi et al., 2022 (PMID: 34687145)
	Blood mRNA cABMR versus stable graft	FC	Kidney mRNA cABMR versus stable graft	FC	Kidney Protein cABMR versus stable graft	FC	Kidney Protein cABMR versus aABMR	FC			Kidney Protein cABMR versus stable graft & Kidney Protein cABMR versus aABMR: Chaveau et al., 2022 (PMID: 35327371)
C1QB	up	5.1	up	1.45821	up	3.94	up	2.66
Blood mRNA cABMR versus stable, Kidney mRNA cABMR versus stable, Kidney Protein cABMR versus stable graft
	Blood mRNA cABMR versus stable graft	FC	Kidney mRNA cABMR versus stable graft	FC	Kidney Protein cABMR versus stable graft	FC
GBP1	up	2.8	up	1.12214	up	3.81
STAT1	up	2.2	up	1.18885	up	3.03
Blood mRNA cABMR versus stable graft, Kidney mRNA cABMR versus stable graft, Kidney Protein cABMR versus aABMR
Blood mRNA cABMR versus stable graft, Kidney Protein cABMR versus stable graft, Kidney Protein cABMR versus aABMR
	Blood mRNA cABMR versus stable graft	FC	Kidney Protein cABMR versus stable graft	FC	Kidney Protein cABMR versus aABMR	FC
SERPING1	up	3.3	up	1.54	up	1.75
IFITM2	up	2	up	3.41	up	1.99
Blood mRNA cABMR versus stable graft, Kidney mRNA cABMR versus stable graft
	Blood mRNA cABMR versus stable graft	FC	Kidney mRNA cABMR versus stable graft	FC
C1QA	up	3.4	up	1.62409
Blood mRNA cABMR versus stable graft, Kidney Protein cABMR versus stable graft
	Blood mRNA cABMR versus stable graft	FC	Kidney Protein cABMR versus stable graft	FC
OAS3	up	2.7	up	4.02
Blood mRNA cABMR versus stable graft, Kidney Protein cABMR versus aABMR
	Blood mRNA cABMR versus stable graft	FC	Kidney Protein cABMR versus aABMR	FC
IFIT3	up	3.6	up	1.94

## Sheet: Table S3c
Supplementary Table S3C. Gene symbols, direction of regulation, and fold changes of proteins concordantly expressed between the 2 comparisons analyzing protein expression in kidney tissue and proteins within the urinary extracellular vesicles (Figure 3C).
* Note "Urine mRNA Protein cABMR versus long-term graft survival" had log2FC and so this was converted from logFC = x to 2^x = FC so all the values were comparable
Urine cABMR v. long-term graft survival and Kidney cABMR v. stable graft and Kidney cABMR v. aABMR similarities of 4 molecules								Urine Protein cABMR versus long-term graft survival: Jung et al., 2019 (PMID: 31918306)
	Urine Protein cABMR v. long-term graft surival	FC	Kidney Protein cABMR v. stable graft	FC	Kidney Protein cABMR v. aABMR	FC		Kidney Protein cABMR versus stable graft & Kidney Protein cABMR versus aABMR: Chaveau et al., 2022 (PMID: 35327371)
LDHB	down	0.11744	down	0.58	down	0.63
DPEP1	down	0.15822	down	0.23	down	0.28
IGLL5	up	1.53688	up	4.05	up	2.44
IGLC2	up	1.53688	up	2.55	up	2.46
Urine cABMR v. long-term graft survival and Kidney cABMR v. stable graft similarities of 7 molecules
	Urine Protein cABMR v. long-term graft surival	FC	Kidney Protein cABMR v. stable graft	FC
HBB	up	3.89062	down	0.44
HBD	up	3.70635	down	0.44
EZR	down	0.234881	down	0.66
ANPEP	down	0.586417	down	0.45
MME	down	0.384219	down	0.48
PODXL	down	0.0065695	down	0.57
SERPINA5	down	0.186856	down	0.55
Urine cABMR v. long-term graft survival and Kidney cABMR v. aABMR similarities of 4 molecules
	Urine Protein cABMR v. long-term graft surival	FC	Kidney Protein cABMR v. aABMR	FC
TF	up	1.69349	up	1.76
CP	up	8.75435	up	1.63
C4A	up	8.9383	up	1.59
A2M	up	12.295	up	2.12
