# Supplementary material for: Molecular landscape of kidney allograft tissues data integration portal (NephroDIP): a curated database to improve integration of high-throughput kidney transplant datasets
Source: Front Immunol. 2024 Sep 27;15:1469500. doi: 10.3389/fimmu.2024.1469500 (PMC11466753; doi:10.3389/fimmu.2024.1469500)
Supplement: Supplementary file 5 [file Table4.xlsx]

## Sheet: Table S4a
Supplementary Table S4A. Enriched biological processes found in gene ontology of the 137 shared molecules between at least 2 of 3 kidney tissue comparisons.
ID	Description	GeneRatio	BgRatio	pvalue	p.adjust	qvalue	geneID	Count
GO:0002455	GO:0002455	humoral immune response mediated by circulating immunoglobulin	9/131	46/18614	2.83586e-11	2.7111e-08	2.2157e-08	PTPRC/C1QB/C1QC/C4BPA/C1R/C9/C8G/C1S/SERPING1	9
GO:0002253	GO:0002253	activation of immune response	21/131	495/18614	3.80394e-11	2.7111e-08	2.2157e-08	MNDA/GBP1/HSPA1B/PTPRC/C1QB/C1QC/IGHG1/DDX3X/HLA-A/IGKC/IGHG3/C4BPA/HSPD1/CFH/S100A14/C1R/C9/IGHA1/C8G/C1S/SERPING1	21
GO:0006958	GO:0006958	complement activation, classical pathway	8/131	33/18614	5.80774e-11	2.7111e-08	2.2157e-08	C1QB/C1QC/C4BPA/C1R/C9/C8G/C1S/SERPING1	8
GO:0030193	GO:0030193	regulation of blood coagulation	10/131	70/18614	5.83959e-11	2.7111e-08	2.2157e-08	APOE/ABAT/PROS1/FGB/FGG/FGA/VTN/SERPINC1/PLG/SERPING1	10
GO:0030195	GO:0030195	negative regulation of blood coagulation	9/131	50/18614	6.29825e-11	2.7111e-08	2.2157e-08	APOE/ABAT/PROS1/FGB/FGG/FGA/VTN/PLG/SERPING1	9
GO:1900047	GO:1900047	negative regulation of hemostasis	9/131	51/18614	7.60276e-11	2.7111e-08	2.2157e-08	APOE/ABAT/PROS1/FGB/FGG/FGA/VTN/PLG/SERPING1	9
GO:1900046	GO:1900046	regulation of hemostasis	10/131	72/18614	7.80013e-11	2.7111e-08	2.2157e-08	APOE/ABAT/PROS1/FGB/FGG/FGA/VTN/SERPINC1/PLG/SERPING1	10
GO:0002181	GO:0002181	cytoplasmic translation	13/131	159/18614	9.57427e-11	2.91178e-08	2.37971e-08	RPS28/RPL11/RPL36/RPL13/RPL7/SH3BGRL/RPS17/RPS5/EIF3B/SYNCRIP/EIF2S3/EIF3F/EIF3I	13
GO:0050818	GO:0050818	regulation of coagulation	10/131	75/18614	1.18456e-10	3.17647e-08	2.59604e-08	APOE/ABAT/PROS1/FGB/FGG/FGA/VTN/SERPINC1/PLG/SERPING1	10
GO:0050819	GO:0050819	negative regulation of coagulation	9/131	54/18614	1.30558e-10	3.17647e-08	2.59604e-08	APOE/ABAT/PROS1/FGB/FGG/FGA/VTN/PLG/SERPING1	9
GO:0061045	GO:0061045	negative regulation of wound healing	10/131	78/18614	1.76646e-10	3.90709e-08	3.19315e-08	APOE/ABAT/PROS1/FGB/FGG/FGA/VTN/APCS/PLG/SERPING1	10
GO:0006956	GO:0006956	complement activation	9/131	58/18614	2.55321e-10	5.17664e-08	4.23072e-08	C1QB/C1QC/C4BPA/CFH/C1R/C9/C8G/C1S/SERPING1	9
GO:0016064	GO:0016064	immunoglobulin mediated immune response	12/131	145/18614	4.52668e-10	8.47186e-08	6.92381e-08	PTPRC/C1QB/B2M/C1QC/IGHG1/C4BPA/HSPD1/C1R/C9/C8G/C1S/SERPING1	12
GO:0019724	GO:0019724	B cell mediated immunity	12/131	148/18614	5.74123e-10	9.31997e-08	7.61694e-08	PTPRC/C1QB/B2M/C1QC/IGHG1/C4BPA/HSPD1/C1R/C9/C8G/C1S/SERPING1	12
GO:0042730	GO:0042730	fibrinolysis	7/131	27/18614	5.74597e-10	9.31997e-08	7.61694e-08	PROS1/FGB/FGG/FGA/VTN/PLG/SERPING1	7
GO:1903035	GO:1903035	negative regulation of response to wounding	10/131	93/18614	1.03769e-09	1.57794e-07	1.28961e-07	APOE/ABAT/PROS1/FGB/FGG/FGA/VTN/APCS/PLG/SERPING1	10
GO:0006959	GO:0006959	humoral immune response	14/131	250/18614	2.61933e-09	3.74873e-07	3.06373e-07	PTPRC/C1QB/C1QC/HLA-A/C4BPA/FGB/CFH/FGA/C1R/C9/IGHA1/C8G/C1S/SERPING1	14
GO:0061041	GO:0061041	regulation of wound healing	11/131	137/18614	3.42568e-09	4.63038e-07	3.78427e-07	APOE/ABAT/PROS1/FGB/FGG/FGA/VTN/SERPINC1/APCS/PLG/SERPING1	11
GO:0007596	GO:0007596	blood coagulation	13/131	224/18614	6.51046e-09	8.33681e-07	6.81344e-07	VWF/APOE/ABAT/PROS1/FGB/FGG/FGA/F9/VTN/SERPINC1/PLG/FBLN1/SERPING1	13
GO:0050817	GO:0050817	coagulation	13/131	229/18614	8.48793e-09	1.03256e-06	8.43879e-07	VWF/APOE/ABAT/PROS1/FGB/FGG/FGA/F9/VTN/SERPINC1/PLG/FBLN1/SERPING1	13
GO:0007599	GO:0007599	hemostasis	13/131	230/18614	8.94323e-09	1.03614e-06	8.46805e-07	VWF/APOE/ABAT/PROS1/FGB/FGG/FGA/F9/VTN/SERPINC1/PLG/FBLN1/SERPING1	13
GO:0042060	GO:0042060	wound healing	17/131	439/18614	1.26424e-08	1.39813e-06	1.14265e-06	CD44/VWF/GPX1/APOE/MCAM/ABAT/PROS1/FGB/FGG/FGA/F9/VTN/SERPINC1/APCS/PLG/FBLN1/SERPING1	17
GO:0016054	GO:0016054	organic acid catabolic process	13/131	250/18614	2.41518e-08	2.44839e-06	2.001e-06	CRYL1/ALDH4A1/ALDH6A1/PCK2/AKR1A1/HIBCH/ABAT/TST/ACAA2/HADH/ACAA1/ACADSB/DPEP1	13
GO:0046395	GO:0046395	carboxylic acid catabolic process	13/131	250/18614	2.41518e-08	2.44839e-06	2.001e-06	CRYL1/ALDH4A1/ALDH6A1/PCK2/AKR1A1/HIBCH/ABAT/TST/ACAA2/HADH/ACAA1/ACADSB/DPEP1	13
GO:0002449	GO:0002449	lymphocyte mediated immunity	14/131	300/18614	2.66323e-08	2.59186e-06	2.11825e-06	CORO1A/PTPRC/C1QB/B2M/C1QC/IGHG1/HLA-A/C4BPA/HSPD1/C1R/C9/C8G/C1S/SERPING1	14
GO:1903034	GO:1903034	regulation of response to wounding	11/131	170/18614	3.28242e-08	3.07159e-06	2.51032e-06	APOE/ABAT/PROS1/FGB/FGG/FGA/VTN/SERPINC1/APCS/PLG/SERPING1	11
GO:0044282	GO:0044282	small molecule catabolic process	15/131	388/18614	9.87928e-08	8.71039e-06	7.11875e-06	APOE/CRYL1/ALDH4A1/ALDH6A1/PCK2/AKR1A1/HIBCH/ABAT/TST/ACAA2/HADH/ALDOB/ACAA1/ACADSB/DPEP1	15
GO:0032102	GO:0032102	negative regulation of response to external stimulus	16/131	446/18614	1.00243e-07	8.71039e-06	7.11875e-06	PTPRC/ISG15/HLA-A/GPX1/APOE/NT5E/ABAT/PROS1/HTRA1/FGB/FGG/FGA/VTN/APCS/PLG/SERPING1	16
GO:0031589	GO:0031589	cell-substrate adhesion	14/131	359/18614	2.4403e-07	2.04733e-05	1.67322e-05	GBP1/CORO1A/FN1/CD44/VWF/NID2/FGB/FGG/ACTN1/FGA/VTN/ITGA2B/PLG/FBLN1	14
GO:0002460	GO:0002460	adaptive immune response based on somatic recombination of immune receptors built from immunoglobulin superfamily domains	13/131	311/18614	3.06075e-07	2.48227e-05	2.02869e-05	PTPRC/C1QB/B2M/C1QC/IGHG1/HLA-A/C4BPA/HSPD1/C1R/C9/C8G/C1S/SERPING1	13
GO:0002443	GO:0002443	leukocyte mediated immunity	14/131	401/18614	9.19958e-07	7.22019e-05	5.90085e-05	CORO1A/PTPRC/C1QB/B2M/C1QC/IGHG1/HLA-A/C4BPA/HSPD1/C1R/C9/C8G/C1S/SERPING1	14
GO:0006520	GO:0006520	amino acid metabolic process	12/131	290/18614	9.93775e-07	7.5558e-05	6.17514e-05	BHMT/ACY1/ALDH4A1/GLYAT/ALDH6A1/HIBCH/ABAT/TST/ASS1/ACADSB/AGMAT/DPEP1	12
GO:0050878	GO:0050878	regulation of body fluid levels	13/131	361/18614	1.63714e-06	0.000120702	9.8646e-05	VWF/APOE/ABAT/PROS1/FGB/FGG/FGA/F9/VTN/SERPINC1/PLG/FBLN1/SERPING1	13
GO:1901605	GO:1901605	alpha-amino acid metabolic process	10/131	206/18614	1.99699e-06	0.000142902	0.00011679	BHMT/ALDH4A1/GLYAT/ALDH6A1/HIBCH/TST/ASS1/ACADSB/AGMAT/DPEP1	10
GO:1902042	GO:1902042	negative regulation of extrinsic apoptotic signaling pathway via death domain receptors	5/131	31/18614	2.34572e-06	0.000163061	0.000133265	DDX3X/GPX1/FGB/FGG/FGA	5
GO:0006413	GO:0006413	translational initiation	8/131	123/18614	2.53733e-06	0.000171481	0.000140147	SH3BGRL/RPS17/RPS5/DDX3X/EIF3B/EIF2S3/EIF3F/EIF3I	8
GO:0034116	GO:0034116	positive regulation of heterotypic cell-cell adhesion	4/131	15/18614	3.01162e-06	0.000192823	0.000157589	CD44/FGB/FGG/FGA	4
GO:0072378	GO:0072378	blood coagulation, fibrin clot formation	4/131	15/18614	3.01162e-06	0.000192823	0.000157589	FGB/FGG/FGA/FBLN1	4
GO:0072376	GO:0072376	protein activation cascade	4/131	18/18614	6.64159e-06	0.000397588	0.000324937	FGB/FGG/FGA/FBLN1	4
GO:0002183	GO:0002183	cytoplasmic translational initiation	5/131	38/18614	6.6614e-06	0.000397588	0.000324937	SH3BGRL/EIF3B/EIF2S3/EIF3F/EIF3I	5
GO:0010466	GO:0010466	negative regulation of peptidase activity	10/131	236/18614	6.7e-06	0.000397588	0.000324937	CD44/DDX3X/GPX1/CTSB/PRDX3/LRP1/ITIH4/VTN/DPEP1/SERPING1	10
GO:2001233	GO:2001233	regulation of apoptotic signaling pathway	12/131	381/18614	1.61826e-05	0.000937437	0.000766141	HSPA1B/RPL11/PTPRC/CD44/DDX3X/GPX1/ACAA2/SLC25A5/FGB/FGG/FGA/ERP29	12
GO:0050853	GO:0050853	B cell receptor signaling pathway	6/131	77/18614	1.70548e-05	0.000964984	0.000788654	MNDA/PTPRC/IGHG1/IGKC/IGHG3/IGHA1	6
GO:0051702	GO:0051702	biological process involved in interaction with symbiont	7/131	118/18614	2.00703e-05	0.0011098	0.000907005	FN1/GPX1/APOE/HSPD1/TARDBP/APCS/PLG	7
GO:0045861	GO:0045861	negative regulation of proteolysis	11/131	330/18614	2.2023e-05	0.00119071	0.000973135	RPL11/CD44/DDX3X/GPX1/CTSB/PRDX3/LRP1/ITIH4/VTN/DPEP1/SERPING1	11
GO:1902041	GO:1902041	regulation of extrinsic apoptotic signaling pathway via death domain receptors	5/131	50/18614	2.6281e-05	0.00136803	0.00111805	DDX3X/GPX1/FGB/FGG/FGA	5
GO:0034114	GO:0034114	regulation of heterotypic cell-cell adhesion	4/131	25/18614	2.64272e-05	0.00136803	0.00111805	CD44/FGB/FGG/FGA	4
GO:0006575	GO:0006575	cellular modified amino acid metabolic process	7/131	124/18614	2.76734e-05	0.0014027	0.00114638	CKB/CTSB/BHMT/ALDH4A1/GATM/ASS1/CHDH	7
GO:0051346	GO:0051346	negative regulation of hydrolase activity	11/131	345/18614	3.30982e-05	0.00164343	0.00134312	CD44/DDX3X/GPX1/CTSB/PRDX3/LRP1/ITIH4/VTN/DPEP1/APCS/SERPING1	11
GO:2001234	GO:2001234	negative regulation of apoptotic signaling pathway	9/131	233/18614	4.06853e-05	0.00197975	0.00161799	HSPA1B/CD44/DDX3X/GPX1/ACAA2/SLC25A5/FGB/FGG/FGA	9
GO:0002757	GO:0002757	immune response-activating signaling pathway	12/131	423/18614	4.50095e-05	0.00214722	0.00175486	MNDA/GBP1/HSPA1B/PTPRC/IGHG1/DDX3X/HLA-A/IGKC/IGHG3/HSPD1/S100A14/IGHA1	12
GO:0016032	GO:0016032	viral process	12/131	426/18614	4.81817e-05	0.00225435	0.00184241	HSPA1B/STAT1/ISG15/DDX3X/CTSB/APOE/EIF3B/TARDBP/IFITM2/EIF3F/RAB1B/APCS	12
GO:0007160	GO:0007160	cell-matrix adhesion	9/131	239/18614	4.95661e-05	0.00227536	0.00185959	FN1/CD44/NID2/FGB/FGG/ACTN1/FGA/VTN/ITGA2B	9
GO:0009410	GO:0009410	response to xenobiotic stimulus	12/131	440/18614	6.56848e-05	0.00295946	0.00241868	STAT1/ATP1A1/GPX1/CMBL/GLYAT/GSTA2/ABAT/ASS1/HADH/ACAA1/FBP1/DPEP1	12
GO:0034113	GO:0034113	heterotypic cell-cell adhesion	5/131	61/18614	6.93662e-05	0.00301371	0.00246302	PTPRC/CD44/FGB/FGG/FGA	5
GO:1900024	GO:1900024	regulation of substrate adhesion-dependent cell spreading	5/131	61/18614	6.93662e-05	0.00301371	0.00246302	GBP1/FGB/FGG/FGA/FBLN1	5
GO:2001237	GO:2001237	negative regulation of extrinsic apoptotic signaling pathway	6/131	99/18614	7.10458e-05	0.00303253	0.0024784	HSPA1B/DDX3X/GPX1/FGB/FGG/FGA	6
GO:0044403	GO:0044403	biological process involved in symbiotic interaction	10/131	313/18614	7.50507e-05	0.00307349	0.00251188	HSPA1B/FN1/GPX1/CTSB/APOE/HSPD1/TARDBP/IFITM2/APCS/PLG	10
GO:0034446	GO:0034446	substrate adhesion-dependent cell spreading	6/131	100/18614	7.51487e-05	0.00307349	0.00251188	GBP1/FN1/FGB/FGG/FGA/FBLN1	6
GO:0030198	GO:0030198	extracellular matrix organization	10/131	314/18614	7.70624e-05	0.00307349	0.00251188	LCP1/VWA1/COL15A1/NID2/POSTN/LRP1/COL12A1/VTN/PLG/FBLN1	10
GO:0090087	GO:0090087	regulation of peptide transport	8/131	197/18614	7.77688e-05	0.00307349	0.00251188	CA2/PCK2/ABAT/HADH/FGB/FGG/FGA/GNA11	8
GO:0043062	GO:0043062	extracellular structure organization	10/131	315/18614	7.91197e-05	0.00307349	0.00251188	LCP1/VWA1/COL15A1/NID2/POSTN/LRP1/COL12A1/VTN/PLG/FBLN1	10
GO:0031638	GO:0031638	zymogen activation	5/131	63/18614	8.10395e-05	0.00307349	0.00251188	FGB/FGG/FGA/F9/C1R	5
GO:0002764	GO:0002764	immune response-regulating signaling pathway	12/131	450/18614	8.13319e-05	0.00307349	0.00251188	MNDA/GBP1/HSPA1B/PTPRC/IGHG1/DDX3X/HLA-A/IGKC/IGHG3/HSPD1/S100A14/IGHA1	12
GO:0071692	GO:0071692	protein localization to extracellular region	11/131	382/18614	8.27998e-05	0.00307349	0.00251188	APOE/PCK2/ABAT/HADH/FGB/FGG/FGA/GNA11/AFM/FBN1/ERP29	11
GO:0045229	GO:0045229	external encapsulating structure organization	10/131	317/18614	8.33747e-05	0.00307349	0.00251188	LCP1/VWA1/COL15A1/NID2/POSTN/LRP1/COL12A1/VTN/PLG/FBLN1	10
GO:0050851	GO:0050851	antigen receptor-mediated signaling pathway	8/131	201/18614	8.94814e-05	0.00324938	0.00265562	MNDA/GBP1/PTPRC/IGHG1/HLA-A/IGKC/IGHG3/IGHA1	8
GO:0002831	GO:0002831	regulation of response to biotic stimulus	12/131	463/18614	0.000106407	0.00380718	0.0031115	MNDA/HSPA1B/STAT1/ISG15/DDX3X/HLA-A/APOE/HTRA1/HSPD1/CFH/S100A14/SERPING1	12
GO:0090277	GO:0090277	positive regulation of peptide hormone secretion	6/131	107/18614	0.000109453	0.00385941	0.00315418	PCK2/ABAT/FGB/FGG/FGA/GNA11	6
GO:0006000	GO:0006000	fructose metabolic process	3/131	14/18614	0.000117162	0.00401486	0.00328123	KHK/ALDOB/FBP1	3
GO:0050667	GO:0050667	homocysteine metabolic process	3/131	14/18614	0.000117162	0.00401486	0.00328123	BHMT/TST/DPEP1	3
GO:2001236	GO:2001236	regulation of extrinsic apoptotic signaling pathway	7/131	156/18614	0.000118812	0.00401486	0.00328123	HSPA1B/PTPRC/DDX3X/GPX1/FGB/FGG/FGA	7
GO:0002793	GO:0002793	positive regulation of peptide secretion	6/131	109/18614	0.000121246	0.00404097	0.00330257	PCK2/ABAT/FGB/FGG/FGA/GNA11	6
GO:0010951	GO:0010951	negative regulation of endopeptidase activity	7/131	160/18614	0.000139077	0.00457263	0.00373708	CD44/DDX3X/GPX1/PRDX3/VTN/DPEP1/SERPING1	7
GO:0050708	GO:0050708	regulation of protein secretion	9/131	275/18614	0.000144634	0.00469194	0.00383459	APOE/PCK2/ABAT/HADH/FGB/FGG/FGA/GNA11/ERP29	9
GO:0002683	GO:0002683	negative regulation of immune system process	12/131	487/18614	0.00017043	0.00545601	0.00445904	MNDA/GBP1/FN1/PTPRC/C1QC/ISG15/HLA-A/GPX1/C4BPA/FBN1/APCS/SERPING1	12
GO:0010810	GO:0010810	regulation of cell-substrate adhesion	8/131	222/18614	0.000177616	0.00556476	0.00454792	GBP1/FN1/FGB/FGG/FGA/VTN/PLG/FBLN1	8
GO:0001732	GO:0001732	formation of cytoplasmic translation initiation complex	3/131	16/18614	0.000178402	0.00556476	0.00454792	EIF3B/EIF3F/EIF3I	3
GO:0022407	GO:0022407	regulation of cell-cell adhesion	12/131	491/18614	0.000183801	0.00559794	0.00457503	CORO1A/PTPRC/CD44/B2M/HLA-A/ABAT/ASS1/FGB/FGG/HSPD1/FGA/PLG	12
GO:0031348	GO:0031348	negative regulation of defense response	9/131	284/18614	0.000184067	0.00559794	0.00457503	PTPRC/ISG15/HLA-A/GPX1/APOE/NT5E/HTRA1/APCS/SERPING1	9
GO:0052547	GO:0052547	regulation of peptidase activity	11/131	425/18614	0.000210543	0.0063241	0.0051685	CD44/DDX3X/GPX1/CTSB/PRDX3/LRP1/HSPD1/ITIH4/VTN/DPEP1/SERPING1	11
GO:0043154	GO:0043154	negative regulation of cysteine-type endopeptidase activity involved in apoptotic process	5/131	78/18614	0.000223748	0.00663875	0.00542566	CD44/DDX3X/GPX1/PRDX3/DPEP1	5
GO:0006957	GO:0006957	complement activation, alternative pathway	3/131	18/18614	0.000257293	0.00754209	0.00616393	CFH/C9/C8G	3
GO:0002429	GO:0002429	immune response-activating cell surface receptor signaling pathway	9/131	302/18614	0.000290088	0.00840219	0.00686687	MNDA/GBP1/PTPRC/IGHG1/HLA-A/IGKC/IGHG3/S100A14/IGHA1	9
GO:0010544	GO:0010544	negative regulation of platelet activation	3/131	19/18614	0.000303966	0.00870059	0.00711074	APOE/ABAT/FGG	3
GO:0045088	GO:0045088	regulation of innate immune response	10/131	373/18614	0.000311325	0.00880759	0.00719819	MNDA/HSPA1B/ISG15/DDX3X/HLA-A/APOE/HSPD1/CFH/S100A14/SERPING1	10
GO:0035592	GO:0035592	establishment of protein localization to extracellular region	10/131	374/18614	0.000317994	0.00889285	0.00726787	APOE/PCK2/ABAT/HADH/FGB/FGG/FGA/GNA11/AFM/ERP29	10
GO:0072329	GO:0072329	monocarboxylic acid catabolic process	6/131	131/18614	0.000329944	0.00893672	0.00730372	CRYL1/PCK2/AKR1A1/ACAA2/HADH/ACAA1	6
GO:0002920	GO:0002920	regulation of humoral immune response	4/131	47/18614	0.000330581	0.00893672	0.00730372	PTPRC/C4BPA/CFH/SERPING1	4
GO:0045646	GO:0045646	regulation of erythrocyte differentiation	4/131	47/18614	0.000330581	0.00893672	0.00730372	HSPA1B/STAT1/B2M/ISG15	4
GO:0008625	GO:0008625	extrinsic apoptotic signaling pathway via death domain receptors	5/131	86/18614	0.000352926	0.00938357	0.00766892	DDX3X/GPX1/FGB/FGG/FGA	5
GO:0030168	GO:0030168	platelet activation	6/131	133/18614	0.000357873	0.00938357	0.00766892	VWF/APOE/ABAT/FGB/FGG/FGA	6
GO:0006953	GO:0006953	acute-phase response	4/131	48/18614	0.000358681	0.00938357	0.00766892	FN1/ASS1/ITIH4/APCS	4
GO:0032092	GO:0032092	positive regulation of protein binding	5/131	87/18614	0.000372355	0.00963764	0.00787657	RPL11/B2M/APOE/LRP1/VTN	5
GO:0070372	GO:0070372	regulation of ERK1 and ERK2 cascade	9/131	315/18614	0.000394676	0.0101079	0.00826087	GBP1/FN1/PTPRC/CD44/APOE/FGB/FGG/FGA/FBLN1	9
GO:0009083	GO:0009083	branched-chain amino acid catabolic process	3/131	21/18614	0.000412937	0.0104654	0.00855306	ALDH6A1/HIBCH/ACADSB	3
GO:0090276	GO:0090276	regulation of peptide hormone secretion	7/131	192/18614	0.000423405	0.01062	0.00867945	PCK2/ABAT/HADH/FGB/FGG/FGA/GNA11	7
GO:0046887	GO:0046887	positive regulation of hormone secretion	6/131	138/18614	0.000435828	0.0108201	0.00884295	PCK2/ABAT/FGB/FGG/FGA/GNA11	6
GO:0022409	GO:0022409	positive regulation of cell-cell adhesion	9/131	321/18614	0.000452501	0.011019	0.00900548	CORO1A/PTPRC/CD44/B2M/HLA-A/FGB/FGG/HSPD1/FGA	9
GO:0034101	GO:0034101	erythrocyte homeostasis	6/131	139/18614	0.000452896	0.011019	0.00900548	HSPA1B/STAT1/B2M/RPS17/ISG15/SLC25A5	6
GO:2000117	GO:2000117	negative regulation of cysteine-type endopeptidase activity	5/131	91/18614	0.00045826	0.0110391	0.00902192	CD44/DDX3X/GPX1/PRDX3/DPEP1	5
GO:0002791	GO:0002791	regulation of peptide secretion	7/131	195/18614	0.00046462	0.0110826	0.00905745	PCK2/ABAT/HADH/FGB/FGG/FGA/GNA11	7
GO:0030449	GO:0030449	regulation of complement activation	3/131	22/18614	0.000475685	0.0111283	0.00909483	C4BPA/CFH/SERPING1	3
GO:0042026	GO:0042026	protein refolding	3/131	22/18614	0.000475685	0.0111283	0.00909483	HSPA1B/B2M/HSPD1	3
GO:0001906	GO:0001906	cell killing	7/131	197/18614	0.000493833	0.0114428	0.00935188	CORO1A/PTPRC/B2M/IGHG1/HLA-A/CFH/C9	7
GO:0015833	GO:0015833	peptide transport	8/131	259/18614	0.000500203	0.0114811	0.00938316	CA2/PCK2/ABAT/HADH/FGB/FGG/FGA/GNA11	8
GO:0010823	GO:0010823	negative regulation of mitochondrion organization	4/131	53/18614	0.000525335	0.0119452	0.0097625	GPX1/ACAA2/SLC25A5/VAT1	4
GO:0002768	GO:0002768	immune response-regulating cell surface receptor signaling pathway	9/131	329/18614	0.000540288	0.0121479	0.00992811	MNDA/GBP1/PTPRC/IGHG1/HLA-A/IGKC/IGHG3/S100A14/IGHA1	9
GO:0032727	GO:0032727	positive regulation of interferon-alpha production	3/131	23/18614	0.000544233	0.0121479	0.00992811	STAT1/DDX3X/HSPD1	3

## Sheet: Table S4b
Supplementary Table S4B. Pathways significantly enriched in PathDIP of the 137 shared molecules between at least 2 of 3 kidney tissue comparisons.
Current selection:	Human
IDs:	IGKC, IGLC2, IGHG1, SH3BGRL, C1QB, FN1, C1QC, DDX3X, LDHB, FTL, B2M, FTH1, S100A4, RPL13, VWF, NAMPT, PTPRC, DDX5, RPL36, RPL11, RPS5, RPS28, TYMP, STAT1, GPX1, HLA-A, CD44, LCP1, HSPA1B, RPS17, ISG15, CAPZA1, RPL7, MNDA, CORO1A, GBP1, CKB, GPX3, ATP1A1, ATP1B1, IGHG3, CTSB, APOE, SFXN3, VWA1, COL15A1, NT5E, EIF3B, MCAM, KCTD12, SYNCRIP, CRYL1, CA2, BHMT, ACY1, CMBL, ALDH4A1, GLYAT, ALDH6A1, PCK2…
Data type:	Literature curated (core) pathway memberships
Protein interaction set:	n/a
Minimum confidence level for predicted associations:	n/a
Pathway sources:	ACSN2, BioCarta, HumanCyc, KEGG, Panther_Pathway, PathBank, PharmGKB, REACTOME, MetabolicAtlas, SIGNOR 3.0, UniProt_Pathways, WikiPathways
Pathway types:	Cellular processes and organization, Drugs and vitamins, Environmental information processing, Genetic information processing, Metabolism, Organismal systems
q(FDR:BH):	< 0.05
RESULTS:
Counts and extended list of input IDs present in different pathDIP components
Data component	Literature curated (core) pathway memberships	Extended pathway associations. Protein interaction set: Experimentally detected PPIs Minimum confidence level for predicted associations: 0.99	Extended pathway associations. Protein interaction set: Experimentally detected and computationally predicted PPIs (full IID) Minimum confidence level for predicted associations: 0.99
Total not found IDs	12	4	2
Not found IDs	AFM, CAPRIN1, EMID1, FAM49B, IGLL5, KCTD12, PBLD, S100A14, SH3BGRL, SYNCRIP, SYNJ2BP-COX16, TINAGL1	FAM49B, PBLD, SYNJ2BP-COX16, TINAGL1	FAM49B, PBLD
Total found IDs	125	133	135
Found IDs	ABAT, ACAA1, ACAA2, ACADSB, ACTN1, ACY1, AGMAT, AKR1A1, ALDH4A1, ALDH6A1, ALDOB, APCS, APOB, APOE, ASS1, ATP1A1, ATP1B1, B2M, BHMT, C1QB, C1QC, C1R, C1S, C4BPA, C8G, C9, CA2, CALML3, CAPZA1, CD44, CFH, CHDH, CKB, CMBL, COL12A1, COL15A1, CORO1A, CRYL1, CSE1L, CTSB, DDX3X, DDX5, DPEP1, DSC3, EIF2S3, EIF3B, EIF3F, EIF3I, ERP29, F9, FBLN1, FBN1, FBP1, FGA, FGB, FGG, FN1, FTH1, FTL, GATM, GBP1, GLYAT,…	ABAT, ACAA1, ACAA2, ACADSB, ACTN1, ACY1, AFM, AGMAT, AKR1A1, ALDH4A1, ALDH6A1, ALDOB, APCS, APOB, APOE, ASS1, ATP1A1, ATP1B1, B2M, BHMT, C1QB, C1QC, C1R, C1S, C4BPA, C8G, C9, CA2, CALML3, CAPRIN1, CAPZA1, CD44, CFH, CHDH, CKB, CMBL, COL12A1, COL15A1, CORO1A, CRYL1, CSE1L, CTSB, DDX3X, DDX5, DPEP1, DSC3, EIF2S3, EIF3B, EIF3F, EIF3I, EMID1, ERP29, F9, FBLN1, FBN1, FBP1, FGA, FGB, FGG, FN1, FTH1, FT…	ABAT, ACAA1, ACAA2, ACADSB, ACTN1, ACY1, AFM, AGMAT, AKR1A1, ALDH4A1, ALDH6A1, ALDOB, APCS, APOB, APOE, ASS1, ATP1A1, ATP1B1, B2M, BHMT, C1QB, C1QC, C1R, C1S, C4BPA, C8G, C9, CA2, CALML3, CAPRIN1, CAPZA1, CD44, CFH, CHDH, CKB, CMBL, COL12A1, COL15A1, CORO1A, CRYL1, CSE1L, CTSB, DDX3X, DDX5, DPEP1, DSC3, EIF2S3, EIF3B, EIF3F, EIF3I, EMID1, ERP29, F9, FBLN1, FBN1, FBP1, FGA, FGB, FGG, FN1, FTH1, FT…
Lists of input IDs present in different pathDIP components per particular source
Data component	Literature curated (core) pathway memberships	Extended pathway associations. Protein interaction set: Experimentally detected PPIs Minimum confidence level for predicted associations: 0.99	Extended pathway associations. Protein interaction set: Experimentally detected and computationally predicted PPIs (full IID) Minimum confidence level for predicted associations: 0.99
ACSN2	ACTN1, ALDOB, B2M, CD44, CSE1L, CTSB, DSC3, EIF2S3, EIF3B, EIF3F, EIF3I, FBLN1, FBP1, FN1, FTH1, FTL, GNA11, GPX1, HSPA1B, ITGA2B, LDHB, LRP1, MFGE8, PLG, POSTN, PRDX3, PROS1, PTPRC, S100A4, SLC25A5, STAT1, TNC, TYMP	ABAT, ACAA2, ACTN1, AFM, AKR1A1, ALDH4A1, ALDOB, APCS, APOB, APOE, ASS1, ATP1A1, ATP1B1, B2M, C4BPA, C9, CA2, CAPRIN1, CAPZA1, CD44, CHDH, CKB, COL12A1, CRYL1, CSE1L, CTSB, DDX3X, DDX5, DSC3, EIF2S3, EIF3B, EIF3F, EIF3I, FBLN1, FBN1, FBP1, FGA, FGG, FN1, FTH1, FTL, GBP1, GNA11, GPD1, GPX1, HADH, HLA-A, HSPA1B, HSPD1, HTRA1, IGHA1, ISG15, ITGA2B, KCTD12, LCP1, LDHB, LRP1, MCAM, MFGE8, NAMPT, NID2,…	ABAT, ACAA2, ACTN1, AFM, AGMAT, AKR1A1, ALDH4A1, ALDH6A1, ALDOB, APCS, APOB, APOE, ASS1, ATP1A1, ATP1B1, B2M, C1QB, C1QC, C1R, C1S, C4BPA, C8G, C9, CA2, CALML3, CAPRIN1, CAPZA1, CD44, CFH, CKB, COL12A1, COL15A1, CORO1A, CRYL1, CSE1L, CTSB, DDX3X, DDX5, DSC3, EIF2S3, EIF3B, EIF3F, EIF3I, ERP29, F9, FBLN1, FBN1, FBP1, FGA, FGB, FGG, FN1, FTH1, FTL, GBP1, GNA11, GPD1, GPX1, GPX3, HADH, HLA-A, HSPA1B…
BioCarta	ACTN1, B2M, C1QB, C1QC, C1R, C1S, C9, CD44, DDX5, EIF2S3, F9, FGA, FGB, FGG, GNA11, GPX1, GSTA2, HLA-A, KHK, PLG, PROS1, PTPRC, SERPINC1, SERPING1, STAT1, STMN1	ACAA2, ACTN1, AFM, ALDH4A1, ALDOB, APCS, APOB, APOE, ATP1A1, ATP1B1, B2M, C1QB, C1QC, C1R, C1S, C4BPA, C8G, C9, CAPRIN1, CAPZA1, CD44, CFH, CKB, COL12A1, CSE1L, CTSB, DDX3X, DDX5, DSC3, EIF2S3, EIF3B, EIF3F, EIF3I, F9, FBLN1, FBN1, FBP1, FGA, FGB, FGG, FN1, FTH1, GBP1, GNA11, GPD1, GPX1, GSTA2, HLA-A, HSPA1B, HSPD1, IGHA1, IGHG1, IGLL5, ISG15, ITGA2B, KCTD12, KHK, LCP1, LDHB, LRP1, MCAM, MNDA, PL…	ABAT, ACAA1, ACAA2, ACTN1, AFM, ALDH4A1, ALDH6A1, ALDOB, APCS, APOB, APOE, ASS1, ATP1A1, ATP1B1, B2M, C1QB, C1QC, C1R, C1S, C4BPA, C8G, C9, CALML3, CAPRIN1, CAPZA1, CD44, CFH, CKB, COL12A1, COL15A1, CORO1A, CSE1L, CTSB, DDX3X, DDX5, EIF2S3, EIF3B, EIF3F, EIF3I, ERP29, F9, FBLN1, FBN1, FBP1, FGA, FGB, FGG, FN1, FTH1, FTL, GBP1, GNA11, GPD1, GPX1, GSTA2, HADH, HLA-A, HSPA1B, HSPD1, HTRA1, IFITM2, I…
HumanCyc	ACAA2, ALDOB, ASS1, DPEP1, FBP1, GPX3, GSTA2, HADH, KHK, LDHB, NT5E, TYMP	ABAT, ACAA2, AKR1A1, ALDH4A1, ALDOB, APOE, ASS1, ATP1B1, DPEP1, FBP1, FN1, GPX3, GSTA2, HADH, HSPD1, IGHG3, ISG15, KHK, LDHB, NT5E, PRDX3, RAB1B, STAT1, SUN2, TARDBP, TYMP	ABAT, ACAA1, ACAA2, ACADSB, AGMAT, AKR1A1, ALDH4A1, ALDH6A1, ALDOB, APOB, ASS1, ATP1B1, BHMT, C1S, CKB, CRYL1, DDX5, DPEP1, EIF2S3, FBP1, FN1, GNA11, GPX1, GPX3, GSTA2, HADH, HIBCH, HSPD1, ISG15, ITGA2B, KHK, LDHB, LRP1, NT5E, PRDX3, RAB1B, RPS17, RPS5, S100A14, SLC25A5, TARDBP, TYMP
KEGG	ABAT, ACAA1, ACAA2, ACADSB, ACTN1, ACY1, AGMAT, AKR1A1, ALDH4A1, ALDH6A1, ALDOB, APOB, APOE, ASS1, ATP1A1, ATP1B1, B2M, BHMT, C1QB, C1QC, C1R, C1S, C4BPA, C8G, C9, CA2, CALML3, CAPZA1, CD44, CFH, CHDH, CKB, COL12A1, COL15A1, CORO1A, CRYL1, CSE1L, CTSB, DDX3X, DDX5, EIF2S3, EIF3B, EIF3F, EIF3I, ERP29, F9, FBN1, FBP1, FGA, FGB, FGG, FN1, FTH1, FTL, GATM, GBP1, GLYAT, GNA11, GPD1, GPX1, GPX3, GSTA2,…	ABAT, ACAA1, ACAA2, ACADSB, ACTN1, ACY1, AFM, AGMAT, AKR1A1, ALDH4A1, ALDH6A1, ALDOB, APCS, APOB, APOE, ASS1, ATP1A1, ATP1B1, B2M, BHMT, C1QB, C1QC, C1R, C1S, C4BPA, C8G, C9, CA2, CALML3, CAPRIN1, CAPZA1, CD44, CFH, CHDH, CKB, COL12A1, COL15A1, CORO1A, CRYL1, CSE1L, CTSB, DDX3X, DDX5, DPEP1, DSC3, EIF2S3, EIF3B, EIF3F, EIF3I, ERP29, F9, FBLN1, FBN1, FBP1, FGA, FGB, FGG, FN1, FTH1, FTL, GATM, GBP1…	ABAT, ACAA1, ACAA2, ACADSB, ACTN1, ACY1, AFM, AGMAT, AKR1A1, ALDH4A1, ALDH6A1, ALDOB, APCS, APOB, APOE, ASS1, ATP1A1, ATP1B1, B2M, BHMT, C1QB, C1QC, C1R, C1S, C4BPA, C8G, C9, CA2, CALML3, CAPRIN1, CAPZA1, CD44, CFH, CHDH, CKB, CMBL, COL12A1, COL15A1, CORO1A, CRYL1, CSE1L, CTSB, DDX3X, DDX5, DPEP1, DSC3, EIF2S3, EIF3B, EIF3F, EIF3I, ERP29, F9, FBLN1, FBN1, FBP1, FGA, FGB, FGG, FN1, FTH1, FTL, GATM…
Panther_Pathway	ABAT, ACTN1, ALDH4A1, ALDH6A1, ALDOB, ASS1, B2M, CALML3, CD44, COL12A1, COL15A1, F9, FGA, FGB, FGG, FN1, GNA11, HSPA1B, ITGA2B, KHK, LRP1, NT5E, PLG, PROS1, PTPRC, SERPINC1, STAT1, STMN1, TUBB8, VAT1, VWF	ABAT, ACAA2, ACTN1, AFM, AKR1A1, ALDH4A1, ALDH6A1, ALDOB, APOB, APOE, ASS1, ATP1A1, B2M, C1R, CA2, CALML3, CAPRIN1, CAPZA1, CD44, CKB, COL12A1, COL15A1, CSE1L, DDX3X, DDX5, DSC3, EIF2S3, EIF3B, EIF3F, F9, FBN1, FBP1, FGA, FGB, FGG, FN1, FTH1, GNA11, GPD1, HLA-A, HSPA1B, HSPD1, HTRA1, IGHG3, ISG15, ITGA2B, KHK, LCP1, LDHB, LRP1, MCAM, NT5E, PLG, PRDX3, PROS1, PTPRC, RAB1B, RPL11, RPL13, RPL36, RPL…	ABAT, ACAA2, ACTN1, AFM, AGMAT, AKR1A1, ALDH4A1, ALDH6A1, ALDOB, APCS, APOB, APOE, ASS1, ATP1A1, ATP1B1, B2M, BHMT, C1QB, C1QC, C1R, C1S, C4BPA, C8G, C9, CALML3, CAPRIN1, CAPZA1, CD44, CFH, CKB, COL12A1, COL15A1, CORO1A, CRYL1, CSE1L, CTSB, DDX3X, DDX5, DSC3, EIF2S3, EIF3B, EIF3F, ERP29, F9, FBLN1, FBN1, FBP1, FGA, FGB, FGG, FN1, FTH1, FTL, GBP1, GNA11, GPD1, HADH, HLA-A, HSPA1B, HSPD1, HTRA1, IG…
PathBank	ABAT, ACAA2, ACADSB, AKR1A1, ALDH4A1, ALDH6A1, ALDOB, ASS1, ATP1A1, ATP1B1, BHMT, C1QB, C1QC, C1R, C1S, C9, CHDH, CKB, ERP29, F9, FBP1, FGA, FGB, FGG, GATM, GLYAT, GNA11, GPD1, GPX1, HADH, HIBCH, ITGA2B, KHK, NAMPT, PLG, RPL11, RPL13, RPL36, RPL7, RPS17, RPS28, RPS5, SERPINC1, SERPING1, STAT1, TYMP	ABAT, ACAA2, ACADSB, ACTN1, AKR1A1, ALDH4A1, ALDH6A1, ALDOB, APCS, APOB, APOE, ASS1, ATP1A1, ATP1B1, BHMT, C1QB, C1QC, C1R, C1S, C4BPA, C8G, C9, CAPZA1, CD44, CFH, CHDH, CKB, CSE1L, DDX3X, DDX5, DSC3, EIF2S3, EIF3B, EIF3F, ERP29, F9, FBP1, FGA, FGB, FGG, FN1, GATM, GLYAT, GNA11, GPD1, GPX1, HADH, HIBCH, HLA-A, HSPA1B, HSPD1, IGHA1, IGHG3, ISG15, ITGA2B, KCTD12, KHK, LCP1, LDHB, LRP1, MCAM, MNDA, …	ABAT, ACAA1, ACAA2, ACADSB, ACTN1, AGMAT, AKR1A1, ALDH4A1, ALDH6A1, ALDOB, APCS, APOB, APOE, ASS1, ATP1A1, ATP1B1, B2M, BHMT, C1QB, C1QC, C1R, C1S, C4BPA, C8G, C9, CA2, CALML3, CAPRIN1, CAPZA1, CD44, CFH, CHDH, CKB, CMBL, COL15A1, CORO1A, CRYL1, CSE1L, CTSB, DDX3X, DDX5, DSC3, EIF2S3, EIF3B, EIF3F, EIF3I, ERP29, F9, FBLN1, FBN1, FBP1, FGA, FGB, FGG, FN1, FTL, GATM, GBP1, GLYAT, GNA11, GPD1, GPX1,…
PharmGKB	ABAT, AKR1A1, APOB, APOE, ATP1A1, CKB, DPEP1, F9, FGA, FGB, FGG, GNA11, GPX1, ITGA2B, KHK, LRP1, PROS1, STAT1, VWF	ABAT, ACTN1, AKR1A1, APCS, APOB, APOE, ASS1, ATP1A1, CAPRIN1, CD44, CKB, CSE1L, DDX3X, DDX5, DPEP1, DSC3, EIF2S3, EIF3F, EIF3I, F9, FGA, FGB, FGG, FN1, GNA11, GPX1, GSTA2, HLA-A, HSPA1B, HSPD1, IGHG3, ISG15, ITGA2B, KHK, LCP1, LDHB, LRP1, MCAM, PRDX3, PROS1, PTPRC, RAB1B, RPL11, RPL13, RPL36, RPL7, RPS17, RPS28, S100A4, SERPINC1, SH3BGRL, SLC25A5, STAT1, STMN1, SUN2, TARDBP, VAT1, VTN, VWF	ABAT, ACAA1, ACTN1, AKR1A1, ALDH4A1, ALDH6A1, APCS, APOB, APOE, ASS1, ATP1A1, ATP1B1, C1QB, C1QC, C1R, C1S, C4BPA, C8G, CALML3, CAPRIN1, CD44, CFH, CKB, COL12A1, COL15A1, CORO1A, CSE1L, DDX3X, DDX5, DPEP1, DSC3, EIF2S3, EIF3B, EIF3F, F9, FBLN1, FBN1, FGA, FGB, FGG, FN1, GBP1, GNA11, GPX1, GPX3, GSTA2, HADH, HLA-A, HSPA1B, HSPD1, HTRA1, IGHG1, ISG15, ITGA2B, ITIH4, KCTD12, KHK, LCP1, LDHB, LRP1, M…
REACTOME	ABAT, ACAA1, ACAA2, ACADSB, ACTN1, ACY1, AGMAT, AKR1A1, ALDH4A1, ALDH6A1, ALDOB, APCS, APOB, APOE, ASS1, ATP1A1, ATP1B1, B2M, BHMT, C1QB, C1QC, C1R, C1S, C4BPA, C8G, C9, CA2, CAPZA1, CD44, CFH, CHDH, CKB, CMBL, COL12A1, COL15A1, CORO1A, CRYL1, CTSB, DDX3X, DDX5, DPEP1, DSC3, EIF2S3, EIF3B, EIF3F, EIF3I, F9, FBLN1, FBN1, FBP1, FGA, FGB, FGG, FN1, FTH1, FTL, GATM, GBP1, GLYAT, GNA11, GPD1, GPX1, GP…	ABAT, ACAA1, ACAA2, ACADSB, ACTN1, ACY1, AFM, AGMAT, AKR1A1, ALDH4A1, ALDH6A1, ALDOB, APCS, APOB, APOE, ASS1, ATP1A1, ATP1B1, B2M, BHMT, C1QB, C1QC, C1R, C1S, C4BPA, C8G, C9, CA2, CAPRIN1, CAPZA1, CD44, CFH, CHDH, CKB, CMBL, COL12A1, COL15A1, CORO1A, CRYL1, CSE1L, CTSB, DDX3X, DDX5, DPEP1, DSC3, EIF2S3, EIF3B, EIF3F, EIF3I, EMID1, F9, FBLN1, FBN1, FBP1, FGA, FGB, FGG, FN1, FTH1, FTL, GATM, GBP1, …	ABAT, ACAA1, ACAA2, ACADSB, ACTN1, ACY1, AFM, AGMAT, AKR1A1, ALDH4A1, ALDH6A1, ALDOB, APCS, APOB, APOE, ASS1, ATP1A1, ATP1B1, B2M, BHMT, C1QB, C1QC, C1R, C1S, C4BPA, C8G, C9, CA2, CALML3, CAPRIN1, CAPZA1, CD44, CFH, CHDH, CKB, CMBL, COL12A1, COL15A1, CORO1A, CRYL1, CSE1L, CTSB, DDX3X, DDX5, DPEP1, DSC3, EIF2S3, EIF3B, EIF3F, EIF3I, EMID1, ERP29, F9, FBLN1, FBN1, FBP1, FGA, FGB, FGG, FN1, FTH1, FT…
MetabolicAtlas	ABAT, ACAA1, ACAA2, ACADSB, ACY1, AGMAT, AKR1A1, ALDH4A1, ALDH6A1, ALDOB, APOB, APOE, ASS1, ATP1A1, ATP1B1, BHMT, CA2, CHDH, CKB, CRYL1, CTSB, DPEP1, FBP1, FGA, FTH1, GATM, GLYAT, GPD1, GPX1, GPX3, GSTA2, HADH, HIBCH, KHK, LDHB, NAMPT, NT5E, PCK2, PLG, PRDX3, SFXN3, SLC25A5, TST, TYMP	ABAT, ACAA1, ACAA2, ACADSB, ACY1, AGMAT, AKR1A1, ALDH4A1, ALDH6A1, ALDOB, APOB, APOE, ASS1, ATP1A1, ATP1B1, BHMT, CA2, CAPZA1, CFH, CHDH, CKB, CRYL1, CTSB, DPEP1, FBP1, FGA, FGB, FGG, FN1, FTH1, GATM, GBP1, GLYAT, GPD1, GPX1, GPX3, GSTA2, HADH, HIBCH, HSPD1, IGHA1, IGHG1, ISG15, ITGA2B, KHK, LDHB, LRP1, MCAM, NAMPT, NT5E, PCK2, PLG, PRDX3, RAB1B, RPS5, SERPINC1, SERPING1, SFXN3, SLC25A5, SUN2, TA…	ABAT, ACAA1, ACAA2, ACADSB, ACY1, AGMAT, AKR1A1, ALDH4A1, ALDH6A1, ALDOB, APOB, APOE, ASS1, ATP1A1, ATP1B1, BHMT, C1R, C1S, C9, CA2, CAPZA1, CFH, CHDH, CKB, CMBL, CRYL1, CSE1L, CTSB, DDX5, DPEP1, EIF2S3, EIF3I, ERP29, F9, FBP1, FGA, FGB, FGG, FN1, FTH1, FTL, GATM, GLYAT, GNA11, GPD1, GPX1, GPX3, GSTA2, HADH, HIBCH, HSPA1B, HSPD1, IGHA1, IGHG1, ISG15, ITGA2B, ITIH4, KHK, LDHB, LRP1, NAMPT, NT5E, P…
SIGNOR 3.0	ACTN1, CTSB, F9, FBP1, GNA11, NAMPT, PCK2, PROS1, PTPRC, STAT1	ABAT, ACAA2, ACTN1, AFM, AKR1A1, ALDH4A1, ALDOB, APCS, APOB, ASS1, ATP1A1, ATP1B1, CAPRIN1, CAPZA1, CD44, CFH, CKB, CSE1L, CTSB, DDX3X, DDX5, DSC3, EIF2S3, EIF3B, EIF3F, EIF3I, F9, FBLN1, FBP1, FGG, FN1, GNA11, GPD1, HLA-A, HSPA1B, HSPD1, HTRA1, IGHG1, IGLL5, ISG15, ITGA2B, LCP1, LDHB, LRP1, MCAM, NAMPT, PCK2, PLG, PRDX3, PROS1, PTPRC, RPL11, RPL13, RPL36, RPL7, RPS17, RPS28, RPS5, S100A4, SERPIN…	ABAT, ACAA2, ACTN1, AFM, AKR1A1, ALDH4A1, ALDH6A1, ALDOB, APCS, APOB, APOE, ASS1, ATP1A1, B2M, C1QB, C1QC, C1R, C1S, C4BPA, C8G, C9, CAPRIN1, CAPZA1, CD44, CFH, CKB, COL12A1, CORO1A, CSE1L, CTSB, DDX3X, DDX5, DSC3, EIF2S3, EIF3B, EIF3F, EIF3I, ERP29, F9, FBLN1, FBN1, FBP1, FGA, FGB, FGG, FN1, FTL, GBP1, GNA11, GPD1, GPX1, HADH, HIBCH, HLA-A, HSPA1B, HSPD1, HTRA1, IGHG1, IGKV1D-33, IGLL5, ISG15, I…
UniProt_Pathways	ACAA1, ACAA2, ACADSB, ALDOB, BHMT, FBP1, HADH, HIBCH, LDHB, PCK2	ABAT, ACAA1, ACAA2, ACADSB, AKR1A1, ALDH4A1, ALDH6A1, ALDOB, APOE, ATP1A1, ATP1B1, BHMT, CHDH, CKB, CMBL, CSE1L, DDX3X, DDX5, DPEP1, EIF3I, FBP1, HADH, HIBCH, HSPA1B, HSPD1, ISG15, LDHB, LRP1, PCK2, PRDX3, PTPRC, RAB1B, RPL11, RPL13, RPL36, RPL7, RPS17, SH3BGRL, SLC25A5, STAT1, SUN2, SYNCRIP, TARDBP	ABAT, ACAA1, ACAA2, ACADSB, AGMAT, AKR1A1, ALDH4A1, ALDH6A1, ALDOB, APOB, APOE, ASS1, ATP1B1, BHMT, C1S, CAPZA1, CKB, CMBL, CRYL1, CSE1L, DDX3X, DPEP1, EIF2S3, EIF3B, EIF3I, ERP29, FBP1, GPD1, GPX3, HADH, HIBCH, HSPA1B, HSPD1, ISG15, ITGA2B, KHK, LDHB, LRP1, PCK2, PRDX3, PTPRC, RAB1B, RPL11, RPL13, RPS17, RPS5, SH3BGRL, SLC25A5, STAT1, SYNCRIP, TARDBP, TYMP
WikiPathways	ABAT, ACAA1, ACAA2, ACADSB, ACTN1, ACY1, AKR1A1, ALDH4A1, ALDH6A1, ALDOB, APCS, APOB, APOE, ASS1, ATP1A1, ATP1B1, B2M, BHMT, C1QB, C1QC, C1R, C1S, C4BPA, C8G, C9, CA2, CALML3, CD44, CFH, CHDH, CKB, CORO1A, CTSB, DDX3X, DDX5, DPEP1, DSC3, EIF2S3, EIF3B, EIF3F, EIF3I, F9, FBN1, FBP1, FGA, FGB, FGG, FN1, FTH1, FTL, GATM, GBP1, GLYAT, GNA11, GPD1, GPX1, GPX3, GSTA2, HADH, HIBCH, HLA-A, HSPA1B, HSPD1,…	ABAT, ACAA1, ACAA2, ACADSB, ACTN1, ACY1, AFM, AGMAT, AKR1A1, ALDH4A1, ALDH6A1, ALDOB, APCS, APOB, APOE, ASS1, ATP1A1, ATP1B1, B2M, BHMT, C1QB, C1QC, C1R, C1S, C4BPA, C8G, C9, CA2, CALML3, CAPRIN1, CAPZA1, CD44, CFH, CHDH, CKB, COL12A1, COL15A1, CORO1A, CRYL1, CSE1L, CTSB, DDX3X, DDX5, DPEP1, DSC3, EIF2S3, EIF3B, EIF3F, EIF3I, F9, FBLN1, FBN1, FBP1, FGA, FGB, FGG, FN1, FTH1, FTL, GATM, GBP1, GLYAT…	ABAT, ACAA1, ACAA2, ACADSB, ACTN1, ACY1, AFM, AGMAT, AKR1A1, ALDH4A1, ALDH6A1, ALDOB, APCS, APOB, APOE, ASS1, ATP1A1, ATP1B1, B2M, BHMT, C1QB, C1QC, C1R, C1S, C4BPA, C8G, C9, CA2, CALML3, CAPRIN1, CAPZA1, CD44, CFH, CHDH, CKB, CMBL, COL12A1, COL15A1, CORO1A, CRYL1, CSE1L, CTSB, DDX3X, DDX5, DPEP1, DSC3, EIF2S3, EIF3B, EIF3F, EIF3I, ERP29, F9, FBLN1, FBN1, FBP1, FGA, FGB, FGG, FN1, FTH1, FTL, GATM…
Pathway enrichment analysis 'q-value (FDR: BH-method) less than 0.05' (results size = 318)
Pathway Source	Pathway Name	p-value	q-value (FDR: BH-method)	q-value (Bonferroni)	Ratio	Query mapped	Pathway size	Type	Category
KEGG	Complement and coagulation cascades	1.75884e-20	1.11159e-17	1.11159e-17	0.15	18	85	Organismal systems	Immune system
WikiPathways	Complement and coagulation cascades	5.09383e-17	1.60965e-14	3.2193e-14	0.11	14	58	Organismal systems	Immune system
REACTOME	Regulation of Complement cascade	2.1635e-15	4.55777e-13	1.36733e-12	0.14	17	135	Organismal systems	Immune system
REACTOME	Complement cascade	8.22274e-15	1.29919e-12	5.19677e-12	0.14	17	146	Organismal systems	Immune system
WikiPathways	Complement system	2.23631e-12	2.8267e-10	1.41335e-09	0.11	13	96	Organismal systems	Immune system
Panther_Pathway	Blood coagulation	2.86996e-11	3.02302e-09	1.81381e-08	0.07	9	38	Organismal systems	Immune system
REACTOME	Innate Immune System	1.2685e-10	8.90769e-09	8.01692e-08	0.28	34	1151	Organismal systems	Immune system
REACTOME	Extracellular matrix organization	1.12784e-10	8.90994e-09	7.12795e-08	0.15	18	300	Cellular processes and organization	Cellular community
WikiPathways	Complement system in neuronal development and plasticity	1.11069e-10	1.00279e-08	7.01956e-08	0.1	12	105	Organismal systems	Nervous system
BioCarta	BIOCARTA INTRINSIC PATHWAY	7.07322e-10	4.47028e-08	4.47028e-07	0.06	7	23	Organismal systems	Immune system
REACTOME	Formation of Fibrin Clot (Clotting Cascade)	1.30904e-09	7.52103e-08	8.27313e-07	0.07	8	39	Organismal systems	Immune system
REACTOME	GRB2:SOS provides linkage to MAPK signaling for Integrins	1.83095e-09	9.643e-08	1.15716e-06	0.05	6	15	Environmental information processing	Signal transduction
REACTOME	p130Cas linkage to MAPK signaling for integrins	1.83095e-09	9.643e-08	1.15716e-06	0.05	6	15	Environmental information processing	Signal transduction
REACTOME	Integrin cell surface interactions	3.18234e-09	1.4366e-07	2.01124e-06	0.08	10	85	Cellular processes and organization	Cellular community
REACTOME	L13a-mediated translational silencing of Ceruloplasmin expression	3.53897e-09	1.49109e-07	2.23663e-06	0.09	11	112	Genetic information processing	Translation
REACTOME	Metabolism of amino acids and derivatives	4.05733e-09	1.50837e-07	2.56423e-06	0.15	18	375	Metabolism	Metabolism of amino acids and derivatives
REACTOME	GTP hydrolysis and joining of the 60S ribosomal subunit	3.89204e-09	1.53736e-07	2.45977e-06	0.09	11	113	Genetic information processing	Translation
REACTOME	Cap-dependent Translation Initiation	7.38194e-09	2.45547e-07	4.66539e-06	0.09	11	120	Genetic information processing	Translation
REACTOME	Eukaryotic Translation Initiation	7.38194e-09	2.45547e-07	4.66539e-06	0.09	11	120	Genetic information processing	Translation
REACTOME	Hemostasis	7.38103e-09	2.59156e-07	4.66481e-06	0.2	24	701	Organismal systems	Immune system
REACTOME	Regulation of Insulin-like Growth Factor (IGF) transport and uptake by Insulin-like Growth Factor Binding Proteins (IGFBPs)	1.04449e-08	2.87008e-07	6.60118e-06	0.09	11	124	Genetic information processing	Folding, sorting and degradation
REACTOME	Classical antibody-mediated complement activation	9.55147e-09	2.87454e-07	6.03653e-06	0.08	10	95	Organismal systems	Immune system
REACTOME	Metabolism	1.02974e-08	2.95816e-07	6.50796e-06	0.36	44	2120	Metabolism	Metabolism
PathBank	Complement Pathway	1.36823e-08	3.60301e-07	8.64721e-06	0.05	6	20	Organismal systems	Immune system
REACTOME	Platelet degranulation	1.45959e-08	3.68984e-07	9.22461e-06	0.09	11	128	Organismal systems	Immune system
REACTOME	Formation of a pool of free 40S subunits	1.91285e-08	4.02974e-07	1.20892e-05	0.08	10	102	Genetic information processing	Translation
REACTOME	Creation of C4 and C2 activators	2.10309e-08	4.28759e-07	1.32915e-05	0.08	10	103	Organismal systems	Immune system
REACTOME	Response to elevated platelet cytosolic Ca2+	2.18175e-08	4.30896e-07	1.37887e-05	0.09	11	133	Organismal systems	Immune system
PathBank	Ardeparin Action Pathway	1.90189e-08	4.62306e-07	1.20199e-05	0.05	6	21	Drugs and vitamins	Drug action
PathBank	Enoxaparin Action Pathway	1.90189e-08	4.62306e-07	1.20199e-05	0.05	6	21	Drugs and vitamins	Drug action
PathBank	Fondaparinux Action Pathway	1.90189e-08	4.62306e-07	1.20199e-05	0.05	6	21	Drugs and vitamins	Drug action
PathBank	Heparin Action Pathway	1.90189e-08	4.62306e-07	1.20199e-05	0.05	6	21	Drugs and vitamins	Drug action
WikiPathways	Blood clotting cascade	2.59654e-08	4.97277e-07	1.64101e-05	0.05	6	22	Organismal systems	Immune system
WikiPathways	Complement activation	2.59654e-08	4.97277e-07	1.64101e-05	0.05	6	22	Organismal systems	Immune system
REACTOME	Post-translational protein phosphorylation	3.04199e-08	5.49296e-07	1.92254e-05	0.08	10	107	Genetic information processing	Folding, sorting and degradation
REACTOME	Initial triggering of complement	4.33348e-08	7.60766e-07	2.73876e-05	0.08	10	111	Organismal systems	Immune system
BioCarta	BIOCARTA EXTRINSIC PATHWAY	5.6696e-08	9.68429e-07	3.58319e-05	0.04	5	13	Organismal systems	Immune system
REACTOME	Immune System	8.98582e-08	1.41976e-06	5.67904e-05	0.34	42	2113	Organismal systems	Immune system
BioCarta	BIOCARTA CLASSIC PATHWAY	8.75818e-08	1.45662e-06	5.53517e-05	0.04	5	14	Organismal systems	Immune system
PathBank	Classical Complement Pathway	8.75818e-08	1.45662e-06	5.53517e-05	0.04	5	14	Organismal systems	Immune system
REACTOME	Integrin signaling	9.94055e-08	1.5323e-06	6.28243e-05	0.05	6	27	Environmental information processing	Signal transduction
REACTOME	Binding and Uptake of Ligands by Scavenger Receptors	1.68414e-07	2.53423e-06	0.000106438	0.08	10	128	Cellular processes and organization	Transport and catabolism
KEGG	Valine, leucine and isoleucine degradation	1.77363e-07	2.60682e-06	0.000112093	0.06	7	48	Metabolism	Metabolism of amino acids and derivatives
REACTOME	Formation of the ternary complex, and subsequently, the 43S complex	3.13101e-07	4.49727e-06	0.00019788	0.06	7	52	Genetic information processing	Translation
MetabolicAtlas	glycine serine and threonine metabolism	6.73876e-07	6.45287e-06	0.00042589	0.06	7	58	Metabolism	Metabolism of amino acids and derivatives
BioCarta	BIOCARTA COMP PATHWAY	4.91221e-07	6.89893e-06	0.000310452	0.04	5	19	Organismal systems	Immune system
REACTOME	Ribosomal scanning and start codon recognition	7.5912e-07	7.16065e-06	0.000479764	0.06	7	59	Genetic information processing	Translation
REACTOME	Translation initiation complex formation	7.5912e-07	7.16065e-06	0.000479764	0.06	7	59	Genetic information processing	Translation
WikiPathways	Selenium micronutrient network	8.02254e-07	7.34818e-06	0.000507025	0.07	8	85	Metabolism	Metabolism of amino acids and derivatives
REACTOME	Activation of the mRNA upon binding of the cap-binding complex and eIFs, and subsequent binding to 43S	8.53197e-07	7.70315e-06	0.000539221	0.06	7	60	Genetic information processing	Translation
PathBank	Acenocoumarol Action Pathway	6.50379e-07	8.93564e-06	0.00041104	0.04	5	20	Drugs and vitamins	Drug action
PathBank	Alteplase Action Pathway	6.50379e-07	8.93564e-06	0.00041104	0.04	5	20	Drugs and vitamins	Drug action
PathBank	Aminocaproic Acid Action Pathway	6.50379e-07	8.93564e-06	0.00041104	0.04	5	20	Drugs and vitamins	Drug action
PathBank	Anistreplase Action Pathway	6.50379e-07	8.93564e-06	0.00041104	0.04	5	20	Drugs and vitamins	Drug action
PathBank	Aprotinin Action Pathway	6.50379e-07	8.93564e-06	0.00041104	0.04	5	20	Drugs and vitamins	Drug action
PathBank	Argatroban Action Pathway	6.50379e-07	8.93564e-06	0.00041104	0.04	5	20	Drugs and vitamins	Drug action
PathBank	Bivalirudin Action Pathway	6.50379e-07	8.93564e-06	0.00041104	0.04	5	20	Drugs and vitamins	Drug action
PathBank	Coagulation	6.50379e-07	8.93564e-06	0.00041104	0.04	5	20	Organismal systems	Immune system
PathBank	Dicoumarol Action Pathway	6.50379e-07	8.93564e-06	0.00041104	0.04	5	20	Drugs and vitamins	Drug action
PathBank	Dicumarol Action Pathway	6.50379e-07	8.93564e-06	0.00041104	0.04	5	20	Drugs and vitamins	Drug action
PathBank	Lepirudin Action Pathway	6.50379e-07	8.93564e-06	0.00041104	0.04	5	20	Drugs and vitamins	Drug action
PathBank	Phenindione Action Pathway	6.50379e-07	8.93564e-06	0.00041104	0.04	5	20	Drugs and vitamins	Drug action
PathBank	Phenprocoumon Action Pathway	6.50379e-07	8.93564e-06	0.00041104	0.04	5	20	Drugs and vitamins	Drug action
PathBank	Reteplase Action Pathway	6.50379e-07	8.93564e-06	0.00041104	0.04	5	20	Drugs and vitamins	Drug action
PathBank	Streptokinase Action Pathway	6.50379e-07	8.93564e-06	0.00041104	0.04	5	20	Drugs and vitamins	Drug action
PathBank	Tenecteplase Action Pathway	6.50379e-07	8.93564e-06	0.00041104	0.04	5	20	Drugs and vitamins	Drug action
PathBank	Tranexamic Acid Action Pathway	6.50379e-07	8.93564e-06	0.00041104	0.04	5	20	Drugs and vitamins	Drug action
PathBank	Urokinase Action Pathway	6.50379e-07	8.93564e-06	0.00041104	0.04	5	20	Drugs and vitamins	Drug action
PathBank	Warfarin Action Pathway	6.50379e-07	8.93564e-06	0.00041104	0.04	5	20	Drugs and vitamins	Drug action
PathBank	Ximelagatran Action Pathway	6.50379e-07	8.93564e-06	0.00041104	0.04	5	20	Drugs and vitamins	Drug action
REACTOME	Platelet Aggregation (Plug Formation)	1.00585e-06	8.95348e-06	0.000635697	0.05	6	39	Organismal systems	Immune system
REACTOME	Common Pathway of Fibrin Clot Formation	1.08936e-06	9.56216e-06	0.000688476	0.04	5	22	Organismal systems	Immune system
REACTOME	MAP2K and MAPK activation	1.17495e-06	1.01722e-05	0.000742568	0.05	6	40	Environmental information processing	Signal transduction
REACTOME	Intrinsic Pathway of Fibrin Clot Formation	1.38229e-06	1.18055e-05	0.000873607	0.04	5	23	Organismal systems	Immune system
WikiPathways	Folate metabolism	2.23381e-06	1.88236e-05	0.00141177	0.06	7	68	Metabolism	Metabolism of cofactors and vitamins
BioCarta	BIOCARTA FIBRINOLYSIS PATHWAY	2.58735e-06	2.15159e-05	0.00163521	0.03	4	12	Organismal systems	Immune system
REACTOME	Platelet activation, signaling and aggregation	3.04893e-06	2.5025e-05	0.00192692	0.1	12	262	Organismal systems	Immune system
MetabolicAtlas	valine leucine and isoleucine metabolism	3.5941e-06	2.91214e-05	0.00227147	0.06	7	74	Metabolism	Metabolism of amino acids and derivatives
MetabolicAtlas	beta oxidation of even chain fatty acids mitochondrial	3.71212e-06	2.9697e-05	0.00234606	0.03	4	13	Metabolism	Lipid metabolism
MetabolicAtlas	protein assembly	3.71212e-06	2.9697e-05	0.00234606	0.03	4	13	Genetic information processing	Folding, sorting and degradation
PathBank	Protein Synthesis: Phenylalanine	6.60343e-06	4.13205e-05	0.00417337	0.06	7	81	Metabolism	Metabolism of amino acids and derivatives
PathBank	Valine, Leucine, and Isoleucine Degradation	5.57492e-06	4.34981e-05	0.00352335	0.04	5	30	Metabolism	Metabolism of amino acids and derivatives
PharmGKB	Platelet Aggregation Inhibitor Pathway Pharmacodynamics	7.15626e-06	4.43407e-05	0.00452276	0.05	6	51	Drugs and vitamins	Drug action
PathBank	Protein Synthesis: Alanine	6.07636e-06	4.68324e-05	0.00384026	0.06	7	80	Metabolism	Metabolism of amino acids and derivatives
PathBank	Protein Synthesis: Arginine	6.07636e-06	4.68324e-05	0.00384026	0.06	7	80	Metabolism	Metabolism of amino acids and derivatives
PathBank	Protein Synthesis: Asparagine	6.07636e-06	4.68324e-05	0.00384026	0.06	7	80	Metabolism	Metabolism of amino acids and derivatives
PathBank	Protein Synthesis: Aspartic Acid	6.07636e-06	4.68324e-05	0.00384026	0.06	7	80	Metabolism	Metabolism of amino acids and derivatives
PathBank	Protein Synthesis: Cysteine	6.07636e-06	4.68324e-05	0.00384026	0.06	7	80	Metabolism	Metabolism of amino acids and derivatives
PathBank	Protein Synthesis: Glutamic Acid	6.07636e-06	4.68324e-05	0.00384026	0.06	7	80	Metabolism	Metabolism of amino acids and derivatives
PathBank	Protein Synthesis: Glutamine	6.07636e-06	4.68324e-05	0.00384026	0.06	7	80	Metabolism	Metabolism of amino acids and derivatives
PathBank	Protein Synthesis: Glycine	6.07636e-06	4.68324e-05	0.00384026	0.06	7	80	Metabolism	Metabolism of amino acids and derivatives
PathBank	Protein Synthesis: Histidine	6.07636e-06	4.68324e-05	0.00384026	0.06	7	80	Metabolism	Metabolism of amino acids and derivatives
PathBank	Protein Synthesis: Isoleucine	6.07636e-06	4.68324e-05	0.00384026	0.06	7	80	Metabolism	Metabolism of amino acids and derivatives
PathBank	Protein Synthesis: Leucine	6.07636e-06	4.68324e-05	0.00384026	0.06	7	80	Metabolism	Metabolism of amino acids and derivatives
PathBank	Protein Synthesis: Lysine	6.07636e-06	4.68324e-05	0.00384026	0.06	7	80	Metabolism	Metabolism of amino acids and derivatives
PathBank	Protein Synthesis: Methionine	6.07636e-06	4.68324e-05	0.00384026	0.06	7	80	Metabolism	Metabolism of amino acids and derivatives
PathBank	Protein Synthesis: Proline	6.07636e-06	4.68324e-05	0.00384026	0.06	7	80	Metabolism	Metabolism of amino acids and derivatives
PathBank	Protein Synthesis: Serine	6.07636e-06	4.68324e-05	0.00384026	0.06	7	80	Metabolism	Metabolism of amino acids and derivatives
PathBank	Protein Synthesis: Threonine	6.07636e-06	4.68324e-05	0.00384026	0.06	7	80	Metabolism	Metabolism of amino acids and derivatives
PathBank	Protein Synthesis: Tryptophan	6.07636e-06	4.68324e-05	0.00384026	0.06	7	80	Metabolism	Metabolism of amino acids and derivatives
PathBank	Protein Synthesis: Tyrosine	6.07636e-06	4.68324e-05	0.00384026	0.06	7	80	Metabolism	Metabolism of amino acids and derivatives
PathBank	Protein Synthesis: Valine	6.07636e-06	4.68324e-05	0.00384026	0.06	7	80	Metabolism	Metabolism of amino acids and derivatives
Panther_Pathway	Plasminogen activating cascade	9.25939e-06	5.68149e-05	0.00585193	0.03	4	16	Organismal systems	Immune system
WikiPathways	Cytoplasmic ribosomal proteins	1.2353e-05	7.50682e-05	0.0078071	0.06	7	88	Genetic information processing	Replication and repair
REACTOME	Peptide chain elongation	1.32988e-05	8.00461e-05	0.00840484	0.06	7	90	Genetic information processing	Translation
REACTOME	Eukaryotic Translation Termination	1.77027e-05	0.000105548	0.0111881	0.06	7	94	Genetic information processing	Translation
REACTOME	Selenocysteine synthesis	1.77027e-05	0.000105548	0.0111881	0.06	7	94	Metabolism	Metabolism of amino acids and derivatives
REACTOME	Eukaryotic Translation Elongation	1.8974e-05	0.000111033	0.0119916	0.06	7	95	Genetic information processing	Translation
REACTOME	Scavenging by Class A Receptors	1.93236e-05	0.000112041	0.0122125	0.03	4	19	Cellular processes and organization	Transport and catabolism
REACTOME	Nonsense Mediated Decay (NMD) independent of the Exon Junction Complex (EJC)	2.03199e-05	0.000116747	0.0128422	0.06	7	96	Genetic information processing	Folding, sorting and degradation
PathBank	Arginine and Proline Metabolism	2.39917e-05	0.000136601	0.0151628	0.03	4	20	Metabolism	Metabolism of amino acids and derivatives
REACTOME	Cell surface interactions at the vascular wall	2.83759e-05	0.000160121	0.0179336	0.08	10	226	Organismal systems	Immune system
REACTOME	Regulation of TLR by endogenous ligand	2.94371e-05	0.000164639	0.0186042	0.03	4	21	Organismal systems	Immune system
WikiPathways	Urea cycle and metabolism of amino groups	2.94371e-05	0.000164639	0.0186042	0.03	4	21	Metabolism	Metabolism of amino acids and derivatives
REACTOME	Degradation of the extracellular matrix	3.05114e-05	0.00016768	0.0192832	0.07	8	140	Cellular processes and organization	Cellular community
KEGG	Proximal tubule bicarbonate reclamation	4.29695e-05	0.00023411	0.0271567	0.03	4	23	Organismal systems	Excretory system
REACTOME	Translation	5.22831e-05	0.000282418	0.0330429	0.09	11	294	Genetic information processing	Translation
REACTOME	SRP-dependent cotranslational protein targeting to membrane	5.82678e-05	0.000312078	0.0368252	0.06	7	113	Genetic information processing	Translation
REACTOME	Cellular response to starvation	6.90064e-05	0.00036043	0.043612	0.07	8	157	Cellular processes and organization	Cellular response to stimuli
REACTOME	Nonsense Mediated Decay (NMD) enhanced by the Exon Junction Complex (EJC)	6.88494e-05	0.000365654	0.0435128	0.06	7	116	Genetic information processing	Folding, sorting and degradation
REACTOME	Nonsense-Mediated Decay (NMD)	6.88494e-05	0.000365654	0.0435128	0.06	7	116	Genetic information processing	Folding, sorting and degradation
Panther_Pathway	Pyrimidine Metabolism	7.437e-05	0.000385261	0.0470018	0.02	3	10	Metabolism	Nucleotide metabolism
REACTOME	Selenoamino acid metabolism	7.67403e-05	0.000394308	0.0484999	0.06	7	118	Metabolism	Metabolism of amino acids and derivatives
MetabolicAtlas	pyruvate metabolism	7.93898e-05	0.000404632	0.0501744	0.04	5	51	Metabolism	Carbohydrate metabolism
REACTOME	Syndecan interactions	8.28958e-05	0.000419121	0.0523901	0.03	4	27	Cellular processes and organization	Cellular community
KEGG	ECM-receptor interaction	0.000117965	0.000591697	0.0745539	0.05	6	88	Cellular processes and organization	Cellular community
MetabolicAtlas	beta oxidation of odd chain fatty acids mitochondrial	0.000134614	0.00066989	0.085076	0.02	3	12	Metabolism	Lipid metabolism
KEGG	Ribosome	0.000195337	0.000964476	0.123453	0.06	7	136	Genetic information processing	Translation
KEGG	Propanoate metabolism	0.000208965	0.00101589	0.132066	0.03	4	34	Metabolism	Carbohydrate metabolism
REACTOME	Metabolism of proteins	0.000208753	0.00102273	0.131932	0.26	32	1937	Genetic information processing	Folding, sorting and degradation
REACTOME	Scavenging of heme from plasma	0.000225633	0.00108855	0.1426	0.05	6	99	Cellular processes and organization	Transport and catabolism
REACTOME	FCGR activation	0.00025161	0.00120468	0.159018	0.05	6	101	Organismal systems	Immune system
KEGG	Glycolysis / Gluconeogenesis	0.000272151	0.00129323	0.171999	0.04	5	66	Metabolism	Carbohydrate metabolism
REACTOME	Molecules associated with elastic fibres	0.000291638	0.00137549	0.184315	0.03	4	37	Cellular processes and organization	Cellular community
MetabolicAtlas	arachidonic acid metabolism	0.000361559	0.00169263	0.228505	0.05	6	108	Metabolism	Lipid metabolism
WikiPathways	Oxidative damage response	0.000395501	0.00183792	0.249957	0.03	4	40	Cellular processes and organization	Cellular response to stimuli
WikiPathways	Polyol pathway	0.000447859	0.00206604	0.283047	0.02	2	4	Metabolism	Lipid metabolism
REACTOME	Role of phospholipids in phagocytosis	0.000482974	0.00219597	0.30524	0.05	6	114	Organismal systems	Immune system
PathBank	Fructose and Mannose Degradation	0.000480549	0.00220078	0.303707	0.02	3	18	Metabolism	Carbohydrate metabolism
KEGG	Fatty acid degradation	0.00052341	0.00236282	0.330795	0.03	4	43	Metabolism	Lipid metabolism
WikiPathways	Fibrin complement receptor 3 signaling pathway	0.00052341	0.00236282	0.330795	0.03	4	43	Organismal systems	Immune system
PathBank	Propanoate Metabolism	0.000567038	0.00252372	0.358368	0.02	3	19	Metabolism	Carbohydrate metabolism
REACTOME	Elastic fibre formation	0.000571901	0.00252756	0.361441	0.03	4	44	Cellular processes and organization	Cellular community
REACTOME	Amyloid fiber formation	0.000664388	0.00291593	0.419893	0.04	5	80	Genetic information processing	Folding, sorting and degradation
REACTOME	Regulation of expression of SLITs and ROBOs	0.00077191	0.00320952	0.487847	0.06	7	172	Organismal systems	Development and regeneration
HumanCyc	sucrose degradation V (mammalian)	0.000742174	0.00323485	0.469054	0.02	2	5	Metabolism	Carbohydrate metabolism
REACTOME	Chylomicron clearance	0.000742174	0.00323485	0.469054	0.02	2	5	Environmental information processing	Membrane transport
REACTOME	Formation of xylulose-5-phosphate	0.000742174	0.00323485	0.469054	0.02	2	5	Metabolism	Carbohydrate metabolism
REACTOME	Fructose catabolism	0.000742174	0.00323485	0.469054	0.02	2	5	Metabolism	Carbohydrate metabolism
WikiPathways	Creatine pathway	0.000742174	0.00323485	0.469054	0.02	2	5	Metabolism	Metabolism of amino acids and derivatives
MetabolicAtlas	beta alanine metabolism	0.000768433	0.00323766	0.48565	0.02	3	21	Metabolism	Metabolism of amino acids and derivatives
REACTOME	Branched-chain amino acid catabolism	0.000768433	0.00323766	0.48565	0.02	3	21	Metabolism	Metabolism of amino acids and derivatives
ACSN2	DANGER SIGNAL PATHWAYS	0.000884119	0.00365205	0.558763	0.02	3	22	Organismal systems	Immune system
KEGG	Arginine and proline metabolism	0.000931922	0.00382451	0.588975	0.03	4	49	Metabolism	Metabolism of amino acids and derivatives
WikiPathways	Translation factors	0.000931922	0.00382451	0.588975	0.03	4	50	Genetic information processing	Translation
REACTOME	Major pathway of rRNA processing in the nucleolus and cytosol	0.00110957	0.00446655	0.701248	0.06	7	183	Genetic information processing	Folding, sorting and degradation
REACTOME	Choline catabolism	0.00110692	0.00448445	0.699573	0.02	2	6	Metabolism	Metabolism of amino acids and derivatives
WikiPathways	Leucine, isoleucine and valine metabolism	0.00114732	0.00458928	0.725106	0.02	3	24	Metabolism	Metabolism of amino acids and derivatives
WikiPathways	Urea cycle and associated pathways	0.00114732	0.00458928	0.725106	0.02	3	24	Metabolism	Metabolism of amino acids and derivatives
REACTOME	ER-Phagosome pathway	0.00119109	0.00470481	0.752769	0.04	5	91	Organismal systems	Immune system
WikiPathways	Amino acid metabolism	0.00125088	0.00491029	0.790556	0.04	5	91	Metabolism	Metabolism of amino acids and derivatives
PharmGKB	Statin Pathway Pharmacodynamics	0.00129551	0.00505409	0.818762	0.02	3	25	Drugs and vitamins	Drug action
REACTOME	Interferon gamma signaling	0.00137706	0.00533928	0.870302	0.04	5	94	Organismal systems	Immune system
WikiPathways	VEGFA-VEGFR2 signaling	0.00139555	0.00537797	0.881988	0.09	11	432	Environmental information processing	Signal transduction
REACTOME	Interleukin-12 family signaling	0.00142774	0.00546868	0.902332	0.03	4	56	Organismal systems	Immune system
REACTOME	rRNA processing in the nucleus and cytosol	0.0015085	0.0057432	0.953372	0.06	7	193	Genetic information processing	Folding, sorting and degradation
REACTOME	Fructose metabolism	0.00154082	0.00583113	0.973798	0.02	2	7	Metabolism	Carbohydrate metabolism
KEGG	Mineral absorption	0.00173401	0.00652318	1	0.03	4	59	Organismal systems	Digestive system
REACTOME	Non-integrin membrane-ECM interactions	0.00173401	0.00652318	1	0.03	4	59	Cellular processes and organization	Cellular community
MetabolicAtlas	arginine and proline metabolism	0.00184547	0.00686081	1	0.03	4	59	Metabolism	Metabolism of amino acids and derivatives
REACTOME	Interferon Signaling	0.0020115	0.00734837	1	0.06	7	203	Organismal systems	Immune system
REACTOME	rRNA processing	0.0020115	0.00734837	1	0.06	7	203	Genetic information processing	Folding, sorting and degradation
PathBank	Betaine Metabolism	0.00204269	0.00737703	1	0.02	2	8	Metabolism	Metabolism of amino acids and derivatives
PathBank	Mitochondrial Beta-Oxidation of Medium Chain Saturated Fatty Acids	0.00204269	0.00737703	1	0.02	2	8	Metabolism	Lipid metabolism
PathBank	Mitochondrial Beta-Oxidation of Short Chain Saturated Fatty Acids	0.00204269	0.00737703	1	0.02	2	8	Metabolism	Lipid metabolism
REACTOME	Terminal pathway of complement	0.00204269	0.00737703	1	0.02	2	8	Organismal systems	Immune system
KEGG	Neutrophil extracellular trap formation	0.00200893	0.00742482	1	0.05	6	150	Organismal systems	Immune system
REACTOME	Regulation of actin dynamics for phagocytic cup formation	0.00200893	0.00742482	1	0.05	6	150	Organismal systems	Immune system
KEGG	beta-Alanine metabolism	0.00221536	0.00782183	1	0.02	3	30	Metabolism	Metabolism of amino acids and derivatives
REACTOME	Antigen processing-Cross presentation	0.00243823	0.0085136	1	0.04	5	107	Organismal systems	Immune system
WikiPathways	Statin inhibition of cholesterol production	0.00243728	0.00855756	1	0.02	3	31	Drugs and vitamins	Drug action
REACTOME	Cellular responses to stress	0.00249446	0.00866208	1	0.12	15	758	Cellular processes and organization	Cellular response to stimuli
PathBank	beta-Alanine Metabolism	0.00261138	0.00901854	1	0.02	2	9	Metabolism	Metabolism of amino acids and derivatives
REACTOME	Transport of gamma-carboxylated protein precursors from the endoplasmic reticulum to the Golgi apparatus	0.00261138	0.00901854	1	0.02	2	9	Genetic information processing	Folding, sorting and degradation
WikiPathways	Mitochondrial beta-oxidation	0.00261138	0.00901854	1	0.02	2	9	Metabolism	Lipid metabolism
WikiPathways	Trans-sulfuration, one-carbon metabolism and related pathways	0.00276819	0.00940589	1	0.03	4	66	Metabolism	Metabolism of cofactors and vitamins
KEGG	Fructose and mannose metabolism	0.00292111	0.00987241	1	0.02	3	33	Metabolism	Carbohydrate metabolism
MetabolicAtlas	glutathione metabolism	0.00292111	0.00987241	1	0.02	3	33	Metabolism	Metabolism of amino acids and derivatives
REACTOME	Cellular responses to stimuli	0.00296793	0.00992451	1	0.12	15	772	Cellular processes and organization	Cellular response to stimuli
REACTOME	Signaling by ROBO receptors	0.00299918	0.00997622	1	0.06	7	218	Organismal systems	Development and regeneration
REACTOME	CD22 mediated BCR regulation	0.00324584	0.0101053	1	0.03	4	70	Organismal systems	Immune system
ACSN2	NECROPTOSIS	0.00308905	0.0101154	1	0.04	5	113	Cellular processes and organization	Cell growth and death
MetabolicAtlas	fatty acid oxidation	0.00308086	0.0101412	1	0.03	4	69	Metabolism	Lipid metabolism
REACTOME	Neutrophil degranulation	0.00307307	0.0101685	1	0.09	11	478	Organismal systems	Immune system
MetabolicAtlas	beta oxidation of branched chain fatty acids mitochondrial	0.0032456	0.0105733	1	0.02	2	10	Metabolism	Lipid metabolism
PathBank	Mitochondrial Beta-Oxidation of Long Chain Saturated Fatty Acids	0.0032456	0.0105733	1	0.02	2	10	Metabolism	Lipid metabolism
REACTOME	Chylomicron assembly	0.0032456	0.0105733	1	0.02	2	10	Environmental information processing	Membrane transport
REACTOME	Chylomicron remodeling	0.0032456	0.0105733	1	0.02	2	10	Environmental information processing	Membrane transport
REACTOME	Creatine metabolism	0.0032456	0.0105733	1	0.02	2	10	Metabolism	Metabolism of amino acids and derivatives
REACTOME	Gamma-carboxylation of protein precursors	0.0032456	0.0105733	1	0.02	2	10	Genetic information processing	Folding, sorting and degradation
REACTOME	Removal of aminoterminal propeptides from gamma-carboxylated proteins	0.0032456	0.0105733	1	0.02	2	10	Genetic information processing	Folding, sorting and degradation
UniProt_Pathways	Carbohydrate biosynthesis; gluconeogenesis.	0.0032456	0.0105733	1	0.02	2	10	Metabolism	Carbohydrate metabolism
WikiPathways	Lipid particles composition	0.0032456	0.0105733	1	0.02	2	10	Metabolism	Lipid metabolism
REACTOME	Gluconeogenesis	0.00346001	0.0107192	1	0.02	3	35	Metabolism	Carbohydrate metabolism
WikiPathways	CCL18 signaling pathway	0.00346001	0.0107192	1	0.02	3	35	Organismal systems	Immune system
REACTOME	Interferon alpha/beta signaling	0.0035937	0.0110253	1	0.03	4	72	Organismal systems	Immune system
WikiPathways	Type II interferon signaling	0.00375077	0.0114516	1	0.02	3	36	Organismal systems	Immune system
MetabolicAtlas	beta oxidation of poly unsaturated fatty acids mitochondrial	0.00394432	0.0119847	1	0.02	2	11	Metabolism	Lipid metabolism
Panther_Pathway	Fructose galactose metabolism	0.00394432	0.0119847	1	0.02	2	11	Metabolism	Carbohydrate metabolism
REACTOME	Gamma-carboxylation, transport, and amino-terminal cleavage of proteins	0.00394432	0.0119847	1	0.02	2	11	Genetic information processing	Folding, sorting and degradation
SIGNOR 3.0	Vitamin-K cycle	0.00394432	0.0119847	1	0.02	2	11	Metabolism	Metabolism of cofactors and vitamins
WikiPathways	GABA metabolism (aka GHB)	0.00394432	0.0119847	1	0.02	2	11	Organismal systems	Nervous system
KEGG	Alanine, aspartate and glutamate metabolism	0.00405591	0.0120344	1	0.02	3	37	Metabolism	Metabolism of amino acids and derivatives
REACTOME	Detoxification of Reactive Oxygen Species	0.00405591	0.0120344	1	0.02	3	37	Cellular processes and organization	Cellular response to stimuli
REACTOME	Gene and protein expression by JAK-STAT signaling after Interleukin-12 stimulation	0.00405591	0.0120344	1	0.02	3	37	Organismal systems	Immune system
REACTOME	Fcgamma receptor (FCGR) dependent phagocytosis	0.00431266	0.0126185	1	0.05	6	175	Organismal systems	Immune system
ACSN2	SMAC	0.00437593	0.0126862	1	0.02	3	38	Cellular processes and organization	Cell growth and death
REACTOME	ECM proteoglycans	0.00436367	0.0127089	1	0.03	4	76	Cellular processes and organization	Cellular community
MetabolicAtlas	omega 6 fatty acid metabolism	0.00471065	0.0132317	1	0.02	3	39	Metabolism	Lipid metabolism
KEGG	Thyroid hormone synthesis	0.00478743	0.0133879	1	0.03	4	75	Organismal systems	Endocrine system
PathBank	Lactose Degradation	0.00470622	0.0135814	1	0.02	2	11	Metabolism	Carbohydrate metabolism
REACTOME	Endosomal/Vacuolar pathway	0.00470622	0.0135814	1	0.02	2	12	Organismal systems	Immune system
REACTOME	Pyrimidine catabolism	0.00470622	0.0135814	1	0.02	2	12	Metabolism	Nucleotide metabolism
WikiPathways	Alanine and aspartate metabolism	0.00470622	0.0135814	1	0.02	2	12	Metabolism	Metabolism of amino acids and derivatives
WikiPathways	Valproic acid pathway	0.00470622	0.0135814	1	0.02	2	12	Drugs and vitamins	Drug action
WikiPathways	Vitamin K metabolism and activation of dependent proteins	0.00470622	0.0135814	1	0.02	2	12	Metabolism	Metabolism of cofactors and vitamins
KEGG	Platelet activation	0.00508174	0.0139033	1	0.04	5	124	Organismal systems	Immune system
KEGG	Gastric acid secretion	0.00500923	0.0139464	1	0.03	4	76	Organismal systems	Digestive system
MetabolicAtlas	glycolysis gluconeogenesis	0.00500923	0.0139464	1	0.03	4	79	Metabolism	Carbohydrate metabolism
KEGG	Glycine, serine and threonine metabolism	0.00506056	0.0139663	1	0.02	3	39	Metabolism	Metabolism of amino acids and derivatives
MetabolicAtlas	alanine aspartate and glutamate metabolism	0.00506056	0.0139663	1	0.02	3	40	Metabolism	Metabolism of amino acids and derivatives
BioCarta	BIOCARTA CTL PATHWAY	0.00553024	0.0150651	1	0.02	2	13	Organismal systems	Immune system
PathBank	Kidney Function - Ascending Limb of The Loop of Henle	0.00553024	0.0150651	1	0.02	2	12	Organismal systems	Excretory system
PathBank	Trehalose Degradation	0.00553024	0.0150651	1	0.02	2	12	Metabolism	Carbohydrate metabolism
PharmGKB	Warfarin Pathway Pharmacodynamics	0.00553024	0.0150651	1	0.02	2	13	Drugs and vitamins	Drug action
WikiPathways	Lactate shuttle in glial cells	0.00553024	0.0150651	1	0.02	2	13	Organismal systems	Nervous system
BioCarta	BIOCARTA MHC PATHWAY	0.0064154	0.0171077	1	0.02	2	14	Organismal systems	Immune system
BioCarta	BIOCARTA PLATELETAPP PATHWAY	0.0064154	0.0171077	1	0.02	2	14	Organismal systems	Immune system
MetabolicAtlas	beta oxidation of unsaturated fatty acids n 7 mitochondrial	0.0064154	0.0171077	1	0.02	2	14	Metabolism	Lipid metabolism
MetabolicAtlas	beta oxidation of unsaturated fatty acids n 9 mitochondrial	0.0064154	0.0171077	1	0.02	2	14	Metabolism	Lipid metabolism
MetabolicAtlas	pentose and glucuronate interconversions	0.0064154	0.0171077	1	0.02	2	14	Metabolism	Carbohydrate metabolism
PathBank	Aspartate Metabolism	0.0064154	0.0171077	1	0.02	2	14	Metabolism	Metabolism of amino acids and derivatives
PathBank	Fatty Acid Metabolism	0.0064154	0.0171077	1	0.02	2	14	Metabolism	Lipid metabolism
REACTOME	Retinoid metabolism and transport	0.00661458	0.0171328	1	0.02	3	44	Metabolism	Metabolism of cofactors and vitamins
MetabolicAtlas	propanoate metabolism	0.00704243	0.0181666	1	0.02	3	45	Metabolism	Carbohydrate metabolism
WikiPathways	Glycolysis and gluconeogenesis	0.00704243	0.0181666	1	0.02	3	45	Metabolism	Carbohydrate metabolism
Panther_Pathway	JAK/STAT signaling pathway	0.00736032	0.0188329	1	0.02	2	15	Environmental information processing	Signal transduction
REACTOME	Interleukin-12 signaling	0.0074865	0.0190785	1	0.02	3	46	Organismal systems	Immune system
WikiPathways	Focal adhesion	0.00778072	0.0197487	1	0.05	6	198	Cellular processes and organization	Cellular community
KEGG	Pyruvate metabolism	0.00794665	0.0200891	1	0.02	3	47	Metabolism	Carbohydrate metabolism
PathBank	Morphine Action Pathway	0.00794665	0.0200891	1	0.02	3	43	Drugs and vitamins	Drug action
WikiPathways	NRF2 pathway	0.00808116	0.020267	1	0.04	5	142	Genetic information processing	Replication and repair
REACTOME	Metabolism of fat-soluble vitamins	0.00842332	0.0207951	1	0.02	3	48	Metabolism	Metabolism of cofactors and vitamins
MetabolicAtlas	beta oxidation of di unsaturated fatty acids n 6 mitochondrial	0.00836422	0.0208118	1	0.02	2	16	Metabolism	Lipid metabolism
WikiPathways	NAD+ metabolism	0.00836422	0.0208118	1	0.02	2	16	Metabolism	Metabolism of cofactors and vitamins
KEGG	Focal adhesion	0.00834826	0.0208542	1	0.05	6	201	Cellular processes and organization	Cellular community
KEGG	Cysteine and methionine metabolism	0.00942581	0.022912	1	0.02	3	49	Metabolism	Metabolism of amino acids and derivatives
REACTOME	Antigen activates B Cell Receptor (BCR) leading to generation of second messengers	0.00954409	0.0231106	1	0.03	4	95	Organismal systems	Immune system
HumanCyc	fatty acid beta-oxidation I	0.00942546	0.0231786	1	0.02	2	17	Metabolism	Lipid metabolism
SIGNOR 3.0	Glycolysis and Gluconeogenesis	0.00942546	0.0231786	1	0.02	2	17	Metabolism	Carbohydrate metabolism
WikiPathways	TGF-beta signaling in thyroid cells for epithelial-mesenchymal transition	0.00942546	0.0231786	1	0.02	2	17	Environmental information processing	Signal transduction
KEGG	Cholesterol metabolism	0.00995227	0.024007	1	0.02	3	50	Organismal systems	Digestive system
WikiPathways	Vitamin B12 metabolism	0.00995227	0.024007	1	0.02	3	50	Metabolism	Metabolism of cofactors and vitamins
MetabolicAtlas	tricarboxylic acid cycle and glyoxylate dicarboxylate metabolism	0.0104956	0.0251258	1	0.02	3	52	Metabolism	Carbohydrate metabolism
PathBank	Kidney Function - Distal Convoluted Tubule	0.0105438	0.025146	1	0.02	2	17	Organismal systems	Excretory system
UniProt_Pathways	Lipid metabolism; fatty acid beta-oxidation.	0.0105438	0.025146	1	0.02	2	18	Metabolism	Lipid metabolism
KEGG	Aldosterone synthesis and secretion	0.0117638	0.0274344	1	0.03	4	98	Organismal systems	Endocrine system
MetabolicAtlas	cysteine and methionine metabolism	0.0116325	0.0275346	1	0.02	3	53	Metabolism	Metabolism of amino acids and derivatives
PathBank	Methionine Metabolism	0.0117175	0.0276323	1	0.02	2	19	Metabolism	Metabolism of amino acids and derivatives
REACTOME	Plasma lipoprotein assembly	0.0117175	0.0276323	1	0.02	2	19	Environmental information processing	Membrane transport
WikiPathways	Glutathione metabolism	0.0117175	0.0276323	1	0.02	2	19	Metabolism	Metabolism of amino acids and derivatives
REACTOME	Role of LAT2/NTAL/LAB on calcium mobilization	0.0121632	0.0282616	1	0.03	4	102	Organismal systems	Immune system
MetabolicAtlas	vitamin e metabolism	0.0122267	0.028305	1	0.02	3	55	Metabolism	Metabolism of cofactors and vitamins
ACSN2	MITOCHONDRIAL METABOLISM	0.0123637	0.0285177	1	0.07	8	354	Metabolism	Energy metabolism
KEGG	Protein digestion and absorption	0.0125712	0.0288909	1	0.03	4	103	Organismal systems	Digestive system
BioCarta	BIOCARTA NKCELLS PATHWAY	0.0129457	0.0296438	1	0.02	2	20	Organismal systems	Immune system
MetabolicAtlas	butanoate metabolism	0.0129457	0.0296438	1	0.02	2	20	Metabolism	Carbohydrate metabolism
PathBank	Kidney Function - Collecting Duct	0.0129457	0.0296438	1	0.02	2	19	Organismal systems	Excretory system
REACTOME	Aflatoxin activation and detoxification	0.0129457	0.0296438	1	0.02	2	20	Metabolism	Xenobiotics biodegradation and metabolism
REACTOME	Biological oxidations	0.0131845	0.0297593	1	0.05	6	222	Metabolism	Xenobiotics biodegradation and metabolism
KEGG	Glutathione metabolism	0.0134663	0.0302872	1	0.02	3	57	Metabolism	Metabolism of amino acids and derivatives
REACTOME	HSP90 chaperone cycle for steroid hormone receptors (SHR) in the presence of ligand	0.0134663	0.0302872	1	0.02	3	57	Cellular processes and organization	Cellular response to stimuli
WikiPathways	Proximal tubule transport	0.0134663	0.0302872	1	0.02	3	57	Cellular processes and organization	Transport and catabolism
KEGG	RNA transport	0.0140833	0.0313403	1	0.04	5	163	Genetic information processing	Translation
HumanCyc	gluconeogenesis I	0.0142275	0.0315501	1	0.02	2	21	Metabolism	Carbohydrate metabolism
HumanCyc	glycolysis I	0.0142275	0.0315501	1	0.02	2	21	Metabolism	Carbohydrate metabolism
WikiPathways	FOXA2 pathway	0.0142275	0.0315501	1	0.02	2	21	Organismal systems	Endocrine system
REACTOME	Immunoregulatory interactions between a Lymphoid and a non-Lymphoid cell	0.0145762	0.0319867	1	0.05	6	227	Organismal systems	Immune system
REACTOME	Vesicle-mediated transport	0.0147877	0.032227	1	0.11	13	756	Cellular processes and organization	Transport and catabolism
Panther_Pathway	Integrin signalling pathway	0.0147773	0.0323158	1	0.04	5	165	Environmental information processing	Signal transduction
REACTOME	Metabolism of carbohydrates	0.0150631	0.0327144	1	0.06	7	296	Metabolism	Carbohydrate metabolism
REACTOME	Toll-like Receptor Cascades	0.0151328	0.0327532	1	0.04	5	166	Organismal systems	Immune system
KEGG	Glucagon signaling pathway	0.0152038	0.0327945	1	0.03	4	106	Organismal systems	Endocrine system
KEGG	cGMP-PKG signaling pathway	0.0154939	0.0333066	1	0.04	5	167	Environmental information processing	Signal transduction
KEGG	Arginine biosynthesis	0.0155618	0.0333392	1	0.02	2	22	Metabolism	Metabolism of amino acids and derivatives
WikiPathways	Fatty acid biosynthesis	0.0155618	0.0333392	1	0.02	2	22	Metabolism	Lipid metabolism
WikiPathways	Methionine de novo and salvage pathway	0.0155618	0.0333392	1	0.02	2	22	Metabolism	Metabolism of amino acids and derivatives
REACTOME	Assembly of collagen fibrils and other multimeric structures	0.0161541	0.0342597	1	0.02	3	61	Cellular processes and organization	Cellular community
ACSN2	INTEGRINS	0.0169476	0.0358224	1	0.02	2	23	Cellular processes and organization	Cellular community
PathBank	Glutamate Metabolism	0.0169476	0.0358224	1	0.02	2	22	Metabolism	Metabolism of amino acids and derivatives
MetabolicAtlas	tryptophan metabolism	0.0183844	0.0383463	1	0.02	2	24	Metabolism	Metabolism of amino acids and derivatives
ACSN2	CELL MATRIX ADHESIONS	0.0183526	0.0385344	1	0.02	3	64	Cellular processes and organization	Cellular community
REACTOME	Collagen degradation	0.0183526	0.0385344	1	0.02	3	64	Cellular processes and organization	Cellular community
REACTOME	FCERI mediated Ca+2 mobilization	0.0192197	0.0399567	1	0.03	4	117	Organismal systems	Immune system
REACTOME	FCERI mediated MAPK activation	0.019764	0.0409536	1	0.03	4	118	Organismal systems	Immune system
REACTOME	Fatty acid metabolism	0.0198528	0.0410032	1	0.04	5	178	Metabolism	Lipid metabolism
WikiPathways	Nuclear receptors meta-pathway	0.0204527	0.0421046	1	0.06	7	315	Organismal systems	Endocrine system
PathBank	Glycine and Serine Metabolism	0.0214045	0.0439209	1	0.02	2	26	Metabolism	Metabolism of amino acids and derivatives
WikiPathways	EPO receptor signaling	0.0214045	0.0439209	1	0.02	2	26	Environmental information processing	Signal transduction
KEGG	Antigen processing and presentation	0.02237	0.0456059	1	0.02	3	69	Organismal systems	Immune system
PathBank	Phenytoin (Antiarrhythmic) Action Pathway	0.02237	0.0456059	1	0.02	3	66	Drugs and vitamins	Drug action
KEGG	Fatty acid elongation	0.0229873	0.046564	1	0.02	2	27	Metabolism	Lipid metabolism
REACTOME	Axon guidance	0.0233144	0.0470757	1	0.08	10	555	Organismal systems	Development and regeneration
REACTOME	Cytokine Signaling in Immune system	0.0235178	0.0473352	1	0.1	12	721	Organismal systems	Immune system
REACTOME	Nervous system development	0.0303503	0.0493095	1	0.08	10	580	Organismal systems	Development and regeneration
KEGG	Butanoate metabolism	0.0246158	0.0493879	1	0.02	2	28	Metabolism	Carbohydrate metabolism
MetabolicAtlas	galactose metabolism	0.0246158	0.0493879	1	0.02	2	28	Metabolism	Carbohydrate metabolism
REACTOME	Sulfur amino acid metabolism	0.0246158	0.0493879	1	0.02	2	28	Metabolism	Metabolism of amino acids and derivatives
Note:
- IDs ratio is 'IDs ratio is the number of proteins annotated with one pathway divided by the number of proteins annotated with any pathway'.
- Query mapped is 'Number of annotated proteins in that pathway'.
- Pathway size is 'total number of proteins in the pathway.
Pathway annotations for the full input list (results size = 2596)
UniProt	Gene Symbol	Entrez Gene	Pathway Source	Pathway Name	TYPE	CATEGORY
P80404	ABAT	18	KEGG	Alanine, aspartate and glutamate metabolism	Metabolism	Metabolism of amino acids and derivatives
P80404	ABAT	18	KEGG	Butanoate metabolism	Metabolism	Carbohydrate metabolism
P80404	ABAT	18	KEGG	beta-Alanine metabolism	Metabolism	Metabolism of amino acids and derivatives
P80404	ABAT	18	KEGG	Propanoate metabolism	Metabolism	Carbohydrate metabolism
P80404	ABAT	18	KEGG	Valine, leucine and isoleucine degradation	Metabolism	Metabolism of amino acids and derivatives
P80404	ABAT	18	Panther_Pathway	Pyrimidine Metabolism	Metabolism	Nucleotide metabolism
P80404	ABAT	18	REACTOME	Transmission across Chemical Synapses	Organismal systems	Nervous system
P80404	ABAT	18	REACTOME	Neuronal System	Organismal systems	Nervous system
P80404	ABAT	18	WikiPathways	Alanine and aspartate metabolism	Metabolism	Metabolism of amino acids and derivatives
P80404	ABAT	18	WikiPathways	GABA metabolism (aka GHB)	Organismal systems	Nervous system
P80404	ABAT	18	WikiPathways	Valproic acid pathway	Drugs and vitamins	Drug action
P80404	ABAT	18	PathBank	Aspartate Metabolism	Metabolism	Metabolism of amino acids and derivatives
P80404	ABAT	18	PathBank	Glutamate Metabolism	Metabolism	Metabolism of amino acids and derivatives
P80404	ABAT	18	PathBank	beta-Alanine Metabolism	Metabolism	Metabolism of amino acids and derivatives
P80404	ABAT	18	PathBank	Valine, Leucine, and Isoleucine Degradation	Metabolism	Metabolism of amino acids and derivatives
P80404	ABAT	18	PathBank	Propanoate Metabolism	Metabolism	Carbohydrate metabolism
P80404	ABAT	18	MetabolicAtlas	alanine aspartate and glutamate metabolism	Metabolism	Metabolism of amino acids and derivatives
P80404	ABAT	18	MetabolicAtlas	beta alanine metabolism	Metabolism	Metabolism of amino acids and derivatives
P80404	ABAT	18	MetabolicAtlas	transport reactions	Environmental information processing	Membrane transport
P80404	ABAT	18	MetabolicAtlas	valine leucine and isoleucine metabolism	Metabolism	Metabolism of amino acids and derivatives
P09110	ACAA1	30	KEGG	Fatty acid degradation	Metabolism	Lipid metabolism
P09110	ACAA1	30	KEGG	PPAR signaling pathway	Organismal systems	Endocrine system
P09110	ACAA1	30	KEGG	Valine, leucine and isoleucine degradation	Metabolism	Metabolism of amino acids and derivatives
P09110	ACAA1	30	REACTOME	Metabolism	Metabolism	Metabolism
P09110	ACAA1	30	REACTOME	Innate Immune System	Organismal systems	Immune system
P09110	ACAA1	30	REACTOME	Immune System	Organismal systems	Immune system
P09110	ACAA1	30	REACTOME	Metabolism of lipids	Metabolism	Lipid metabolism
P09110	ACAA1	30	REACTOME	Neutrophil degranulation	Organismal systems	Immune system
P09110	ACAA1	30	REACTOME	Fatty acid metabolism	Metabolism	Lipid metabolism
P09110	ACAA1	30	REACTOME	Protein localization	Genetic information processing	Folding, sorting and degradation
P09110	ACAA1	30	WikiPathways	Fatty Acids and Lipoproteins Transport in Hepatocytes	Organismal systems	Digestive system
P09110	ACAA1	30	WikiPathways	Nuclear receptors meta-pathway	Organismal systems	Endocrine system
P09110	ACAA1	30	WikiPathways	PPAR signaling pathway	Organismal systems	Endocrine system
P09110	ACAA1	30	WikiPathways	Eicosanoid metabolism via lipooxygenases (LOX)	Metabolism	Xenobiotics biodegradation and metabolism
P09110	ACAA1	30	WikiPathways	Amino acid metabolism	Metabolism	Metabolism of amino acids and derivatives
P09110	ACAA1	30	MetabolicAtlas	arachidonic acid metabolism	Metabolism	Lipid metabolism
P09110	ACAA1	30	MetabolicAtlas	beta oxidation of even chain fatty acids mitochondrial	Metabolism	Lipid metabolism
P09110	ACAA1	30	MetabolicAtlas	fatty acid oxidation	Metabolism	Lipid metabolism
P09110	ACAA1	30	MetabolicAtlas	leukotriene metabolism	Metabolism	Lipid metabolism
P09110	ACAA1	30	MetabolicAtlas	omega 6 fatty acid metabolism	Metabolism	Lipid metabolism
P09110	ACAA1	30	MetabolicAtlas	steroid metabolism	Metabolism	Lipid metabolism
P09110	ACAA1	30	MetabolicAtlas	transport reactions	Environmental information processing	Membrane transport
P09110	ACAA1	30	MetabolicAtlas	vitamin e metabolism	Metabolism	Metabolism of cofactors and vitamins
P42765	ACAA2	10449	HumanCyc	fatty acid beta-oxidation I	Metabolism	Lipid metabolism
P42765	ACAA2	10449	KEGG	Fatty acid degradation	Metabolism	Lipid metabolism
P42765	ACAA2	10449	KEGG	Fatty acid elongation	Metabolism	Lipid metabolism
P42765	ACAA2	10449	KEGG	Valine, leucine and isoleucine degradation	Metabolism	Metabolism of amino acids and derivatives
P42765	ACAA2	10449	REACTOME	Metabolism	Metabolism	Metabolism
P42765	ACAA2	10449	REACTOME	Metabolism of lipids	Metabolism	Lipid metabolism
P42765	ACAA2	10449	REACTOME	Mitochondrial Fatty Acid Beta-Oxidation	Metabolism	Lipid metabolism
P42765	ACAA2	10449	REACTOME	Fatty acid metabolism	Metabolism	Lipid metabolism
P42765	ACAA2	10449	UniProt_Pathways	Lipid metabolism; fatty acid beta-oxidation.	Metabolism	Lipid metabolism
P42765	ACAA2	10449	WikiPathways	Fatty Acids and Lipoproteins Transport in Hepatocytes	Organismal systems	Digestive system
P42765	ACAA2	10449	WikiPathways	Mitochondrial beta-oxidation	Metabolism	Lipid metabolism
P42765	ACAA2	10449	WikiPathways	Fatty acid biosynthesis	Metabolism	Lipid metabolism
P42765	ACAA2	10449	PathBank	Fatty Acid Metabolism	Metabolism	Lipid metabolism
P42765	ACAA2	10449	PathBank	Valine, Leucine, and Isoleucine Degradation	Metabolism	Metabolism of amino acids and derivatives
P42765	ACAA2	10449	PathBank	Mitochondrial Beta-Oxidation of Short Chain Saturated Fatty Acids	Metabolism	Lipid metabolism
P42765	ACAA2	10449	PathBank	Mitochondrial Beta-Oxidation of Medium Chain Saturated Fatty Acids	Metabolism	Lipid metabolism
P42765	ACAA2	10449	PathBank	Mitochondrial Beta-Oxidation of Long Chain Saturated Fatty Acids	Metabolism	Lipid metabolism
P42765	ACAA2	10449	MetabolicAtlas	arachidonic acid metabolism	Metabolism	Lipid metabolism
P42765	ACAA2	10449	MetabolicAtlas	beta oxidation of branched chain fatty acids mitochondrial	Metabolism	Lipid metabolism
P42765	ACAA2	10449	MetabolicAtlas	beta oxidation of di unsaturated fatty acids n 6 mitochondrial	Metabolism	Lipid metabolism
P42765	ACAA2	10449	MetabolicAtlas	beta oxidation of even chain fatty acids mitochondrial	Metabolism	Lipid metabolism
P42765	ACAA2	10449	MetabolicAtlas	beta oxidation of odd chain fatty acids mitochondrial	Metabolism	Lipid metabolism
P42765	ACAA2	10449	MetabolicAtlas	beta oxidation of poly unsaturated fatty acids mitochondrial	Metabolism	Lipid metabolism
P42765	ACAA2	10449	MetabolicAtlas	beta oxidation of unsaturated fatty acids n 7 mitochondrial	Metabolism	Lipid metabolism
P42765	ACAA2	10449	MetabolicAtlas	beta oxidation of unsaturated fatty acids n 9 mitochondrial	Metabolism	Lipid metabolism
P42765	ACAA2	10449	MetabolicAtlas	fatty acid oxidation	Metabolism	Lipid metabolism
P42765	ACAA2	10449	MetabolicAtlas	leukotriene metabolism	Metabolism	Lipid metabolism
P42765	ACAA2	10449	MetabolicAtlas	omega 6 fatty acid metabolism	Metabolism	Lipid metabolism
P42765	ACAA2	10449	MetabolicAtlas	transport reactions	Environmental information processing	Membrane transport
P42765	ACAA2	10449	MetabolicAtlas	valine leucine and isoleucine metabolism	Metabolism	Metabolism of amino acids and derivatives
P42765	ACAA2	10449	MetabolicAtlas	vitamin e metabolism	Metabolism	Metabolism of cofactors and vitamins
P45954	ACADSB	null	KEGG	Fatty acid degradation	Metabolism	Lipid metabolism
P45954	ACADSB	null	KEGG	Valine, leucine and isoleucine degradation	Metabolism	Metabolism of amino acids and derivatives
P45954	ACADSB	null	REACTOME	Metabolism	Metabolism	Metabolism
P45954	ACADSB	null	REACTOME	Branched-chain amino acid catabolism	Metabolism	Metabolism of amino acids and derivatives
P45954	ACADSB	null	REACTOME	Metabolism of amino acids and derivatives	Metabolism	Metabolism of amino acids and derivatives
P45954	ACADSB	36	WikiPathways	Leucine, isoleucine and valine metabolism	Metabolism	Metabolism of amino acids and derivatives
P45954	ACADSB	36	WikiPathways	Mitochondrial beta-oxidation	Metabolism	Lipid metabolism
P45954	ACADSB	36	WikiPathways	Valproic acid pathway	Drugs and vitamins	Drug action
P45954	ACADSB	null	PathBank	Fatty Acid Metabolism	Metabolism	Lipid metabolism
P45954	ACADSB	null	PathBank	Valine, Leucine, and Isoleucine Degradation	Metabolism	Metabolism of amino acids and derivatives
P45954	ACADSB	null	MetabolicAtlas	beta oxidation of even chain fatty acids mitochondrial	Metabolism	Lipid metabolism
P45954	ACADSB	null	MetabolicAtlas	beta oxidation of odd chain fatty acids mitochondrial	Metabolism	Lipid metabolism
P45954	ACADSB	null	MetabolicAtlas	butanoate metabolism	Metabolism	Carbohydrate metabolism
P45954	ACADSB	null	MetabolicAtlas	fatty acid oxidation	Metabolism	Lipid metabolism
P45954	ACADSB	null	MetabolicAtlas	glycine serine and threonine metabolism	Metabolism	Metabolism of amino acids and derivatives
P45954	ACADSB	null	MetabolicAtlas	propanoate metabolism	Metabolism	Carbohydrate metabolism
P45954	ACADSB	null	MetabolicAtlas	valine leucine and isoleucine metabolism	Metabolism	Metabolism of amino acids and derivatives
P12814	ACTN1	87	ACSN2	EMT REGULATORS	Environmental information processing	Signal transduction
P12814	ACTN1	87	ACSN2	CELL MATRIX ADHESIONS	Cellular processes and organization	Cellular community
P12814	ACTN1	87	KEGG	Focal adhesion	Cellular processes and organization	Cellular community
P12814	ACTN1	87	KEGG	Regulation of actin cytoskeleton	Organismal systems	Cell motility
P12814	ACTN1	87	Panther_Pathway	Integrin signalling pathway	Environmental information processing	Signal transduction
P12814	ACTN1	87	REACTOME	Hemostasis	Organismal systems	Immune system
P12814	ACTN1	87	REACTOME	Platelet degranulation	Organismal systems	Immune system
P12814	ACTN1	87	REACTOME	Extracellular matrix organization	Cellular processes and organization	Cellular community
P12814	ACTN1	87	REACTOME	Signal Transduction	Environmental information processing	Signal transduction
P12814	ACTN1	87	REACTOME	Signaling by Rho GTPases	Environmental information processing	Signal transduction
P12814	ACTN1	87	REACTOME	Syndecan interactions	Cellular processes and organization	Cellular community
P12814	ACTN1	87	REACTOME	Non-integrin membrane-ECM interactions	Cellular processes and organization	Cellular community
P12814	ACTN1	87	REACTOME	Platelet activation, signaling and aggregation	Organismal systems	Immune system
P12814	ACTN1	87	REACTOME	Response to elevated platelet cytosolic Ca2+	Organismal systems	Immune system
P12814	ACTN1	87	REACTOME	RHO GTPase cycle	Environmental information processing	Signal transduction
P12814	ACTN1	87	REACTOME	RHOD GTPase cycle	Environmental information processing	Signal transduction
P12814	ACTN1	87	REACTOME	RHOF GTPase cycle	Environmental information processing	Signal transduction
P12814	ACTN1	87	REACTOME	Signaling by Rho GTPases, Miro GTPases and RHOBTB3	Environmental information processing	Signal transduction
P12814	ACTN1	87	WikiPathways	Focal adhesion	Cellular processes and organization	Cellular community
P12814	ACTN1	87	WikiPathways	Regulation of actin cytoskeleton	Organismal systems	Cell motility
Q03154	ACY1	95	KEGG	Arginine biosynthesis	Metabolism	Metabolism of amino acids and derivatives
Q03154	ACY1	95	REACTOME	Metabolism	Metabolism	Metabolism
Q03154	ACY1	95	REACTOME	Biological oxidations	Metabolism	Xenobiotics biodegradation and metabolism
Q03154	ACY1	95	REACTOME	Aflatoxin activation and detoxification	Metabolism	Xenobiotics biodegradation and metabolism
Q03154	ACY1	95	REACTOME	Drug ADME	Drugs and vitamins	Drug ADME
Q03154	ACY1	95	WikiPathways	Urea cycle and metabolism of amino groups	Metabolism	Metabolism of amino acids and derivatives
Q03154	ACY1	95	MetabolicAtlas	arginine and proline metabolism	Metabolism	Metabolism of amino acids and derivatives
Q03154	ACY1	95	MetabolicAtlas	cysteine and methionine metabolism	Metabolism	Metabolism of amino acids and derivatives
Q03154	ACY1	95	MetabolicAtlas	glycine serine and threonine metabolism	Metabolism	Metabolism of amino acids and derivatives
Q9BSE5	AGMAT	79814	KEGG	Arginine and proline metabolism	Metabolism	Metabolism of amino acids and derivatives
Q9BSE5	AGMAT	79814	REACTOME	Metabolism	Metabolism	Metabolism
Q9BSE5	AGMAT	79814	REACTOME	Metabolism of amino acids and derivatives	Metabolism	Metabolism of amino acids and derivatives
Q9BSE5	AGMAT	79814	MetabolicAtlas	arginine and proline metabolism	Metabolism	Metabolism of amino acids and derivatives
P14550	AKR1A1	10327	KEGG	Pyruvate metabolism	Metabolism	Carbohydrate metabolism
P14550	AKR1A1	10327	KEGG	Glycolysis / Gluconeogenesis	Metabolism	Carbohydrate metabolism
P14550	AKR1A1	10327	KEGG	Pentose and glucuronate interconversions	Metabolism	Carbohydrate metabolism
P14550	AKR1A1	10327	REACTOME	Metabolism	Metabolism	Metabolism
P14550	AKR1A1	10327	REACTOME	Phase II - Conjugation of compounds	Metabolism	Xenobiotics biodegradation and metabolism
P14550	AKR1A1	10327	REACTOME	Glutathione conjugation	Metabolism	Metabolism of amino acids and derivatives
P14550	AKR1A1	10327	REACTOME	Biological oxidations	Metabolism	Xenobiotics biodegradation and metabolism
P14550	AKR1A1	10327	REACTOME	Formation of xylulose-5-phosphate	Metabolism	Carbohydrate metabolism
P14550	AKR1A1	10327	REACTOME	Metabolism of carbohydrates	Metabolism	Carbohydrate metabolism
P14550	AKR1A1	10327	WikiPathways	Metapathway biotransformation Phase I and II	Cellular processes and organization	Cell growth and death
P14550	AKR1A1	10327	MetabolicAtlas	glycerophospholipid metabolism	Metabolism	Lipid metabolism
P14550	AKR1A1	10327	MetabolicAtlas	glycolysis gluconeogenesis	Metabolism	Carbohydrate metabolism
P14550	AKR1A1	10327	MetabolicAtlas	pentose and glucuronate interconversions	Metabolism	Carbohydrate metabolism
P14550	AKR1A1	10327	MetabolicAtlas	pyruvate metabolism	Metabolism	Carbohydrate metabolism
P30038	ALDH4A1	8659	KEGG	Alanine, aspartate and glutamate metabolism	Metabolism	Metabolism of amino acids and derivatives
P30038	ALDH4A1	8659	KEGG	Arginine and proline metabolism	Metabolism	Metabolism of amino acids and derivatives
P30038	ALDH4A1	8659	REACTOME	Metabolism	Metabolism	Metabolism
P30038	ALDH4A1	8659	REACTOME	Metabolism of amino acids and derivatives	Metabolism	Metabolism of amino acids and derivatives
P30038	ALDH4A1	8659	WikiPathways	p53 transcriptional gene network	Cellular processes and organization	Cell growth and death
P30038	ALDH4A1	8659	WikiPathways	Urea cycle and associated pathways	Metabolism	Metabolism of amino acids and derivatives
P30038	ALDH4A1	8659	PathBank	Glutamate Metabolism	Metabolism	Metabolism of amino acids and derivatives
P30038	ALDH4A1	8659	PathBank	Arginine and Proline Metabolism	Metabolism	Metabolism of amino acids and derivatives
P30038	ALDH4A1	8659	MetabolicAtlas	alanine aspartate and glutamate metabolism	Metabolism	Metabolism of amino acids and derivatives
P30038	ALDH4A1	8659	MetabolicAtlas	arginine and proline metabolism	Metabolism	Metabolism of amino acids and derivatives
P30038	ALDH4A1	8659	MetabolicAtlas	beta alanine metabolism	Metabolism	Metabolism of amino acids and derivatives
P30038	ALDH4A1	8659	MetabolicAtlas	pyruvate metabolism	Metabolism	Carbohydrate metabolism
P30038	ALDH4A1	8659	MetabolicAtlas	tryptophan metabolism	Metabolism	Metabolism of amino acids and derivatives
Q02252	ALDH6A1	4329	KEGG	beta-Alanine metabolism	Metabolism	Metabolism of amino acids and derivatives
Q02252	ALDH6A1	4329	KEGG	Propanoate metabolism	Metabolism	Carbohydrate metabolism
Q02252	ALDH6A1	4329	KEGG	Valine, leucine and isoleucine degradation	Metabolism	Metabolism of amino acids and derivatives
Q02252	ALDH6A1	4329	Panther_Pathway	Pyrimidine Metabolism	Metabolism	Nucleotide metabolism
Q02252	ALDH6A1	4329	REACTOME	Metabolism	Metabolism	Metabolism
Q02252	ALDH6A1	4329	REACTOME	Branched-chain amino acid catabolism	Metabolism	Metabolism of amino acids and derivatives
Q02252	ALDH6A1	4329	REACTOME	Metabolism of amino acids and derivatives	Metabolism	Metabolism of amino acids and derivatives
Q02252	ALDH6A1	4329	WikiPathways	Leucine, isoleucine and valine metabolism	Metabolism	Metabolism of amino acids and derivatives
Q02252	ALDH6A1	4329	PathBank	beta-Alanine Metabolism	Metabolism	Metabolism of amino acids and derivatives
Q02252	ALDH6A1	4329	PathBank	Valine, Leucine, and Isoleucine Degradation	Metabolism	Metabolism of amino acids and derivatives
Q02252	ALDH6A1	4329	PathBank	Propanoate Metabolism	Metabolism	Carbohydrate metabolism
Q02252	ALDH6A1	4329	MetabolicAtlas	propanoate metabolism	Metabolism	Carbohydrate metabolism
Q02252	ALDH6A1	4329	MetabolicAtlas	pyruvate metabolism	Metabolism	Carbohydrate metabolism
Q02252	ALDH6A1	4329	MetabolicAtlas	valine leucine and isoleucine metabolism	Metabolism	Metabolism of amino acids and derivatives
P05062	ALDOB	229	ACSN2	GLUCOSE METABOLISM	Metabolism	Carbohydrate metabolism
P05062	ALDOB	229	ACSN2	MITOCHONDRIAL METABOLISM	Metabolism	Energy metabolism
P05062	ALDOB	229	HumanCyc	glycolysis I	Metabolism	Carbohydrate metabolism
P05062	ALDOB	229	HumanCyc	sucrose degradation V (mammalian)	Metabolism	Carbohydrate metabolism
P05062	ALDOB	229	HumanCyc	gluconeogenesis I	Metabolism	Carbohydrate metabolism
P05062	ALDOB	229	KEGG	Glycolysis / Gluconeogenesis	Metabolism	Carbohydrate metabolism
P05062	ALDOB	229	KEGG	Fructose and mannose metabolism	Metabolism	Carbohydrate metabolism
P05062	ALDOB	229	KEGG	HIF-1 signaling pathway	Environmental information processing	Signal transduction
P05062	ALDOB	229	KEGG	Pentose phosphate pathway	Metabolism	Carbohydrate metabolism
P05062	ALDOB	229	Panther_Pathway	Fructose galactose metabolism	Metabolism	Carbohydrate metabolism
P05062	ALDOB	229	REACTOME	Metabolism	Metabolism	Metabolism
P05062	ALDOB	229	REACTOME	Fructose metabolism	Metabolism	Carbohydrate metabolism
P05062	ALDOB	229	REACTOME	Gluconeogenesis	Metabolism	Carbohydrate metabolism
P05062	ALDOB	229	REACTOME	Glucose metabolism	Metabolism	Carbohydrate metabolism
P05062	ALDOB	229	REACTOME	Fructose catabolism	Metabolism	Carbohydrate metabolism
P05062	ALDOB	229	REACTOME	Metabolism of carbohydrates	Metabolism	Carbohydrate metabolism
P05062	ALDOB	229	WikiPathways	Glycolysis and gluconeogenesis	Metabolism	Carbohydrate metabolism
P05062	ALDOB	229	WikiPathways	Polyol pathway	Metabolism	Lipid metabolism
P05062	ALDOB	229	PathBank	Fructose and Mannose Degradation	Metabolism	Carbohydrate metabolism
P05062	ALDOB	229	MetabolicAtlas	fructose and mannose metabolism	Metabolism	Carbohydrate metabolism
P05062	ALDOB	229	MetabolicAtlas	galactose metabolism	Metabolism	Carbohydrate metabolism
P05062	ALDOB	229	MetabolicAtlas	glycolysis gluconeogenesis	Metabolism	Carbohydrate metabolism
P05062	ALDOB	229	MetabolicAtlas	tricarboxylic acid cycle and glyoxylate dicarboxylate metabolism	Metabolism	Carbohydrate metabolism
P02743	APCS	325	REACTOME	Metabolism of proteins	Genetic information processing	Folding, sorting and degradation
P02743	APCS	325	REACTOME	Amyloid fiber formation	Genetic information processing	Folding, sorting and degradation
P02743	APCS	325	WikiPathways	Complement system	Organismal systems	Immune system
P04114	APOB	338	KEGG	Cholesterol metabolism	Organismal systems	Digestive system
P04114	APOB	338	PharmGKB	Statin Pathway Pharmacodynamics	Drugs and vitamins	Drug action
P04114	APOB	338	REACTOME	Hemostasis	Organismal systems	Immune system
P04114	APOB	338	REACTOME	Metabolism	Metabolism	Metabolism
P04114	APOB	338	REACTOME	Innate Immune System	Organismal systems	Immune system
P04114	APOB	338	REACTOME	Immune System	Organismal systems	Immune system
P04114	APOB	338	REACTOME	Toll-like Receptor Cascades	Organismal systems	Immune system
P04114	APOB	338	REACTOME	Plasma lipoprotein assembly, remodeling, and clearance	Environmental information processing	Membrane transport
P04114	APOB	338	REACTOME	Metabolism of vitamins and cofactors	Metabolism	Metabolism of cofactors and vitamins
P04114	APOB	338	REACTOME	Membrane Trafficking	Cellular processes and organization	Transport and catabolism
P04114	APOB	338	REACTOME	Cell surface interactions at the vascular wall	Organismal systems	Immune system
P04114	APOB	338	REACTOME	Binding and Uptake of Ligands by Scavenger Receptors	Cellular processes and organization	Transport and catabolism
P04114	APOB	338	REACTOME	Visual phototransduction	Organismal systems	Sensory system
P04114	APOB	338	REACTOME	Cellular responses to stress	Cellular processes and organization	Cellular response to stimuli
P04114	APOB	338	REACTOME	Scavenging by Class A Receptors	Cellular processes and organization	Transport and catabolism
P04114	APOB	338	REACTOME	Regulation of Insulin-like Growth Factor (IGF) transport and uptake by Insulin-like Growth Factor Binding Proteins (IGFBPs)	Genetic information processing	Folding, sorting and degradation
P04114	APOB	338	REACTOME	Transport of small molecules	Environmental information processing	Membrane transport
P04114	APOB	338	REACTOME	Metabolism of proteins	Genetic information processing	Folding, sorting and degradation
P04114	APOB	338	REACTOME	Vesicle-mediated transport	Cellular processes and organization	Transport and catabolism
P04114	APOB	338	REACTOME	Regulation of TLR by endogenous ligand	Organismal systems	Immune system
P04114	APOB	338	REACTOME	Post-translational protein modification	Genetic information processing	Folding, sorting and degradation
P04114	APOB	338	REACTOME	Metabolism of fat-soluble vitamins	Metabolism	Metabolism of cofactors and vitamins
P04114	APOB	338	REACTOME	Cellular responses to stimuli	Cellular processes and organization	Cellular response to stimuli
P04114	APOB	338	REACTOME	Post-translational protein phosphorylation	Genetic information processing	Folding, sorting and degradation
P04114	APOB	338	REACTOME	Chylomicron assembly	Environmental information processing	Membrane transport
P04114	APOB	338	REACTOME	Plasma lipoprotein assembly	Environmental information processing	Membrane transport
P04114	APOB	338	REACTOME	Plasma lipoprotein remodeling	Environmental information processing	Membrane transport
P04114	APOB	338	REACTOME	Chylomicron remodeling	Environmental information processing	Membrane transport
P04114	APOB	338	REACTOME	Chylomicron clearance	Environmental information processing	Membrane transport
P04114	APOB	338	REACTOME	Plasma lipoprotein clearance	Environmental information processing	Membrane transport
P04114	APOB	338	REACTOME	Sensory Perception	Organismal systems	Sensory system
P04114	APOB	338	REACTOME	Retinoid metabolism and transport	Metabolism	Metabolism of cofactors and vitamins
P04114	APOB	338	WikiPathways	Vitamin B12 metabolism	Metabolism	Metabolism of cofactors and vitamins
P04114	APOB	338	WikiPathways	Fatty Acids and Lipoproteins Transport in Hepatocytes	Organismal systems	Digestive system
P04114	APOB	338	WikiPathways	Selenium micronutrient network	Metabolism	Metabolism of amino acids and derivatives
P04114	APOB	338	WikiPathways	Statin inhibition of cholesterol production	Drugs and vitamins	Drug action
P04114	APOB	338	WikiPathways	Lipid particles composition	Metabolism	Lipid metabolism
P04114	APOB	338	WikiPathways	Cholesterol metabolism	Organismal systems	Digestive system
P04114	APOB	338	WikiPathways	FOXA2 pathway	Organismal systems	Endocrine system
P04114	APOB	338	WikiPathways	Folate metabolism	Metabolism	Metabolism of cofactors and vitamins
P04114	APOB	338	MetabolicAtlas	protein assembly	Genetic information processing	Folding, sorting and degradation
P02649	APOE	348	KEGG	Cholesterol metabolism	Organismal systems	Digestive system
P02649	APOE	348	PharmGKB	Statin Pathway Pharmacodynamics	Drugs and vitamins	Drug action
P02649	APOE	348	REACTOME	Signaling by ERBB4	Environmental information processing	Signal transduction
P02649	APOE	348	REACTOME	Nuclear signaling by ERBB4	Environmental information processing	Signal transduction
P02649	APOE	348	REACTOME	Metabolism	Metabolism	Metabolism
P02649	APOE	348	REACTOME	Signal Transduction	Environmental information processing	Signal transduction
P02649	APOE	348	REACTOME	Plasma lipoprotein assembly, remodeling, and clearance	Environmental information processing	Membrane transport
P02649	APOE	348	REACTOME	Metabolism of vitamins and cofactors	Metabolism	Metabolism of cofactors and vitamins
P02649	APOE	348	REACTOME	Generic Transcription Pathway	Genetic information processing	Transcription
P02649	APOE	348	REACTOME	Binding and Uptake of Ligands by Scavenger Receptors	Cellular processes and organization	Transport and catabolism
P02649	APOE	348	REACTOME	Visual phototransduction	Organismal systems	Sensory system
P02649	APOE	348	REACTOME	Scavenging by Class A Receptors	Cellular processes and organization	Transport and catabolism
P02649	APOE	348	REACTOME	Regulation of Insulin-like Growth Factor (IGF) transport and uptake by Insulin-like Growth Factor Binding Proteins (IGFBPs)	Genetic information processing	Folding, sorting and degradation
P02649	APOE	348	REACTOME	Transport of small molecules	Environmental information processing	Membrane transport
P02649	APOE	348	REACTOME	Metabolism of proteins	Genetic information processing	Folding, sorting and degradation
P02649	APOE	348	REACTOME	Vesicle-mediated transport	Cellular processes and organization	Transport and catabolism
P02649	APOE	348	REACTOME	Post-translational protein modification	Genetic information processing	Folding, sorting and degradation
P02649	APOE	348	REACTOME	Metabolism of fat-soluble vitamins	Metabolism	Metabolism of cofactors and vitamins
P02649	APOE	348	REACTOME	RNA Polymerase II Transcription	Genetic information processing	Transcription
P02649	APOE	348	REACTOME	Gene expression (Transcription)	Genetic information processing	Transcription
P02649	APOE	348	REACTOME	Transcriptional regulation by the AP-2 (TFAP2) family of transcription factors	Genetic information processing	Transcription
P02649	APOE	348	REACTOME	Post-translational protein phosphorylation	Genetic information processing	Folding, sorting and degradation
P02649	APOE	348	REACTOME	Chylomicron assembly	Environmental information processing	Membrane transport
P02649	APOE	348	REACTOME	Plasma lipoprotein assembly	Environmental information processing	Membrane transport
P02649	APOE	348	REACTOME	Plasma lipoprotein remodeling	Environmental information processing	Membrane transport
P02649	APOE	348	REACTOME	Chylomicron remodeling	Environmental information processing	Membrane transport
P02649	APOE	348	REACTOME	Chylomicron clearance	Environmental information processing	Membrane transport
P02649	APOE	348	REACTOME	Plasma lipoprotein clearance	Environmental information processing	Membrane transport
P02649	APOE	348	REACTOME	Signaling by Nuclear Receptors	Environmental information processing	Signal transduction
P02649	APOE	348	REACTOME	Signaling by Receptor Tyrosine Kinases	Environmental information processing	Signal transduction
P02649	APOE	348	REACTOME	Sensory Perception	Organismal systems	Sensory system
P02649	APOE	348	REACTOME	Retinoid metabolism and transport	Metabolism	Metabolism of cofactors and vitamins
P02649	APOE	348	REACTOME	Amyloid fiber formation	Genetic information processing	Folding, sorting and degradation
P02649	APOE	348	WikiPathways	Vitamin B12 metabolism	Metabolism	Metabolism of cofactors and vitamins
P02649	APOE	348	WikiPathways	Fatty Acids and Lipoproteins Transport in Hepatocytes	Organismal systems	Digestive system
P02649	APOE	348	WikiPathways	Statin inhibition of cholesterol production	Drugs and vitamins	Drug action
P02649	APOE	348	WikiPathways	Lipid particles composition	Metabolism	Lipid metabolism
P02649	APOE	348	WikiPathways	Cholesterol metabolism	Organismal systems	Digestive system
P02649	APOE	348	MetabolicAtlas	protein assembly	Genetic information processing	Folding, sorting and degradation
P00966	ASS1	445	KEGG	Alanine, aspartate and glutamate metabolism	Metabolism	Metabolism of amino acids and derivatives
P00966	ASS1	445	KEGG	Arginine biosynthesis	Metabolism	Metabolism of amino acids and derivatives
P00966	ASS1	445	REACTOME	Metabolism	Metabolism	Metabolism
P00966	ASS1	445	REACTOME	Metabolism of amino acids and derivatives	Metabolism	Metabolism of amino acids and derivatives
P00966	ASS1	445	WikiPathways	Alanine and aspartate metabolism	Metabolism	Metabolism of amino acids and derivatives
P00966	ASS1	445	WikiPathways	Urea cycle and metabolism of amino groups	Metabolism	Metabolism of amino acids and derivatives
P00966	ASS1	445	WikiPathways	Urea cycle and associated pathways	Metabolism	Metabolism of amino acids and derivatives
P00966	ASS1	445	WikiPathways	Amino acid metabolism	Metabolism	Metabolism of amino acids and derivatives
P00966	ASS1	445	PathBank	Aspartate Metabolism	Metabolism	Metabolism of amino acids and derivatives
P00966	ASS1	445	PathBank	Arginine and Proline Metabolism	Metabolism	Metabolism of amino acids and derivatives
P00966	ASS1	445	MetabolicAtlas	alanine aspartate and glutamate metabolism	Metabolism	Metabolism of amino acids and derivatives
P05023	ATP1A1	476	KEGG	Aldosterone synthesis and secretion	Organismal systems	Endocrine system
P05023	ATP1A1	476	KEGG	Insulin secretion	Organismal systems	Endocrine system
P05023	ATP1A1	476	KEGG	Aldosterone-regulated sodium reabsorption	Organismal systems	Excretory system
P05023	ATP1A1	476	KEGG	Thyroid hormone synthesis	Organismal systems	Endocrine system
P05023	ATP1A1	476	KEGG	Bile secretion	Organismal systems	Digestive system
P05023	ATP1A1	476	KEGG	Gastric acid secretion	Organismal systems	Digestive system
P05023	ATP1A1	476	KEGG	Carbohydrate digestion and absorption	Organismal systems	Digestive system
P05023	ATP1A1	476	KEGG	Adrenergic signaling in cardiomyocytes	Organismal systems	Cardiovascular system
P05023	ATP1A1	476	KEGG	Endocrine and other factor-regulated calcium reabsorption	Organismal systems	Excretory system
P05023	ATP1A1	476	KEGG	Proximal tubule bicarbonate reclamation	Organismal systems	Excretory system
P05023	ATP1A1	476	KEGG	cAMP signaling pathway	Environmental information processing	Signal transduction
P05023	ATP1A1	476	KEGG	Mineral absorption	Organismal systems	Digestive system
P05023	ATP1A1	476	KEGG	Protein digestion and absorption	Organismal systems	Digestive system
P05023	ATP1A1	476	KEGG	Salivary secretion	Organismal systems	Digestive system
P05023	ATP1A1	476	KEGG	Pancreatic secretion	Organismal systems	Digestive system
P05023	ATP1A1	476	KEGG	Cardiac muscle contraction	Organismal systems	Cardiovascular system
P05023	ATP1A1	476	KEGG	cGMP-PKG signaling pathway	Environmental information processing	Signal transduction
P05023	ATP1A1	476	KEGG	Thyroid hormone signaling pathway	Organismal systems	Endocrine system
P05023	ATP1A1	476	REACTOME	Transport of small molecules	Environmental information processing	Membrane transport
P05023	ATP1A1	476	REACTOME	Muscle contraction	Organismal systems	Muscular and bone system
P05023	ATP1A1	476	REACTOME	Cardiac conduction	Organismal systems	Muscular and bone system
P05023	ATP1A1	476	REACTOME	Ion homeostasis	Organismal systems	Muscular and bone system
P05023	ATP1A1	476	REACTOME	Ion transport by P-type ATPases	Environmental information processing	Membrane transport
P05023	ATP1A1	476	REACTOME	Ion channel transport	Environmental information processing	Membrane transport
P05023	ATP1A1	476	WikiPathways	Proximal tubule transport	Cellular processes and organization	Transport and catabolism
P05023	ATP1A1	476	PathBank	Lactose Degradation	Metabolism	Carbohydrate metabolism
P05023	ATP1A1	476	PathBank	Trehalose Degradation	Metabolism	Carbohydrate metabolism
P05023	ATP1A1	476	PathBank	Neuron Function	Organismal systems	Nervous system
P05023	ATP1A1	476	PathBank	Chlorothiazide Action Pathway	Drugs and vitamins	Drug action
P05023	ATP1A1	476	PathBank	Polythiazide Action Pathway	Drugs and vitamins	Drug action
P05023	ATP1A1	476	PathBank	Methyclothiazide Action Pathway	Drugs and vitamins	Drug action
P05023	ATP1A1	476	PathBank	Bumetanide Action Pathway	Drugs and vitamins	Drug action
P05023	ATP1A1	476	PathBank	Bendroflumethiazide Action Pathway	Drugs and vitamins	Drug action
P05023	ATP1A1	476	PathBank	Quinethazone Action Pathway	Drugs and vitamins	Drug action
P05023	ATP1A1	476	PathBank	Ethacrynic Acid Action Pathway	Drugs and vitamins	Drug action
P05023	ATP1A1	476	PathBank	Hydrochlorothiazide Action Pathway	Drugs and vitamins	Drug action
P05023	ATP1A1	476	PathBank	Cyclothiazide Action Pathway	Drugs and vitamins	Drug action
P05023	ATP1A1	476	PathBank	Metolazone Action Pathway	Drugs and vitamins	Drug action
P05023	ATP1A1	476	PathBank	Hydroflumethiazide Action Pathway	Drugs and vitamins	Drug action
P05023	ATP1A1	476	PathBank	Indapamide Action Pathway	Drugs and vitamins	Drug action
P05023	ATP1A1	476	PathBank	Furosemide Action Pathway	Drugs and vitamins	Drug action
P05023	ATP1A1	476	PathBank	Torsemide Action Pathway	Drugs and vitamins	Drug action
P05023	ATP1A1	476	PathBank	Trichlormethiazide Action Pathway	Drugs and vitamins	Drug action
P05023	ATP1A1	476	PathBank	Chlorthalidone Action Pathway	Drugs and vitamins	Drug action
P05023	ATP1A1	476	PathBank	Triamterene Action Pathway	Drugs and vitamins	Drug action
P05023	ATP1A1	476	PathBank	Amiloride Action Pathway	Drugs and vitamins	Drug action
P05023	ATP1A1	476	PathBank	Spironolactone Action Pathway	Drugs and vitamins	Drug action
P05023	ATP1A1	476	PathBank	Eplerenone Action Pathway	Drugs and vitamins	Drug action
P05023	ATP1A1	476	PathBank	Acebutolol Action Pathway	Drugs and vitamins	Drug action
P05023	ATP1A1	476	PathBank	Alprenolol Action Pathway	Drugs and vitamins	Drug action
P05023	ATP1A1	476	PathBank	Atenolol Action Pathway	Drugs and vitamins	Drug action
P05023	ATP1A1	476	PathBank	Betaxolol Action Pathway	Drugs and vitamins	Drug action
P05023	ATP1A1	476	PathBank	Bisoprolol Action Pathway	Drugs and vitamins	Drug action
P05023	ATP1A1	476	PathBank	Esmolol Action Pathway	Drugs and vitamins	Drug action
P05023	ATP1A1	476	PathBank	Metoprolol Action Pathway	Drugs and vitamins	Drug action
P05023	ATP1A1	476	PathBank	Nadolol Action Pathway	Drugs and vitamins	Drug action
P05023	ATP1A1	476	PathBank	Oxprenolol Action Pathway	Drugs and vitamins	Drug action
P05023	ATP1A1	476	PathBank	Penbutolol Action Pathway	Drugs and vitamins	Drug action
P05023	ATP1A1	476	PathBank	Pindolol Action Pathway	Drugs and vitamins	Drug action
P05023	ATP1A1	476	PathBank	Propranolol Action Pathway	Drugs and vitamins	Drug action
P05023	ATP1A1	476	PathBank	Quinidine Action Pathway	Drugs and vitamins	Drug action
P05023	ATP1A1	476	PathBank	Procainamide (Antiarrhythmic) Action Pathway	Drugs and vitamins	Drug action
P05023	ATP1A1	476	PathBank	Disopyramide Action Pathway	Drugs and vitamins	Drug action
P05023	ATP1A1	476	PathBank	Fosphenytoin (Antiarrhythmic) Action Pathway	Drugs and vitamins	Drug action
P05023	ATP1A1	476	PathBank	Phenytoin (Antiarrhythmic) Action Pathway	Drugs and vitamins	Drug action
P05023	ATP1A1	476	PathBank	Lidocaine (Antiarrhythmic) Action Pathway	Drugs and vitamins	Drug action
P05023	ATP1A1	476	PathBank	Mexiletine Action Pathway	Drugs and vitamins	Drug action
P05023	ATP1A1	476	PathBank	Tocainide Action Pathway	Drugs and vitamins	Drug action
P05023	ATP1A1	476	PathBank	Flecainide Action Pathway	Drugs and vitamins	Drug action
P05023	ATP1A1	476	PathBank	Ibutilide Action Pathway	Drugs and vitamins	Drug action
P05023	ATP1A1	476	PathBank	Diltiazem Action Pathway	Drugs and vitamins	Drug action
P05023	ATP1A1	476	PathBank	Nebivolol Action Pathway	Drugs and vitamins	Drug action
P05023	ATP1A1	476	PathBank	Carvedilol Action Pathway	Drugs and vitamins	Drug action
P05023	ATP1A1	476	PathBank	Labetalol Action Pathway	Drugs and vitamins	Drug action
P05023	ATP1A1	476	PathBank	Verapamil Action Pathway	Drugs and vitamins	Drug action
P05023	ATP1A1	476	PathBank	Amlodipine Action Pathway	Drugs and vitamins	Drug action
P05023	ATP1A1	476	PathBank	Felodipine Action Pathway	Drugs and vitamins	Drug action
P05023	ATP1A1	476	PathBank	Isradipine Action Pathway	Drugs and vitamins	Drug action
P05023	ATP1A1	476	PathBank	Nifedipine Action Pathway	Drugs and vitamins	Drug action
P05023	ATP1A1	476	PathBank	Nimodipine Action Pathway	Drugs and vitamins	Drug action
P05023	ATP1A1	476	PathBank	Nisoldipine Action Pathway	Drugs and vitamins	Drug action
P05023	ATP1A1	476	PathBank	Nitrendipine Action Pathway	Drugs and vitamins	Drug action
P05023	ATP1A1	476	PathBank	Benzocaine Action Pathway	Drugs and vitamins	Drug action
P05023	ATP1A1	476	PathBank	Bupivacaine Action Pathway	Drugs and vitamins	Drug action
P05023	ATP1A1	476	PathBank	Chloroprocaine Action Pathway	Drugs and vitamins	Drug action
P05023	ATP1A1	476	PathBank	Cocaine Action Pathway	Drugs and vitamins	Drug action
P05023	ATP1A1	476	PathBank	Dibucaine Action Pathway	Drugs and vitamins	Drug action
P05023	ATP1A1	476	PathBank	Levobupivacaine Action Pathway	Drugs and vitamins	Drug action
P05023	ATP1A1	476	PathBank	Lidocaine (Local Anaesthetic) Action Pathway	Drugs and vitamins	Drug action
P05023	ATP1A1	476	PathBank	Mepivacaine Action Pathway	Drugs and vitamins	Drug action
P05023	ATP1A1	476	PathBank	Oxybuprocaine Action Pathway	Drugs and vitamins	Drug action
P05023	ATP1A1	476	PathBank	Prilocaine Action Pathway	Drugs and vitamins	Drug action
P05023	ATP1A1	476	PathBank	Procaine Action Pathway	Drugs and vitamins	Drug action
P05023	ATP1A1	476	PathBank	Proparacaine Action Pathway	Drugs and vitamins	Drug action
P05023	ATP1A1	476	PathBank	Ropivacaine Action Pathway	Drugs and vitamins	Drug action
P05023	ATP1A1	476	PathBank	Codeine Action Pathway	Drugs and vitamins	Drug action
P05023	ATP1A1	476	PathBank	Morphine Action Pathway	Drugs and vitamins	Drug action
P05023	ATP1A1	476	PathBank	Methadone Action Pathway	Drugs and vitamins	Drug action
P05023	ATP1A1	476	PathBank	Oxycodone Action Pathway	Drugs and vitamins	Drug action
P05023	ATP1A1	476	PathBank	Hydromorphone Action Pathway	Drugs and vitamins	Drug action
P05023	ATP1A1	476	PathBank	Hydrocodone Action Pathway	Drugs and vitamins	Drug action
P05023	ATP1A1	476	PathBank	Oxymorphone Action Pathway	Drugs and vitamins	Drug action
P05023	ATP1A1	476	PathBank	Alfentanil Action Pathway	Drugs and vitamins	Drug action
P05023	ATP1A1	476	PathBank	Carfentanil Action Pathway	Drugs and vitamins	Drug action
P05023	ATP1A1	476	PathBank	Fentanyl Action Pathway	Drugs and vitamins	Drug action
P05023	ATP1A1	476	PathBank	Remifentanil Action Pathway	Drugs and vitamins	Drug action
P05023	ATP1A1	476	PathBank	Sufentanil Action Pathway	Drugs and vitamins	Drug action
P05023	ATP1A1	476	PathBank	Imipramine Action Pathway	Drugs and vitamins	Drug action
P05023	ATP1A1	476	PathBank	Desipramine Action Pathway	Drugs and vitamins	Drug action
P05023	ATP1A1	476	PathBank	Citalopram Action Pathway	Drugs and vitamins	Drug action
P05023	ATP1A1	476	PathBank	Escitalopram Action Pathway	Drugs and vitamins	Drug action
P05023	ATP1A1	476	PathBank	Fluoxetine Action Pathway	Drugs and vitamins	Drug action
P05023	ATP1A1	476	PathBank	Nicotine Action Pathway	Drugs and vitamins	Drug action
P05023	ATP1A1	476	PathBank	Striated Muscle Contraction	Organismal systems	Muscular and bone system
P05023	ATP1A1	476	PathBank	Bopindolol Action Pathway	Drugs and vitamins	Drug action
P05023	ATP1A1	476	PathBank	Carteolol Action Pathway	Drugs and vitamins	Drug action
P05023	ATP1A1	476	PathBank	Timolol Action Pathway	Drugs and vitamins	Drug action
P05023	ATP1A1	476	PathBank	Sotalol Action Pathway	Drugs and vitamins	Drug action
P05023	ATP1A1	476	PathBank	Epinephrine Action Pathway	Drugs and vitamins	Drug action
P05023	ATP1A1	476	PathBank	Dobutamine Action Pathway	Drugs and vitamins	Drug action
P05023	ATP1A1	476	PathBank	Isoprenaline Action Pathway	Drugs and vitamins	Drug action
P05023	ATP1A1	476	PathBank	Arbutamine Action Pathway	Drugs and vitamins	Drug action
P05023	ATP1A1	476	PathBank	Amiodarone Action Pathway	Drugs and vitamins	Drug action
P05023	ATP1A1	476	PathBank	Levobunolol Action Pathway	Drugs and vitamins	Drug action
P05023	ATP1A1	476	PathBank	Metipranolol Action Pathway	Drugs and vitamins	Drug action
P05023	ATP1A1	476	PathBank	Bevantolol Action Pathway	Drugs and vitamins	Drug action
P05023	ATP1A1	476	PathBank	Practolol Action Pathway	Drugs and vitamins	Drug action
P05023	ATP1A1	476	PathBank	Bupranolol Action Pathway	Drugs and vitamins	Drug action
P05023	ATP1A1	476	PathBank	Tramadol Action Action Pathway	Drugs and vitamins	Drug action
P05023	ATP1A1	476	PathBank	Propoxyphene Action Pathway	Drugs and vitamins	Drug action
P05023	ATP1A1	476	PathBank	Levorphanol Action Pathway	Drugs and vitamins	Drug action
P05023	ATP1A1	476	PathBank	Anileridine Action Pathway	Drugs and vitamins	Drug action
P05023	ATP1A1	476	PathBank	Diphenoxylate Action Pathway	Drugs and vitamins	Drug action
P05023	ATP1A1	476	PathBank	Dezocine Action Pathway	Drugs and vitamins	Drug action
P05023	ATP1A1	476	PathBank	Levomethadyl Acetate Action Action Pathway	Drugs and vitamins	Drug action
P05023	ATP1A1	476	PathBank	Methadyl Acetate Action Pathway	Drugs and vitamins	Drug action
P05023	ATP1A1	476	PathBank	3-Methylthiofentanyl Action Pathway	Drugs and vitamins	Drug action
P05023	ATP1A1	476	PathBank	Dimethylthiambutene Action Pathway	Drugs and vitamins	Drug action
P05023	ATP1A1	476	PathBank	Ethylmorphine Action Pathway	Drugs and vitamins	Drug action
P05023	ATP1A1	476	PathBank	Levallorphan Action Pathway	Drugs and vitamins	Drug action
P05023	ATP1A1	476	PathBank	Buprenorphine Action Pathway	Drugs and vitamins	Drug action
P05023	ATP1A1	476	PathBank	Alvimopan Action Pathway	Drugs and vitamins	Drug action
P05023	ATP1A1	476	PathBank	Pentazocine Action Pathway	Drugs and vitamins	Drug action
P05023	ATP1A1	476	PathBank	Naltrexone Action Pathway	Drugs and vitamins	Drug action
P05023	ATP1A1	476	PathBank	Naloxone Action Pathway	Drugs and vitamins	Drug action
P05023	ATP1A1	476	PathBank	Dihydromorphine Action Pathway	Drugs and vitamins	Drug action
P05023	ATP1A1	476	PathBank	Ketobemidone Action Pathway	Drugs and vitamins	Drug action
P05023	ATP1A1	476	PathBank	Nalbuphine Action Pathway	Drugs and vitamins	Drug action
P05023	ATP1A1	476	PathBank	Kidney Function - Ascending Limb of The Loop of Henle	Organismal systems	Excretory system
P05023	ATP1A1	476	PathBank	Kidney Function - Collecting Duct	Organismal systems	Excretory system
P05023	ATP1A1	476	PathBank	Kidney Function - Distal Convoluted Tubule	Organismal systems	Excretory system
P05023	ATP1A1	476	MetabolicAtlas	transport reactions	Environmental information processing	Membrane transport
P05026	ATP1B1	481	KEGG	Aldosterone synthesis and secretion	Organismal systems	Endocrine system
P05026	ATP1B1	481	KEGG	Insulin secretion	Organismal systems	Endocrine system
P05026	ATP1B1	481	KEGG	Aldosterone-regulated sodium reabsorption	Organismal systems	Excretory system
P05026	ATP1B1	481	KEGG	Thyroid hormone synthesis	Organismal systems	Endocrine system
P05026	ATP1B1	481	KEGG	Bile secretion	Organismal systems	Digestive system
P05026	ATP1B1	481	KEGG	Gastric acid secretion	Organismal systems	Digestive system
P05026	ATP1B1	481	KEGG	Carbohydrate digestion and absorption	Organismal systems	Digestive system
P05026	ATP1B1	481	KEGG	Adrenergic signaling in cardiomyocytes	Organismal systems	Cardiovascular system
P05026	ATP1B1	481	KEGG	Endocrine and other factor-regulated calcium reabsorption	Organismal systems	Excretory system
P05026	ATP1B1	481	KEGG	Proximal tubule bicarbonate reclamation	Organismal systems	Excretory system
P05026	ATP1B1	481	KEGG	cAMP signaling pathway	Environmental information processing	Signal transduction
P05026	ATP1B1	481	KEGG	Mineral absorption	Organismal systems	Digestive system
P05026	ATP1B1	481	KEGG	Protein digestion and absorption	Organismal systems	Digestive system
P05026	ATP1B1	481	KEGG	Salivary secretion	Organismal systems	Digestive system
P05026	ATP1B1	481	KEGG	Pancreatic secretion	Organismal systems	Digestive system
P05026	ATP1B1	481	KEGG	Cardiac muscle contraction	Organismal systems	Cardiovascular system
P05026	ATP1B1	481	KEGG	cGMP-PKG signaling pathway	Environmental information processing	Signal transduction
P05026	ATP1B1	481	KEGG	Thyroid hormone signaling pathway	Organismal systems	Endocrine system
P05026	ATP1B1	481	REACTOME	Hemostasis	Organismal systems	Immune system
P05026	ATP1B1	481	REACTOME	Cell surface interactions at the vascular wall	Organismal systems	Immune system
P05026	ATP1B1	481	REACTOME	Transport of small molecules	Environmental information processing	Membrane transport
P05026	ATP1B1	481	REACTOME	Muscle contraction	Organismal systems	Muscular and bone system
P05026	ATP1B1	481	REACTOME	Cardiac conduction	Organismal systems	Muscular and bone system
P05026	ATP1B1	481	REACTOME	Ion homeostasis	Organismal systems	Muscular and bone system
P05026	ATP1B1	481	REACTOME	Ion transport by P-type ATPases	Environmental information processing	Membrane transport
P05026	ATP1B1	481	REACTOME	Ion channel transport	Environmental information processing	Membrane transport
P05026	ATP1B1	481	WikiPathways	Proximal tubule transport	Cellular processes and organization	Transport and catabolism
P05026	ATP1B1	481	WikiPathways	Calcium regulation in cardiac cells	Organismal systems	Cardiovascular system
P05026	ATP1B1	481	PathBank	Lactose Degradation	Metabolism	Carbohydrate metabolism
P05026	ATP1B1	481	PathBank	Trehalose Degradation	Metabolism	Carbohydrate metabolism
P05026	ATP1B1	481	PathBank	Neuron Function	Organismal systems	Nervous system
P05026	ATP1B1	481	PathBank	Chlorothiazide Action Pathway	Drugs and vitamins	Drug action
P05026	ATP1B1	481	PathBank	Polythiazide Action Pathway	Drugs and vitamins	Drug action
P05026	ATP1B1	481	PathBank	Methyclothiazide Action Pathway	Drugs and vitamins	Drug action
P05026	ATP1B1	481	PathBank	Bumetanide Action Pathway	Drugs and vitamins	Drug action
P05026	ATP1B1	481	PathBank	Bendroflumethiazide Action Pathway	Drugs and vitamins	Drug action
P05026	ATP1B1	481	PathBank	Quinethazone Action Pathway	Drugs and vitamins	Drug action
P05026	ATP1B1	481	PathBank	Ethacrynic Acid Action Pathway	Drugs and vitamins	Drug action
P05026	ATP1B1	481	PathBank	Hydrochlorothiazide Action Pathway	Drugs and vitamins	Drug action
P05026	ATP1B1	481	PathBank	Cyclothiazide Action Pathway	Drugs and vitamins	Drug action
P05026	ATP1B1	481	PathBank	Metolazone Action Pathway	Drugs and vitamins	Drug action
P05026	ATP1B1	481	PathBank	Hydroflumethiazide Action Pathway	Drugs and vitamins	Drug action
P05026	ATP1B1	481	PathBank	Indapamide Action Pathway	Drugs and vitamins	Drug action
P05026	ATP1B1	481	PathBank	Furosemide Action Pathway	Drugs and vitamins	Drug action
P05026	ATP1B1	481	PathBank	Torsemide Action Pathway	Drugs and vitamins	Drug action
P05026	ATP1B1	481	PathBank	Trichlormethiazide Action Pathway	Drugs and vitamins	Drug action
P05026	ATP1B1	481	PathBank	Chlorthalidone Action Pathway	Drugs and vitamins	Drug action
P05026	ATP1B1	481	PathBank	Triamterene Action Pathway	Drugs and vitamins	Drug action
P05026	ATP1B1	481	PathBank	Amiloride Action Pathway	Drugs and vitamins	Drug action
P05026	ATP1B1	481	PathBank	Spironolactone Action Pathway	Drugs and vitamins	Drug action
P05026	ATP1B1	481	PathBank	Eplerenone Action Pathway	Drugs and vitamins	Drug action
P05026	ATP1B1	481	PathBank	Acebutolol Action Pathway	Drugs and vitamins	Drug action
P05026	ATP1B1	481	PathBank	Alprenolol Action Pathway	Drugs and vitamins	Drug action
P05026	ATP1B1	481	PathBank	Atenolol Action Pathway	Drugs and vitamins	Drug action
P05026	ATP1B1	481	PathBank	Betaxolol Action Pathway	Drugs and vitamins	Drug action
P05026	ATP1B1	481	PathBank	Bisoprolol Action Pathway	Drugs and vitamins	Drug action
P05026	ATP1B1	481	PathBank	Esmolol Action Pathway	Drugs and vitamins	Drug action
P05026	ATP1B1	481	PathBank	Metoprolol Action Pathway	Drugs and vitamins	Drug action
P05026	ATP1B1	481	PathBank	Nadolol Action Pathway	Drugs and vitamins	Drug action
P05026	ATP1B1	481	PathBank	Oxprenolol Action Pathway	Drugs and vitamins	Drug action
P05026	ATP1B1	481	PathBank	Penbutolol Action Pathway	Drugs and vitamins	Drug action
P05026	ATP1B1	481	PathBank	Pindolol Action Pathway	Drugs and vitamins	Drug action
P05026	ATP1B1	481	PathBank	Propranolol Action Pathway	Drugs and vitamins	Drug action
P05026	ATP1B1	481	PathBank	Quinidine Action Pathway	Drugs and vitamins	Drug action
P05026	ATP1B1	481	PathBank	Procainamide (Antiarrhythmic) Action Pathway	Drugs and vitamins	Drug action
P05026	ATP1B1	481	PathBank	Disopyramide Action Pathway	Drugs and vitamins	Drug action
P05026	ATP1B1	481	PathBank	Fosphenytoin (Antiarrhythmic) Action Pathway	Drugs and vitamins	Drug action
P05026	ATP1B1	481	PathBank	Phenytoin (Antiarrhythmic) Action Pathway	Drugs and vitamins	Drug action
P05026	ATP1B1	481	PathBank	Lidocaine (Antiarrhythmic) Action Pathway	Drugs and vitamins	Drug action
P05026	ATP1B1	481	PathBank	Mexiletine Action Pathway	Drugs and vitamins	Drug action
P05026	ATP1B1	481	PathBank	Tocainide Action Pathway	Drugs and vitamins	Drug action
P05026	ATP1B1	481	PathBank	Flecainide Action Pathway	Drugs and vitamins	Drug action
P05026	ATP1B1	481	PathBank	Ibutilide Action Pathway	Drugs and vitamins	Drug action
P05026	ATP1B1	481	PathBank	Diltiazem Action Pathway	Drugs and vitamins	Drug action
P05026	ATP1B1	481	PathBank	Nebivolol Action Pathway	Drugs and vitamins	Drug action
P05026	ATP1B1	481	PathBank	Carvedilol Action Pathway	Drugs and vitamins	Drug action
P05026	ATP1B1	481	PathBank	Labetalol Action Pathway	Drugs and vitamins	Drug action
P05026	ATP1B1	481	PathBank	Verapamil Action Pathway	Drugs and vitamins	Drug action
P05026	ATP1B1	481	PathBank	Amlodipine Action Pathway	Drugs and vitamins	Drug action
P05026	ATP1B1	481	PathBank	Felodipine Action Pathway	Drugs and vitamins	Drug action
P05026	ATP1B1	481	PathBank	Isradipine Action Pathway	Drugs and vitamins	Drug action
P05026	ATP1B1	481	PathBank	Nifedipine Action Pathway	Drugs and vitamins	Drug action
P05026	ATP1B1	481	PathBank	Nimodipine Action Pathway	Drugs and vitamins	Drug action
P05026	ATP1B1	481	PathBank	Nisoldipine Action Pathway	Drugs and vitamins	Drug action
P05026	ATP1B1	481	PathBank	Nitrendipine Action Pathway	Drugs and vitamins	Drug action
P05026	ATP1B1	481	PathBank	Benzocaine Action Pathway	Drugs and vitamins	Drug action
P05026	ATP1B1	481	PathBank	Bupivacaine Action Pathway	Drugs and vitamins	Drug action
P05026	ATP1B1	481	PathBank	Chloroprocaine Action Pathway	Drugs and vitamins	Drug action
P05026	ATP1B1	481	PathBank	Cocaine Action Pathway	Drugs and vitamins	Drug action
P05026	ATP1B1	481	PathBank	Dibucaine Action Pathway	Drugs and vitamins	Drug action
P05026	ATP1B1	481	PathBank	Levobupivacaine Action Pathway	Drugs and vitamins	Drug action
P05026	ATP1B1	481	PathBank	Lidocaine (Local Anaesthetic) Action Pathway	Drugs and vitamins	Drug action
P05026	ATP1B1	481	PathBank	Mepivacaine Action Pathway	Drugs and vitamins	Drug action
P05026	ATP1B1	481	PathBank	Oxybuprocaine Action Pathway	Drugs and vitamins	Drug action
P05026	ATP1B1	481	PathBank	Prilocaine Action Pathway	Drugs and vitamins	Drug action
P05026	ATP1B1	481	PathBank	Procaine Action Pathway	Drugs and vitamins	Drug action
P05026	ATP1B1	481	PathBank	Proparacaine Action Pathway	Drugs and vitamins	Drug action
P05026	ATP1B1	481	PathBank	Ropivacaine Action Pathway	Drugs and vitamins	Drug action
P05026	ATP1B1	481	PathBank	Codeine Action Pathway	Drugs and vitamins	Drug action
P05026	ATP1B1	481	PathBank	Morphine Action Pathway	Drugs and vitamins	Drug action
P05026	ATP1B1	481	PathBank	Methadone Action Pathway	Drugs and vitamins	Drug action
P05026	ATP1B1	481	PathBank	Oxycodone Action Pathway	Drugs and vitamins	Drug action
P05026	ATP1B1	481	PathBank	Hydromorphone Action Pathway	Drugs and vitamins	Drug action
P05026	ATP1B1	481	PathBank	Hydrocodone Action Pathway	Drugs and vitamins	Drug action
P05026	ATP1B1	481	PathBank	Oxymorphone Action Pathway	Drugs and vitamins	Drug action
P05026	ATP1B1	481	PathBank	Alfentanil Action Pathway	Drugs and vitamins	Drug action
P05026	ATP1B1	481	PathBank	Carfentanil Action Pathway	Drugs and vitamins	Drug action
P05026	ATP1B1	481	PathBank	Fentanyl Action Pathway	Drugs and vitamins	Drug action
P05026	ATP1B1	481	PathBank	Remifentanil Action Pathway	Drugs and vitamins	Drug action
P05026	ATP1B1	481	PathBank	Sufentanil Action Pathway	Drugs and vitamins	Drug action
P05026	ATP1B1	481	PathBank	Imipramine Action Pathway	Drugs and vitamins	Drug action
P05026	ATP1B1	481	PathBank	Desipramine Action Pathway	Drugs and vitamins	Drug action
P05026	ATP1B1	481	PathBank	Citalopram Action Pathway	Drugs and vitamins	Drug action
P05026	ATP1B1	481	PathBank	Escitalopram Action Pathway	Drugs and vitamins	Drug action
P05026	ATP1B1	481	PathBank	Fluoxetine Action Pathway	Drugs and vitamins	Drug action
P05026	ATP1B1	481	PathBank	Nicotine Action Pathway	Drugs and vitamins	Drug action
P05026	ATP1B1	481	PathBank	Striated Muscle Contraction	Organismal systems	Muscular and bone system
P05026	ATP1B1	481	PathBank	Bopindolol Action Pathway	Drugs and vitamins	Drug action
P05026	ATP1B1	481	PathBank	Carteolol Action Pathway	Drugs and vitamins	Drug action
P05026	ATP1B1	481	PathBank	Timolol Action Pathway	Drugs and vitamins	Drug action
P05026	ATP1B1	481	PathBank	Sotalol Action Pathway	Drugs and vitamins	Drug action
P05026	ATP1B1	481	PathBank	Epinephrine Action Pathway	Drugs and vitamins	Drug action
P05026	ATP1B1	481	PathBank	Dobutamine Action Pathway	Drugs and vitamins	Drug action
P05026	ATP1B1	481	PathBank	Isoprenaline Action Pathway	Drugs and vitamins	Drug action
P05026	ATP1B1	481	PathBank	Arbutamine Action Pathway	Drugs and vitamins	Drug action
P05026	ATP1B1	481	PathBank	Amiodarone Action Pathway	Drugs and vitamins	Drug action
P05026	ATP1B1	481	PathBank	Levobunolol Action Pathway	Drugs and vitamins	Drug action
P05026	ATP1B1	481	PathBank	Metipranolol Action Pathway	Drugs and vitamins	Drug action
P05026	ATP1B1	481	PathBank	Bevantolol Action Pathway	Drugs and vitamins	Drug action
P05026	ATP1B1	481	PathBank	Practolol Action Pathway	Drugs and vitamins	Drug action
P05026	ATP1B1	481	PathBank	Bupranolol Action Pathway	Drugs and vitamins	Drug action
P05026	ATP1B1	481	PathBank	Tramadol Action Action Pathway	Drugs and vitamins	Drug action
P05026	ATP1B1	481	PathBank	Propoxyphene Action Pathway	Drugs and vitamins	Drug action
P05026	ATP1B1	481	PathBank	Levorphanol Action Pathway	Drugs and vitamins	Drug action
P05026	ATP1B1	481	PathBank	Anileridine Action Pathway	Drugs and vitamins	Drug action
P05026	ATP1B1	481	PathBank	Diphenoxylate Action Pathway	Drugs and vitamins	Drug action
P05026	ATP1B1	481	PathBank	Dezocine Action Pathway	Drugs and vitamins	Drug action
P05026	ATP1B1	481	PathBank	Levomethadyl Acetate Action Action Pathway	Drugs and vitamins	Drug action
P05026	ATP1B1	481	PathBank	Methadyl Acetate Action Pathway	Drugs and vitamins	Drug action
P05026	ATP1B1	481	PathBank	3-Methylthiofentanyl Action Pathway	Drugs and vitamins	Drug action
P05026	ATP1B1	481	PathBank	Dimethylthiambutene Action Pathway	Drugs and vitamins	Drug action
P05026	ATP1B1	481	PathBank	Ethylmorphine Action Pathway	Drugs and vitamins	Drug action
P05026	ATP1B1	481	PathBank	Levallorphan Action Pathway	Drugs and vitamins	Drug action
P05026	ATP1B1	481	PathBank	Buprenorphine Action Pathway	Drugs and vitamins	Drug action
P05026	ATP1B1	481	PathBank	Alvimopan Action Pathway	Drugs and vitamins	Drug action
P05026	ATP1B1	481	PathBank	Pentazocine Action Pathway	Drugs and vitamins	Drug action
P05026	ATP1B1	481	PathBank	Naltrexone Action Pathway	Drugs and vitamins	Drug action
P05026	ATP1B1	481	PathBank	Naloxone Action Pathway	Drugs and vitamins	Drug action
P05026	ATP1B1	481	PathBank	Dihydromorphine Action Pathway	Drugs and vitamins	Drug action
P05026	ATP1B1	481	PathBank	Ketobemidone Action Pathway	Drugs and vitamins	Drug action
P05026	ATP1B1	481	PathBank	Nalbuphine Action Pathway	Drugs and vitamins	Drug action
P05026	ATP1B1	481	PathBank	Kidney Function - Ascending Limb of The Loop of Henle	Organismal systems	Excretory system
P05026	ATP1B1	481	PathBank	Kidney Function - Collecting Duct	Organismal systems	Excretory system
P05026	ATP1B1	481	PathBank	Kidney Function - Distal Convoluted Tubule	Organismal systems	Excretory system
P05026	ATP1B1	481	MetabolicAtlas	transport reactions	Environmental information processing	Membrane transport
P61769	B2M	567	ACSN2	SMAC	Cellular processes and organization	Cell growth and death
P61769	B2M	567	BioCarta	BIOCARTA MHC PATHWAY	Organismal systems	Immune system
P61769	B2M	567	BioCarta	BIOCARTA CTL PATHWAY	Organismal systems	Immune system
P61769	B2M	567	BioCarta	BIOCARTA NKCELLS PATHWAY	Organismal systems	Immune system
P61769	B2M	567	KEGG	Antigen processing and presentation	Organismal systems	Immune system
P61769	B2M	567	Panther_Pathway	T cell activation	Organismal systems	Immune system
P61769	B2M	567	REACTOME	ER-Phagosome pathway	Organismal systems	Immune system
P61769	B2M	567	REACTOME	Antigen processing-Cross presentation	Organismal systems	Immune system
P61769	B2M	567	REACTOME	Endosomal/Vacuolar pathway	Organismal systems	Immune system
P61769	B2M	567	REACTOME	Cytokine Signaling in Immune system	Organismal systems	Immune system
P61769	B2M	567	REACTOME	Adaptive Immune System	Organismal systems	Immune system
P61769	B2M	567	REACTOME	Innate Immune System	Organismal systems	Immune system
P61769	B2M	567	REACTOME	Immune System	Organismal systems	Immune system
P61769	B2M	567	REACTOME	Immunoregulatory interactions between a Lymphoid and a non-Lymphoid cell	Organismal systems	Immune system
P61769	B2M	567	REACTOME	Metabolism of proteins	Genetic information processing	Folding, sorting and degradation
P61769	B2M	567	REACTOME	Neutrophil degranulation	Organismal systems	Immune system
P61769	B2M	567	REACTOME	Interferon gamma signaling	Organismal systems	Immune system
P61769	B2M	567	REACTOME	Interferon Signaling	Organismal systems	Immune system
P61769	B2M	567	REACTOME	Amyloid fiber formation	Genetic information processing	Folding, sorting and degradation
P61769	B2M	567	REACTOME	Class I MHC mediated antigen processing & presentation	Organismal systems	Immune system
P61769	B2M	567	REACTOME	Antigen Presentation: Folding, assembly and peptide loading of class I MHC	Organismal systems	Immune system
P61769	B2M	567	WikiPathways	IL-18 signaling pathway	Organismal systems	Immune system
Q93088	BHMT	635	KEGG	Cysteine and methionine metabolism	Metabolism	Metabolism of amino acids and derivatives
Q93088	BHMT	635	KEGG	Glycine, serine and threonine metabolism	Metabolism	Metabolism of amino acids and derivatives
Q93088	BHMT	635	REACTOME	Metabolism	Metabolism	Metabolism
Q93088	BHMT	635	REACTOME	Sulfur amino acid metabolism	Metabolism	Metabolism of amino acids and derivatives
Q93088	BHMT	635	REACTOME	Choline catabolism	Metabolism	Metabolism of amino acids and derivatives
Q93088	BHMT	635	REACTOME	Metabolism of amino acids and derivatives	Metabolism	Metabolism of amino acids and derivatives
Q93088	BHMT	635	WikiPathways	Trans-sulfuration, one-carbon metabolism and related pathways	Metabolism	Metabolism of cofactors and vitamins
Q93088	BHMT	635	WikiPathways	One-carbon metabolism	Metabolism	Metabolism of cofactors and vitamins
Q93088	BHMT	635	WikiPathways	Methionine de novo and salvage pathway	Metabolism	Metabolism of amino acids and derivatives
Q93088	BHMT	635	WikiPathways	Amino acid metabolism	Metabolism	Metabolism of amino acids and derivatives
Q93088	BHMT	635	PathBank	Betaine Metabolism	Metabolism	Metabolism of amino acids and derivatives
Q93088	BHMT	635	PathBank	Methionine Metabolism	Metabolism	Metabolism of amino acids and derivatives
Q93088	BHMT	635	PathBank	Glycine and Serine Metabolism	Metabolism	Metabolism of amino acids and derivatives
Q93088	BHMT	635	MetabolicAtlas	glycine serine and threonine metabolism	Metabolism	Metabolism of amino acids and derivatives
P02746	C1QB	713	BioCarta	BIOCARTA CLASSIC PATHWAY	Organismal systems	Immune system
P02746	C1QB	713	BioCarta	BIOCARTA COMP PATHWAY	Organismal systems	Immune system
P02746	C1QB	713	KEGG	Complement and coagulation cascades	Organismal systems	Immune system
P02746	C1QB	713	REACTOME	Complement cascade	Organismal systems	Immune system
P02746	C1QB	713	REACTOME	Initial triggering of complement	Organismal systems	Immune system
P02746	C1QB	713	REACTOME	Creation of C4 and C2 activators	Organismal systems	Immune system
P02746	C1QB	713	REACTOME	Innate Immune System	Organismal systems	Immune system
P02746	C1QB	713	REACTOME	Immune System	Organismal systems	Immune system
P02746	C1QB	713	REACTOME	Classical antibody-mediated complement activation	Organismal systems	Immune system
P02746	C1QB	713	REACTOME	Regulation of Complement cascade	Organismal systems	Immune system
P02746	C1QB	713	WikiPathways	Complement activation	Organismal systems	Immune system
P02746	C1QB	713	WikiPathways	Complement system in neuronal development and plasticity	Organismal systems	Nervous system
P02746	C1QB	713	WikiPathways	Complement and coagulation cascades	Organismal systems	Immune system
P02746	C1QB	713	WikiPathways	Microglia pathogen phagocytosis pathway	Organismal systems	Immune system
P02746	C1QB	713	WikiPathways	Oxidative damage response	Cellular processes and organization	Cellular response to stimuli
P02746	C1QB	713	PathBank	Complement Pathway	Organismal systems	Immune system
P02746	C1QB	713	PathBank	Classical Complement Pathway	Organismal systems	Immune system
P02747	C1QC	714	BioCarta	BIOCARTA CLASSIC PATHWAY	Organismal systems	Immune system
P02747	C1QC	714	BioCarta	BIOCARTA COMP PATHWAY	Organismal systems	Immune system
P02747	C1QC	714	KEGG	Complement and coagulation cascades	Organismal systems	Immune system
P02747	C1QC	714	REACTOME	Complement cascade	Organismal systems	Immune system
P02747	C1QC	714	REACTOME	Initial triggering of complement	Organismal systems	Immune system
P02747	C1QC	714	REACTOME	Creation of C4 and C2 activators	Organismal systems	Immune system
P02747	C1QC	714	REACTOME	Innate Immune System	Organismal systems	Immune system
P02747	C1QC	714	REACTOME	Immune System	Organismal systems	Immune system
P02747	C1QC	714	REACTOME	Classical antibody-mediated complement activation	Organismal systems	Immune system
P02747	C1QC	714	REACTOME	Regulation of Complement cascade	Organismal systems	Immune system
P02747	C1QC	714	WikiPathways	Complement activation	Organismal systems	Immune system
P02747	C1QC	714	WikiPathways	Complement system in neuronal development and plasticity	Organismal systems	Nervous system
P02747	C1QC	714	WikiPathways	Complement and coagulation cascades	Organismal systems	Immune system
P02747	C1QC	714	WikiPathways	TYROBP causal network in microglia	Organismal systems	Immune system
P02747	C1QC	714	WikiPathways	Microglia pathogen phagocytosis pathway	Organismal systems	Immune system
P02747	C1QC	714	WikiPathways	Oxidative damage response	Cellular processes and organization	Cellular response to stimuli
P02747	C1QC	714	PathBank	Complement Pathway	Organismal systems	Immune system
P02747	C1QC	714	PathBank	Classical Complement Pathway	Organismal systems	Immune system
P00736	C1R	715	BioCarta	BIOCARTA CLASSIC PATHWAY	Organismal systems	Immune system
P00736	C1R	715	BioCarta	BIOCARTA COMP PATHWAY	Organismal systems	Immune system
P00736	C1R	715	KEGG	Complement and coagulation cascades	Organismal systems	Immune system
P00736	C1R	715	KEGG	Phagosome	Cellular processes and organization	Transport and catabolism
P00736	C1R	715	REACTOME	Complement cascade	Organismal systems	Immune system
P00736	C1R	715	REACTOME	Initial triggering of complement	Organismal systems	Immune system
P00736	C1R	715	REACTOME	Creation of C4 and C2 activators	Organismal systems	Immune system
P00736	C1R	715	REACTOME	Innate Immune System	Organismal systems	Immune system
P00736	C1R	715	REACTOME	Immune System	Organismal systems	Immune system
P00736	C1R	715	REACTOME	Classical antibody-mediated complement activation	Organismal systems	Immune system
P00736	C1R	715	REACTOME	Regulation of Complement cascade	Organismal systems	Immune system
P00736	C1R	715	WikiPathways	Complement activation	Organismal systems	Immune system
P00736	C1R	715	WikiPathways	Complement system in neuronal development and plasticity	Organismal systems	Nervous system
P00736	C1R	715	WikiPathways	Complement and coagulation cascades	Organismal systems	Immune system
P00736	C1R	715	WikiPathways	Oxidative damage response	Cellular processes and organization	Cellular response to stimuli
P00736	C1R	715	PathBank	Complement Pathway	Organismal systems	Immune system
P00736	C1R	715	PathBank	Classical Complement Pathway	Organismal systems	Immune system
P09871	C1S	716	BioCarta	BIOCARTA CLASSIC PATHWAY	Organismal systems	Immune system
P09871	C1S	716	BioCarta	BIOCARTA COMP PATHWAY	Organismal systems	Immune system
P09871	C1S	716	KEGG	Complement and coagulation cascades	Organismal systems	Immune system
P09871	C1S	716	REACTOME	Complement cascade	Organismal systems	Immune system
P09871	C1S	716	REACTOME	Initial triggering of complement	Organismal systems	Immune system
P09871	C1S	716	REACTOME	Creation of C4 and C2 activators	Organismal systems	Immune system
P09871	C1S	716	REACTOME	Innate Immune System	Organismal systems	Immune system
P09871	C1S	716	REACTOME	Immune System	Organismal systems	Immune system
P09871	C1S	716	REACTOME	Classical antibody-mediated complement activation	Organismal systems	Immune system
P09871	C1S	716	REACTOME	Regulation of Complement cascade	Organismal systems	Immune system
P09871	C1S	716	WikiPathways	Complement system	Organismal systems	Immune system
P09871	C1S	716	WikiPathways	Complement activation	Organismal systems	Immune system
P09871	C1S	716	WikiPathways	Complement system in neuronal development and plasticity	Organismal systems	Nervous system
P09871	C1S	716	WikiPathways	Complement and coagulation cascades	Organismal systems	Immune system
P09871	C1S	716	WikiPathways	Oxidative damage response	Cellular processes and organization	Cellular response to stimuli
P09871	C1S	716	PathBank	Complement Pathway	Organismal systems	Immune system
P09871	C1S	716	PathBank	Classical Complement Pathway	Organismal systems	Immune system
P04003	C4BPA	722	KEGG	Complement and coagulation cascades	Organismal systems	Immune system
P04003	C4BPA	722	REACTOME	Complement cascade	Organismal systems	Immune system
P04003	C4BPA	722	REACTOME	Innate Immune System	Organismal systems	Immune system
P04003	C4BPA	722	REACTOME	Immune System	Organismal systems	Immune system
P04003	C4BPA	722	REACTOME	Regulation of Complement cascade	Organismal systems	Immune system
P04003	C4BPA	722	WikiPathways	Complement system	Organismal systems	Immune system
P04003	C4BPA	722	WikiPathways	Complement system in neuronal development and plasticity	Organismal systems	Nervous system
P07360	C8G	733	KEGG	Complement and coagulation cascades	Organismal systems	Immune system
P07360	C8G	733	REACTOME	Complement cascade	Organismal systems	Immune system
P07360	C8G	733	REACTOME	Terminal pathway of complement	Organismal systems	Immune system
P07360	C8G	733	REACTOME	Innate Immune System	Organismal systems	Immune system
P07360	C8G	733	REACTOME	Immune System	Organismal systems	Immune system
P07360	C8G	733	REACTOME	Regulation of Complement cascade	Organismal systems	Immune system
P07360	C8G	733	WikiPathways	Complement activation	Organismal systems	Immune system
P07360	C8G	733	WikiPathways	Complement system in neuronal development and plasticity	Organismal systems	Nervous system
P07360	C8G	733	WikiPathways	Complement and coagulation cascades	Organismal systems	Immune system
P02748	C9	735	BioCarta	BIOCARTA CLASSIC PATHWAY	Organismal systems	Immune system
P02748	C9	735	BioCarta	BIOCARTA COMP PATHWAY	Organismal systems	Immune system
P02748	C9	735	KEGG	Complement and coagulation cascades	Organismal systems	Immune system
P02748	C9	735	REACTOME	Complement cascade	Organismal systems	Immune system
P02748	C9	735	REACTOME	Terminal pathway of complement	Organismal systems	Immune system
P02748	C9	735	REACTOME	Innate Immune System	Organismal systems	Immune system
P02748	C9	735	REACTOME	Immune System	Organismal systems	Immune system
P02748	C9	735	REACTOME	Regulation of Complement cascade	Organismal systems	Immune system
P02748	C9	735	WikiPathways	Complement system	Organismal systems	Immune system
P02748	C9	735	WikiPathways	Complement activation	Organismal systems	Immune system
P02748	C9	735	WikiPathways	Complement system in neuronal development and plasticity	Organismal systems	Nervous system
P02748	C9	735	WikiPathways	Complement and coagulation cascades	Organismal systems	Immune system
P02748	C9	735	PathBank	Complement Pathway	Organismal systems	Immune system
P02748	C9	735	PathBank	Classical Complement Pathway	Organismal systems	Immune system
P00918	CA2	760	KEGG	Bile secretion	Organismal systems	Digestive system
P00918	CA2	760	KEGG	Gastric acid secretion	Organismal systems	Digestive system
P00918	CA2	760	KEGG	Proximal tubule bicarbonate reclamation	Organismal systems	Excretory system
P00918	CA2	760	KEGG	Pancreatic secretion	Organismal systems	Digestive system
P00918	CA2	760	REACTOME	Metabolism	Metabolism	Metabolism
P00918	CA2	760	REACTOME	Transport of small molecules	Environmental information processing	Membrane transport
P00918	CA2	760	WikiPathways	Lactate shuttle in glial cells	Organismal systems	Nervous system
P00918	CA2	760	WikiPathways	Proximal tubule transport	Cellular processes and organization	Transport and catabolism
P00918	CA2	760	MetabolicAtlas	transport reactions	Environmental information processing	Membrane transport
P27482	CALML3	810	KEGG	Aldosterone synthesis and secretion	Organismal systems	Endocrine system
P27482	CALML3	810	KEGG	GnRH signaling pathway	Organismal systems	Endocrine system
P27482	CALML3	810	KEGG	Gastric acid secretion	Organismal systems	Digestive system
P27482	CALML3	810	KEGG	Glucagon signaling pathway	Organismal systems	Endocrine system
P27482	CALML3	810	KEGG	Adrenergic signaling in cardiomyocytes	Organismal systems	Cardiovascular system
P27482	CALML3	810	KEGG	cAMP signaling pathway	Environmental information processing	Signal transduction
P27482	CALML3	810	KEGG	Estrogen signaling pathway	Organismal systems	Endocrine system
P27482	CALML3	810	KEGG	Vascular smooth muscle contraction	Organismal systems	Cardiovascular system
P27482	CALML3	810	KEGG	C-type lectin receptor signaling pathway	Organismal systems	Immune system
P27482	CALML3	810	KEGG	Calcium signaling pathway	Environmental information processing	Signal transduction
P27482	CALML3	810	KEGG	Renin secretion	Organismal systems	Endocrine system
P27482	CALML3	810	KEGG	Rap1 signaling pathway	Environmental information processing	Signal transduction
P27482	CALML3	810	KEGG	Salivary secretion	Organismal systems	Digestive system
P27482	CALML3	810	KEGG	Insulin signaling pathway	Organismal systems	Endocrine system
P27482	CALML3	810	KEGG	cGMP-PKG signaling pathway	Environmental information processing	Signal transduction
P27482	CALML3	810	KEGG	Cellular senescence	Cellular processes and organization	Cell growth and death
P52907	CAPZA1	829	KEGG	Endocytosis	Cellular processes and organization	Transport and catabolism
P52907	CAPZA1	829	REACTOME	Hemostasis	Organismal systems	Immune system
P52907	CAPZA1	829	REACTOME	Cytokine Signaling in Immune system	Organismal systems	Immune system
P52907	CAPZA1	829	REACTOME	Adaptive Immune System	Organismal systems	Immune system
P52907	CAPZA1	829	REACTOME	Innate Immune System	Organismal systems	Immune system
P52907	CAPZA1	829	REACTOME	Immune System	Organismal systems	Immune system
P52907	CAPZA1	829	REACTOME	ER to Golgi Anterograde Transport	Genetic information processing	Folding, sorting and degradation
P52907	CAPZA1	829	REACTOME	Membrane Trafficking	Cellular processes and organization	Transport and catabolism
P52907	CAPZA1	829	REACTOME	MHC class II antigen presentation	Organismal systems	Immune system
P52907	CAPZA1	829	REACTOME	Cellular responses to stress	Cellular processes and organization	Cellular response to stimuli
P52907	CAPZA1	829	REACTOME	HSP90 chaperone cycle for steroid hormone receptors (SHR) in the presence of ligand	Cellular processes and organization	Cellular response to stimuli
P52907	CAPZA1	829	REACTOME	Metabolism of proteins	Genetic information processing	Folding, sorting and degradation
P52907	CAPZA1	829	REACTOME	Asparagine N-linked glycosylation	Genetic information processing	Folding, sorting and degradation
P52907	CAPZA1	829	REACTOME	Interleukin-12 family signaling	Organismal systems	Immune system
P52907	CAPZA1	829	REACTOME	Signaling by Interleukins	Organismal systems	Immune system
P52907	CAPZA1	829	REACTOME	Vesicle-mediated transport	Cellular processes and organization	Transport and catabolism
P52907	CAPZA1	829	REACTOME	Post-translational protein modification	Genetic information processing	Folding, sorting and degradation
P52907	CAPZA1	829	REACTOME	COPI-mediated anterograde transport	Genetic information processing	Folding, sorting and degradation
P52907	CAPZA1	829	REACTOME	COPI-independent Golgi-to-ER retrograde traffic	Cellular processes and organization	Transport and catabolism
P52907	CAPZA1	829	REACTOME	Intra-Golgi and retrograde Golgi-to-ER traffic	Cellular processes and organization	Transport and catabolism
P52907	CAPZA1	829	REACTOME	Golgi-to-ER retrograde transport	Cellular processes and organization	Transport and catabolism
P52907	CAPZA1	829	REACTOME	Gene and protein expression by JAK-STAT signaling after Interleukin-12 stimulation	Organismal systems	Immune system
P52907	CAPZA1	829	REACTOME	Cellular responses to stimuli	Cellular processes and organization	Cellular response to stimuli
P52907	CAPZA1	829	REACTOME	Interleukin-12 signaling	Organismal systems	Immune system
P52907	CAPZA1	829	REACTOME	Transport to the Golgi and subsequent modification	Genetic information processing	Folding, sorting and degradation
P52907	CAPZA1	829	REACTOME	Sensory Perception	Organismal systems	Sensory system
P52907	CAPZA1	829	REACTOME	Factors involved in megakaryocyte development and platelet production	Organismal systems	Immune system
P16070	CD44	960	ACSN2	SMAC	Cellular processes and organization	Cell growth and death
P16070	CD44	960	KEGG	ECM-receptor interaction	Cellular processes and organization	Cellular community
P16070	CD44	960	KEGG	Hematopoietic cell lineage	Organismal systems	Immune system
P16070	CD44	960	REACTOME	Hemostasis	Organismal systems	Immune system
P16070	CD44	960	REACTOME	Cytokine Signaling in Immune system	Organismal systems	Immune system
P16070	CD44	960	REACTOME	Metabolism	Metabolism	Metabolism
P16070	CD44	960	REACTOME	Degradation of the extracellular matrix	Cellular processes and organization	Cellular community
P16070	CD44	960	REACTOME	Extracellular matrix organization	Cellular processes and organization	Cellular community
P16070	CD44	960	REACTOME	Innate Immune System	Organismal systems	Immune system
P16070	CD44	960	REACTOME	Immune System	Organismal systems	Immune system
P16070	CD44	960	REACTOME	Cell surface interactions at the vascular wall	Organismal systems	Immune system
P16070	CD44	960	REACTOME	Integrin cell surface interactions	Cellular processes and organization	Cellular community
P16070	CD44	960	REACTOME	Neutrophil degranulation	Organismal systems	Immune system
P16070	CD44	960	REACTOME	Metabolism of carbohydrates	Metabolism	Carbohydrate metabolism
P16070	CD44	960	REACTOME	Interferon gamma signaling	Organismal systems	Immune system
P16070	CD44	960	REACTOME	Interferon Signaling	Organismal systems	Immune system
P16070	CD44	960	WikiPathways	CCL18 signaling pathway	Organismal systems	Immune system
P16070	CD44	960	WikiPathways	CKAP4 signaling pathway map	Environmental information processing	Signal transduction
P16070	CD44	960	WikiPathways	Hippo-Merlin signaling dysregulation	Environmental information processing	Signal transduction
P08603	CFH	3075	KEGG	Complement and coagulation cascades	Organismal systems	Immune system
P08603	CFH	3075	REACTOME	Complement cascade	Organismal systems	Immune system
P08603	CFH	3075	REACTOME	Innate Immune System	Organismal systems	Immune system
P08603	CFH	3075	REACTOME	Immune System	Organismal systems	Immune system
P08603	CFH	3075	REACTOME	Regulation of Complement cascade	Organismal systems	Immune system
P08603	CFH	3075	WikiPathways	Complement system	Organismal systems	Immune system
P08603	CFH	3075	WikiPathways	Complement system in neuronal development and plasticity	Organismal systems	Nervous system
P08603	CFH	3075	WikiPathways	Complement and coagulation cascades	Organismal systems	Immune system
Q8NE62	CHDH	55349	KEGG	Glycine, serine and threonine metabolism	Metabolism	Metabolism of amino acids and derivatives
Q8NE62	CHDH	55349	REACTOME	Metabolism	Metabolism	Metabolism
Q8NE62	CHDH	55349	REACTOME	Choline catabolism	Metabolism	Metabolism of amino acids and derivatives
Q8NE62	CHDH	55349	REACTOME	Metabolism of amino acids and derivatives	Metabolism	Metabolism of amino acids and derivatives
Q8NE62	CHDH	55349	WikiPathways	Trans-sulfuration, one-carbon metabolism and related pathways	Metabolism	Metabolism of cofactors and vitamins
Q8NE62	CHDH	55349	WikiPathways	One-carbon metabolism	Metabolism	Metabolism of cofactors and vitamins
Q8NE62	CHDH	55349	WikiPathways	Methionine de novo and salvage pathway	Metabolism	Metabolism of amino acids and derivatives
Q8NE62	CHDH	55349	PathBank	Betaine Metabolism	Metabolism	Metabolism of amino acids and derivatives
Q8NE62	CHDH	55349	PathBank	Methionine Metabolism	Metabolism	Metabolism of amino acids and derivatives
Q8NE62	CHDH	55349	MetabolicAtlas	glycine serine and threonine metabolism	Metabolism	Metabolism of amino acids and derivatives
P12277	CKB	1152	KEGG	Arginine and proline metabolism	Metabolism	Metabolism of amino acids and derivatives
P12277	CKB	1152	REACTOME	Metabolism	Metabolism	Metabolism
P12277	CKB	1152	REACTOME	Signal Transduction	Environmental information processing	Signal transduction
P12277	CKB	1152	REACTOME	Signaling by Rho GTPases	Environmental information processing	Signal transduction
P12277	CKB	1152	REACTOME	Creatine metabolism	Metabolism	Metabolism of amino acids and derivatives
P12277	CKB	1152	REACTOME	Metabolism of amino acids and derivatives	Metabolism	Metabolism of amino acids and derivatives
P12277	CKB	1152	REACTOME	RHO GTPase cycle	Environmental information processing	Signal transduction
P12277	CKB	1152	REACTOME	Signaling by Rho GTPases, Miro GTPases and RHOBTB3	Environmental information processing	Signal transduction
P12277	CKB	1152	WikiPathways	Urea cycle and metabolism of amino groups	Metabolism	Metabolism of amino acids and derivatives
P12277	CKB	1152	WikiPathways	Creatine pathway	Metabolism	Metabolism of amino acids and derivatives
P12277	CKB	1152	PathBank	Arginine and Proline Metabolism	Metabolism	Metabolism of amino acids and derivatives
P12277	CKB	1152	MetabolicAtlas	arginine and proline metabolism	Metabolism	Metabolism of amino acids and derivatives
P12277	CKB	1152	MetabolicAtlas	glycine serine and threonine metabolism	Metabolism	Metabolism of amino acids and derivatives
Q96DG6	CMBL	134147	REACTOME	Metabolism	Metabolism	Metabolism
Q96DG6	CMBL	134147	REACTOME	Biological oxidations	Metabolism	Xenobiotics biodegradation and metabolism
Q99715	COL12A1	1303	KEGG	Protein digestion and absorption	Organismal systems	Digestive system
Q99715	COL12A1	1303	Panther_Pathway	Inflammation mediated by chemokine and cytokine signaling pathway	Organismal systems	Immune system
Q99715	COL12A1	1303	Panther_Pathway	Integrin signalling pathway	Environmental information processing	Signal transduction
Q99715	COL12A1	1303	REACTOME	Collagen degradation	Cellular processes and organization	Cellular community
Q99715	COL12A1	1303	REACTOME	Degradation of the extracellular matrix	Cellular processes and organization	Cellular community
Q99715	COL12A1	1303	REACTOME	Extracellular matrix organization	Cellular processes and organization	Cellular community
Q99715	COL12A1	1303	REACTOME	Collagen formation	Cellular processes and organization	Cellular community
Q99715	COL12A1	1303	REACTOME	Collagen biosynthesis and modifying enzymes	Cellular processes and organization	Cellular community
Q99715	COL12A1	1303	REACTOME	Assembly of collagen fibrils and other multimeric structures	Cellular processes and organization	Cellular community
Q99715	COL12A1	1303	REACTOME	Collagen chain trimerization	Cellular processes and organization	Cellular community
P39059	COL15A1	1306	KEGG	Protein digestion and absorption	Organismal systems	Digestive system
P39059	COL15A1	1306	Panther_Pathway	Integrin signalling pathway	Environmental information processing	Signal transduction
P39059	COL15A1	1306	REACTOME	Collagen degradation	Cellular processes and organization	Cellular community
P39059	COL15A1	1306	REACTOME	Degradation of the extracellular matrix	Cellular processes and organization	Cellular community
P39059	COL15A1	1306	REACTOME	Extracellular matrix organization	Cellular processes and organization	Cellular community
P39059	COL15A1	1306	REACTOME	Collagen formation	Cellular processes and organization	Cellular community
P39059	COL15A1	1306	REACTOME	Collagen biosynthesis and modifying enzymes	Cellular processes and organization	Cellular community
P39059	COL15A1	1306	REACTOME	Assembly of collagen fibrils and other multimeric structures	Cellular processes and organization	Cellular community
P39059	COL15A1	1306	REACTOME	Collagen chain trimerization	Cellular processes and organization	Cellular community
P31146	CORO1A	11151	KEGG	Phagosome	Cellular processes and organization	Transport and catabolism
Q9Y2S2	CRYL1	51084	KEGG	Pentose and glucuronate interconversions	Metabolism	Carbohydrate metabolism
Q9Y2S2	CRYL1	51084	REACTOME	Metabolism	Metabolism	Metabolism
Q9Y2S2	CRYL1	51084	REACTOME	Formation of xylulose-5-phosphate	Metabolism	Carbohydrate metabolism
Q9Y2S2	CRYL1	51084	REACTOME	Metabolism of carbohydrates	Metabolism	Carbohydrate metabolism
Q9Y2S2	CRYL1	51084	MetabolicAtlas	pentose and glucuronate interconversions	Metabolism	Carbohydrate metabolism
P55060	CSE1L	1434	ACSN2	WNT NON CANONICAL	Environmental information processing	Signal transduction
P55060	CSE1L	1434	ACSN2	APOPTOSIS	Cellular processes and organization	Cell growth and death
P55060	CSE1L	1434	ACSN2	CASPASES	Cellular processes and organization	Cell growth and death
P07858	CTSB	1508	ACSN2	APOPTOSIS	Cellular processes and organization	Cell growth and death
P07858	CTSB	1508	ACSN2	DEATH RECEPTOR PATHWAYS	Environmental information processing	Signal transduction
P07858	CTSB	1508	ACSN2	MOMP REGULATION	Cellular processes and organization	Cell growth and death
P07858	CTSB	1508	ACSN2	MITOCHONDRIAL METABOLISM	Metabolism	Energy metabolism
P07858	CTSB	1508	ACSN2	NECROPTOSIS	Cellular processes and organization	Cell growth and death
P07858	CTSB	1508	KEGG	NOD-like receptor signaling pathway	Organismal systems	Immune system
P07858	CTSB	1508	KEGG	Renin secretion	Organismal systems	Endocrine system
P07858	CTSB	1508	KEGG	Antigen processing and presentation	Organismal systems	Immune system
P07858	CTSB	1508	REACTOME	Adaptive Immune System	Organismal systems	Immune system
P07858	CTSB	1508	REACTOME	Collagen degradation	Cellular processes and organization	Cellular community
P07858	CTSB	1508	REACTOME	Degradation of the extracellular matrix	Cellular processes and organization	Cellular community
P07858	CTSB	1508	REACTOME	Extracellular matrix organization	Cellular processes and organization	Cellular community
P07858	CTSB	1508	REACTOME	Collagen formation	Cellular processes and organization	Cellular community
P07858	CTSB	1508	REACTOME	Innate Immune System	Organismal systems	Immune system
P07858	CTSB	1508	REACTOME	Immune System	Organismal systems	Immune system
P07858	CTSB	1508	REACTOME	Toll-like Receptor Cascades	Organismal systems	Immune system
P07858	CTSB	1508	REACTOME	Assembly of collagen fibrils and other multimeric structures	Cellular processes and organization	Cellular community
P07858	CTSB	1508	REACTOME	MHC class II antigen presentation	Organismal systems	Immune system
P07858	CTSB	1508	REACTOME	Neutrophil degranulation	Organismal systems	Immune system
O00571	DDX3X	1654	KEGG	RIG-I-like receptor signaling pathway	Organismal systems	Immune system
O00571	DDX3X	1654	REACTOME	Innate Immune System	Organismal systems	Immune system
O00571	DDX3X	1654	REACTOME	Immune System	Organismal systems	Immune system
O00571	DDX3X	1654	REACTOME	Neutrophil degranulation	Organismal systems	Immune system
O00571	DDX3X	1654	WikiPathways	Novel intracellular components of RIG-I-like receptor pathway	Organismal systems	Immune system
P17844	DDX5	1655	KEGG	Spliceosome	Genetic information processing	Transcription
P17844	DDX5	1655	REACTOME	Signal Transduction	Environmental information processing	Signal transduction
P17844	DDX5	1655	REACTOME	Metabolism of proteins	Genetic information processing	Folding, sorting and degradation
P17844	DDX5	1655	REACTOME	Post-translational protein modification	Genetic information processing	Folding, sorting and degradation
P17844	DDX5	1655	REACTOME	Metabolism of RNA	Genetic information processing	Folding, sorting and degradation
P17844	DDX5	1655	REACTOME	Signaling by Nuclear Receptors	Environmental information processing	Signal transduction
P17844	DDX5	1655	WikiPathways	Circadian rhythm genes	Organismal systems	Circadian clock
P16444	DPEP1	1800	REACTOME	Metabolism	Metabolism	Metabolism
P16444	DPEP1	1800	REACTOME	Biological oxidations	Metabolism	Xenobiotics biodegradation and metabolism
P16444	DPEP1	1800	REACTOME	Arachidonic acid metabolism	Metabolism	Lipid metabolism
P16444	DPEP1	1800	REACTOME	Aflatoxin activation and detoxification	Metabolism	Xenobiotics biodegradation and metabolism
P16444	DPEP1	1800	REACTOME	Metabolism of lipids	Metabolism	Lipid metabolism
P16444	DPEP1	1800	REACTOME	Fatty acid metabolism	Metabolism	Lipid metabolism
P16444	DPEP1	1800	WikiPathways	GABA metabolism (aka GHB)	Organismal systems	Nervous system
P16444	DPEP1	1800	WikiPathways	Eicosanoid metabolism via lipooxygenases (LOX)	Metabolism	Xenobiotics biodegradation and metabolism
P16444	DPEP1	1800	MetabolicAtlas	leukotriene metabolism	Metabolism	Lipid metabolism
P16444	DPEP1	1800	MetabolicAtlas	transport reactions	Environmental information processing	Membrane transport
Q14574	DSC3	1825	ACSN2	EMT REGULATORS	Environmental information processing	Signal transduction
Q14574	DSC3	1825	REACTOME	Developmental Biology	Organismal systems	Development and regeneration
P41091	EIF2S3	1968	ACSN2	ER STRESS	Cellular processes and organization	Cellular response to stimuli
P41091	EIF2S3	1968	KEGG	RNA transport	Genetic information processing	Translation
P41091	EIF2S3	1968	REACTOME	L13a-mediated translational silencing of Ceruloplasmin expression	Genetic information processing	Translation
P41091	EIF2S3	1968	REACTOME	Cellular responses to stress	Cellular processes and organization	Cellular response to stimuli
P41091	EIF2S3	1968	REACTOME	Transport of small molecules	Environmental information processing	Membrane transport
P41091	EIF2S3	1968	REACTOME	Metabolism of proteins	Genetic information processing	Folding, sorting and degradation
P41091	EIF2S3	1968	REACTOME	Eukaryotic Translation Initiation	Genetic information processing	Translation
P41091	EIF2S3	1968	REACTOME	Translation initiation complex formation	Genetic information processing	Translation
P41091	EIF2S3	1968	REACTOME	Activation of the mRNA upon binding of the cap-binding complex and eIFs, and subsequent binding to 43S	Genetic information processing	Translation
P41091	EIF2S3	1968	REACTOME	Formation of the ternary complex, and subsequently, the 43S complex	Genetic information processing	Translation
P41091	EIF2S3	1968	REACTOME	Ribosomal scanning and start codon recognition	Genetic information processing	Translation
P41091	EIF2S3	1968	REACTOME	GTP hydrolysis and joining of the 60S ribosomal subunit	Genetic information processing	Translation
P41091	EIF2S3	1968	REACTOME	Cap-dependent Translation Initiation	Genetic information processing	Translation
P41091	EIF2S3	1968	REACTOME	Translation	Genetic information processing	Translation
P41091	EIF2S3	1968	REACTOME	Cellular responses to stimuli	Cellular processes and organization	Cellular response to stimuli
P41091	EIF2S3	1968	REACTOME	Cellular response to starvation	Cellular processes and organization	Cellular response to stimuli
P41091	EIF2S3	1968	WikiPathways	Translation factors	Genetic information processing	Translation
P55884	EIF3B	8662	ACSN2	PI3K AKT MTOR	Environmental information processing	Signal transduction
P55884	EIF3B	8662	KEGG	RNA transport	Genetic information processing	Translation
P55884	EIF3B	8662	REACTOME	L13a-mediated translational silencing of Ceruloplasmin expression	Genetic information processing	Translation
P55884	EIF3B	8662	REACTOME	Metabolism of proteins	Genetic information processing	Folding, sorting and degradation
P55884	EIF3B	8662	REACTOME	Eukaryotic Translation Initiation	Genetic information processing	Translation
P55884	EIF3B	8662	REACTOME	Translation initiation complex formation	Genetic information processing	Translation
P55884	EIF3B	8662	REACTOME	Activation of the mRNA upon binding of the cap-binding complex and eIFs, and subsequent binding to 43S	Genetic information processing	Translation
P55884	EIF3B	8662	REACTOME	Formation of a pool of free 40S subunits	Genetic information processing	Translation
P55884	EIF3B	8662	REACTOME	Formation of the ternary complex, and subsequently, the 43S complex	Genetic information processing	Translation
P55884	EIF3B	8662	REACTOME	Ribosomal scanning and start codon recognition	Genetic information processing	Translation
P55884	EIF3B	8662	REACTOME	GTP hydrolysis and joining of the 60S ribosomal subunit	Genetic information processing	Translation
P55884	EIF3B	8662	REACTOME	Cap-dependent Translation Initiation	Genetic information processing	Translation
P55884	EIF3B	8662	REACTOME	Translation	Genetic information processing	Translation
P55884	EIF3B	8662	WikiPathways	Translation factors	Genetic information processing	Translation
O00303	EIF3F	8665	ACSN2	PI3K AKT MTOR	Environmental information processing	Signal transduction
O00303	EIF3F	8665	KEGG	RNA transport	Genetic information processing	Translation
O00303	EIF3F	8665	REACTOME	L13a-mediated translational silencing of Ceruloplasmin expression	Genetic information processing	Translation
O00303	EIF3F	8665	REACTOME	Metabolism of proteins	Genetic information processing	Folding, sorting and degradation
O00303	EIF3F	8665	REACTOME	Eukaryotic Translation Initiation	Genetic information processing	Translation
O00303	EIF3F	8665	REACTOME	Translation initiation complex formation	Genetic information processing	Translation
O00303	EIF3F	8665	REACTOME	Activation of the mRNA upon binding of the cap-binding complex and eIFs, and subsequent binding to 43S	Genetic information processing	Translation
O00303	EIF3F	8665	REACTOME	Formation of a pool of free 40S subunits	Genetic information processing	Translation
O00303	EIF3F	8665	REACTOME	Formation of the ternary complex, and subsequently, the 43S complex	Genetic information processing	Translation
O00303	EIF3F	8665	REACTOME	Ribosomal scanning and start codon recognition	Genetic information processing	Translation
O00303	EIF3F	8665	REACTOME	GTP hydrolysis and joining of the 60S ribosomal subunit	Genetic information processing	Translation
O00303	EIF3F	8665	REACTOME	Cap-dependent Translation Initiation	Genetic information processing	Translation
O00303	EIF3F	8665	REACTOME	Translation	Genetic information processing	Translation
O00303	EIF3F	8665	WikiPathways	Translation factors	Genetic information processing	Translation
O00303	EIF3F	8665	WikiPathways	VEGFA-VEGFR2 signaling	Environmental information processing	Signal transduction
Q13347	EIF3I	8668	ACSN2	PI3K AKT MTOR	Environmental information processing	Signal transduction
Q13347	EIF3I	8668	KEGG	RNA transport	Genetic information processing	Translation
Q13347	EIF3I	8668	REACTOME	L13a-mediated translational silencing of Ceruloplasmin expression	Genetic information processing	Translation
Q13347	EIF3I	8668	REACTOME	Metabolism of proteins	Genetic information processing	Folding, sorting and degradation
Q13347	EIF3I	8668	REACTOME	Eukaryotic Translation Initiation	Genetic information processing	Translation
Q13347	EIF3I	8668	REACTOME	Translation initiation complex formation	Genetic information processing	Translation
Q13347	EIF3I	8668	REACTOME	Activation of the mRNA upon binding of the cap-binding complex and eIFs, and subsequent binding to 43S	Genetic information processing	Translation
Q13347	EIF3I	8668	REACTOME	Formation of a pool of free 40S subunits	Genetic information processing	Translation
Q13347	EIF3I	8668	REACTOME	Formation of the ternary complex, and subsequently, the 43S complex	Genetic information processing	Translation
Q13347	EIF3I	8668	REACTOME	Ribosomal scanning and start codon recognition	Genetic information processing	Translation
Q13347	EIF3I	8668	REACTOME	GTP hydrolysis and joining of the 60S ribosomal subunit	Genetic information processing	Translation
Q13347	EIF3I	8668	REACTOME	Cap-dependent Translation Initiation	Genetic information processing	Translation
Q13347	EIF3I	8668	REACTOME	Translation	Genetic information processing	Translation
Q13347	EIF3I	8668	WikiPathways	Translation factors	Genetic information processing	Translation
P30040	ERP29	10961	KEGG	Protein processing in endoplasmic reticulum	Genetic information processing	Folding, sorting and degradation
P30040	ERP29	10961	PathBank	Ibuprofen Action Pathway	Drugs and vitamins	Drug action
P30040	ERP29	10961	PathBank	Phenytoin (Antiarrhythmic) Action Pathway	Drugs and vitamins	Drug action
P30040	ERP29	10961	PathBank	Morphine Action Pathway	Drugs and vitamins	Drug action
P00740	F9	2158	BioCarta	BIOCARTA INTRINSIC PATHWAY	Organismal systems	Immune system
P00740	F9	2158	BioCarta	BIOCARTA PLATELETAPP PATHWAY	Organismal systems	Immune system
P00740	F9	2158	KEGG	Complement and coagulation cascades	Organismal systems	Immune system
P00740	F9	2158	Panther_Pathway	Blood coagulation	Organismal systems	Immune system
P00740	F9	2158	PharmGKB	Warfarin Pathway Pharmacodynamics	Drugs and vitamins	Drug action
P00740	F9	2158	REACTOME	Hemostasis	Organismal systems	Immune system
P00740	F9	2158	REACTOME	Intrinsic Pathway of Fibrin Clot Formation	Organismal systems	Immune system
P00740	F9	2158	REACTOME	Formation of Fibrin Clot (Clotting Cascade)	Organismal systems	Immune system
P00740	F9	2158	REACTOME	Gamma-carboxylation of protein precursors	Genetic information processing	Folding, sorting and degradation
P00740	F9	2158	REACTOME	Transport of gamma-carboxylated protein precursors from the endoplasmic reticulum to the Golgi apparatus	Genetic information processing	Folding, sorting and degradation
P00740	F9	2158	REACTOME	Removal of aminoterminal propeptides from gamma-carboxylated proteins	Genetic information processing	Folding, sorting and degradation
P00740	F9	2158	REACTOME	Gamma-carboxylation, transport, and amino-terminal cleavage of proteins	Genetic information processing	Folding, sorting and degradation
P00740	F9	2158	REACTOME	Gamma carboxylation, hypusine formation and arylsulfatase activation	Genetic information processing	Folding, sorting and degradation
P00740	F9	2158	REACTOME	Metabolism of proteins	Genetic information processing	Folding, sorting and degradation
P00740	F9	2158	REACTOME	Post-translational protein modification	Genetic information processing	Folding, sorting and degradation
P00740	F9	2158	SIGNOR 3.0	Vitamin-K cycle	Metabolism	Metabolism of cofactors and vitamins
P00740	F9	2158	WikiPathways	Complement and coagulation cascades	Organismal systems	Immune system
P00740	F9	2158	WikiPathways	Vitamin K metabolism and activation of dependent proteins	Metabolism	Metabolism of cofactors and vitamins
P00740	F9	2158	WikiPathways	Blood clotting cascade	Organismal systems	Immune system
P00740	F9	2158	PathBank	Enoxaparin Action Pathway	Drugs and vitamins	Drug action
P00740	F9	2158	PathBank	Fondaparinux Action Pathway	Drugs and vitamins	Drug action
P00740	F9	2158	PathBank	Heparin Action Pathway	Drugs and vitamins	Drug action
P00740	F9	2158	PathBank	Ardeparin Action Pathway	Drugs and vitamins	Drug action
P00740	F9	2158	PathBank	Argatroban Action Pathway	Drugs and vitamins	Drug action
P00740	F9	2158	PathBank	Bivalirudin Action Pathway	Drugs and vitamins	Drug action
P00740	F9	2158	PathBank	Lepirudin Action Pathway	Drugs and vitamins	Drug action
P00740	F9	2158	PathBank	Ximelagatran Action Pathway	Drugs and vitamins	Drug action
P00740	F9	2158	PathBank	Alteplase Action Pathway	Drugs and vitamins	Drug action
P00740	F9	2158	PathBank	Anistreplase Action Pathway	Drugs and vitamins	Drug action
P00740	F9	2158	PathBank	Streptokinase Action Pathway	Drugs and vitamins	Drug action
P00740	F9	2158	PathBank	Tenecteplase Action Pathway	Drugs and vitamins	Drug action
P00740	F9	2158	PathBank	Urokinase Action Pathway	Drugs and vitamins	Drug action
P00740	F9	2158	PathBank	Reteplase Action Pathway	Drugs and vitamins	Drug action
P00740	F9	2158	PathBank	Aminocaproic Acid Action Pathway	Drugs and vitamins	Drug action
P00740	F9	2158	PathBank	Tranexamic Acid Action Pathway	Drugs and vitamins	Drug action
P00740	F9	2158	PathBank	Aprotinin Action Pathway	Drugs and vitamins	Drug action
P00740	F9	2158	PathBank	Warfarin Action Pathway	Drugs and vitamins	Drug action
P00740	F9	2158	PathBank	Acenocoumarol Action Pathway	Drugs and vitamins	Drug action
P00740	F9	2158	PathBank	Dicumarol Action Pathway	Drugs and vitamins	Drug action
P00740	F9	2158	PathBank	Phenprocoumon Action Pathway	Drugs and vitamins	Drug action
P00740	F9	2158	PathBank	Coagulation	Organismal systems	Immune system
P00740	F9	2158	PathBank	Phenindione Action Pathway	Drugs and vitamins	Drug action
P00740	F9	2158	PathBank	Dicoumarol Action Pathway	Drugs and vitamins	Drug action
P23142	FBLN1	2192	ACSN2	EMT REGULATORS	Environmental information processing	Signal transduction
P23142	FBLN1	2192	ACSN2	ECM	Cellular processes and organization	Cellular community
P23142	FBLN1	2192	REACTOME	Extracellular matrix organization	Cellular processes and organization	Cellular community
P23142	FBLN1	2192	REACTOME	Elastic fibre formation	Cellular processes and organization	Cellular community
P23142	FBLN1	2192	REACTOME	Molecules associated with elastic fibres	Cellular processes and organization	Cellular community
P35555	FBN1	2200	REACTOME	Degradation of the extracellular matrix	Cellular processes and organization	Cellular community
P35555	FBN1	2200	REACTOME	Extracellular matrix organization	Cellular processes and organization	Cellular community
P35555	FBN1	2200	REACTOME	Elastic fibre formation	Cellular processes and organization	Cellular community
P35555	FBN1	2200	REACTOME	Signal Transduction	Environmental information processing	Signal transduction
P35555	FBN1	2200	REACTOME	Signaling by TGF-beta Receptor Complex	Environmental information processing	Signal transduction
P35555	FBN1	2200	REACTOME	Molecules associated with elastic fibres	Cellular processes and organization	Cellular community
P35555	FBN1	2200	REACTOME	Integrin cell surface interactions	Cellular processes and organization	Cellular community
P35555	FBN1	2200	REACTOME	Regulation of Insulin-like Growth Factor (IGF) transport and uptake by Insulin-like Growth Factor Binding Proteins (IGFBPs)	Genetic information processing	Folding, sorting and degradation
P35555	FBN1	2200	REACTOME	Metabolism of proteins	Genetic information processing	Folding, sorting and degradation
P35555	FBN1	2200	REACTOME	Post-translational protein modification	Genetic information processing	Folding, sorting and degradation
P35555	FBN1	2200	REACTOME	Post-translational protein phosphorylation	Genetic information processing	Folding, sorting and degradation
P35555	FBN1	2200	REACTOME	Signaling by TGFB family members	Environmental information processing	Signal transduction
P09467	FBP1	2203	ACSN2	GLUCOSE METABOLISM	Metabolism	Carbohydrate metabolism
P09467	FBP1	2203	ACSN2	MITOCHONDRIAL METABOLISM	Metabolism	Energy metabolism
P09467	FBP1	2203	ACSN2	NECROPTOSIS	Cellular processes and organization	Cell growth and death
P09467	FBP1	2203	HumanCyc	glycolysis I	Metabolism	Carbohydrate metabolism
P09467	FBP1	2203	HumanCyc	gluconeogenesis I	Metabolism	Carbohydrate metabolism
P09467	FBP1	2203	KEGG	Glycolysis / Gluconeogenesis	Metabolism	Carbohydrate metabolism
P09467	FBP1	2203	KEGG	Fructose and mannose metabolism	Metabolism	Carbohydrate metabolism
P09467	FBP1	2203	KEGG	AMPK signaling pathway	Environmental information processing	Signal transduction
P09467	FBP1	2203	KEGG	Glucagon signaling pathway	Organismal systems	Endocrine system
P09467	FBP1	2203	KEGG	Insulin signaling pathway	Organismal systems	Endocrine system
P09467	FBP1	2203	KEGG	Pentose phosphate pathway	Metabolism	Carbohydrate metabolism
P09467	FBP1	2203	REACTOME	Metabolism	Metabolism	Metabolism
P09467	FBP1	2203	REACTOME	Gluconeogenesis	Metabolism	Carbohydrate metabolism
P09467	FBP1	2203	REACTOME	Glucose metabolism	Metabolism	Carbohydrate metabolism
P09467	FBP1	2203	REACTOME	Metabolism of carbohydrates	Metabolism	Carbohydrate metabolism
P09467	FBP1	2203	SIGNOR 3.0	Glycolysis and Gluconeogenesis	Metabolism	Carbohydrate metabolism
P09467	FBP1	2203	UniProt_Pathways	Carbohydrate biosynthesis; gluconeogenesis.	Metabolism	Carbohydrate metabolism
P09467	FBP1	2203	WikiPathways	Glycolysis and gluconeogenesis	Metabolism	Carbohydrate metabolism
P09467	FBP1	2203	PathBank	Fructose and Mannose Degradation	Metabolism	Carbohydrate metabolism
P09467	FBP1	2203	MetabolicAtlas	glycolysis gluconeogenesis	Metabolism	Carbohydrate metabolism
P02671	FGA	2243	BioCarta	BIOCARTA EXTRINSIC PATHWAY	Organismal systems	Immune system
P02671	FGA	2243	BioCarta	BIOCARTA FIBRINOLYSIS PATHWAY	Organismal systems	Immune system
P02671	FGA	2243	BioCarta	BIOCARTA INTRINSIC PATHWAY	Organismal systems	Immune system
P02671	FGA	2243	KEGG	Complement and coagulation cascades	Organismal systems	Immune system
P02671	FGA	2243	KEGG	Platelet activation	Organismal systems	Immune system
P02671	FGA	2243	KEGG	Neutrophil extracellular trap formation	Organismal systems	Immune system
P02671	FGA	2243	Panther_Pathway	Blood coagulation	Organismal systems	Immune system
P02671	FGA	2243	Panther_Pathway	Plasminogen activating cascade	Organismal systems	Immune system
P02671	FGA	2243	PharmGKB	Platelet Aggregation Inhibitor Pathway Pharmacodynamics	Drugs and vitamins	Drug action
P02671	FGA	2243	REACTOME	Hemostasis	Organismal systems	Immune system
P02671	FGA	2243	REACTOME	Platelet degranulation	Organismal systems	Immune system
P02671	FGA	2243	REACTOME	ER-Phagosome pathway	Organismal systems	Immune system
P02671	FGA	2243	REACTOME	Antigen processing-Cross presentation	Organismal systems	Immune system
P02671	FGA	2243	REACTOME	Adaptive Immune System	Organismal systems	Immune system
P02671	FGA	2243	REACTOME	Common Pathway of Fibrin Clot Formation	Organismal systems	Immune system
P02671	FGA	2243	REACTOME	Formation of Fibrin Clot (Clotting Cascade)	Organismal systems	Immune system
P02671	FGA	2243	REACTOME	Extracellular matrix organization	Cellular processes and organization	Cellular community
P02671	FGA	2243	REACTOME	Signal Transduction	Environmental information processing	Signal transduction
P02671	FGA	2243	REACTOME	Toll Like Receptor 4 (TLR4) Cascade	Organismal systems	Immune system
P02671	FGA	2243	REACTOME	MyD88:MAL(TIRAP) cascade initiated on plasma membrane	Organismal systems	Immune system
P02671	FGA	2243	REACTOME	Toll Like Receptor TLR1:TLR2 Cascade	Organismal systems	Immune system
P02671	FGA	2243	REACTOME	Toll Like Receptor TLR6:TLR2 Cascade	Organismal systems	Immune system
P02671	FGA	2243	REACTOME	Innate Immune System	Organismal systems	Immune system
P02671	FGA	2243	REACTOME	Immune System	Organismal systems	Immune system
P02671	FGA	2243	REACTOME	Toll-like Receptor Cascades	Organismal systems	Immune system
P02671	FGA	2243	REACTOME	Toll Like Receptor 2 (TLR2) Cascade	Organismal systems	Immune system
P02671	FGA	2243	REACTOME	Integrin cell surface interactions	Cellular processes and organization	Cellular community
P02671	FGA	2243	REACTOME	Integrin signaling	Environmental information processing	Signal transduction
P02671	FGA	2243	REACTOME	GRB2:SOS provides linkage to MAPK signaling for Integrins	Environmental information processing	Signal transduction
P02671	FGA	2243	REACTOME	p130Cas linkage to MAPK signaling for integrins	Environmental information processing	Signal transduction
P02671	FGA	2243	REACTOME	Regulation of Insulin-like Growth Factor (IGF) transport and uptake by Insulin-like Growth Factor Binding Proteins (IGFBPs)	Genetic information processing	Folding, sorting and degradation
P02671	FGA	2243	REACTOME	Metabolism of proteins	Genetic information processing	Folding, sorting and degradation
P02671	FGA	2243	REACTOME	RAF/MAP kinase cascade	Environmental information processing	Signal transduction
P02671	FGA	2243	REACTOME	MAP2K and MAPK activation	Environmental information processing	Signal transduction
P02671	FGA	2243	REACTOME	MAPK family signaling cascades	Environmental information processing	Signal transduction
P02671	FGA	2243	REACTOME	MAPK1/MAPK3 signaling	Environmental information processing	Signal transduction
P02671	FGA	2243	REACTOME	Regulation of TLR by endogenous ligand	Organismal systems	Immune system
P02671	FGA	2243	REACTOME	Post-translational protein modification	Genetic information processing	Folding, sorting and degradation
P02671	FGA	2243	REACTOME	Platelet activation, signaling and aggregation	Organismal systems	Immune system
P02671	FGA	2243	REACTOME	Response to elevated platelet cytosolic Ca2+	Organismal systems	Immune system
P02671	FGA	2243	REACTOME	Platelet Aggregation (Plug Formation)	Organismal systems	Immune system
P02671	FGA	2243	REACTOME	Post-translational protein phosphorylation	Genetic information processing	Folding, sorting and degradation
P02671	FGA	2243	REACTOME	Amyloid fiber formation	Genetic information processing	Folding, sorting and degradation
P02671	FGA	2243	REACTOME	Class I MHC mediated antigen processing & presentation	Organismal systems	Immune system
P02671	FGA	2243	WikiPathways	Complement system	Organismal systems	Immune system
P02671	FGA	2243	WikiPathways	Selenium micronutrient network	Metabolism	Metabolism of amino acids and derivatives
P02671	FGA	2243	WikiPathways	Blood clotting cascade	Organismal systems	Immune system
P02671	FGA	2243	WikiPathways	Folate metabolism	Metabolism	Metabolism of cofactors and vitamins
P02671	FGA	2243	WikiPathways	Fibrin complement receptor 3 signaling pathway	Organismal systems	Immune system
P02671	FGA	2243	WikiPathways	VEGFA-VEGFR2 signaling	Environmental information processing	Signal transduction
P02671	FGA	2243	PathBank	Enoxaparin Action Pathway	Drugs and vitamins	Drug action
P02671	FGA	2243	PathBank	Fondaparinux Action Pathway	Drugs and vitamins	Drug action
P02671	FGA	2243	PathBank	Heparin Action Pathway	Drugs and vitamins	Drug action
P02671	FGA	2243	PathBank	Ardeparin Action Pathway	Drugs and vitamins	Drug action
P02671	FGA	2243	PathBank	Argatroban Action Pathway	Drugs and vitamins	Drug action
P02671	FGA	2243	PathBank	Bivalirudin Action Pathway	Drugs and vitamins	Drug action
P02671	FGA	2243	PathBank	Lepirudin Action Pathway	Drugs and vitamins	Drug action
P02671	FGA	2243	PathBank	Ximelagatran Action Pathway	Drugs and vitamins	Drug action
P02671	FGA	2243	PathBank	Alteplase Action Pathway	Drugs and vitamins	Drug action
P02671	FGA	2243	PathBank	Anistreplase Action Pathway	Drugs and vitamins	Drug action
P02671	FGA	2243	PathBank	Streptokinase Action Pathway	Drugs and vitamins	Drug action
P02671	FGA	2243	PathBank	Tenecteplase Action Pathway	Drugs and vitamins	Drug action
P02671	FGA	2243	PathBank	Urokinase Action Pathway	Drugs and vitamins	Drug action
P02671	FGA	2243	PathBank	Reteplase Action Pathway	Drugs and vitamins	Drug action
P02671	FGA	2243	PathBank	Aminocaproic Acid Action Pathway	Drugs and vitamins	Drug action
P02671	FGA	2243	PathBank	Tranexamic Acid Action Pathway	Drugs and vitamins	Drug action
P02671	FGA	2243	PathBank	Aprotinin Action Pathway	Drugs and vitamins	Drug action
P02671	FGA	2243	PathBank	Warfarin Action Pathway	Drugs and vitamins	Drug action
P02671	FGA	2243	PathBank	Acenocoumarol Action Pathway	Drugs and vitamins	Drug action
P02671	FGA	2243	PathBank	Dicumarol Action Pathway	Drugs and vitamins	Drug action
P02671	FGA	2243	PathBank	Phenprocoumon Action Pathway	Drugs and vitamins	Drug action
P02671	FGA	2243	PathBank	Coagulation	Organismal systems	Immune system
P02671	FGA	2243	PathBank	Phenindione Action Pathway	Drugs and vitamins	Drug action
P02671	FGA	2243	PathBank	Dicoumarol Action Pathway	Drugs and vitamins	Drug action
P02671	FGA	2243	MetabolicAtlas	protein assembly	Genetic information processing	Folding, sorting and degradation
P02675	FGB	2244	BioCarta	BIOCARTA EXTRINSIC PATHWAY	Organismal systems	Immune system
P02675	FGB	2244	BioCarta	BIOCARTA FIBRINOLYSIS PATHWAY	Organismal systems	Immune system
P02675	FGB	2244	BioCarta	BIOCARTA INTRINSIC PATHWAY	Organismal systems	Immune system
P02675	FGB	2244	KEGG	Complement and coagulation cascades	Organismal systems	Immune system
P02675	FGB	2244	KEGG	Platelet activation	Organismal systems	Immune system
P02675	FGB	2244	KEGG	Neutrophil extracellular trap formation	Organismal systems	Immune system
P02675	FGB	2244	Panther_Pathway	Blood coagulation	Organismal systems	Immune system
P02675	FGB	2244	Panther_Pathway	Plasminogen activating cascade	Organismal systems	Immune system
P02675	FGB	2244	PharmGKB	Platelet Aggregation Inhibitor Pathway Pharmacodynamics	Drugs and vitamins	Drug action
P02675	FGB	2244	REACTOME	Hemostasis	Organismal systems	Immune system
P02675	FGB	2244	REACTOME	Platelet degranulation	Organismal systems	Immune system
P02675	FGB	2244	REACTOME	ER-Phagosome pathway	Organismal systems	Immune system
P02675	FGB	2244	REACTOME	Antigen processing-Cross presentation	Organismal systems	Immune system
P02675	FGB	2244	REACTOME	Adaptive Immune System	Organismal systems	Immune system
P02675	FGB	2244	REACTOME	Common Pathway of Fibrin Clot Formation	Organismal systems	Immune system
P02675	FGB	2244	REACTOME	Formation of Fibrin Clot (Clotting Cascade)	Organismal systems	Immune system
P02675	FGB	2244	REACTOME	Extracellular matrix organization	Cellular processes and organization	Cellular community
P02675	FGB	2244	REACTOME	Signal Transduction	Environmental information processing	Signal transduction
P02675	FGB	2244	REACTOME	Toll Like Receptor 4 (TLR4) Cascade	Organismal systems	Immune system
P02675	FGB	2244	REACTOME	MyD88:MAL(TIRAP) cascade initiated on plasma membrane	Organismal systems	Immune system
P02675	FGB	2244	REACTOME	Toll Like Receptor TLR1:TLR2 Cascade	Organismal systems	Immune system
P02675	FGB	2244	REACTOME	Toll Like Receptor TLR6:TLR2 Cascade	Organismal systems	Immune system
P02675	FGB	2244	REACTOME	Innate Immune System	Organismal systems	Immune system
P02675	FGB	2244	REACTOME	Immune System	Organismal systems	Immune system
P02675	FGB	2244	REACTOME	Toll-like Receptor Cascades	Organismal systems	Immune system
P02675	FGB	2244	REACTOME	Toll Like Receptor 2 (TLR2) Cascade	Organismal systems	Immune system
P02675	FGB	2244	REACTOME	Integrin cell surface interactions	Cellular processes and organization	Cellular community
P02675	FGB	2244	REACTOME	Integrin signaling	Environmental information processing	Signal transduction
P02675	FGB	2244	REACTOME	GRB2:SOS provides linkage to MAPK signaling for Integrins	Environmental information processing	Signal transduction
P02675	FGB	2244	REACTOME	p130Cas linkage to MAPK signaling for integrins	Environmental information processing	Signal transduction
P02675	FGB	2244	REACTOME	RAF/MAP kinase cascade	Environmental information processing	Signal transduction
P02675	FGB	2244	REACTOME	MAP2K and MAPK activation	Environmental information processing	Signal transduction
P02675	FGB	2244	REACTOME	MAPK family signaling cascades	Environmental information processing	Signal transduction
P02675	FGB	2244	REACTOME	MAPK1/MAPK3 signaling	Environmental information processing	Signal transduction
P02675	FGB	2244	REACTOME	Regulation of TLR by endogenous ligand	Organismal systems	Immune system
P02675	FGB	2244	REACTOME	Platelet activation, signaling and aggregation	Organismal systems	Immune system
P02675	FGB	2244	REACTOME	Response to elevated platelet cytosolic Ca2+	Organismal systems	Immune system
P02675	FGB	2244	REACTOME	Platelet Aggregation (Plug Formation)	Organismal systems	Immune system
P02675	FGB	2244	REACTOME	Class I MHC mediated antigen processing & presentation	Organismal systems	Immune system
P02675	FGB	2244	WikiPathways	Complement system	Organismal systems	Immune system
P02675	FGB	2244	WikiPathways	Complement and coagulation cascades	Organismal systems	Immune system
P02675	FGB	2244	WikiPathways	Selenium micronutrient network	Metabolism	Metabolism of amino acids and derivatives
P02675	FGB	2244	WikiPathways	Blood clotting cascade	Organismal systems	Immune system
P02675	FGB	2244	WikiPathways	Folate metabolism	Metabolism	Metabolism of cofactors and vitamins
P02675	FGB	2244	WikiPathways	Fibrin complement receptor 3 signaling pathway	Organismal systems	Immune system
P02675	FGB	2244	WikiPathways	VEGFA-VEGFR2 signaling	Environmental information processing	Signal transduction
P02675	FGB	2244	PathBank	Enoxaparin Action Pathway	Drugs and vitamins	Drug action
P02675	FGB	2244	PathBank	Fondaparinux Action Pathway	Drugs and vitamins	Drug action
P02675	FGB	2244	PathBank	Heparin Action Pathway	Drugs and vitamins	Drug action
P02675	FGB	2244	PathBank	Ardeparin Action Pathway	Drugs and vitamins	Drug action
P02675	FGB	2244	PathBank	Argatroban Action Pathway	Drugs and vitamins	Drug action
P02675	FGB	2244	PathBank	Bivalirudin Action Pathway	Drugs and vitamins	Drug action
P02675	FGB	2244	PathBank	Lepirudin Action Pathway	Drugs and vitamins	Drug action
P02675	FGB	2244	PathBank	Ximelagatran Action Pathway	Drugs and vitamins	Drug action
P02675	FGB	2244	PathBank	Alteplase Action Pathway	Drugs and vitamins	Drug action
P02675	FGB	2244	PathBank	Anistreplase Action Pathway	Drugs and vitamins	Drug action
P02675	FGB	2244	PathBank	Streptokinase Action Pathway	Drugs and vitamins	Drug action
P02675	FGB	2244	PathBank	Tenecteplase Action Pathway	Drugs and vitamins	Drug action
P02675	FGB	2244	PathBank	Urokinase Action Pathway	Drugs and vitamins	Drug action
P02675	FGB	2244	PathBank	Reteplase Action Pathway	Drugs and vitamins	Drug action
P02675	FGB	2244	PathBank	Aminocaproic Acid Action Pathway	Drugs and vitamins	Drug action
P02675	FGB	2244	PathBank	Tranexamic Acid Action Pathway	Drugs and vitamins	Drug action
P02675	FGB	2244	PathBank	Aprotinin Action Pathway	Drugs and vitamins	Drug action
P02675	FGB	2244	PathBank	Warfarin Action Pathway	Drugs and vitamins	Drug action
P02675	FGB	2244	PathBank	Acenocoumarol Action Pathway	Drugs and vitamins	Drug action
P02675	FGB	2244	PathBank	Dicumarol Action Pathway	Drugs and vitamins	Drug action
P02675	FGB	2244	PathBank	Phenprocoumon Action Pathway	Drugs and vitamins	Drug action
P02675	FGB	2244	PathBank	Coagulation	Organismal systems	Immune system
P02675	FGB	2244	PathBank	Phenindione Action Pathway	Drugs and vitamins	Drug action
P02675	FGB	2244	PathBank	Dicoumarol Action Pathway	Drugs and vitamins	Drug action
P02679	FGG	2266	BioCarta	BIOCARTA EXTRINSIC PATHWAY	Organismal systems	Immune system
P02679	FGG	2266	BioCarta	BIOCARTA FIBRINOLYSIS PATHWAY	Organismal systems	Immune system
P02679	FGG	2266	BioCarta	BIOCARTA INTRINSIC PATHWAY	Organismal systems	Immune system
P02679	FGG	2266	KEGG	Complement and coagulation cascades	Organismal systems	Immune system
P02679	FGG	2266	KEGG	Platelet activation	Organismal systems	Immune system
P02679	FGG	2266	KEGG	Neutrophil extracellular trap formation	Organismal systems	Immune system
P02679	FGG	2266	Panther_Pathway	Blood coagulation	Organismal systems	Immune system
P02679	FGG	2266	Panther_Pathway	Plasminogen activating cascade	Organismal systems	Immune system
P02679	FGG	2266	PharmGKB	Platelet Aggregation Inhibitor Pathway Pharmacodynamics	Drugs and vitamins	Drug action
P02679	FGG	2266	REACTOME	Hemostasis	Organismal systems	Immune system
P02679	FGG	2266	REACTOME	Platelet degranulation	Organismal systems	Immune system
P02679	FGG	2266	REACTOME	ER-Phagosome pathway	Organismal systems	Immune system
P02679	FGG	2266	REACTOME	Antigen processing-Cross presentation	Organismal systems	Immune system
P02679	FGG	2266	REACTOME	Adaptive Immune System	Organismal systems	Immune system
P02679	FGG	2266	REACTOME	Common Pathway of Fibrin Clot Formation	Organismal systems	Immune system
P02679	FGG	2266	REACTOME	Formation of Fibrin Clot (Clotting Cascade)	Organismal systems	Immune system
P02679	FGG	2266	REACTOME	Extracellular matrix organization	Cellular processes and organization	Cellular community
P02679	FGG	2266	REACTOME	Signal Transduction	Environmental information processing	Signal transduction
P02679	FGG	2266	REACTOME	Toll Like Receptor 4 (TLR4) Cascade	Organismal systems	Immune system
P02679	FGG	2266	REACTOME	MyD88:MAL(TIRAP) cascade initiated on plasma membrane	Organismal systems	Immune system
P02679	FGG	2266	REACTOME	Toll Like Receptor TLR1:TLR2 Cascade	Organismal systems	Immune system
P02679	FGG	2266	REACTOME	Toll Like Receptor TLR6:TLR2 Cascade	Organismal systems	Immune system
P02679	FGG	2266	REACTOME	Innate Immune System	Organismal systems	Immune system
P02679	FGG	2266	REACTOME	Immune System	Organismal systems	Immune system
P02679	FGG	2266	REACTOME	Toll-like Receptor Cascades	Organismal systems	Immune system
P02679	FGG	2266	REACTOME	Toll Like Receptor 2 (TLR2) Cascade	Organismal systems	Immune system
P02679	FGG	2266	REACTOME	Integrin cell surface interactions	Cellular processes and organization	Cellular community
P02679	FGG	2266	REACTOME	Integrin signaling	Environmental information processing	Signal transduction
P02679	FGG	2266	REACTOME	GRB2:SOS provides linkage to MAPK signaling for Integrins	Environmental information processing	Signal transduction
P02679	FGG	2266	REACTOME	p130Cas linkage to MAPK signaling for integrins	Environmental information processing	Signal transduction
P02679	FGG	2266	REACTOME	Regulation of Insulin-like Growth Factor (IGF) transport and uptake by Insulin-like Growth Factor Binding Proteins (IGFBPs)	Genetic information processing	Folding, sorting and degradation
P02679	FGG	2266	REACTOME	Metabolism of proteins	Genetic information processing	Folding, sorting and degradation
P02679	FGG	2266	REACTOME	RAF/MAP kinase cascade	Environmental information processing	Signal transduction
P02679	FGG	2266	REACTOME	MAP2K and MAPK activation	Environmental information processing	Signal transduction
P02679	FGG	2266	REACTOME	MAPK family signaling cascades	Environmental information processing	Signal transduction
P02679	FGG	2266	REACTOME	MAPK1/MAPK3 signaling	Environmental information processing	Signal transduction
P02679	FGG	2266	REACTOME	Regulation of TLR by endogenous ligand	Organismal systems	Immune system
P02679	FGG	2266	REACTOME	Post-translational protein modification	Genetic information processing	Folding, sorting and degradation
P02679	FGG	2266	REACTOME	Platelet activation, signaling and aggregation	Organismal systems	Immune system
P02679	FGG	2266	REACTOME	Response to elevated platelet cytosolic Ca2+	Organismal systems	Immune system
P02679	FGG	2266	REACTOME	Platelet Aggregation (Plug Formation)	Organismal systems	Immune system
P02679	FGG	2266	REACTOME	Post-translational protein phosphorylation	Genetic information processing	Folding, sorting and degradation
P02679	FGG	2266	REACTOME	Class I MHC mediated antigen processing & presentation	Organismal systems	Immune system
P02679	FGG	2266	WikiPathways	Complement system	Organismal systems	Immune system
P02679	FGG	2266	WikiPathways	Selenium micronutrient network	Metabolism	Metabolism of amino acids and derivatives
P02679	FGG	2266	WikiPathways	Blood clotting cascade	Organismal systems	Immune system
P02679	FGG	2266	WikiPathways	Folate metabolism	Metabolism	Metabolism of cofactors and vitamins
P02679	FGG	2266	WikiPathways	Fibrin complement receptor 3 signaling pathway	Organismal systems	Immune system
P02679	FGG	2266	WikiPathways	VEGFA-VEGFR2 signaling	Environmental information processing	Signal transduction
P02679	FGG	2266	PathBank	Enoxaparin Action Pathway	Drugs and vitamins	Drug action
P02679	FGG	2266	PathBank	Fondaparinux Action Pathway	Drugs and vitamins	Drug action
P02679	FGG	2266	PathBank	Heparin Action Pathway	Drugs and vitamins	Drug action
P02679	FGG	2266	PathBank	Ardeparin Action Pathway	Drugs and vitamins	Drug action
P02679	FGG	2266	PathBank	Argatroban Action Pathway	Drugs and vitamins	Drug action
P02679	FGG	2266	PathBank	Bivalirudin Action Pathway	Drugs and vitamins	Drug action
P02679	FGG	2266	PathBank	Lepirudin Action Pathway	Drugs and vitamins	Drug action
P02679	FGG	2266	PathBank	Ximelagatran Action Pathway	Drugs and vitamins	Drug action
P02679	FGG	2266	PathBank	Alteplase Action Pathway	Drugs and vitamins	Drug action
P02679	FGG	2266	PathBank	Anistreplase Action Pathway	Drugs and vitamins	Drug action
P02679	FGG	2266	PathBank	Streptokinase Action Pathway	Drugs and vitamins	Drug action
P02679	FGG	2266	PathBank	Tenecteplase Action Pathway	Drugs and vitamins	Drug action
P02679	FGG	2266	PathBank	Urokinase Action Pathway	Drugs and vitamins	Drug action
P02679	FGG	2266	PathBank	Reteplase Action Pathway	Drugs and vitamins	Drug action
P02679	FGG	2266	PathBank	Aminocaproic Acid Action Pathway	Drugs and vitamins	Drug action
P02679	FGG	2266	PathBank	Tranexamic Acid Action Pathway	Drugs and vitamins	Drug action
P02679	FGG	2266	PathBank	Aprotinin Action Pathway	Drugs and vitamins	Drug action
P02679	FGG	2266	PathBank	Warfarin Action Pathway	Drugs and vitamins	Drug action
P02679	FGG	2266	PathBank	Acenocoumarol Action Pathway	Drugs and vitamins	Drug action
P02679	FGG	2266	PathBank	Dicumarol Action Pathway	Drugs and vitamins	Drug action
P02679	FGG	2266	PathBank	Phenprocoumon Action Pathway	Drugs and vitamins	Drug action
P02679	FGG	2266	PathBank	Coagulation	Organismal systems	Immune system
P02679	FGG	2266	PathBank	Phenindione Action Pathway	Drugs and vitamins	Drug action
P02679	FGG	2266	PathBank	Dicoumarol Action Pathway	Drugs and vitamins	Drug action
P02751	FN1	2335	ACSN2	EMT REGULATORS	Environmental information processing	Signal transduction
P02751	FN1	2335	ACSN2	CELL MATRIX ADHESIONS	Cellular processes and organization	Cellular community
P02751	FN1	2335	ACSN2	INTEGRINS	Cellular processes and organization	Cellular community
P02751	FN1	2335	ACSN2	ECM	Cellular processes and organization	Cellular community
P02751	FN1	2335	KEGG	ECM-receptor interaction	Cellular processes and organization	Cellular community
P02751	FN1	2335	KEGG	Focal adhesion	Cellular processes and organization	Cellular community
P02751	FN1	2335	KEGG	PI3K-Akt signaling pathway	Environmental information processing	Signal transduction
P02751	FN1	2335	KEGG	Regulation of actin cytoskeleton	Organismal systems	Cell motility
P02751	FN1	2335	Panther_Pathway	Integrin signalling pathway	Environmental information processing	Signal transduction
P02751	FN1	2335	REACTOME	Hemostasis	Organismal systems	Immune system
P02751	FN1	2335	REACTOME	Platelet degranulation	Organismal systems	Immune system
P02751	FN1	2335	REACTOME	Cytokine Signaling in Immune system	Organismal systems	Immune system
P02751	FN1	2335	REACTOME	Degradation of the extracellular matrix	Cellular processes and organization	Cellular community
P02751	FN1	2335	REACTOME	Extracellular matrix organization	Cellular processes and organization	Cellular community
P02751	FN1	2335	REACTOME	Elastic fibre formation	Cellular processes and organization	Cellular community
P02751	FN1	2335	REACTOME	Signal Transduction	Environmental information processing	Signal transduction
P02751	FN1	2335	REACTOME	Immune System	Organismal systems	Immune system
P02751	FN1	2335	REACTOME	Cell surface interactions at the vascular wall	Organismal systems	Immune system
P02751	FN1	2335	REACTOME	Molecules associated with elastic fibres	Cellular processes and organization	Cellular community
P02751	FN1	2335	REACTOME	Integrin cell surface interactions	Cellular processes and organization	Cellular community
P02751	FN1	2335	REACTOME	Syndecan interactions	Cellular processes and organization	Cellular community
P02751	FN1	2335	REACTOME	Non-integrin membrane-ECM interactions	Cellular processes and organization	Cellular community
P02751	FN1	2335	REACTOME	ECM proteoglycans	Cellular processes and organization	Cellular community
P02751	FN1	2335	REACTOME	Integrin signaling	Environmental information processing	Signal transduction
P02751	FN1	2335	REACTOME	GRB2:SOS provides linkage to MAPK signaling for Integrins	Environmental information processing	Signal transduction
P02751	FN1	2335	REACTOME	p130Cas linkage to MAPK signaling for integrins	Environmental information processing	Signal transduction
P02751	FN1	2335	REACTOME	Signaling by GPCR	Environmental information processing	Signal transduction
P02751	FN1	2335	REACTOME	Regulation of Insulin-like Growth Factor (IGF) transport and uptake by Insulin-like Growth Factor Binding Proteins (IGFBPs)	Genetic information processing	Folding, sorting and degradation
P02751	FN1	2335	REACTOME	GPCR downstream signalling	Environmental information processing	Signal transduction
P02751	FN1	2335	REACTOME	Metabolism of proteins	Genetic information processing	Folding, sorting and degradation
P02751	FN1	2335	REACTOME	Signaling by Interleukins	Organismal systems	Immune system
P02751	FN1	2335	REACTOME	RAF/MAP kinase cascade	Environmental information processing	Signal transduction
P02751	FN1	2335	REACTOME	MAP2K and MAPK activation	Environmental information processing	Signal transduction
P02751	FN1	2335	REACTOME	MAPK family signaling cascades	Environmental information processing	Signal transduction
P02751	FN1	2335	REACTOME	MAPK1/MAPK3 signaling	Environmental information processing	Signal transduction
P02751	FN1	2335	REACTOME	Post-translational protein modification	Genetic information processing	Folding, sorting and degradation
P02751	FN1	2335	REACTOME	Interleukin-4 and Interleukin-13 signaling	Organismal systems	Immune system
P02751	FN1	2335	REACTOME	Platelet activation, signaling and aggregation	Organismal systems	Immune system
P02751	FN1	2335	REACTOME	Response to elevated platelet cytosolic Ca2+	Organismal systems	Immune system
P02751	FN1	2335	REACTOME	Platelet Aggregation (Plug Formation)	Organismal systems	Immune system
P02751	FN1	2335	REACTOME	Post-translational protein phosphorylation	Genetic information processing	Folding, sorting and degradation
P02751	FN1	2335	REACTOME	Signaling by Receptor Tyrosine Kinases	Environmental information processing	Signal transduction
P02751	FN1	2335	WikiPathways	Focal adhesion	Cellular processes and organization	Cellular community
P02751	FN1	2335	WikiPathways	TGF-beta signaling pathway	Environmental information processing	Signal transduction
P02751	FN1	2335	WikiPathways	CCL18 signaling pathway	Organismal systems	Immune system
P02751	FN1	2335	WikiPathways	TGF-beta signaling in thyroid cells for epithelial-mesenchymal transition	Environmental information processing	Signal transduction
P02751	FN1	2335	WikiPathways	Regulation of actin cytoskeleton	Organismal systems	Cell motility
P02751	FN1	2335	WikiPathways	IL-18 signaling pathway	Organismal systems	Immune system
P02751	FN1	2335	WikiPathways	Focal adhesion: PI3K-Akt-mTOR-signaling pathway	Cellular processes and organization	Cellular community
P02751	FN1	2335	WikiPathways	TROP2 regulatory signaling	Environmental information processing	Signal transduction
P02751	FN1	2335	WikiPathways	Inflammatory response pathway	Organismal systems	Immune system
P02751	FN1	2335	WikiPathways	RAC1/PAK1/p38/MMP2 pathway	Organismal systems	Development and regeneration
P02751	FN1	2335	WikiPathways	Physico-chemical features and toxicity-associated pathways	Drugs and vitamins	Drug action
P02751	FN1	2335	WikiPathways	PI3K-Akt signaling pathway	Environmental information processing	Signal transduction
P02751	FN1	2335	WikiPathways	VEGFA-VEGFR2 signaling	Environmental information processing	Signal transduction
P02794	FTH1	2495	ACSN2	STARVATION AUTOPHAGY	Cellular processes and organization	Transport and catabolism
P02794	FTH1	2495	ACSN2	DEATH RECEPTOR PATHWAYS	Environmental information processing	Signal transduction
P02794	FTH1	2495	ACSN2	MITOCHONDRIAL METABOLISM	Metabolism	Energy metabolism
P02794	FTH1	2495	ACSN2	NECROPTOSIS	Cellular processes and organization	Cell growth and death
P02794	FTH1	2495	ACSN2	FERROPTOSIS	Cellular processes and organization	Cell growth and death
P02794	FTH1	2495	KEGG	Ferroptosis	Cellular processes and organization	Cell growth and death
P02794	FTH1	2495	KEGG	Mineral absorption	Organismal systems	Digestive system
P02794	FTH1	2495	KEGG	Necroptosis	Cellular processes and organization	Cell growth and death
P02794	FTH1	2495	REACTOME	Innate Immune System	Organismal systems	Immune system
P02794	FTH1	2495	REACTOME	Immune System	Organismal systems	Immune system
P02794	FTH1	2495	REACTOME	Membrane Trafficking	Cellular processes and organization	Transport and catabolism
P02794	FTH1	2495	REACTOME	trans-Golgi Network Vesicle Budding	Cellular processes and organization	Transport and catabolism
P02794	FTH1	2495	REACTOME	Binding and Uptake of Ligands by Scavenger Receptors	Cellular processes and organization	Transport and catabolism
P02794	FTH1	2495	REACTOME	Scavenging by Class A Receptors	Cellular processes and organization	Transport and catabolism
P02794	FTH1	2495	REACTOME	Transport of small molecules	Environmental information processing	Membrane transport
P02794	FTH1	2495	REACTOME	Golgi Associated Vesicle Biogenesis	Cellular processes and organization	Transport and catabolism
P02794	FTH1	2495	REACTOME	Vesicle-mediated transport	Cellular processes and organization	Transport and catabolism
P02794	FTH1	2495	REACTOME	Neutrophil degranulation	Organismal systems	Immune system
P02794	FTH1	2495	REACTOME	Iron uptake and transport	Environmental information processing	Membrane transport
P02794	FTH1	2495	WikiPathways	Nuclear receptors meta-pathway	Organismal systems	Endocrine system
P02794	FTH1	2495	WikiPathways	Ferroptosis	Cellular processes and organization	Cell growth and death
P02794	FTH1	2495	WikiPathways	NRF2 pathway	Genetic information processing	Replication and repair
P02792	FTL	2512	ACSN2	STARVATION AUTOPHAGY	Cellular processes and organization	Transport and catabolism
P02792	FTL	2512	ACSN2	DEATH RECEPTOR PATHWAYS	Environmental information processing	Signal transduction
P02792	FTL	2512	ACSN2	MITOCHONDRIAL METABOLISM	Metabolism	Energy metabolism
P02792	FTL	2512	ACSN2	NECROPTOSIS	Cellular processes and organization	Cell growth and death
P02792	FTL	2512	ACSN2	FERROPTOSIS	Cellular processes and organization	Cell growth and death
P02792	FTL	2512	KEGG	Ferroptosis	Cellular processes and organization	Cell growth and death
P02792	FTL	2512	KEGG	Mineral absorption	Organismal systems	Digestive system
P02792	FTL	2512	KEGG	Necroptosis	Cellular processes and organization	Cell growth and death
P02792	FTL	2512	REACTOME	Innate Immune System	Organismal systems	Immune system
P02792	FTL	2512	REACTOME	Immune System	Organismal systems	Immune system
P02792	FTL	2512	REACTOME	Membrane Trafficking	Cellular processes and organization	Transport and catabolism
P02792	FTL	2512	REACTOME	trans-Golgi Network Vesicle Budding	Cellular processes and organization	Transport and catabolism
P02792	FTL	2512	REACTOME	Binding and Uptake of Ligands by Scavenger Receptors	Cellular processes and organization	Transport and catabolism
P02792	FTL	2512	REACTOME	Scavenging by Class A Receptors	Cellular processes and organization	Transport and catabolism
P02792	FTL	2512	REACTOME	Transport of small molecules	Environmental information processing	Membrane transport
P02792	FTL	2512	REACTOME	Golgi Associated Vesicle Biogenesis	Cellular processes and organization	Transport and catabolism
P02792	FTL	2512	REACTOME	Vesicle-mediated transport	Cellular processes and organization	Transport and catabolism
P02792	FTL	2512	REACTOME	Neutrophil degranulation	Organismal systems	Immune system
P02792	FTL	2512	REACTOME	Iron uptake and transport	Environmental information processing	Membrane transport
P02792	FTL	2512	WikiPathways	Nuclear receptors meta-pathway	Organismal systems	Endocrine system
P02792	FTL	2512	WikiPathways	Ferroptosis	Cellular processes and organization	Cell growth and death
P02792	FTL	2512	WikiPathways	NRF2 pathway	Genetic information processing	Replication and repair
P50440	GATM	2628	KEGG	Arginine and proline metabolism	Metabolism	Metabolism of amino acids and derivatives
P50440	GATM	2628	KEGG	Glycine, serine and threonine metabolism	Metabolism	Metabolism of amino acids and derivatives
P50440	GATM	2628	REACTOME	Metabolism	Metabolism	Metabolism
P50440	GATM	2628	REACTOME	Creatine metabolism	Metabolism	Metabolism of amino acids and derivatives
P50440	GATM	2628	REACTOME	Metabolism of amino acids and derivatives	Metabolism	Metabolism of amino acids and derivatives
P50440	GATM	2628	WikiPathways	Urea cycle and metabolism of amino groups	Metabolism	Metabolism of amino acids and derivatives
P50440	GATM	2628	WikiPathways	Creatine pathway	Metabolism	Metabolism of amino acids and derivatives
P50440	GATM	2628	PathBank	Arginine and Proline Metabolism	Metabolism	Metabolism of amino acids and derivatives
P50440	GATM	2628	PathBank	Glycine and Serine Metabolism	Metabolism	Metabolism of amino acids and derivatives
P50440	GATM	2628	MetabolicAtlas	glycine serine and threonine metabolism	Metabolism	Metabolism of amino acids and derivatives
P32455	GBP1	2633	KEGG	NOD-like receptor signaling pathway	Organismal systems	Immune system
P32455	GBP1	2633	REACTOME	Cytokine Signaling in Immune system	Organismal systems	Immune system
P32455	GBP1	2633	REACTOME	Immune System	Organismal systems	Immune system
P32455	GBP1	2633	REACTOME	Interferon gamma signaling	Organismal systems	Immune system
P32455	GBP1	2633	REACTOME	Interferon Signaling	Organismal systems	Immune system
P32455	GBP1	2633	WikiPathways	Type II interferon signaling	Organismal systems	Immune system
Q6IB77	GLYAT	10249	REACTOME	Metabolism	Metabolism	Metabolism
Q6IB77	GLYAT	10249	REACTOME	Phase II - Conjugation of compounds	Metabolism	Xenobiotics biodegradation and metabolism
Q6IB77	GLYAT	10249	REACTOME	Biological oxidations	Metabolism	Xenobiotics biodegradation and metabolism
Q6IB77	GLYAT	10249	REACTOME	Drug ADME	Drugs and vitamins	Drug ADME
Q6IB77	GLYAT	10249	WikiPathways	Metapathway biotransformation Phase I and II	Cellular processes and organization	Cell growth and death
Q6IB77	GLYAT	10249	MetabolicAtlas	glycine serine and threonine metabolism	Metabolism	Metabolism of amino acids and derivatives
Q6IB77	GLYAT	10249	MetabolicAtlas	phenylalanine tyrosine and tryptophan biosynthesis	Metabolism	Metabolism of amino acids and derivatives
P29992	GNA11	2767	ACSN2	WNT NON CANONICAL	Environmental information processing	Signal transduction
P29992	GNA11	2767	ACSN2	EMT REGULATORS	Environmental information processing	Signal transduction
P29992	GNA11	2767	BioCarta	BIOCARTA BIOPEPTIDES PATHWAY	Environmental information processing	Signal transduction
P29992	GNA11	2767	KEGG	Aldosterone synthesis and secretion	Organismal systems	Endocrine system
P29992	GNA11	2767	KEGG	Growth hormone synthesis, secretion and action	Organismal systems	Endocrine system
P29992	GNA11	2767	KEGG	Insulin secretion	Organismal systems	Endocrine system
P29992	GNA11	2767	KEGG	GnRH signaling pathway	Organismal systems	Endocrine system
P29992	GNA11	2767	KEGG	Gap junction	Cellular processes and organization	Cellular community
P29992	GNA11	2767	KEGG	Vascular smooth muscle contraction	Organismal systems	Cardiovascular system
P29992	GNA11	2767	KEGG	Calcium signaling pathway	Environmental information processing	Signal transduction
P29992	GNA11	2767	KEGG	cGMP-PKG signaling pathway	Environmental information processing	Signal transduction
P29992	GNA11	2767	Panther_Pathway	Inflammation mediated by chemokine and cytokine signaling pathway	Organismal systems	Immune system
P29992	GNA11	2767	PharmGKB	Platelet Aggregation Inhibitor Pathway Pharmacodynamics	Drugs and vitamins	Drug action
P29992	GNA11	2767	REACTOME	Hemostasis	Organismal systems	Immune system
P29992	GNA11	2767	REACTOME	Metabolism	Metabolism	Metabolism
P29992	GNA11	2767	REACTOME	Signal Transduction	Environmental information processing	Signal transduction
P29992	GNA11	2767	REACTOME	Signaling by GPCR	Environmental information processing	Signal transduction
P29992	GNA11	2767	REACTOME	GPCR downstream signalling	Environmental information processing	Signal transduction
P29992	GNA11	2767	REACTOME	Metabolism of proteins	Genetic information processing	Folding, sorting and degradation
P29992	GNA11	2767	REACTOME	Platelet activation, signaling and aggregation	Organismal systems	Immune system
P29992	GNA11	2767	WikiPathways	Circadian rhythm genes	Organismal systems	Circadian clock
P29992	GNA11	2767	WikiPathways	Calcium regulation in cardiac cells	Organismal systems	Cardiovascular system
P21695	GPD1	2819	REACTOME	Metabolism	Metabolism	Metabolism
P21695	GPD1	2819	REACTOME	Metabolism of lipids	Metabolism	Lipid metabolism
P21695	GPD1	2819	MetabolicAtlas	glycerophospholipid metabolism	Metabolism	Lipid metabolism
P21695	GPD1	2819	MetabolicAtlas	transport reactions	Environmental information processing	Membrane transport
P07203	GPX1	2876	ACSN2	ANTIOXIDANT RESPONSE	Cellular processes and organization	Cellular response to stimuli
P07203	GPX1	2876	KEGG	Thyroid hormone synthesis	Organismal systems	Endocrine system
P07203	GPX1	2876	KEGG	Glutathione metabolism	Metabolism	Metabolism of amino acids and derivatives
P07203	GPX1	2876	KEGG	Arachidonic acid metabolism	Metabolism	Lipid metabolism
P07203	GPX1	2876	REACTOME	Metabolism	Metabolism	Metabolism
P07203	GPX1	2876	REACTOME	Arachidonic acid metabolism	Metabolism	Lipid metabolism
P07203	GPX1	2876	REACTOME	Cellular responses to stress	Cellular processes and organization	Cellular response to stimuli
P07203	GPX1	2876	REACTOME	Detoxification of Reactive Oxygen Species	Cellular processes and organization	Cellular response to stimuli
P07203	GPX1	2876	REACTOME	Metabolism of lipids	Metabolism	Lipid metabolism
P07203	GPX1	2876	REACTOME	Cellular responses to stimuli	Cellular processes and organization	Cellular response to stimuli
P07203	GPX1	2876	REACTOME	Fatty acid metabolism	Metabolism	Lipid metabolism
P07203	GPX1	2876	REACTOME	Cellular response to chemical stress	Cellular processes and organization	Cellular response to stimuli
P07203	GPX1	2876	WikiPathways	p53 transcriptional gene network	Cellular processes and organization	Cell growth and death
P07203	GPX1	2876	WikiPathways	Trans-sulfuration, one-carbon metabolism and related pathways	Metabolism	Metabolism of cofactors and vitamins
P07203	GPX1	2876	WikiPathways	Selenium micronutrient network	Metabolism	Metabolism of amino acids and derivatives
P07203	GPX1	2876	WikiPathways	Oxidative stress response	Cellular processes and organization	Cellular response to stimuli
P07203	GPX1	2876	WikiPathways	TYROBP causal network in microglia	Organismal systems	Immune system
P07203	GPX1	2876	WikiPathways	Folate metabolism	Metabolism	Metabolism of cofactors and vitamins
P07203	GPX1	2876	WikiPathways	Glutathione metabolism	Metabolism	Metabolism of amino acids and derivatives
P07203	GPX1	2876	WikiPathways	Physico-chemical features and toxicity-associated pathways	Drugs and vitamins	Drug action
P07203	GPX1	2876	WikiPathways	VEGFA-VEGFR2 signaling	Environmental information processing	Signal transduction
P07203	GPX1	2876	PathBank	Ibuprofen Action Pathway	Drugs and vitamins	Drug action
P07203	GPX1	2876	MetabolicAtlas	arachidonic acid metabolism	Metabolism	Lipid metabolism
P07203	GPX1	2876	MetabolicAtlas	glutathione metabolism	Metabolism	Metabolism of amino acids and derivatives
P07203	GPX1	2876	MetabolicAtlas	linoleate metabolism	Metabolism	Lipid metabolism
P22352	GPX3	2878	KEGG	Thyroid hormone synthesis	Organismal systems	Endocrine system
P22352	GPX3	2878	KEGG	Glutathione metabolism	Metabolism	Metabolism of amino acids and derivatives
P22352	GPX3	2878	KEGG	Arachidonic acid metabolism	Metabolism	Lipid metabolism
P22352	GPX3	2878	REACTOME	Cellular responses to stress	Cellular processes and organization	Cellular response to stimuli
P22352	GPX3	2878	REACTOME	Detoxification of Reactive Oxygen Species	Cellular processes and organization	Cellular response to stimuli
P22352	GPX3	2878	REACTOME	Cellular responses to stimuli	Cellular processes and organization	Cellular response to stimuli
P22352	GPX3	2878	REACTOME	Cellular response to chemical stress	Cellular processes and organization	Cellular response to stimuli
P22352	GPX3	2878	WikiPathways	Trans-sulfuration, one-carbon metabolism and related pathways	Metabolism	Metabolism of cofactors and vitamins
P22352	GPX3	2878	WikiPathways	Selenium micronutrient network	Metabolism	Metabolism of amino acids and derivatives
P22352	GPX3	2878	WikiPathways	Metapathway biotransformation Phase I and II	Cellular processes and organization	Cell growth and death
P22352	GPX3	2878	WikiPathways	Oxidative stress response	Cellular processes and organization	Cellular response to stimuli
P22352	GPX3	2878	WikiPathways	Nuclear receptors meta-pathway	Organismal systems	Endocrine system
P22352	GPX3	2878	WikiPathways	Folate metabolism	Metabolism	Metabolism of cofactors and vitamins
P22352	GPX3	2878	WikiPathways	NRF2 pathway	Genetic information processing	Replication and repair
P22352	GPX3	2878	WikiPathways	Glutathione metabolism	Metabolism	Metabolism of amino acids and derivatives
P22352	GPX3	2878	MetabolicAtlas	arachidonic acid metabolism	Metabolism	Lipid metabolism
P22352	GPX3	2878	MetabolicAtlas	glutathione metabolism	Metabolism	Metabolism of amino acids and derivatives
P22352	GPX3	2878	MetabolicAtlas	linoleate metabolism	Metabolism	Lipid metabolism
P09210	GSTA2	2939	KEGG	Glutathione metabolism	Metabolism	Metabolism of amino acids and derivatives
P09210	GSTA2	2939	KEGG	Drug metabolism - other enzymes	Metabolism	Xenobiotics biodegradation and metabolism
P09210	GSTA2	2939	REACTOME	Cytokine Signaling in Immune system	Organismal systems	Immune system
P09210	GSTA2	2939	REACTOME	Metabolism	Metabolism	Metabolism
P09210	GSTA2	2939	REACTOME	Phase II - Conjugation of compounds	Metabolism	Xenobiotics biodegradation and metabolism
P09210	GSTA2	2939	REACTOME	Glutathione conjugation	Metabolism	Metabolism of amino acids and derivatives
P09210	GSTA2	2939	REACTOME	Immune System	Organismal systems	Immune system
P09210	GSTA2	2939	REACTOME	Biological oxidations	Metabolism	Xenobiotics biodegradation and metabolism
P09210	GSTA2	2939	REACTOME	Interleukin-12 family signaling	Organismal systems	Immune system
P09210	GSTA2	2939	REACTOME	Signaling by Interleukins	Organismal systems	Immune system
P09210	GSTA2	2939	REACTOME	Gene and protein expression by JAK-STAT signaling after Interleukin-12 stimulation	Organismal systems	Immune system
P09210	GSTA2	2939	REACTOME	Interleukin-12 signaling	Organismal systems	Immune system
P09210	GSTA2	2939	REACTOME	Drug ADME	Drugs and vitamins	Drug ADME
P09210	GSTA2	2939	WikiPathways	Metapathway biotransformation Phase I and II	Cellular processes and organization	Cell growth and death
P09210	GSTA2	2939	WikiPathways	Nuclear receptors meta-pathway	Organismal systems	Endocrine system
P09210	GSTA2	2939	WikiPathways	FOXA2 pathway	Organismal systems	Endocrine system
P09210	GSTA2	2939	WikiPathways	NRF2 pathway	Genetic information processing	Replication and repair
P09210	GSTA2	2939	MetabolicAtlas	arachidonic acid metabolism	Metabolism	Lipid metabolism
P09210	GSTA2	2939	MetabolicAtlas	leukotriene metabolism	Metabolism	Lipid metabolism
P09210	GSTA2	2939	MetabolicAtlas	phenylalanine tyrosine and tryptophan biosynthesis	Metabolism	Metabolism of amino acids and derivatives
Q16836	HADH	3033	HumanCyc	fatty acid beta-oxidation I	Metabolism	Lipid metabolism
Q16836	HADH	3033	KEGG	Butanoate metabolism	Metabolism	Carbohydrate metabolism
Q16836	HADH	3033	KEGG	Fatty acid degradation	Metabolism	Lipid metabolism
Q16836	HADH	3033	KEGG	Fatty acid elongation	Metabolism	Lipid metabolism
Q16836	HADH	3033	KEGG	Valine, leucine and isoleucine degradation	Metabolism	Metabolism of amino acids and derivatives
Q16836	HADH	3033	REACTOME	Metabolism	Metabolism	Metabolism
Q16836	HADH	3033	REACTOME	Metabolism of lipids	Metabolism	Lipid metabolism
Q16836	HADH	3033	REACTOME	Mitochondrial Fatty Acid Beta-Oxidation	Metabolism	Lipid metabolism
Q16836	HADH	3033	REACTOME	Fatty acid metabolism	Metabolism	Lipid metabolism
Q16836	HADH	3033	UniProt_Pathways	Lipid metabolism; fatty acid beta-oxidation.	Metabolism	Lipid metabolism
Q16836	HADH	3033	WikiPathways	Fatty Acids and Lipoproteins Transport in Hepatocytes	Organismal systems	Digestive system
Q16836	HADH	3033	WikiPathways	Tryptophan metabolism	Metabolism	Metabolism of amino acids and derivatives
Q16836	HADH	3033	WikiPathways	IL-18 signaling pathway	Organismal systems	Immune system
Q16836	HADH	3033	WikiPathways	Fatty acid biosynthesis	Metabolism	Lipid metabolism
Q16836	HADH	3033	WikiPathways	Amino acid metabolism	Metabolism	Metabolism of amino acids and derivatives
Q16836	HADH	3033	PathBank	Mitochondrial Beta-Oxidation of Short Chain Saturated Fatty Acids	Metabolism	Lipid metabolism
Q16836	HADH	3033	PathBank	Mitochondrial Beta-Oxidation of Medium Chain Saturated Fatty Acids	Metabolism	Lipid metabolism
Q16836	HADH	3033	PathBank	Mitochondrial Beta-Oxidation of Long Chain Saturated Fatty Acids	Metabolism	Lipid metabolism
Q16836	HADH	3033	MetabolicAtlas	arachidonic acid metabolism	Metabolism	Lipid metabolism
Q16836	HADH	3033	MetabolicAtlas	beta oxidation of branched chain fatty acids mitochondrial	Metabolism	Lipid metabolism
Q16836	HADH	3033	MetabolicAtlas	beta oxidation of di unsaturated fatty acids n 6 mitochondrial	Metabolism	Lipid metabolism
Q16836	HADH	3033	MetabolicAtlas	beta oxidation of even chain fatty acids mitochondrial	Metabolism	Lipid metabolism
Q16836	HADH	3033	MetabolicAtlas	beta oxidation of odd chain fatty acids mitochondrial	Metabolism	Lipid metabolism
Q16836	HADH	3033	MetabolicAtlas	beta oxidation of poly unsaturated fatty acids mitochondrial	Metabolism	Lipid metabolism
Q16836	HADH	3033	MetabolicAtlas	beta oxidation of unsaturated fatty acids n 7 mitochondrial	Metabolism	Lipid metabolism
Q16836	HADH	3033	MetabolicAtlas	beta oxidation of unsaturated fatty acids n 9 mitochondrial	Metabolism	Lipid metabolism
Q16836	HADH	3033	MetabolicAtlas	fatty acid oxidation	Metabolism	Lipid metabolism
Q16836	HADH	3033	MetabolicAtlas	leukotriene metabolism	Metabolism	Lipid metabolism
Q16836	HADH	3033	MetabolicAtlas	omega 6 fatty acid metabolism	Metabolism	Lipid metabolism
Q16836	HADH	3033	MetabolicAtlas	steroid metabolism	Metabolism	Lipid metabolism
Q16836	HADH	3033	MetabolicAtlas	tryptophan metabolism	Metabolism	Metabolism of amino acids and derivatives
Q16836	HADH	3033	MetabolicAtlas	valine leucine and isoleucine metabolism	Metabolism	Metabolism of amino acids and derivatives
Q16836	HADH	3033	MetabolicAtlas	vitamin e metabolism	Metabolism	Metabolism of cofactors and vitamins
Q6NVY1	HIBCH	26275	KEGG	beta-Alanine metabolism	Metabolism	Metabolism of amino acids and derivatives
Q6NVY1	HIBCH	26275	KEGG	Propanoate metabolism	Metabolism	Carbohydrate metabolism
Q6NVY1	HIBCH	26275	KEGG	Valine, leucine and isoleucine degradation	Metabolism	Metabolism of amino acids and derivatives
Q6NVY1	HIBCH	26275	REACTOME	Metabolism	Metabolism	Metabolism
Q6NVY1	HIBCH	26275	REACTOME	Branched-chain amino acid catabolism	Metabolism	Metabolism of amino acids and derivatives
Q6NVY1	HIBCH	26275	REACTOME	Metabolism of amino acids and derivatives	Metabolism	Metabolism of amino acids and derivatives
Q6NVY1	HIBCH	26275	WikiPathways	Leucine, isoleucine and valine metabolism	Metabolism	Metabolism of amino acids and derivatives
Q6NVY1	HIBCH	26275	WikiPathways	Amino acid metabolism	Metabolism	Metabolism of amino acids and derivatives
Q6NVY1	HIBCH	26275	PathBank	Valine, Leucine, and Isoleucine Degradation	Metabolism	Metabolism of amino acids and derivatives
Q6NVY1	HIBCH	26275	PathBank	Propanoate Metabolism	Metabolism	Carbohydrate metabolism
Q6NVY1	HIBCH	26275	MetabolicAtlas	beta alanine metabolism	Metabolism	Metabolism of amino acids and derivatives
Q6NVY1	HIBCH	26275	MetabolicAtlas	propanoate metabolism	Metabolism	Carbohydrate metabolism
Q6NVY1	HIBCH	26275	MetabolicAtlas	valine leucine and isoleucine metabolism	Metabolism	Metabolism of amino acids and derivatives
P04439	HLA-A	3105	BioCarta	BIOCARTA MHC PATHWAY	Organismal systems	Immune system
P04439	HLA-A	3105	BioCarta	BIOCARTA CTL PATHWAY	Organismal systems	Immune system
P04439	HLA-A	3105	BioCarta	BIOCARTA NKCELLS PATHWAY	Organismal systems	Immune system
P04439	HLA-A	3105	REACTOME	ER-Phagosome pathway	Organismal systems	Immune system
P04439	HLA-A	3105	REACTOME	Antigen processing-Cross presentation	Organismal systems	Immune system
P04439	HLA-A	3105	REACTOME	Endosomal/Vacuolar pathway	Organismal systems	Immune system
P04439	HLA-A	3105	REACTOME	Cytokine Signaling in Immune system	Organismal systems	Immune system
P04439	HLA-A	3105	REACTOME	Adaptive Immune System	Organismal systems	Immune system
P04439	HLA-A	3105	REACTOME	Immune System	Organismal systems	Immune system
P04439	HLA-A	3105	REACTOME	Immunoregulatory interactions between a Lymphoid and a non-Lymphoid cell	Organismal systems	Immune system
P04439	HLA-A	3105	REACTOME	Metabolism of proteins	Genetic information processing	Folding, sorting and degradation
P04439	HLA-A	3105	REACTOME	Post-translational protein modification	Genetic information processing	Folding, sorting and degradation
P04439	HLA-A	3105	REACTOME	Interferon gamma signaling	Organismal systems	Immune system
P04439	HLA-A	3105	REACTOME	Interferon alpha/beta signaling	Organismal systems	Immune system
P04439	HLA-A	3105	REACTOME	Interferon Signaling	Organismal systems	Immune system
P04439	HLA-A	3105	REACTOME	Class I MHC mediated antigen processing & presentation	Organismal systems	Immune system
P04439	HLA-A	3105	REACTOME	Antigen Presentation: Folding, assembly and peptide loading of class I MHC	Organismal systems	Immune system
P0DMV9	HSPA1B	3303	ACSN2	WNT NON CANONICAL	Environmental information processing	Signal transduction
P0DMV9	HSPA1B	3303	ACSN2	APOPTOSIS	Cellular processes and organization	Cell growth and death
P0DMV9	HSPA1B	3303	ACSN2	CASPASES	Cellular processes and organization	Cell growth and death
P0DMV9	HSPA1B	3303	ACSN2	IMMUNOSTIMULATORY CYTOKINE PATHWAYS	Organismal systems	Immune system
P0DMV9	HSPA1B	3303	ACSN2	ER STRESS	Cellular processes and organization	Cellular response to stimuli
P0DMV9	HSPA1B	3303	KEGG	Protein processing in endoplasmic reticulum	Genetic information processing	Folding, sorting and degradation
P0DMV9	HSPA1B	3303	KEGG	Spliceosome	Genetic information processing	Transcription
P0DMV9	HSPA1B	3303	KEGG	Estrogen signaling pathway	Organismal systems	Endocrine system
P0DMV9	HSPA1B	3303	KEGG	MAPK signaling pathway	Environmental information processing	Signal transduction
P0DMV9	HSPA1B	3303	KEGG	Antigen processing and presentation	Organismal systems	Immune system
P0DMV9	HSPA1B	3303	KEGG	Endocytosis	Cellular processes and organization	Transport and catabolism
P0DMV9	HSPA1B	3303	REACTOME	Innate Immune System	Organismal systems	Immune system
P0DMV9	HSPA1B	3303	REACTOME	Immune System	Organismal systems	Immune system
P0DMV9	HSPA1B	3303	REACTOME	Cellular responses to stress	Cellular processes and organization	Cellular response to stimuli
P0DMV9	HSPA1B	3303	REACTOME	HSP90 chaperone cycle for steroid hormone receptors (SHR) in the presence of ligand	Cellular processes and organization	Cellular response to stimuli
P0DMV9	HSPA1B	3303	REACTOME	Neutrophil degranulation	Organismal systems	Immune system
P0DMV9	HSPA1B	3303	REACTOME	Cellular responses to stimuli	Cellular processes and organization	Cellular response to stimuli
P0DMV9	HSPA1B	3303	WikiPathways	Nuclear receptors meta-pathway	Organismal systems	Endocrine system
P0DMV9	HSPA1B	3304	WikiPathways	MAPK signaling pathway	Environmental information processing	Signal transduction
P0DMV9	HSPA1B	3303	WikiPathways	CKAP4 signaling pathway map	Environmental information processing	Signal transduction
P0DMV9	HSPA1B	3303	WikiPathways	NRF2 pathway	Genetic information processing	Replication and repair
P0DMV9	HSPA1B	3304	WikiPathways	Parkin-ubiquitin proteasomal system pathway	Genetic information processing	Folding, sorting and degradation
P0DMV9	HSPA1B	3303	WikiPathways	VEGFA-VEGFR2 signaling	Environmental information processing	Signal transduction
P10809	HSPD1	3329	REACTOME	Generic Transcription Pathway	Genetic information processing	Transcription
P10809	HSPD1	3329	REACTOME	RNA Polymerase II Transcription	Genetic information processing	Transcription
P10809	HSPD1	3329	REACTOME	Gene expression (Transcription)	Genetic information processing	Transcription
P10809	HSPD1	3329	REACTOME	Transcriptional regulation by the AP-2 (TFAP2) family of transcription factors	Genetic information processing	Transcription
P10809	HSPD1	3329	REACTOME	Protein localization	Genetic information processing	Folding, sorting and degradation
Q92743	HTRA1	5654	REACTOME	Degradation of the extracellular matrix	Cellular processes and organization	Cellular community
Q92743	HTRA1	5654	REACTOME	Extracellular matrix organization	Cellular processes and organization	Cellular community
Q92743	HTRA1	5654	WikiPathways	VEGFA-VEGFR2 signaling	Environmental information processing	Signal transduction
Q01629	IFITM2	10581	REACTOME	Cytokine Signaling in Immune system	Organismal systems	Immune system
Q01629	IFITM2	10581	REACTOME	Immune System	Organismal systems	Immune system
Q01629	IFITM2	10581	REACTOME	Interferon alpha/beta signaling	Organismal systems	Immune system
Q01629	IFITM2	10581	REACTOME	Interferon Signaling	Organismal systems	Immune system
P01876	IGHA1	3493	REACTOME	Hemostasis	Organismal systems	Immune system
P01876	IGHA1	3493	REACTOME	Cell surface interactions at the vascular wall	Organismal systems	Immune system
P01876	IGHA1	3493	REACTOME	Scavenging of heme from plasma	Cellular processes and organization	Transport and catabolism
P01876	IGHA1	3493	REACTOME	Binding and Uptake of Ligands by Scavenger Receptors	Cellular processes and organization	Transport and catabolism
P01876	IGHA1	3493	REACTOME	Vesicle-mediated transport	Cellular processes and organization	Transport and catabolism
P01857	IGHG1	3500	REACTOME	Cytokine Signaling in Immune system	Organismal systems	Immune system
P01857	IGHG1	3500	REACTOME	Complement cascade	Organismal systems	Immune system
P01857	IGHG1	3500	REACTOME	Initial triggering of complement	Organismal systems	Immune system
P01857	IGHG1	3500	REACTOME	Creation of C4 and C2 activators	Organismal systems	Immune system
P01857	IGHG1	3500	REACTOME	Innate Immune System	Organismal systems	Immune system
P01857	IGHG1	3500	REACTOME	Immune System	Organismal systems	Immune system
P01857	IGHG1	3500	REACTOME	Classical antibody-mediated complement activation	Organismal systems	Immune system
P01857	IGHG1	3500	REACTOME	Fcgamma receptor (FCGR) dependent phagocytosis	Organismal systems	Immune system
P01857	IGHG1	3500	REACTOME	FCGR activation	Organismal systems	Immune system
P01857	IGHG1	3500	REACTOME	Regulation of actin dynamics for phagocytic cup formation	Organismal systems	Immune system
P01857	IGHG1	3500	REACTOME	Role of phospholipids in phagocytosis	Organismal systems	Immune system
P01857	IGHG1	3500	REACTOME	Signaling by Interleukins	Organismal systems	Immune system
P01857	IGHG1	3500	REACTOME	Interleukin-4 and Interleukin-13 signaling	Organismal systems	Immune system
P01857	IGHG1	3500	REACTOME	Regulation of Complement cascade	Organismal systems	Immune system
P01860	IGHG3	3502	REACTOME	Complement cascade	Organismal systems	Immune system
P01860	IGHG3	3502	REACTOME	Initial triggering of complement	Organismal systems	Immune system
P01860	IGHG3	3502	REACTOME	Creation of C4 and C2 activators	Organismal systems	Immune system
P01860	IGHG3	3502	REACTOME	Innate Immune System	Organismal systems	Immune system
P01860	IGHG3	3502	REACTOME	Immune System	Organismal systems	Immune system
P01860	IGHG3	3502	REACTOME	Classical antibody-mediated complement activation	Organismal systems	Immune system
P01860	IGHG3	3502	REACTOME	Fcgamma receptor (FCGR) dependent phagocytosis	Organismal systems	Immune system
P01860	IGHG3	3502	REACTOME	FCGR activation	Organismal systems	Immune system
P01860	IGHG3	3502	REACTOME	Regulation of actin dynamics for phagocytic cup formation	Organismal systems	Immune system
P01860	IGHG3	3502	REACTOME	Role of phospholipids in phagocytosis	Organismal systems	Immune system
P01860	IGHG3	3502	REACTOME	Regulation of Complement cascade	Organismal systems	Immune system
P01834	IGKC	3514	REACTOME	Hemostasis	Organismal systems	Immune system
P01834	IGKC	3514	REACTOME	Adaptive Immune System	Organismal systems	Immune system
P01834	IGKC	3514	REACTOME	Complement cascade	Organismal systems	Immune system
P01834	IGKC	3514	REACTOME	Initial triggering of complement	Organismal systems	Immune system
P01834	IGKC	3514	REACTOME	Creation of C4 and C2 activators	Organismal systems	Immune system
P01834	IGKC	3514	REACTOME	Innate Immune System	Organismal systems	Immune system
P01834	IGKC	3514	REACTOME	Immune System	Organismal systems	Immune system
P01834	IGKC	3514	REACTOME	Classical antibody-mediated complement activation	Organismal systems	Immune system
P01834	IGKC	3514	REACTOME	Immunoregulatory interactions between a Lymphoid and a non-Lymphoid cell	Organismal systems	Immune system
P01834	IGKC	3514	REACTOME	Cell surface interactions at the vascular wall	Organismal systems	Immune system
P01834	IGKC	3514	REACTOME	Fcgamma receptor (FCGR) dependent phagocytosis	Organismal systems	Immune system
P01834	IGKC	3514	REACTOME	FCGR activation	Organismal systems	Immune system
P01834	IGKC	3514	REACTOME	Regulation of actin dynamics for phagocytic cup formation	Organismal systems	Immune system
P01834	IGKC	3514	REACTOME	Role of phospholipids in phagocytosis	Organismal systems	Immune system
P01834	IGKC	3514	REACTOME	Scavenging of heme from plasma	Cellular processes and organization	Transport and catabolism
P01834	IGKC	3514	REACTOME	Binding and Uptake of Ligands by Scavenger Receptors	Cellular processes and organization	Transport and catabolism
P01834	IGKC	3514	REACTOME	Fc epsilon receptor (FCERI) signaling	Organismal systems	Immune system
P01834	IGKC	3514	REACTOME	Role of LAT2/NTAL/LAB on calcium mobilization	Organismal systems	Immune system
P01834	IGKC	3514	REACTOME	FCERI mediated MAPK activation	Organismal systems	Immune system
P01834	IGKC	3514	REACTOME	FCERI mediated Ca+2 mobilization	Organismal systems	Immune system
P01834	IGKC	3514	REACTOME	FCERI mediated NF-kB activation	Organismal systems	Immune system
P01834	IGKC	3514	REACTOME	Vesicle-mediated transport	Cellular processes and organization	Transport and catabolism
P01834	IGKC	3514	REACTOME	CD22 mediated BCR regulation	Organismal systems	Immune system
P01834	IGKC	3514	REACTOME	Regulation of Complement cascade	Organismal systems	Immune system
P01834	IGKC	3514	REACTOME	Antigen activates B Cell Receptor (BCR) leading to generation of second messengers	Organismal systems	Immune system
P01834	IGKC	3514	REACTOME	Signaling by the B Cell Receptor (BCR)	Organismal systems	Immune system
P01593	IGKV1D-33	28896	REACTOME	Hemostasis	Organismal systems	Immune system
P01593	IGKV1D-33	28896	REACTOME	Adaptive Immune System	Organismal systems	Immune system
P01593	IGKV1D-33	28896	REACTOME	Complement cascade	Organismal systems	Immune system
P01593	IGKV1D-33	28896	REACTOME	Initial triggering of complement	Organismal systems	Immune system
P01593	IGKV1D-33	28896	REACTOME	Creation of C4 and C2 activators	Organismal systems	Immune system
P01593	IGKV1D-33	28896	REACTOME	Innate Immune System	Organismal systems	Immune system
P01593	IGKV1D-33	28896	REACTOME	Immune System	Organismal systems	Immune system
P01593	IGKV1D-33	28896	REACTOME	Classical antibody-mediated complement activation	Organismal systems	Immune system
P01593	IGKV1D-33	28896	REACTOME	Immunoregulatory interactions between a Lymphoid and a non-Lymphoid cell	Organismal systems	Immune system
P01593	IGKV1D-33	28896	REACTOME	Cell surface interactions at the vascular wall	Organismal systems	Immune system
P01593	IGKV1D-33	28896	REACTOME	Fcgamma receptor (FCGR) dependent phagocytosis	Organismal systems	Immune system
P01593	IGKV1D-33	28896	REACTOME	FCGR activation	Organismal systems	Immune system
P01593	IGKV1D-33	28896	REACTOME	Regulation of actin dynamics for phagocytic cup formation	Organismal systems	Immune system
P01593	IGKV1D-33	28896	REACTOME	Role of phospholipids in phagocytosis	Organismal systems	Immune system
P01593	IGKV1D-33	28896	REACTOME	Scavenging of heme from plasma	Cellular processes and organization	Transport and catabolism
P01593	IGKV1D-33	28896	REACTOME	Binding and Uptake of Ligands by Scavenger Receptors	Cellular processes and organization	Transport and catabolism
P01593	IGKV1D-33	28896	REACTOME	Fc epsilon receptor (FCERI) signaling	Organismal systems	Immune system
P01593	IGKV1D-33	28896	REACTOME	Role of LAT2/NTAL/LAB on calcium mobilization	Organismal systems	Immune system
[truncated: 953 more rows]

## Sheet: Table S4c
Supplementary Table S4C. Enriched biological processes found in gene ontology of the 45 genes from the peripheral blood mononuclear cell analysis.
ID	Description	GeneRatio	BgRatio	pvalue	p.adjust	qvalue	geneID	Count
GO:0051607	GO:0051607	defense response to virus	12/38	303/18614	5.16844e-13	2.19918e-10	1.73749e-10	IFI27/IFI44L/IFIT3/CXCL9/GBP1/IFIT1/OAS3/OAS2/STAT1/PARP9/IFITM2/IFITM3	12
GO:0140546	GO:0140546	defense response to symbiont	12/38	304/18614	5.37381e-13	2.19918e-10	1.73749e-10	IFI27/IFI44L/IFIT3/CXCL9/GBP1/IFIT1/OAS3/OAS2/STAT1/PARP9/IFITM2/IFITM3	12
GO:0009615	GO:0009615	response to virus	13/38	408/18614	7.34693e-13	2.19918e-10	1.73749e-10	IFI27/IFI44L/IFIT3/CXCL9/GBP1/IFIT1/OAS3/OAS2/IFI44/STAT1/PARP9/IFITM2/IFITM3	13
GO:0071357	GO:0071357	cellular response to type I interferon	8/38	77/18614	2.61132e-12	5.86242e-10	4.63167e-10	IFI27/IFIT1/OAS3/OAS2/USP18/STAT1/IFITM2/IFITM3	8
GO:0034340	GO:0034340	response to type I interferon	8/38	83/18614	4.85288e-12	8.71577e-10	6.88598e-10	IFI27/IFIT1/OAS3/OAS2/USP18/STAT1/IFITM2/IFITM3	8
GO:0048525	GO:0048525	negative regulation of viral process	8/38	90/18614	9.44159e-12	1.41309e-09	1.11643e-09	LTF/IFIT1/OAS3/OAS2/STAT1/LY6E/IFITM2/IFITM3	8
GO:0140888	GO:0140888	interferon-mediated signaling pathway	8/38	100/18614	2.23424e-11	2.86621e-09	2.26447e-09	IFI27/OAS3/OAS2/USP18/STAT1/PARP9/IFITM2/IFITM3	8
GO:0060337	GO:0060337	type I interferon-mediated signaling pathway	7/38	76/18614	1.62572e-10	1.82487e-08	1.44176e-08	IFI27/OAS3/OAS2/USP18/STAT1/IFITM2/IFITM3	7
GO:0016032	GO:0016032	viral process	11/38	426/18614	5.47575e-10	5.46358e-08	4.31655e-08	IFI27/SIGLEC1/LTF/IFIT1/OAS3/OAS2/STAT1/LY6E/PARP9/IFITM2/IFITM3	11
GO:0050792	GO:0050792	regulation of viral process	8/38	165/18614	1.25395e-09	1.12605e-07	8.89648e-08	LTF/IFIT1/OAS3/OAS2/STAT1/LY6E/IFITM2/IFITM3	8
GO:0045071	GO:0045071	negative regulation of viral genome replication	6/38	56/18614	1.44237e-09	1.1775e-07	9.30296e-08	LTF/IFIT1/OAS3/OAS2/IFITM2/IFITM3	6
GO:0019079	GO:0019079	viral genome replication	7/38	129/18614	6.87831e-09	5.14727e-07	4.06665e-07	IFI27/LTF/IFIT1/OAS3/OAS2/IFITM2/IFITM3	7
GO:0019058	GO:0019058	viral life cycle	9/38	320/18614	1.23291e-08	8.51657e-07	6.7286e-07	IFI27/SIGLEC1/LTF/IFIT1/OAS3/OAS2/LY6E/IFITM2/IFITM3	9
GO:1903900	GO:1903900	regulation of viral life cycle	7/38	143/18614	1.40916e-08	9.03874e-07	7.14114e-07	LTF/IFIT1/OAS3/OAS2/LY6E/IFITM2/IFITM3	7
GO:0045069	GO:0045069	regulation of viral genome replication	6/38	86/18614	1.99811e-08	1.1962e-06	9.4507e-07	LTF/IFIT1/OAS3/OAS2/IFITM2/IFITM3	6
GO:0019221	GO:0019221	cytokine-mediated signaling pathway	10/38	492/18614	3.69597e-08	2.07436e-06	1.63887e-06	IFI27/CXCL9/OAS3/OAS2/EBI3/USP18/STAT1/PARP9/IFITM2/IFITM3	10
GO:0035456	GO:0035456	response to interferon-beta	4/38	32/18614	5.09536e-07	2.69155e-05	2.12648e-05	STAT1/XAF1/IFITM2/IFITM3	4
GO:0006958	GO:0006958	complement activation, classical pathway	4/38	33/18614	5.78969e-07	2.88841e-05	2.28202e-05	C1QB/C1QA/SERPING1/C2	4
GO:0006959	GO:0006959	humoral immune response	7/38	250/18614	6.4129e-07	3.03094e-05	2.39462e-05	C1QB/LTF/C1QA/SERPING1/CXCL9/EBI3/C2	7
GO:0002455	GO:0002455	humoral immune response mediated by circulating immunoglobulin	4/38	46/18614	2.26541e-06	0.000101717	8.03625e-05	C1QB/C1QA/SERPING1/C2	4
GO:0044403	GO:0044403	biological process involved in symbiotic interaction	7/38	313/18614	2.86795e-06	0.000122639	9.68921e-05	IFI27/SIGLEC1/LTF/IFIT1/LY6E/IFITM2/IFITM3	7
GO:0051701	GO:0051701	biological process involved in interaction with host	6/38	206/18614	3.50994e-06	0.000143269	0.000113191	SIGLEC1/LTF/IFIT1/LY6E/IFITM2/IFITM3	6
GO:0002253	GO:0002253	activation of immune response	8/38	495/18614	5.72649e-06	0.00021655	0.000171087	C1QB/LTF/C1QA/SERPING1/GBP1/OAS3/C2/CD38	8
GO:0006956	GO:0006956	complement activation	4/38	58/18614	5.78752e-06	0.00021655	0.000171087	C1QB/C1QA/SERPING1/C2	4
GO:0043903	GO:0043903	regulation of biological process involved in symbiotic interaction	4/38	61/18614	7.08755e-06	0.000254585	0.000201137	LTF/LY6E/IFITM2/IFITM3	4
GO:0034341	GO:0034341	response to type II interferon	5/38	139/18614	8.89396e-06	0.000307184	0.000242693	GBP1/STAT1/PARP9/IFITM2/IFITM3	5
GO:0046597	GO:0046597	negative regulation of viral entry into host cell	3/38	22/18614	1.17684e-05	0.000391409	0.000309236	LY6E/IFITM2/IFITM3	3
GO:1903901	GO:1903901	negative regulation of viral life cycle	3/38	26/18614	1.9757e-05	0.000633636	0.00050061	LY6E/IFITM2/IFITM3	3
GO:0002832	GO:0002832	negative regulation of response to biotic stimulus	4/38	125/18614	0.000119878	0.0037121	0.00293278	LTF/SERPING1/OAS3/USP18	4
GO:0046596	GO:0046596	regulation of viral entry into host cell	3/38	48/18614	0.000127418	0.00381405	0.00301333	LY6E/IFITM2/IFITM3	3
GO:0052372	GO:0052372	modulation by symbiont of entry into host	3/38	55/18614	0.000191376	0.00554372	0.00437987	LY6E/IFITM2/IFITM3	3
GO:0016064	GO:0016064	immunoglobulin mediated immune response	4/38	145/18614	0.000212239	0.00595595	0.00470556	C1QB/C1QA/SERPING1/C2	4
GO:0019724	GO:0019724	B cell mediated immunity	4/38	148/18614	0.000229546	0.00624643	0.00493505	C1QB/C1QA/SERPING1/C2	4
GO:0046718	GO:0046718	viral entry into host cell	4/38	153/18614	0.000260618	0.00688339	0.00543829	SIGLEC1/LY6E/IFITM2/IFITM3	4
GO:0032481	GO:0032481	positive regulation of type I interferon production	3/38	62/18614	0.00027318	0.00700902	0.00553754	OAS3/OAS2/STAT1	3
GO:0044409	GO:0044409	entry into host	4/38	160/18614	0.000309059	0.00770931	0.00609081	SIGLEC1/LY6E/IFITM2/IFITM3	4
GO:0002831	GO:0002831	regulation of response to biotic stimulus	6/38	463/18614	0.000322077	0.0078169	0.00617582	LTF/SERPING1/OAS3/USP18/STAT1/PARP9	6
GO:0002460	GO:0002460	adaptive immune response based on somatic recombination of immune receptors built from immunoglobulin superfamily domains	5/38	311/18614	0.000402597	0.00946438	0.00747742	C1QB/C1QA/SERPING1/EBI3/C2	5
GO:0098883	GO:0098883	synapse pruning	2/38	15/18614	0.000419024	0.00946438	0.00747742	C1QB/C1QA	2
GO:0002683	GO:0002683	negative regulation of immune system process	6/38	487/18614	0.000421576	0.00946438	0.00747742	LTF/SERPING1/GBP1/OAS3/USP18/FSTL3	6
GO:0044000	GO:0044000	movement in host	4/38	185/18614	0.000535364	0.0114876	0.00907587	SIGLEC1/LY6E/IFITM2/IFITM3	4
GO:0045824	GO:0045824	negative regulation of innate immune response	3/38	78/18614	0.000537281	0.0114876	0.00907587	SERPING1/OAS3/USP18	3

## Sheet: Table S4d
Supplementary Table S4D. Pathways significantly enriched in PathDIP of the 45 genes from the peripheral blood mononuclear cell analysis.
Current selection:	Human
IDs:	IFI27, C1QB, ANKRD22, SIGLEC1, LTF, IFI44L, IFIT3, C1QA, SERPING1, CXCL9, BATF2, KIR2DL5A, GBP1, IFIT1, OAS3, ETV7, OAS2, JUP, IFI44, LRRC61, ATAT1, EBI3, EPSTI1, USP18, STAT1, C2, IFITM4P, LY6E, XAF1, PARP9, FSTL3, CD38, IFITM2, IFITM3, ZNF365, DAGLA, SIGLEC17P, BNC2, DDX43, BFSP1, PRSS23, COL13A1, C2ORF27A/C2ORF2, ZNF683, SLC1A7
Data type:	Literature curated (core) pathway memberships
Protein interaction set:	n/a
Minimum confidence level for predicted associations:	n/a
Pathway sources:	ACSN2, BioCarta, HumanCyc, KEGG, Panther_Pathway, PathBank, PharmGKB, REACTOME, MetabolicAtlas, SIGNOR 3.0, UniProt_Pathways, WikiPathways
Pathway types:	Cellular processes and organization, Drugs and vitamins, Environmental information processing, Genetic information processing, Metabolism, Organismal systems
q(FDR:BH):	< 0.05
RESULTS:
Counts and extended list of input IDs present in different pathDIP components
Data component	Literature curated (core) pathway memberships	Extended pathway associations. Protein interaction set: Experimentally detected PPIs Minimum confidence level for predicted associations: 0.99	Extended pathway associations. Protein interaction set: Experimentally detected and computationally predicted PPIs (full IID) Minimum confidence level for predicted associations: 0.99
Total not found IDs	13	9	8
Not found IDs	ANKRD22, BATF2, BFSP1, BNC2, C2ORF27A/C2ORF2, DDX43, ETV7, IFI44, IFITM4P, LRRC61, SIGLEC17P, ZNF365, ZNF683	ANKRD22, BNC2, C2ORF27A/C2ORF2, DDX43, IFI44, IFITM4P, LRRC61, SIGLEC17P, ZNF683	BFSP1, BNC2, C2ORF27A/C2ORF2, DDX43, IFITM4P, LRRC61, SIGLEC17P, ZNF683
Total found IDs	32	36	37
Found IDs	ATAT1, C1QA, C1QB, C2, CD38, COL13A1, CXCL9, DAGLA, EBI3, EPSTI1, FSTL3, GBP1, IFI27, IFI44L, IFIT1, IFIT3, IFITM2, IFITM3, JUP, KIR2DL5A, LTF, LY6E, OAS2, OAS3, PARP9, PRSS23, SERPING1, SIGLEC1, SLC1A7, STAT1, USP18, XAF1	ATAT1, BATF2, BFSP1, C1QA, C1QB, C2, CD38, COL13A1, CXCL9, DAGLA, EBI3, EPSTI1, ETV7, FSTL3, GBP1, IFI27, IFI44L, IFIT1, IFIT3, IFITM2, IFITM3, JUP, KIR2DL5A, LTF, LY6E, OAS2, OAS3, PARP9, PRSS23, SERPING1, SIGLEC1, SLC1A7, STAT1, USP18, XAF1, ZNF365	ANKRD22, ATAT1, BATF2, C1QA, C1QB, C2, CD38, COL13A1, CXCL9, DAGLA, EBI3, EPSTI1, ETV7, FSTL3, GBP1, IFI27, IFI44, IFI44L, IFIT1, IFIT3, IFITM2, IFITM3, JUP, KIR2DL5A, LTF, LY6E, OAS2, OAS3, PARP9, PRSS23, SERPING1, SIGLEC1, SLC1A7, STAT1, USP18, XAF1, ZNF365
Lists of input IDs present in different pathDIP components per particular source
Data component	Literature curated (core) pathway memberships	Extended pathway associations. Protein interaction set: Experimentally detected PPIs Minimum confidence level for predicted associations: 0.99	Extended pathway associations. Protein interaction set: Experimentally detected and computationally predicted PPIs (full IID) Minimum confidence level for predicted associations: 0.99
ACSN2	CXCL9, JUP, LTF, PARP9, STAT1, XAF1	ATAT1, BATF2, C1QA, C2, CD38, COL13A1, CXCL9, EPSTI1, ETV7, GBP1, IFI27, IFIT3, IFITM3, JUP, KIR2DL5A, LTF, PARP9, STAT1, USP18, XAF1	ANKRD22, ATAT1, C1QA, C1QB, C2, CD38, COL13A1, CXCL9, EBI3, EPSTI1, ETV7, FSTL3, GBP1, IFI27, IFI44, IFI44L, IFIT1, IFIT3, IFITM3, JUP, KIR2DL5A, LTF, LY6E, OAS2, PARP9, SERPING1, SIGLEC1, STAT1, USP18, XAF1, ZNF365
BioCarta	C1QA, C1QB, C2, SERPING1, STAT1	ATAT1, BATF2, C1QA, C1QB, C2, CD38, CXCL9, EPSTI1, GBP1, IFI27, IFIT1, IFIT3, JUP, KIR2DL5A, PARP9, SERPING1, STAT1, USP18, XAF1	ANKRD22, ATAT1, C1QA, C1QB, C2, CD38, CXCL9, EBI3, EPSTI1, ETV7, FSTL3, GBP1, IFI27, IFI44, IFI44L, IFIT1, IFIT3, IFITM2, JUP, KIR2DL5A, LY6E, OAS2, OAS3, PARP9, SERPING1, SIGLEC1, STAT1, USP18, XAF1, ZNF365
HumanCyc		IFIT1, STAT1	FSTL3, IFIT1, JUP
KEGG	BATF2, C1QA, C1QB, C2, CD38, COL13A1, CXCL9, DAGLA, EBI3, ETV7, GBP1, IFIT1, JUP, KIR2DL5A, OAS2, OAS3, SERPING1, SIGLEC1, SLC1A7, STAT1	ATAT1, BATF2, C1QA, C1QB, C2, CD38, COL13A1, CXCL9, DAGLA, EBI3, EPSTI1, ETV7, GBP1, IFI27, IFIT1, IFIT3, IFITM3, JUP, KIR2DL5A, OAS2, OAS3, PARP9, SERPING1, SIGLEC1, SLC1A7, STAT1, USP18, XAF1	ANKRD22, ATAT1, BATF2, C1QA, C1QB, C2, CD38, COL13A1, CXCL9, DAGLA, EBI3, EPSTI1, ETV7, FSTL3, GBP1, IFI27, IFI44, IFI44L, IFIT1, IFIT3, IFITM2, IFITM3, JUP, KIR2DL5A, LTF, LY6E, OAS2, OAS3, PARP9, SERPING1, SIGLEC1, SLC1A7, STAT1, USP18, XAF1, ZNF365
Panther_Pathway	CD38, COL13A1, DAGLA, JUP, SLC1A7, STAT1	ATAT1, BATF2, CD38, COL13A1, CXCL9, DAGLA, EPSTI1, FSTL3, IFIT1, IFIT3, IFITM3, JUP, KIR2DL5A, PARP9, SERPING1, SLC1A7, STAT1, USP18, XAF1	ANKRD22, ATAT1, C1QA, C1QB, C2, CD38, COL13A1, CXCL9, DAGLA, EBI3, EPSTI1, ETV7, FSTL3, GBP1, IFI27, IFI44, IFIT1, IFIT3, IFITM3, JUP, LY6E, PARP9, SERPING1, SIGLEC1, SLC1A7, STAT1, USP18, XAF1, ZNF365
PathBank	C1QA, C1QB, C2, CD38, SERPING1, STAT1	BATF2, C1QA, C1QB, C2, CD38, EPSTI1, IFI27, IFIT1, IFITM3, JUP, KIR2DL5A, PARP9, SERPING1, STAT1, USP18, XAF1	C1QA, C1QB, C2, CD38, CXCL9, EBI3, EPSTI1, FSTL3, GBP1, IFI27, IFIT1, IFITM2, IFITM3, JUP, LY6E, PARP9, SERPING1, SIGLEC1, STAT1, USP18, XAF1
PharmGKB	STAT1, USP18	BATF2, CD38, EPSTI1, IFIT3, JUP, PARP9, STAT1, USP18	BATF2, C1QA, C1QB, C2, CD38, CXCL9, EBI3, EPSTI1, GBP1, IFI27, IFI44, IFI44L, IFIT1, IFIT3, JUP, LY6E, OAS2, OAS3, PARP9, SERPING1, SLC1A7, STAT1, USP18, XAF1
REACTOME	ATAT1, C1QA, C1QB, C2, CD38, COL13A1, CXCL9, DAGLA, EBI3, EPSTI1, FSTL3, GBP1, IFI27, IFIT1, IFIT3, IFITM2, IFITM3, JUP, LTF, LY6E, OAS2, OAS3, PARP9, PRSS23, SERPING1, SIGLEC1, SLC1A7, STAT1, USP18, XAF1	ATAT1, BATF2, BFSP1, C1QA, C1QB, C2, CD38, COL13A1, CXCL9, DAGLA, EBI3, EPSTI1, ETV7, FSTL3, GBP1, IFI27, IFIT1, IFIT3, IFITM2, IFITM3, JUP, KIR2DL5A, LTF, LY6E, OAS2, OAS3, PARP9, PRSS23, SERPING1, SIGLEC1, SLC1A7, STAT1, USP18, XAF1, ZNF365	ANKRD22, ATAT1, BATF2, C1QA, C1QB, C2, CD38, COL13A1, CXCL9, DAGLA, EBI3, EPSTI1, ETV7, FSTL3, GBP1, IFI27, IFI44, IFI44L, IFIT1, IFIT3, IFITM2, IFITM3, JUP, KIR2DL5A, LTF, LY6E, OAS2, OAS3, PARP9, PRSS23, SERPING1, SIGLEC1, SLC1A7, STAT1, USP18, XAF1, ZNF365
MetabolicAtlas	CD38, DAGLA, SLC1A7	C1QA, CD38, DAGLA, GBP1, IFIT1, IFITM3, SERPING1, SLC1A7, USP18	C1QA, CD38, DAGLA, IFITM3, JUP, SERPING1, SLC1A7
SIGNOR 3.0	C2, STAT1	BATF2, C2, CD38, IFIT1, IFIT3, JUP, KIR2DL5A, OAS3, PARP9, SERPING1, STAT1, USP18, XAF1	C1QA, C1QB, C2, CD38, CXCL9, EBI3, ETV7, FSTL3, GBP1, IFI27, IFI44, IFI44L, IFIT1, IFIT3, JUP, KIR2DL5A, LY6E, OAS2, OAS3, PARP9, SERPING1, SIGLEC1, SLC1A7, STAT1, USP18, XAF1, ZNF365
UniProt_Pathways		IFIT1, IFITM3, STAT1, XAF1	IFIT1, IFITM3, STAT1, XAF1
WikiPathways	C1QA, C1QB, C2, CD38, COL13A1, CXCL9, DAGLA, EBI3, EPSTI1, GBP1, IFI27, IFI44L, IFIT1, IFIT3, IFITM2, IFITM3, JUP, LTF, LY6E, OAS2, OAS3, PRSS23, SERPING1, SIGLEC1, STAT1, XAF1	ATAT1, BATF2, C1QA, C1QB, C2, CD38, COL13A1, CXCL9, DAGLA, EBI3, EPSTI1, ETV7, FSTL3, GBP1, IFI27, IFI44L, IFIT1, IFIT3, IFITM2, IFITM3, JUP, KIR2DL5A, LTF, LY6E, OAS2, OAS3, PARP9, PRSS23, SERPING1, SIGLEC1, STAT1, USP18, XAF1, ZNF365	ANKRD22, ATAT1, BATF2, C1QA, C1QB, C2, CD38, COL13A1, CXCL9, DAGLA, EBI3, EPSTI1, ETV7, FSTL3, GBP1, IFI27, IFI44, IFI44L, IFIT1, IFIT3, IFITM2, IFITM3, JUP, KIR2DL5A, LTF, LY6E, OAS2, OAS3, PARP9, PRSS23, SERPING1, SIGLEC1, SLC1A7, STAT1, USP18, XAF1, ZNF365
Pathway enrichment analysis 'q-value (FDR: BH-method) less than 0.05' (results size = 40)
Pathway Source	Pathway Name	p-value	q-value (FDR: BH-method)	q-value (Bonferroni)	Ratio	Query mapped	Pathway size	Type	Category
REACTOME	Interferon alpha/beta signaling	1.17e-16	7.13e-15	7.13e-15	0.34	10	72	Organismal systems	Immune system
REACTOME	Interferon Signaling	1.16e-13	3.54e-12	7.08e-12	0.38	11	203	Organismal systems	Immune system
REACTOME	Immune System	8.99e-10	1.83e-08	5.49e-08	0.66	19	2113	Organismal systems	Immune system
REACTOME	Cytokine Signaling in Immune system	6.79e-09	1.04e-07	4.14e-07	0.41	12	721	Organismal systems	Immune system
PathBank	Complement Pathway	6.84e-08	8.34e-07	4.17e-06	0.14	4	20	Organismal systems	Immune system
BioCarta	BIOCARTA CLASSIC PATHWAY	2.81e-06	2.85e-05	0.000171	0.1	3	14	Organismal systems	Immune system
PathBank	Classical Complement Pathway	2.81e-06	2.85e-05	0.000171	0.1	3	14	Organismal systems	Immune system
WikiPathways	Complement and coagulation cascades	5.67e-06	4.33e-05	0.000346	0.14	4	58	Organismal systems	Immune system
BioCarta	BIOCARTA COMP PATHWAY	7.42e-06	5.03e-05	0.000452	0.1	3	19	Organismal systems	Immune system
WikiPathways	Complement activation	1.17e-05	7.16e-05	0.000716	0.1	3	22	Organismal systems	Immune system
KEGG	Complement and coagulation cascades	2.61e-05	0.000144	0.00159	0.14	4	85	Organismal systems	Immune system
REACTOME	Interferon gamma signaling	3.87e-05	0.000197	0.00236	0.14	4	94	Organismal systems	Immune system
WikiPathways	Type II interferon signaling	5.34e-05	0.00025	0.00326	0.1	3	36	Organismal systems	Immune system
WikiPathways	Complement system in neuronal development and plasticity	5.98e-05	0.000261	0.00365	0.14	4	105	Organismal systems	Nervous system
WikiPathways	Oxidative damage response	7.35e-05	0.000299	0.00448	0.1	3	40	Cellular processes and organization	Cellular response to stimuli
REACTOME	Regulation of Complement cascade	0.000159	0.000605	0.00967	0.14	4	135	Organismal systems	Immune system
REACTOME	Interleukin-27 signaling	0.000222	0.000753	0.0136	0.07	2	11	Organismal systems	Immune system
REACTOME	Complement cascade	0.000214	0.000769	0.0131	0.14	4	146	Organismal systems	Immune system
REACTOME	Interleukin-35 Signalling	0.000266	0.000855	0.0162	0.07	2	12	Organismal systems	Immune system
WikiPathways	Cell-type dependent selectivity of CCK2R signaling	0.000314	0.000958	0.0192	0.07	2	13	Organismal systems	Nervous system
WikiPathways	Non-genomic actions of 1,25 dihydroxyvitamin D3	0.00046	0.00128	0.0281	0.1	3	74	Drugs and vitamins	Vitamin action
KEGG	NOD-like receptor signaling pathway	0.000446	0.0013	0.0272	0.14	4	177	Organismal systems	Immune system
PharmGKB	Peginterferon alpha 2a Peginterferon alpha 2b Pathway Hepatocyte Pharmacodynamics	0.00092	0.00244	0.0561	0.07	2	22	Drugs and vitamins	Drug action
REACTOME	Regulation of IFNA/IFNB signaling	0.00119	0.00303	0.0726	0.07	2	25	Organismal systems	Immune system
REACTOME	Initial triggering of complement	0.0015	0.00365	0.0912	0.1	3	111	Organismal systems	Immune system
REACTOME	Nicotinate metabolism	0.00183	0.0043	0.112	0.07	2	31	Metabolism	Metabolism of cofactors and vitamins
WikiPathways	Microglia pathogen phagocytosis pathway	0.00304	0.00686	0.185	0.07	2	40	Organismal systems	Immune system
REACTOME	Interleukin-12 family signaling	0.00587	0.0128	0.358	0.07	2	56	Organismal systems	Immune system
REACTOME	Innate Immune System	0.0075	0.0158	0.458	0.24	7	1151	Organismal systems	Immune system
ACSN2	IMMUNOSTIMULATORY CYTOKINE PATHWAYS	0.0123	0.0249	0.748	0.07	2	82	Organismal systems	Immune system
REACTOME	Classical antibody-mediated complement activation	0.0162	0.0319	0.989	0.07	2	95	Organismal systems	Immune system
WikiPathways	Complement system	0.0169	0.0321	1	0.07	2	96	Organismal systems	Immune system
REACTOME	Creation of C4 and C2 activators	0.0189	0.0329	1	0.07	2	103	Organismal systems	Immune system
WikiPathways	Toll-like receptor signaling pathway	0.0185	0.0333	1	0.07	2	102	Organismal systems	Immune system
KEGG	Toll-like receptor signaling pathway	0.0182	0.0336	1	0.07	2	101	Organismal systems	Immune system
REACTOME	Post-translational protein phosphorylation	0.0203	0.0344	1	0.07	2	107	Genetic information processing	Folding, sorting and degradation
WikiPathways	Overview of proinflammatory and profibrotic mediators	0.0275	0.0419	1	0.07	2	126	Organismal systems	Immune system
REACTOME	Metabolism of water-soluble vitamins and cofactors	0.0271	0.0424	1	0.07	2	124	Metabolism	Metabolism of cofactors and vitamins
REACTOME	Signaling by TGFB family members	0.0259	0.0427	1	0.07	2	122	Environmental information processing	Signal transduction
REACTOME	Regulation of Insulin-like Growth Factor (IGF) transport and uptake by Insulin-like Growth Factor Binding Proteins (IGFBPs)	0.0267	0.0428	1	0.07	2	124	Genetic information processing	Folding, sorting and degradation
Note:
- IDs ratio is 'IDs ratio is the number of proteins annotated with one pathway divided by the number of proteins annotated with any pathway'.
- Query mapped is 'Number of annotated proteins in that pathway'.
- Pathway size is 'total number of proteins in the pathway.
Pathway annotations for the full input list (results size = 206)
UniProt	Gene Symbol	Entrez Gene	Pathway Source	Pathway Name	TYPE	CATEGORY
P02745	C1QA	712	BioCarta	BIOCARTA CLASSIC PATHWAY	Organismal systems	Immune system
P02745	C1QA	712	BioCarta	BIOCARTA COMP PATHWAY	Organismal systems	Immune system
P02745	C1QA	712	KEGG	Complement and coagulation cascades	Organismal systems	Immune system
P02745	C1QA	712	REACTOME	Complement cascade	Organismal systems	Immune system
P02745	C1QA	712	REACTOME	Initial triggering of complement	Organismal systems	Immune system
P02745	C1QA	712	REACTOME	Creation of C4 and C2 activators	Organismal systems	Immune system
P02745	C1QA	712	REACTOME	Innate Immune System	Organismal systems	Immune system
P02745	C1QA	712	REACTOME	Immune System	Organismal systems	Immune system
P02745	C1QA	712	REACTOME	Classical antibody-mediated complement activation	Organismal systems	Immune system
P02745	C1QA	712	REACTOME	Regulation of Complement cascade	Organismal systems	Immune system
P02745	C1QA	712	WikiPathways	Complement activation	Organismal systems	Immune system
P02745	C1QA	712	WikiPathways	Complement system in neuronal development and plasticity	Organismal systems	Nervous system
P02745	C1QA	712	WikiPathways	Complement and coagulation cascades	Organismal systems	Immune system
P02745	C1QA	712	WikiPathways	Microglia pathogen phagocytosis pathway	Organismal systems	Immune system
P02745	C1QA	712	WikiPathways	Oxidative damage response	Cellular processes and organization	Cellular response to stimuli
P02745	C1QA	712	PathBank	Complement Pathway	Organismal systems	Immune system
P02745	C1QA	712	PathBank	Classical Complement Pathway	Organismal systems	Immune system
P02746	C1QB	713	BioCarta	BIOCARTA CLASSIC PATHWAY	Organismal systems	Immune system
P02746	C1QB	713	BioCarta	BIOCARTA COMP PATHWAY	Organismal systems	Immune system
P02746	C1QB	713	KEGG	Complement and coagulation cascades	Organismal systems	Immune system
P02746	C1QB	713	REACTOME	Complement cascade	Organismal systems	Immune system
P02746	C1QB	713	REACTOME	Initial triggering of complement	Organismal systems	Immune system
P02746	C1QB	713	REACTOME	Creation of C4 and C2 activators	Organismal systems	Immune system
P02746	C1QB	713	REACTOME	Innate Immune System	Organismal systems	Immune system
P02746	C1QB	713	REACTOME	Immune System	Organismal systems	Immune system
P02746	C1QB	713	REACTOME	Classical antibody-mediated complement activation	Organismal systems	Immune system
P02746	C1QB	713	REACTOME	Regulation of Complement cascade	Organismal systems	Immune system
P02746	C1QB	713	WikiPathways	Complement activation	Organismal systems	Immune system
P02746	C1QB	713	WikiPathways	Complement system in neuronal development and plasticity	Organismal systems	Nervous system
P02746	C1QB	713	WikiPathways	Complement and coagulation cascades	Organismal systems	Immune system
P02746	C1QB	713	WikiPathways	Microglia pathogen phagocytosis pathway	Organismal systems	Immune system
P02746	C1QB	713	WikiPathways	Oxidative damage response	Cellular processes and organization	Cellular response to stimuli
P02746	C1QB	713	PathBank	Complement Pathway	Organismal systems	Immune system
P02746	C1QB	713	PathBank	Classical Complement Pathway	Organismal systems	Immune system
P06681	C2	717	BioCarta	BIOCARTA CLASSIC PATHWAY	Organismal systems	Immune system
P06681	C2	717	BioCarta	BIOCARTA COMP PATHWAY	Organismal systems	Immune system
P06681	C2	717	KEGG	Complement and coagulation cascades	Organismal systems	Immune system
P06681	C2	717	REACTOME	Complement cascade	Organismal systems	Immune system
P06681	C2	717	REACTOME	Initial triggering of complement	Organismal systems	Immune system
P06681	C2	717	REACTOME	Innate Immune System	Organismal systems	Immune system
P06681	C2	717	REACTOME	Immune System	Organismal systems	Immune system
P06681	C2	717	REACTOME	Regulation of Complement cascade	Organismal systems	Immune system
P06681	C2	717	WikiPathways	Complement system	Organismal systems	Immune system
P06681	C2	717	WikiPathways	Complement activation	Organismal systems	Immune system
P06681	C2	717	WikiPathways	Complement system in neuronal development and plasticity	Organismal systems	Nervous system
P06681	C2	717	WikiPathways	Complement and coagulation cascades	Organismal systems	Immune system
P06681	C2	717	WikiPathways	Oxidative damage response	Cellular processes and organization	Cellular response to stimuli
P06681	C2	717	PathBank	Complement Pathway	Organismal systems	Immune system
P06681	C2	717	PathBank	Classical Complement Pathway	Organismal systems	Immune system
P28907	CD38	952	REACTOME	Metabolism	Metabolism	Metabolism
P28907	CD38	952	REACTOME	Nicotinate metabolism	Metabolism	Metabolism of cofactors and vitamins
P28907	CD38	952	REACTOME	Metabolism of water-soluble vitamins and cofactors	Metabolism	Metabolism of cofactors and vitamins
P28907	CD38	952	REACTOME	Metabolism of vitamins and cofactors	Metabolism	Metabolism of cofactors and vitamins
P28907	CD38	952	WikiPathways	Cell-type dependent selectivity of CCK2R signaling	Organismal systems	Nervous system
P28907	CD38	952	MetabolicAtlas	transport reactions	Environmental information processing	Membrane transport
Q07325	CXCL9	4283	KEGG	Chemokine signaling pathway	Organismal systems	Immune system
Q07325	CXCL9	4283	KEGG	Toll-like receptor signaling pathway	Organismal systems	Immune system
Q07325	CXCL9	4283	KEGG	Cytokine-cytokine receptor interaction	Organismal systems	Immune system
Q07325	CXCL9	4283	REACTOME	Signal Transduction	Environmental information processing	Signal transduction
Q07325	CXCL9	4283	REACTOME	Signaling by GPCR	Environmental information processing	Signal transduction
Q07325	CXCL9	4283	REACTOME	GPCR downstream signalling	Environmental information processing	Signal transduction
Q07325	CXCL9	4283	WikiPathways	Overview of proinflammatory and profibrotic mediators	Organismal systems	Immune system
Q07325	CXCL9	4283	WikiPathways	Type II interferon signaling	Organismal systems	Immune system
Q07325	CXCL9	4283	WikiPathways	Chemokine signaling pathway	Organismal systems	Immune system
Q07325	CXCL9	4283	WikiPathways	Toll-like receptor signaling pathway	Organismal systems	Immune system
Q9Y4D2	DAGLA	747	REACTOME	Hemostasis	Organismal systems	Immune system
Q9Y4D2	DAGLA	747	REACTOME	Signal Transduction	Environmental information processing	Signal transduction
Q9Y4D2	DAGLA	747	REACTOME	Signaling by GPCR	Environmental information processing	Signal transduction
Q9Y4D2	DAGLA	747	REACTOME	GPCR downstream signalling	Environmental information processing	Signal transduction
Q9Y4D2	DAGLA	747	REACTOME	Platelet activation, signaling and aggregation	Organismal systems	Immune system
Q9Y4D2	DAGLA	747	WikiPathways	Cell-type dependent selectivity of CCK2R signaling	Organismal systems	Nervous system
Q9Y4D2	DAGLA	747	MetabolicAtlas	transport reactions	Environmental information processing	Membrane transport
Q14213	EBI3	10148	KEGG	Cytokine-cytokine receptor interaction	Organismal systems	Immune system
Q14213	EBI3	10148	REACTOME	Cytokine Signaling in Immune system	Organismal systems	Immune system
Q14213	EBI3	10148	REACTOME	Immune System	Organismal systems	Immune system
Q14213	EBI3	10148	REACTOME	Interleukin-12 family signaling	Organismal systems	Immune system
Q14213	EBI3	10148	REACTOME	Signaling by Interleukins	Organismal systems	Immune system
Q14213	EBI3	10148	REACTOME	Interleukin-35 Signalling	Organismal systems	Immune system
Q14213	EBI3	10148	REACTOME	Interleukin-27 signaling	Organismal systems	Immune system
Q14213	EBI3	10148	WikiPathways	Overview of proinflammatory and profibrotic mediators	Organismal systems	Immune system
Q96J88	EPSTI1	94240	REACTOME	Signal Transduction	Environmental information processing	Signal transduction
Q96J88	EPSTI1	94240	REACTOME	Signaling by Rho GTPases	Environmental information processing	Signal transduction
Q96J88	EPSTI1	94240	REACTOME	RHO GTPase cycle	Environmental information processing	Signal transduction
Q96J88	EPSTI1	94240	REACTOME	Signaling by Rho GTPases, Miro GTPases and RHOBTB3	Environmental information processing	Signal transduction
O95633	FSTL3	10272	REACTOME	Signal Transduction	Environmental information processing	Signal transduction
O95633	FSTL3	10272	REACTOME	Regulation of Insulin-like Growth Factor (IGF) transport and uptake by Insulin-like Growth Factor Binding Proteins (IGFBPs)	Genetic information processing	Folding, sorting and degradation
O95633	FSTL3	10272	REACTOME	Metabolism of proteins	Genetic information processing	Folding, sorting and degradation
O95633	FSTL3	10272	REACTOME	Post-translational protein modification	Genetic information processing	Folding, sorting and degradation
O95633	FSTL3	10272	REACTOME	Post-translational protein phosphorylation	Genetic information processing	Folding, sorting and degradation
O95633	FSTL3	10272	REACTOME	Signaling by TGFB family members	Environmental information processing	Signal transduction
P32455	GBP1	2633	KEGG	NOD-like receptor signaling pathway	Organismal systems	Immune system
P32455	GBP1	2633	REACTOME	Cytokine Signaling in Immune system	Organismal systems	Immune system
P32455	GBP1	2633	REACTOME	Immune System	Organismal systems	Immune system
P32455	GBP1	2633	REACTOME	Interferon gamma signaling	Organismal systems	Immune system
P32455	GBP1	2633	REACTOME	Interferon Signaling	Organismal systems	Immune system
P32455	GBP1	2633	WikiPathways	Type II interferon signaling	Organismal systems	Immune system
P40305	IFI27	3429	REACTOME	Cytokine Signaling in Immune system	Organismal systems	Immune system
P40305	IFI27	3429	REACTOME	Immune System	Organismal systems	Immune system
P40305	IFI27	3429	REACTOME	Interferon alpha/beta signaling	Organismal systems	Immune system
P40305	IFI27	3429	REACTOME	Interferon Signaling	Organismal systems	Immune system
Q53G44	IFI44L	10964	WikiPathways	Non-genomic actions of 1,25 dihydroxyvitamin D3	Drugs and vitamins	Vitamin action
P09914	IFIT1	3434	REACTOME	Cytokine Signaling in Immune system	Organismal systems	Immune system
P09914	IFIT1	3434	REACTOME	Immune System	Organismal systems	Immune system
P09914	IFIT1	3434	REACTOME	Interferon alpha/beta signaling	Organismal systems	Immune system
P09914	IFIT1	3434	REACTOME	Interferon Signaling	Organismal systems	Immune system
O14879	IFIT3	3437	REACTOME	Cytokine Signaling in Immune system	Organismal systems	Immune system
O14879	IFIT3	3437	REACTOME	Immune System	Organismal systems	Immune system
O14879	IFIT3	3437	REACTOME	Interferon alpha/beta signaling	Organismal systems	Immune system
O14879	IFIT3	3437	REACTOME	Interferon Signaling	Organismal systems	Immune system
Q01629	IFITM2	10581	REACTOME	Cytokine Signaling in Immune system	Organismal systems	Immune system
Q01629	IFITM2	10581	REACTOME	Immune System	Organismal systems	Immune system
Q01629	IFITM2	10581	REACTOME	Interferon alpha/beta signaling	Organismal systems	Immune system
Q01629	IFITM2	10581	REACTOME	Interferon Signaling	Organismal systems	Immune system
Q01628	IFITM3	10410	REACTOME	Cytokine Signaling in Immune system	Organismal systems	Immune system
Q01628	IFITM3	10410	REACTOME	Immune System	Organismal systems	Immune system
Q01628	IFITM3	10410	REACTOME	Interferon alpha/beta signaling	Organismal systems	Immune system
Q01628	IFITM3	10410	REACTOME	Interferon Signaling	Organismal systems	Immune system
P14923	JUP	3728	ACSN2	EMT REGULATORS	Environmental information processing	Signal transduction
P14923	JUP	3728	REACTOME	Signal Transduction	Environmental information processing	Signal transduction
P14923	JUP	3728	REACTOME	Innate Immune System	Organismal systems	Immune system
P14923	JUP	3728	REACTOME	Immune System	Organismal systems	Immune system
P14923	JUP	3728	REACTOME	Signaling by Rho GTPases	Environmental information processing	Signal transduction
P14923	JUP	3728	REACTOME	Neutrophil degranulation	Organismal systems	Immune system
P14923	JUP	3728	REACTOME	Signaling by Receptor Tyrosine Kinases	Environmental information processing	Signal transduction
P14923	JUP	3728	REACTOME	RHO GTPase cycle	Environmental information processing	Signal transduction
P14923	JUP	3728	REACTOME	Signaling by Rho GTPases, Miro GTPases and RHOBTB3	Environmental information processing	Signal transduction
P14923	JUP	3728	WikiPathways	Ectoderm differentiation	Organismal systems	Development and regeneration
P02788	LTF	4057	ACSN2	IMMUNOSTIMULATORY CYTOKINE PATHWAYS	Organismal systems	Immune system
P02788	LTF	4057	REACTOME	Innate Immune System	Organismal systems	Immune system
P02788	LTF	4057	REACTOME	Immune System	Organismal systems	Immune system
P02788	LTF	4057	REACTOME	Metabolism of proteins	Genetic information processing	Folding, sorting and degradation
P02788	LTF	4057	REACTOME	Neutrophil degranulation	Organismal systems	Immune system
Q16553	LY6E	4061	REACTOME	Metabolism of proteins	Genetic information processing	Folding, sorting and degradation
Q16553	LY6E	4061	REACTOME	Post-translational protein modification	Genetic information processing	Folding, sorting and degradation
Q16553	LY6E	4061	WikiPathways	Ectoderm differentiation	Organismal systems	Development and regeneration
P29728	OAS2	4939	KEGG	NOD-like receptor signaling pathway	Organismal systems	Immune system
P29728	OAS2	4939	REACTOME	Cytokine Signaling in Immune system	Organismal systems	Immune system
P29728	OAS2	4939	REACTOME	Immune System	Organismal systems	Immune system
P29728	OAS2	4939	REACTOME	Interferon gamma signaling	Organismal systems	Immune system
P29728	OAS2	4939	REACTOME	Interferon alpha/beta signaling	Organismal systems	Immune system
P29728	OAS2	4939	REACTOME	Interferon Signaling	Organismal systems	Immune system
P29728	OAS2	4939	WikiPathways	Non-genomic actions of 1,25 dihydroxyvitamin D3	Drugs and vitamins	Vitamin action
Q9Y6K5	OAS3	4940	KEGG	NOD-like receptor signaling pathway	Organismal systems	Immune system
Q9Y6K5	OAS3	4940	REACTOME	Cytokine Signaling in Immune system	Organismal systems	Immune system
Q9Y6K5	OAS3	4940	REACTOME	Immune System	Organismal systems	Immune system
Q9Y6K5	OAS3	4940	REACTOME	Interferon gamma signaling	Organismal systems	Immune system
Q9Y6K5	OAS3	4940	REACTOME	Interferon alpha/beta signaling	Organismal systems	Immune system
Q9Y6K5	OAS3	4940	REACTOME	Interferon Signaling	Organismal systems	Immune system
Q8IXQ6	PARP9	83666	REACTOME	Metabolism	Metabolism	Metabolism
Q8IXQ6	PARP9	83666	REACTOME	Nicotinate metabolism	Metabolism	Metabolism of cofactors and vitamins
Q8IXQ6	PARP9	83666	REACTOME	Metabolism of water-soluble vitamins and cofactors	Metabolism	Metabolism of cofactors and vitamins
Q8IXQ6	PARP9	83666	REACTOME	Metabolism of vitamins and cofactors	Metabolism	Metabolism of cofactors and vitamins
O95084	PRSS23	11098	REACTOME	Regulation of Insulin-like Growth Factor (IGF) transport and uptake by Insulin-like Growth Factor Binding Proteins (IGFBPs)	Genetic information processing	Folding, sorting and degradation
O95084	PRSS23	11098	REACTOME	Metabolism of proteins	Genetic information processing	Folding, sorting and degradation
O95084	PRSS23	11098	REACTOME	Post-translational protein modification	Genetic information processing	Folding, sorting and degradation
O95084	PRSS23	11098	REACTOME	Post-translational protein phosphorylation	Genetic information processing	Folding, sorting and degradation
P05155	SERPING1	710	KEGG	Complement and coagulation cascades	Organismal systems	Immune system
P05155	SERPING1	710	REACTOME	Hemostasis	Organismal systems	Immune system
P05155	SERPING1	710	REACTOME	Complement cascade	Organismal systems	Immune system
P05155	SERPING1	710	REACTOME	Innate Immune System	Organismal systems	Immune system
P05155	SERPING1	710	REACTOME	Immune System	Organismal systems	Immune system
P05155	SERPING1	710	REACTOME	Platelet activation, signaling and aggregation	Organismal systems	Immune system
P05155	SERPING1	710	REACTOME	Regulation of Complement cascade	Organismal systems	Immune system
P05155	SERPING1	710	WikiPathways	Complement system	Organismal systems	Immune system
P05155	SERPING1	710	WikiPathways	Complement system in neuronal development and plasticity	Organismal systems	Nervous system
P05155	SERPING1	710	WikiPathways	Complement and coagulation cascades	Organismal systems	Immune system
P05155	SERPING1	710	PathBank	Complement Pathway	Organismal systems	Immune system
Q9BZZ2	SIGLEC1	6614	REACTOME	Immune System	Organismal systems	Immune system
O00341	SLC1A7	6512	MetabolicAtlas	transport reactions	Environmental information processing	Membrane transport
P42224	STAT1	6772	ACSN2	EMT REGULATORS	Environmental information processing	Signal transduction
P42224	STAT1	6772	ACSN2	IMMUNOSTIMULATORY CYTOKINE PATHWAYS	Organismal systems	Immune system
P42224	STAT1	6772	KEGG	Chemokine signaling pathway	Organismal systems	Immune system
P42224	STAT1	6772	KEGG	NOD-like receptor signaling pathway	Organismal systems	Immune system
P42224	STAT1	6772	KEGG	Toll-like receptor signaling pathway	Organismal systems	Immune system
P42224	STAT1	6772	PharmGKB	Peginterferon alpha 2a Peginterferon alpha 2b Pathway Hepatocyte Pharmacodynamics	Drugs and vitamins	Drug action
P42224	STAT1	6772	REACTOME	Cytokine Signaling in Immune system	Organismal systems	Immune system
P42224	STAT1	6772	REACTOME	Signal Transduction	Environmental information processing	Signal transduction
P42224	STAT1	6772	REACTOME	Immune System	Organismal systems	Immune system
P42224	STAT1	6772	REACTOME	Signaling by Interleukins	Organismal systems	Immune system
P42224	STAT1	6772	REACTOME	Interferon gamma signaling	Organismal systems	Immune system
P42224	STAT1	6772	REACTOME	Signaling by Receptor Tyrosine Kinases	Environmental information processing	Signal transduction
P42224	STAT1	6772	REACTOME	Signaling by TGFB family members	Environmental information processing	Signal transduction
P42224	STAT1	6772	REACTOME	Interferon alpha/beta signaling	Organismal systems	Immune system
P42224	STAT1	6772	REACTOME	Regulation of IFNA/IFNB signaling	Organismal systems	Immune system
P42224	STAT1	6772	REACTOME	Interferon Signaling	Organismal systems	Immune system
P42224	STAT1	6772	REACTOME	Interleukin-12 family signaling	Organismal systems	Immune system
P42224	STAT1	6772	REACTOME	Interleukin-35 Signalling	Organismal systems	Immune system
P42224	STAT1	6772	REACTOME	Interleukin-27 signaling	Organismal systems	Immune system
P42224	STAT1	6772	WikiPathways	Type II interferon signaling	Organismal systems	Immune system
P42224	STAT1	6772	WikiPathways	Chemokine signaling pathway	Organismal systems	Immune system
P42224	STAT1	6772	WikiPathways	Toll-like receptor signaling pathway	Organismal systems	Immune system
P42224	STAT1	6772	WikiPathways	Non-genomic actions of 1,25 dihydroxyvitamin D3	Drugs and vitamins	Vitamin action
Q9UMW8	USP18	11274	PharmGKB	Peginterferon alpha 2a Peginterferon alpha 2b Pathway Hepatocyte Pharmacodynamics	Drugs and vitamins	Drug action
Q9UMW8	USP18	11274	REACTOME	Cytokine Signaling in Immune system	Organismal systems	Immune system
Q9UMW8	USP18	11274	REACTOME	Innate Immune System	Organismal systems	Immune system
Q9UMW8	USP18	11274	REACTOME	Immune System	Organismal systems	Immune system
Q9UMW8	USP18	11274	REACTOME	Metabolism of proteins	Genetic information processing	Folding, sorting and degradation
Q9UMW8	USP18	11274	REACTOME	Signaling by Interleukins	Organismal systems	Immune system
Q9UMW8	USP18	11274	REACTOME	Post-translational protein modification	Genetic information processing	Folding, sorting and degradation
Q9UMW8	USP18	11274	REACTOME	Interferon alpha/beta signaling	Organismal systems	Immune system
Q9UMW8	USP18	11274	REACTOME	Regulation of IFNA/IFNB signaling	Organismal systems	Immune system
Q9UMW8	USP18	11274	REACTOME	Interferon Signaling	Organismal systems	Immune system
Q6GPH4	XAF1	54739	REACTOME	Cytokine Signaling in Immune system	Organismal systems	Immune system
Q6GPH4	XAF1	54739	REACTOME	Immune System	Organismal systems	Immune system
Q6GPH4	XAF1	54739	REACTOME	Interferon alpha/beta signaling	Organismal systems	Immune system
Q6GPH4	XAF1	54739	REACTOME	Interferon Signaling	Organismal systems	Immune system
eod

## Sheet: Table S4e
Supplementary Table S4E. Enriched biological processes found in gene ontology of the 46 proteins from the urinary extracellular vesicle analysis.
ID	Description	GeneRatio	BgRatio	pvalue	p.adjust	qvalue	geneID	Count
GO:0006959	GO:0006959	humoral immune response	8/40	250/18614	5.02249e-08	5.66537e-05	4.06557e-05	HPX/TF/IGHA2/C3/C4B/C4A/HRG/A2M	8
GO:0051346	GO:0051346	negative regulation of hydrolase activity	8/40	345/18614	5.88761e-07	0.000305285	0.000219078	APOA1/SERPINA1/RDX/DPEP1/SERPINA5/HRG/A2M/PZP	8
GO:0002253	GO:0002253	activation of immune response	9/40	495/18614	8.11927e-07	0.000305285	0.000219078	EZR/IGHA2/C3/IGLC3/IGLC6/IGLC1/C4B/C4A/A2M	9
GO:2000425	GO:2000425	regulation of apoptotic cell clearance	3/40	10/18614	1.0917e-06	0.00030786	0.000220926	C3/C4B/C4A	3
GO:1902946	GO:1902946	protein localization to early endosome	3/40	12/18614	1.9955e-06	0.000375153	0.000269217	EZR/MSN/RDX	3
GO:1905668	GO:1905668	positive regulation of protein localization to endosome	3/40	12/18614	1.9955e-06	0.000375153	0.000269217	EZR/MSN/RDX	3
GO:1905666	GO:1905666	regulation of protein localization to endosome	3/40	13/18614	2.59028e-06	0.000394051	0.000282778	EZR/MSN/RDX	3
GO:0002455	GO:0002455	humoral immune response mediated by circulating immunoglobulin	4/40	46/18614	2.79469e-06	0.000394051	0.000282778	HPX/C3/C4B/C4A	4
GO:1903651	GO:1903651	positive regulation of cytoplasmic transport	3/40	14/18614	3.2918e-06	0.000412573	0.00029607	EZR/MSN/RDX	3
GO:0006826	GO:0006826	iron ion transport	4/40	57/18614	6.65073e-06	0.000731389	0.000524858	HPX/TF/CP/HRG	4
GO:0006956	GO:0006956	complement activation	4/40	58/18614	7.13234e-06	0.000731389	0.000524858	C3/C4B/C4A/A2M	4
GO:2000641	GO:2000641	regulation of early endosome to late endosome transport	3/40	19/18614	8.69798e-06	0.000817611	0.000586732	EZR/MSN/RDX	3
GO:0010466	GO:0010466	negative regulation of peptidase activity	6/40	236/18614	1.04306e-05	0.000905059	0.000649487	SERPINA1/DPEP1/SERPINA5/HRG/A2M/PZP	6
GO:0043171	GO:0043171	peptide catabolic process	3/40	23/18614	1.58024e-05	0.00127322	0.000913689	DPEP1/ANPEP/MME	3
GO:0050766	GO:0050766	positive regulation of phagocytosis	4/40	73/18614	1.78778e-05	0.00134441	0.000964773	APOA1/C3/C4B/C4A	4
GO:0050853	GO:0050853	B cell receptor signaling pathway	4/40	77/18614	2.20909e-05	0.00150916	0.001083	IGHA2/IGLC3/IGLC6/IGLC1	4
GO:0010951	GO:0010951	negative regulation of endopeptidase activity	5/40	160/18614	2.27444e-05	0.00150916	0.001083	SERPINA1/DPEP1/SERPINA5/HRG/A2M	5
GO:0001895	GO:0001895	retina homeostasis	4/40	80/18614	2.56982e-05	0.00154027	0.00110533	TF/IGHA2/AZGP1/PIGR	4
GO:0036010	GO:0036010	protein localization to endosome	3/40	27/18614	2.59443e-05	0.00154027	0.00110533	EZR/MSN/RDX	3
GO:1903649	GO:1903649	regulation of cytoplasmic transport	3/40	29/18614	3.2314e-05	0.00182251	0.00130787	EZR/MSN/RDX	3
GO:0006958	GO:0006958	complement activation, classical pathway	3/40	33/18614	4.79632e-05	0.00257631	0.00184881	C3/C4B/C4A	3
GO:0000041	GO:0000041	transition metal ion transport	4/40	97/18614	5.48379e-05	0.00281169	0.00201772	HPX/TF/CP/HRG	4
GO:0032388	GO:0032388	positive regulation of intracellular transport	5/40	197/18614	6.14595e-05	0.00286175	0.00205365	EZR/MSN/RDX/STOM/ANXA2	5
GO:0050764	GO:0050764	regulation of phagocytosis	4/40	101/18614	6.4222e-05	0.00286175	0.00205365	APOA1/C3/C4B/C4A	4
GO:0002768	GO:0002768	immune response-regulating cell surface receptor signaling pathway	6/40	329/18614	6.73599e-05	0.00286175	0.00205365	EZR/IGHA2/IGLC3/IGLC6/IGLC1/PIGR	6
GO:0050851	GO:0050851	antigen receptor-mediated signaling pathway	5/40	201/18614	6.7602e-05	0.00286175	0.00205365	EZR/IGHA2/IGLC3/IGLC6/IGLC1	5
GO:0045861	GO:0045861	negative regulation of proteolysis	6/40	330/18614	6.84994e-05	0.00286175	0.00205365	SERPINA1/DPEP1/SERPINA5/HRG/A2M/PZP	6
GO:0045022	GO:0045022	early endosome to late endosome transport	3/40	44/18614	0.000114535	0.00461413	0.00331119	EZR/MSN/RDX	3
GO:0002920	GO:0002920	regulation of humoral immune response	3/40	47/18614	0.000139604	0.00507978	0.00364534	HPX/C3/A2M	3
GO:0043277	GO:0043277	apoptotic cell clearance	3/40	47/18614	0.000139604	0.00507978	0.00364534	C3/C4B/C4A	3
GO:0098927	GO:0098927	vesicle-mediated transport between endosomal compartments	3/40	47/18614	0.000139604	0.00507978	0.00364534	EZR/MSN/RDX	3
GO:0033628	GO:0033628	regulation of cell adhesion mediated by integrin	3/40	49/18614	0.000158151	0.00540589	0.00387936	PODXL/MUC1/HRG	3
GO:0061028	GO:0061028	establishment of endothelial barrier	3/40	49/18614	0.000158151	0.00540589	0.00387936	EZR/MSN/RDX	3
GO:0048260	GO:0048260	positive regulation of receptor-mediated endocytosis	3/40	53/18614	0.000199894	0.0064594	0.00463538	TF/C3/ANXA2	3
GO:0015886	GO:0015886	heme transport	2/40	10/18614	0.000200425	0.0064594	0.00463538	HPX/HRG	2
GO:0006898	GO:0006898	receptor-mediated endocytosis	5/40	256/18614	0.0002101	0.00658314	0.00472418	EZR/CUBN/TF/C3/ANXA2	5
GO:0019755	GO:0019755	one-carbon compound transport	3/40	55/18614	0.000223199	0.00680454	0.00488306	UMOD/HBB/HBD	3
GO:0001894	GO:0001894	tissue homeostasis	5/40	263/18614	0.000238065	0.00688557	0.00494121	CUBN/TF/IGHA2/AZGP1/PIGR	5
GO:0060249	GO:0060249	anatomical structure homeostasis	5/40	263/18614	0.000238065	0.00688557	0.00494121	CUBN/TF/IGHA2/AZGP1/PIGR	5
GO:0016064	GO:0016064	immunoglobulin mediated immune response	4/40	145/18614	0.00025962	0.00732128	0.00525388	HPX/C3/C4B/C4A	4
GO:0052547	GO:0052547	regulation of peptidase activity	6/40	425/18614	0.000271923	0.00748121	0.00536865	SERPINA1/DPEP1/SERPINA5/HRG/A2M/PZP	6
GO:0019724	GO:0019724	B cell mediated immunity	4/40	148/18614	0.000280719	0.0075393	0.00541034	HPX/C3/C4B/C4A	4
GO:0033629	GO:0033629	negative regulation of cell adhesion mediated by integrin	2/40	12/18614	0.000293157	0.00769026	0.00551868	MUC1/HRG	2
GO:0001885	GO:0001885	endothelial cell development	3/40	63/18614	0.000333852	0.00848422	0.00608843	EZR/MSN/RDX	3
GO:0032530	GO:0032530	regulation of microvillus organization	2/40	13/18614	0.000345988	0.00848422	0.00608843	EZR/PODXL	2
GO:1901678	GO:1901678	iron coordination entity transport	2/40	13/18614	0.000345988	0.00848422	0.00608843	HPX/HRG	2
GO:0006879	GO:0006879	intracellular iron ion homeostasis	3/40	65/18614	0.000366129	0.0086739	0.00622455	HPX/TF/CP	3
GO:0002764	GO:0002764	immune response-regulating signaling pathway	6/40	450/18614	0.000369102	0.0086739	0.00622455	EZR/IGHA2/IGLC3/IGLC6/IGLC1/PIGR	6
GO:0015670	GO:0015670	carbon dioxide transport	2/40	14/18614	0.000403104	0.00927961	0.00665922	HBB/HBD	2
GO:0002429	GO:0002429	immune response-activating cell surface receptor signaling pathway	5/40	302/18614	0.000449317	0.0101366	0.0072742	EZR/IGHA2/IGLC3/IGLC6/IGLC1	5
GO:0007162	GO:0007162	negative regulation of cell adhesion	5/40	312/18614	0.000521133	0.0112826	0.00809659	APOA1/RDX/PODXL/MUC1/HRG	5
GO:0015671	GO:0015671	oxygen transport	2/40	16/18614	0.000530121	0.0112826	0.00809659	HBB/HBD	2
GO:0030033	GO:0030033	microvillus assembly	2/40	16/18614	0.000530121	0.0112826	0.00809659	EZR/PODXL	2
GO:0006089	GO:0006089	lactate metabolic process	2/40	17/18614	0.000599988	0.0125331	0.00899397	LDHB/LDHA	2

## Sheet: Table S4f
Supplementary Table S4F. Pathways significantly enriched in PathDIP of the 46 proteins from the urinary extracellular vesicle analysis.
Current selection:	Human
IDs:	UMOD, APOA1, SERPINA1, HBB, HBD, EZR, MSN, RDX, GPRC5B, IGK, IST1, LDHB, LDHAL6A, LDHA, CUBN, DPEP1, IGG1, STOM, ANPEP, HPX, TF, IGA2, IGHA2, PSCA, C3, MME, ANXA2, PODXL, AZGP1, CP, IGLL5, IGL1, IGLC3, IGLC2, IGLC6, IGLC1, PIGR, MUC1, GPRC5C, SERPINA5, TTR, C4B, C4A, HRG, A2M, PZP
Data type:	Literature curated (core) pathway memberships
Protein interaction set:	n/a
Minimum confidence level for predicted associations:	n/a
Pathway sources:	ACSN2, BioCarta, HumanCyc, KEGG, Panther_Pathway, PathBank, PharmGKB, REACTOME, MetabolicAtlas, SIGNOR 3.0, UniProt_Pathways, WikiPathways
Pathway types:	Cellular processes and organization, Drugs and vitamins, Environmental information processing, Genetic information processing, Metabolism, Organismal systems
q(FDR:BH):	< 0.05
RESULTS:
Counts and extended list of input IDs present in different pathDIP components
Data component	Literature curated (core) pathway memberships	Extended pathway associations. Protein interaction set: Experimentally detected PPIs Minimum confidence level for predicted associations: 0.99	Extended pathway associations. Protein interaction set: Experimentally detected and computationally predicted PPIs (full IID) Minimum confidence level for predicted associations: 0.99
Total not found IDs	6	4	4
Not found IDs	IGA2, IGG1, IGK, IGL1, IGLL5, PZP	IGA2, IGG1, IGK, IGL1	IGA2, IGG1, IGK, IGL1
Total found IDs	40	42	42
Found IDs	A2M, ANPEP, ANXA2, APOA1, AZGP1, C3, C4A, C4B, CP, CUBN, DPEP1, EZR, GPRC5B, GPRC5C, HBB, HBD, HPX, HRG, IGHA2, IGLC1, IGLC2, IGLC3, IGLC6, IST1, LDHA, LDHAL6A, LDHB, MME, MSN, MUC1, PIGR, PODXL, PSCA, RDX, SERPINA1, SERPINA5, STOM, TF, TTR, UMOD	A2M, ANPEP, ANXA2, APOA1, AZGP1, C3, C4A, C4B, CP, CUBN, DPEP1, EZR, GPRC5B, GPRC5C, HBB, HBD, HPX, HRG, IGHA2, IGLC1, IGLC2, IGLC3, IGLC6, IGLL5, IST1, LDHA, LDHAL6A, LDHB, MME, MSN, MUC1, PIGR, PODXL, PSCA, PZP, RDX, SERPINA1, SERPINA5, STOM, TF, TTR, UMOD	A2M, ANPEP, ANXA2, APOA1, AZGP1, C3, C4A, C4B, CP, CUBN, DPEP1, EZR, GPRC5B, GPRC5C, HBB, HBD, HPX, HRG, IGHA2, IGLC1, IGLC2, IGLC3, IGLC6, IGLL5, IST1, LDHA, LDHAL6A, LDHB, MME, MSN, MUC1, PIGR, PODXL, PSCA, PZP, RDX, SERPINA1, SERPINA5, STOM, TF, TTR, UMOD
Lists of input IDs present in different pathDIP components per particular source
Data component	Literature curated (core) pathway memberships	Extended pathway associations. Protein interaction set: Experimentally detected PPIs Minimum confidence level for predicted associations: 0.99	Extended pathway associations. Protein interaction set: Experimentally detected and computationally predicted PPIs (full IID) Minimum confidence level for predicted associations: 0.99
ACSN2	ANPEP, C3, C4B, EZR, LDHA, LDHB, MME, MSN, RDX	A2M, ANPEP, ANXA2, C3, C4B, EZR, HBB, HPX, IST1, LDHA, LDHAL6A, LDHB, MME, MSN, MUC1, PIGR, PZP, RDX, SERPINA1, STOM, TTR, UMOD	A2M, ANPEP, ANXA2, APOA1, C3, C4A, C4B, CP, CUBN, EZR, HBB, HPX, HRG, IGHA2, IGLC1, IST1, LDHA, LDHAL6A, LDHB, MME, MSN, MUC1, PIGR, PODXL, PZP, RDX, SERPINA1, SERPINA5, STOM, TF, TTR, UMOD
BioCarta	ANPEP, APOA1, C3, C4A, C4B, EZR, HBB, LDHA, TF	A2M, ANPEP, ANXA2, APOA1, AZGP1, C3, C4A, C4B, EZR, HBB, HPX, HRG, IGLL5, LDHA, LDHAL6A, LDHB, MME, MSN, MUC1, PIGR, PODXL, PZP, RDX, SERPINA1, SERPINA5, STOM, TF	A2M, ANPEP, ANXA2, APOA1, AZGP1, C3, C4A, C4B, CP, CUBN, EZR, HBB, HBD, HPX, HRG, IGHA2, IGLC1, IGLL5, IST1, LDHA, LDHAL6A, LDHB, MSN, MUC1, PODXL, PZP, RDX, SERPINA1, SERPINA5, STOM, TF, TTR
HumanCyc	DPEP1, LDHAL6A, LDHB	DPEP1, LDHA, LDHAL6A, LDHB, MSN, RDX	ANPEP, DPEP1, EZR, LDHA, LDHAL6A, LDHB, MSN, MUC1, RDX, TF
KEGG	A2M, ANPEP, ANXA2, APOA1, C3, C4A, C4B, CP, CUBN, EZR, HBB, IST1, LDHA, LDHAL6A, LDHB, MME, MSN, PIGR, PODXL, RDX, SERPINA1, SERPINA5, TF, TTR	A2M, ANPEP, ANXA2, APOA1, AZGP1, C3, C4A, C4B, CP, CUBN, DPEP1, EZR, HBB, HPX, HRG, IGLL5, IST1, LDHA, LDHAL6A, LDHB, MME, MSN, MUC1, PIGR, PODXL, PZP, RDX, SERPINA1, SERPINA5, STOM, TF, TTR, UMOD	A2M, ANPEP, ANXA2, APOA1, AZGP1, C3, C4A, C4B, CP, CUBN, DPEP1, EZR, HBB, HPX, HRG, IGHA2, IGLC1, IGLL5, IST1, LDHA, LDHAL6A, LDHB, MME, MSN, MUC1, PIGR, PODXL, PZP, RDX, SERPINA1, SERPINA5, STOM, TF, TTR
Panther_Pathway	SERPINA1	A2M, ANXA2, C3, C4A, EZR, HBB, HPX, HRG, LDHA, LDHAL6A, LDHB, MME, MSN, MUC1, PZP, RDX, SERPINA1, SERPINA5	A2M, ANPEP, ANXA2, APOA1, AZGP1, C3, C4A, C4B, CP, CUBN, EZR, HBB, HPX, HRG, IGHA2, LDHA, LDHAL6A, LDHB, MME, MSN, MUC1, PODXL, PZP, RDX, SERPINA1, SERPINA5, TF
PathBank	ANPEP, C3, C4A, C4B, LDHA, LDHAL6A	A2M, ANPEP, ANXA2, C3, C4A, C4B, EZR, HPX, HRG, LDHA, LDHAL6A, LDHB, MSN, MUC1, SERPINA5, TF	A2M, ANPEP, ANXA2, APOA1, C3, C4A, C4B, CP, CUBN, EZR, HPX, HRG, LDHA, LDHAL6A, LDHB, MSN, MUC1, RDX, SERPINA1, SERPINA5, STOM, TF
PharmGKB	APOA1, DPEP1	ANXA2, APOA1, DPEP1, EZR, HBB, HPX, IST1, LDHA, LDHB, MSN, MUC1, PZP, RDX, SERPINA5	A2M, ANPEP, ANXA2, APOA1, C3, CP, CUBN, DPEP1, EZR, HBB, HPX, HRG, IST1, LDHA, LDHB, MSN, MUC1, RDX, SERPINA1, SERPINA5, TTR
REACTOME	A2M, ANPEP, ANXA2, APOA1, AZGP1, C3, C4A, C4B, CP, CUBN, DPEP1, EZR, HBB, HBD, HPX, HRG, IGHA2, IGLC1, IGLC2, IGLC3, IGLC6, IST1, LDHA, LDHAL6A, LDHB, MME, MSN, MUC1, PIGR, PSCA, RDX, SERPINA1, SERPINA5, STOM, TF, TTR, UMOD	A2M, ANPEP, ANXA2, APOA1, AZGP1, C3, C4A, C4B, CP, CUBN, DPEP1, EZR, GPRC5B, HBB, HBD, HPX, HRG, IGHA2, IGLC1, IGLC2, IGLC3, IGLC6, IGLL5, IST1, LDHA, LDHAL6A, LDHB, MME, MSN, MUC1, PIGR, PODXL, PSCA, PZP, RDX, SERPINA1, SERPINA5, STOM, TF, TTR, UMOD	A2M, ANPEP, ANXA2, APOA1, AZGP1, C3, C4A, C4B, CP, CUBN, DPEP1, EZR, HBB, HBD, HPX, HRG, IGHA2, IGLC1, IGLC2, IGLC3, IGLC6, IGLL5, IST1, LDHA, LDHAL6A, LDHB, MME, MSN, MUC1, PIGR, PODXL, PSCA, PZP, RDX, SERPINA1, SERPINA5, STOM, TF, TTR, UMOD
MetabolicAtlas	ANPEP, APOA1, CP, CUBN, DPEP1, LDHA, LDHAL6A, LDHB, SERPINA1	A2M, ANPEP, APOA1, CP, CUBN, DPEP1, EZR, HRG, LDHA, LDHAL6A, LDHB, MSN, MUC1, SERPINA1, SERPINA5, STOM, TF	A2M, ANPEP, APOA1, CP, CUBN, DPEP1, EZR, HPX, HRG, LDHA, LDHAL6A, LDHB, MSN, MUC1, SERPINA1, SERPINA5, STOM, TF, TTR
SIGNOR 3.0	C3, LDHA	A2M, ANXA2, C3, C4A, C4B, EZR, HBB, HPX, IGLL5, IST1, LDHA, LDHAL6A, LDHB, MSN, MUC1, PZP, SERPINA5, TF	A2M, ANXA2, APOA1, C3, C4A, C4B, CP, CUBN, EZR, HBB, HPX, HRG, IGLL5, LDHA, LDHAL6A, LDHB, MSN, MUC1, PIGR, PODXL, PZP, RDX, SERPINA1, SERPINA5, TF, TTR
UniProt_Pathways	LDHA, LDHAL6A, LDHB	ANXA2, DPEP1, LDHA, LDHAL6A, LDHB, MSN, MUC1	ANPEP, DPEP1, EZR, LDHA, LDHAL6A, LDHB, MSN, STOM, TTR
WikiPathways	ANPEP, ANXA2, APOA1, C3, C4A, C4B, CP, CUBN, DPEP1, EZR, GPRC5B, GPRC5C, HBB, HBD, HRG, LDHA, LDHB, MME, MSN, MUC1, PODXL, RDX, SERPINA1, SERPINA5, STOM, TF	A2M, ANPEP, ANXA2, APOA1, AZGP1, C3, C4A, C4B, CP, CUBN, DPEP1, EZR, GPRC5B, GPRC5C, HBB, HBD, HPX, HRG, IGLL5, IST1, LDHA, LDHAL6A, LDHB, MME, MSN, MUC1, PIGR, PODXL, PZP, RDX, SERPINA1, SERPINA5, STOM, TF, UMOD	A2M, ANPEP, ANXA2, APOA1, AZGP1, C3, C4A, C4B, CP, CUBN, DPEP1, EZR, GPRC5B, GPRC5C, HBB, HBD, HPX, HRG, IGHA2, IGLC1, IGLL5, IST1, LDHA, LDHAL6A, LDHB, MME, MSN, MUC1, PIGR, PODXL, PZP, RDX, SERPINA1, SERPINA5, STOM, TF, TTR, UMOD
Pathway enrichment analysis 'q-value (FDR: BH-method) less than 0.05' (results size = 110)
Pathway Source	Pathway Name	p-value	q-value (FDR: BH-method)	q-value (Bonferroni)	Ratio	Query mapped	Pathway size	Type	Category
REACTOME	Scavenging of heme from plasma	2.2812e-10	3.05681e-08	3.05681e-08	0.21	8	99	Cellular processes and organization	Transport and catabolism
REACTOME	Innate Immune System	2.56338e-09	8.58732e-08	3.43493e-07	0.44	17	1151	Organismal systems	Immune system
REACTOME	Hemostasis	2.44054e-09	1.09011e-07	3.27032e-07	0.36	14	701	Organismal systems	Immune system
REACTOME	Binding and Uptake of Ligands by Scavenger Receptors	1.79948e-09	1.20565e-07	2.4113e-07	0.21	8	128	Cellular processes and organization	Transport and catabolism
REACTOME	Initial triggering of complement	1.93638e-08	5.1895e-07	2.59475e-06	0.18	7	111	Organismal systems	Immune system
REACTOME	Regulation of Complement cascade	7.52319e-08	1.68018e-06	1.00811e-05	0.18	7	135	Organismal systems	Immune system
KEGG	Complement and coagulation cascades	1.11752e-07	2.13925e-06	1.49748e-05	0.15	6	85	Organismal systems	Immune system
REACTOME	Complement cascade	1.289e-07	2.15907e-06	1.72726e-05	0.18	7	146	Organismal systems	Immune system
UniProt_Pathways	Fermentation; pyruvate fermentation to lactate; (S)-lactate from pyruvate: step 1/1.	1.94983e-07	2.90308e-06	2.61277e-05	0.08	3	5	Metabolism	Carbohydrate metabolism
REACTOME	Neutrophil degranulation	4.79871e-07	5.8457e-06	6.43027e-05	0.26	10	478	Organismal systems	Immune system
REACTOME	Post-translational protein phosphorylation	4.41778e-07	5.91983e-06	5.91983e-05	0.15	6	107	Genetic information processing	Folding, sorting and degradation
REACTOME	Activation of C3 and C5	6.7983e-07	7.59144e-06	9.10972e-05	0.08	3	7	Organismal systems	Immune system
REACTOME	Regulation of Insulin-like Growth Factor (IGF) transport and uptake by Insulin-like Growth Factor Binding Proteins (IGFBPs)	1.05486e-06	1.08732e-05	0.000141351	0.15	6	124	Genetic information processing	Folding, sorting and degradation
REACTOME	Immune System	3.59114e-06	3.43723e-05	0.000481213	0.46	18	2113	Organismal systems	Immune system
BioCarta	BIOCARTA LECTIN PATHWAY	4.23242e-06	3.78096e-05	0.000567144	0.08	3	12	Organismal systems	Immune system
PathBank	Lectin-Induced Complement Pathway	4.23242e-06	3.78096e-05	0.000567144	0.08	3	12	Organismal systems	Immune system
WikiPathways	PtdIns(4,5)P2 in cytokinesis pathway	4.23242e-06	3.78096e-05	0.000567144	0.08	3	12	Organismal systems	Immune system
BioCarta	BIOCARTA CLASSIC PATHWAY	6.97615e-06	5.19336e-05	0.000934804	0.08	3	14	Organismal systems	Immune system
PathBank	Classical Complement Pathway	6.97615e-06	5.19336e-05	0.000934804	0.08	3	14	Organismal systems	Immune system
WikiPathways	Complement and coagulation cascades	1.90519e-05	0.000121569	0.00255295	0.1	4	58	Organismal systems	Immune system
BioCarta	BIOCARTA COMP PATHWAY	1.8394e-05	0.00012324	0.0024648	0.08	3	19	Organismal systems	Immune system
PathBank	Complement Pathway	2.15982e-05	0.000131553	0.00289416	0.08	3	20	Organismal systems	Immune system
REACTOME	Platelet degranulation	2.5642e-05	0.000149393	0.00343603	0.13	5	128	Organismal systems	Immune system
WikiPathways	Complement activation	2.90653e-05	0.00015579	0.00389475	0.08	3	22	Organismal systems	Immune system
REACTOME	Response to elevated platelet cytosolic Ca2+	3.08388e-05	0.000158938	0.0041324	0.13	5	133	Organismal systems	Immune system
REACTOME	Vesicle-mediated transport	2.87977e-05	0.000160787	0.00385889	0.26	10	756	Cellular processes and organization	Transport and catabolism
REACTOME	CD22 mediated BCR regulation	4.02042e-05	0.000199532	0.00538736	0.1	4	70	Organismal systems	Immune system
HumanCyc	pyruvate fermentation to lactate	4.45842e-05	0.000213367	0.00597428	0.05	2	4	Metabolism	Carbohydrate metabolism
REACTOME	HDL clearance	7.41791e-05	0.000342759	0.00994	0.05	2	5	Environmental information processing	Membrane transport
REACTOME	Pyruvate metabolism	8.33881e-05	0.000372467	0.011174	0.08	3	31	Metabolism	Carbohydrate metabolism
KEGG	Propanoate metabolism	0.000110375	0.000477105	0.0147903	0.08	3	34	Metabolism	Carbohydrate metabolism
REACTOME	Antigen activates B Cell Receptor (BCR) leading to generation of second messengers	0.000132835	0.000556247	0.0177999	0.1	4	95	Organismal systems	Immune system
REACTOME	Classical antibody-mediated complement activation	0.000132835	0.000556247	0.0177999	0.1	4	95	Organismal systems	Immune system
REACTOME	FCGR activation	0.000168347	0.000663485	0.0225585	0.1	4	101	Organismal systems	Immune system
REACTOME	Role of LAT2/NTAL/LAB on calcium mobilization	0.00017487	0.000669502	0.0234326	0.1	4	102	Organismal systems	Immune system
REACTOME	Creation of C4 and C2 activators	0.000181574	0.000675859	0.0243309	0.1	4	103	Organismal systems	Immune system
ACSN2	MARKERS NEUTROPHIL	0.000206611	0.000748267	0.0276859	0.05	2	8	Organismal systems	Immune system
REACTOME	HDL assembly	0.000206611	0.000748267	0.0276859	0.05	2	8	Environmental information processing	Membrane transport
KEGG	HIF-1 signaling pathway	0.000225773	0.000775733	0.0302536	0.1	4	109	Environmental information processing	Signal transduction
REACTOME	Role of phospholipids in phagocytosis	0.000268128	0.000898229	0.0359292	0.1	4	114	Organismal systems	Immune system
REACTOME	FCERI mediated Ca+2 mobilization	0.000296132	0.000944802	0.0396817	0.1	4	117	Organismal systems	Immune system
REACTOME	FCERI mediated MAPK activation	0.000305922	0.000953338	0.0409935	0.1	4	118	Organismal systems	Immune system
KEGG	Pyruvate metabolism	0.000291741	0.000953495	0.0390933	0.08	3	47	Metabolism	Carbohydrate metabolism
REACTOME	Recycling pathway of L1	0.00033022	0.00100567	0.0442495	0.08	3	49	Organismal systems	Development and regeneration
REACTOME	Immunoregulatory interactions between a Lymphoid and a non-Lymphoid cell	0.000381579	0.0010435	0.0511316	0.13	5	227	Organismal systems	Immune system
REACTOME	Cell surface interactions at the vascular wall	0.000373922	0.00104387	0.0501055	0.13	5	226	Organismal systems	Immune system
KEGG	Cysteine and methionine metabolism	0.00035063	0.0010441	0.0469844	0.08	3	49	Metabolism	Metabolism of amino acids and derivatives
MetabolicAtlas	tricarboxylic acid cycle and glyoxylate dicarboxylate metabolism	0.000393845	0.0010555	0.0527752	0.08	3	52	Metabolism	Carbohydrate metabolism
MetabolicAtlas	pyruvate metabolism	0.000371837	0.00108318	0.0498262	0.08	3	51	Metabolism	Carbohydrate metabolism
WikiPathways	Vitamin B12 metabolism	0.000371837	0.00108318	0.0498262	0.08	3	50	Metabolism	Metabolism of cofactors and vitamins
REACTOME	Pyruvate metabolism and Citric Acid (TCA) cycle	0.000464867	0.00122142	0.0622922	0.08	3	55	Metabolism	Energy metabolism
REACTOME	Sensory processing of sound by outer hair cells of the cochlea	0.000464867	0.00122142	0.0622922	0.08	3	55	Organismal systems	Sensory system
REACTOME	Dissolution of Fibrin Clot	0.000570549	0.00144252	0.0764536	0.05	2	13	Organismal systems	Immune system
WikiPathways	Lactate shuttle in glial cells	0.000570549	0.00144252	0.0764536	0.05	2	13	Organismal systems	Nervous system
REACTOME	Transport of small molecules	0.000712381	0.00173562	0.0954591	0.21	8	726	Environmental information processing	Membrane transport
REACTOME	Platelet activation, signaling and aggregation	0.000732754	0.00175338	0.098189	0.13	5	262	Organismal systems	Immune system
WikiPathways	GPCRs, class C metabotropic glutamate, pheromone	0.000765358	0.00176824	0.102558	0.05	2	15	Metabolism	Metabolism of amino acids and derivatives
REACTOME	Regulation of actin dynamics for phagocytic cup formation	0.000758054	0.00178209	0.101579	0.1	4	150	Organismal systems	Immune system
KEGG	Glycolysis / Gluconeogenesis	0.000793978	0.00180327	0.106393	0.08	3	66	Metabolism	Carbohydrate metabolism
REACTOME	Sensory processing of sound by inner hair cells of the cochlea	0.000903909	0.00201873	0.121124	0.08	3	69	Organismal systems	Sensory system
REACTOME	Metabolism of Angiotensinogen to Angiotensins	0.00110942	0.00239778	0.148662	0.05	2	18	Genetic information processing	Folding, sorting and degradation
REACTOME	FCERI mediated NF-kB activation	0.00113078	0.00240515	0.151525	0.1	4	167	Organismal systems	Immune system
REACTOME	Plasma lipoprotein assembly, remodeling, and clearance	0.00115166	0.00241129	0.154322	0.08	3	75	Environmental information processing	Membrane transport
MetabolicAtlas	valine leucine and isoleucine metabolism	0.00110771	0.00243333	0.148433	0.08	3	74	Metabolism	Metabolism of amino acids and derivatives
REACTOME	Sensory processing of sound	0.00124285	0.00252336	0.166542	0.08	3	77	Organismal systems	Sensory system
REACTOME	Plasma lipoprotein assembly	0.00123779	0.00255175	0.165864	0.05	2	19	Environmental information processing	Membrane transport
MetabolicAtlas	butanoate metabolism	0.0013729	0.00262812	0.183969	0.05	2	20	Metabolism	Carbohydrate metabolism
REACTOME	Fcgamma receptor (FCGR) dependent phagocytosis	0.00134432	0.0026491	0.180139	0.1	4	175	Organismal systems	Immune system
REACTOME	Signaling by the B Cell Receptor (BCR)	0.00134432	0.0026491	0.180139	0.1	4	175	Organismal systems	Immune system
MetabolicAtlas	glycolysis gluconeogenesis	0.00133849	0.00267698	0.179358	0.08	3	79	Metabolism	Carbohydrate metabolism
ACSN2	DANGER SIGNAL PATHWAYS	0.00166332	0.00313922	0.222885	0.05	2	22	Organismal systems	Immune system
KEGG	Renin-angiotensin system	0.00181857	0.00338456	0.243688	0.05	2	23	Organismal systems	Endocrine system
REACTOME	Intrinsic Pathway of Fibrin Clot Formation	0.00181857	0.00338456	0.243688	0.05	2	23	Organismal systems	Immune system
KEGG	Vitamin digestion and absorption	0.00198045	0.00358622	0.26538	0.05	2	24	Organismal systems	Digestive system
WikiPathways	Complement system	0.00241144	0.00430844	0.323133	0.08	3	96	Organismal systems	Immune system
REACTOME	Fc epsilon receptor (FCERI) signaling	0.00294472	0.00519201	0.394592	0.1	4	217	Organismal systems	Immune system
WikiPathways	Complement system in neuronal development and plasticity	0.00301963	0.00525494	0.40463	0.08	3	105	Organismal systems	Nervous system
KEGG	Glucagon signaling pathway	0.00335605	0.00576552	0.449711	0.08	3	106	Organismal systems	Endocrine system
REACTOME	L1CAM interactions	0.00449982	0.00763261	0.602976	0.08	3	121	Organismal systems	Development and regeneration
REACTOME	Metabolism of proteins	0.00472726	0.00772503	0.633453	0.31	12	1937	Genetic information processing	Folding, sorting and degradation
REACTOME	Gene and protein expression by JAK-STAT signaling after Interleukin-12 stimulation	0.00467181	0.00782528	0.626023	0.05	2	37	Organismal systems	Immune system
REACTOME	Plasma lipoprotein clearance	0.00467181	0.00782528	0.626023	0.05	2	37	Environmental information processing	Membrane transport
REACTOME	Formation of Fibrin Clot (Clotting Cascade)	0.00517983	0.00836262	0.694097	0.05	2	39	Organismal systems	Immune system
KEGG	Ferroptosis	0.00626846	0.00999969	0.839974	0.05	2	41	Cellular processes and organization	Cell growth and death
REACTOME	Retinoid metabolism and transport	0.00655562	0.0103347	0.878453	0.05	2	44	Metabolism	Metabolism of cofactors and vitamins
WikiPathways	Glycolysis and gluconeogenesis	0.00684853	0.010671	0.917703	0.05	2	45	Metabolism	Carbohydrate metabolism
REACTOME	Interleukin-12 signaling	0.00714747	0.0110087	0.957761	0.05	2	46	Organismal systems	Immune system
REACTOME	Heme signaling	0.00745209	0.0113475	0.99858	0.05	2	47	Cellular processes and organization	Cellular response to stimuli
REACTOME	Metabolism of fat-soluble vitamins	0.00776268	0.0116876	1	0.05	2	48	Metabolism	Metabolism of cofactors and vitamins
ACSN2	CYTOSKELETON POLARITY	0.00785878	0.0117009	1	0.08	3	148	Cellular processes and organization	Cellular components
WikiPathways	Regulation of actin cytoskeleton	0.00815305	0.0120056	1	0.08	3	150	Organismal systems	Cell motility
MetabolicAtlas	cysteine and methionine metabolism	0.00974581	0.014195	1	0.05	2	53	Metabolism	Metabolism of amino acids and derivatives
REACTOME	Interleukin-12 family signaling	0.0104518	0.0150596	1	0.05	2	56	Organismal systems	Immune system
REACTOME	Iron uptake and transport	0.0111797	0.0157693	1	0.05	2	58	Environmental information processing	Membrane transport
KEGG	Tight junction	0.0110946	0.0158157	1	0.08	3	168	Cellular processes and organization	Cellular community
REACTOME	The citric acid (TCA) cycle and respiratory electron transport	0.0129617	0.0180924	1	0.08	3	178	Metabolism	Energy metabolism
REACTOME	Post-translational protein modification	0.0135604	0.0187329	1	0.23	9	1419	Genetic information processing	Folding, sorting and degradation
WikiPathways	AGE/RAGE pathway	0.0143074	0.0195632	1	0.05	2	66	Organismal systems	Immune system
WikiPathways	Ferroptosis	0.0143074	0.0195632	1	0.05	2	64	Cellular processes and organization	Cell growth and death
WikiPathways	Folate metabolism	0.0155674	0.0206538	1	0.05	2	68	Metabolism	Metabolism of cofactors and vitamins
REACTOME	Metabolism of vitamins and cofactors	0.0154269	0.020672	1	0.08	3	189	Metabolism	Metabolism of cofactors and vitamins
REACTOME	Amyloid fiber formation	0.0205736	0.0270281	1	0.05	2	80	Genetic information processing	Folding, sorting and degradation
KEGG	Regulation of actin cytoskeleton	0.0221478	0.0288136	1	0.08	3	218	Organismal systems	Cell motility
WikiPathways	Selenium micronutrient network	0.0235504	0.0303438	1	0.05	2	85	Metabolism	Metabolism of amino acids and derivatives
REACTOME	Peptide hormone metabolism	0.0240628	0.0307087	1	0.05	2	87	Genetic information processing	Folding, sorting and degradation
KEGG	Hematopoietic cell lineage	0.0277777	0.0351152	1	0.05	2	94	Organismal systems	Immune system
REACTOME	Sensory Perception	0.0305288	0.0382323	1	0.13	5	640	Organismal systems	Sensory system
REACTOME	Visual phototransduction	0.0311341	0.0386293	1	0.05	2	100	Organismal systems	Sensory system
KEGG	Leukocyte transendothelial migration	0.0395482	0.0486189	1	0.05	2	114	Organismal systems	Immune system
ACSN2	GLUCOSE METABOLISM	0.0401792	0.0489456	1	0.05	2	115	Metabolism	Carbohydrate metabolism
Note:
- IDs ratio is 'IDs ratio is the number of proteins annotated with one pathway divided by the number of proteins annotated with any pathway'.
- Query mapped is 'Number of annotated proteins in that pathway'.
- Pathway size is 'total number of proteins in the pathway.
Pathway annotations for the full input list (results size = 494)
UniProt	Gene Symbol	Entrez Gene	Pathway Source	Pathway Name	TYPE	CATEGORY
P01023	A2M	null	KEGG	Complement and coagulation cascades	Organismal systems	Immune system
P01023	A2M	null	REACTOME	Hemostasis	Organismal systems	Immune system
P01023	A2M	null	REACTOME	Platelet degranulation	Organismal systems	Immune system
P01023	A2M	null	REACTOME	Intrinsic Pathway of Fibrin Clot Formation	Organismal systems	Immune system
P01023	A2M	null	REACTOME	Formation of Fibrin Clot (Clotting Cascade)	Organismal systems	Immune system
P01023	A2M	null	REACTOME	Extracellular matrix organization	Cellular processes and organization	Cellular community
P01023	A2M	null	REACTOME	Plasma lipoprotein assembly, remodeling, and clearance	Environmental information processing	Membrane transport
P01023	A2M	null	REACTOME	Transport of small molecules	Environmental information processing	Membrane transport
P01023	A2M	null	REACTOME	Platelet activation, signaling and aggregation	Organismal systems	Immune system
P01023	A2M	null	REACTOME	Response to elevated platelet cytosolic Ca2+	Organismal systems	Immune system
P01023	A2M	null	REACTOME	HDL assembly	Environmental information processing	Membrane transport
P01023	A2M	null	REACTOME	Plasma lipoprotein assembly	Environmental information processing	Membrane transport
P15144	ANPEP	290	ACSN2	MARKERS NEUTROPHIL	Organismal systems	Immune system
P15144	ANPEP	290	KEGG	Renin-angiotensin system	Organismal systems	Endocrine system
P15144	ANPEP	290	KEGG	Hematopoietic cell lineage	Organismal systems	Immune system
P15144	ANPEP	290	REACTOME	Innate Immune System	Organismal systems	Immune system
P15144	ANPEP	290	REACTOME	Immune System	Organismal systems	Immune system
P15144	ANPEP	290	REACTOME	Metabolism of Angiotensinogen to Angiotensins	Genetic information processing	Folding, sorting and degradation
P15144	ANPEP	290	REACTOME	Peptide hormone metabolism	Genetic information processing	Folding, sorting and degradation
P15144	ANPEP	290	REACTOME	Metabolism of proteins	Genetic information processing	Folding, sorting and degradation
P15144	ANPEP	290	REACTOME	Neutrophil degranulation	Organismal systems	Immune system
P07355	ANXA2	302	REACTOME	Hemostasis	Organismal systems	Immune system
P07355	ANXA2	302	REACTOME	Cytokine Signaling in Immune system	Organismal systems	Immune system
P07355	ANXA2	302	REACTOME	Innate Immune System	Organismal systems	Immune system
P07355	ANXA2	302	REACTOME	Immune System	Organismal systems	Immune system
P07355	ANXA2	302	REACTOME	Muscle contraction	Organismal systems	Muscular and bone system
P07355	ANXA2	302	REACTOME	Interleukin-12 family signaling	Organismal systems	Immune system
P07355	ANXA2	302	REACTOME	Signaling by Interleukins	Organismal systems	Immune system
P07355	ANXA2	302	REACTOME	Neutrophil degranulation	Organismal systems	Immune system
P07355	ANXA2	302	REACTOME	Dissolution of Fibrin Clot	Organismal systems	Immune system
P07355	ANXA2	302	REACTOME	Gene and protein expression by JAK-STAT signaling after Interleukin-12 stimulation	Organismal systems	Immune system
P07355	ANXA2	302	REACTOME	Interleukin-12 signaling	Organismal systems	Immune system
P02647	APOA1	335	KEGG	Vitamin digestion and absorption	Organismal systems	Digestive system
P02647	APOA1	335	REACTOME	Hemostasis	Organismal systems	Immune system
P02647	APOA1	335	REACTOME	Platelet degranulation	Organismal systems	Immune system
P02647	APOA1	335	REACTOME	Metabolism	Metabolism	Metabolism
P02647	APOA1	335	REACTOME	Plasma lipoprotein assembly, remodeling, and clearance	Environmental information processing	Membrane transport
P02647	APOA1	335	REACTOME	Metabolism of vitamins and cofactors	Metabolism	Metabolism of cofactors and vitamins
P02647	APOA1	335	REACTOME	Scavenging of heme from plasma	Cellular processes and organization	Transport and catabolism
P02647	APOA1	335	REACTOME	Binding and Uptake of Ligands by Scavenger Receptors	Cellular processes and organization	Transport and catabolism
P02647	APOA1	335	REACTOME	Visual phototransduction	Organismal systems	Sensory system
P02647	APOA1	335	REACTOME	Cellular responses to stress	Cellular processes and organization	Cellular response to stimuli
P02647	APOA1	335	REACTOME	Regulation of Insulin-like Growth Factor (IGF) transport and uptake by Insulin-like Growth Factor Binding Proteins (IGFBPs)	Genetic information processing	Folding, sorting and degradation
P02647	APOA1	335	REACTOME	Transport of small molecules	Environmental information processing	Membrane transport
P02647	APOA1	335	REACTOME	Metabolism of proteins	Genetic information processing	Folding, sorting and degradation
P02647	APOA1	335	REACTOME	Metabolism of lipids	Metabolism	Lipid metabolism
P02647	APOA1	335	REACTOME	Vesicle-mediated transport	Cellular processes and organization	Transport and catabolism
P02647	APOA1	335	REACTOME	Post-translational protein modification	Genetic information processing	Folding, sorting and degradation
P02647	APOA1	335	REACTOME	Metabolism of fat-soluble vitamins	Metabolism	Metabolism of cofactors and vitamins
P02647	APOA1	335	REACTOME	Platelet activation, signaling and aggregation	Organismal systems	Immune system
P02647	APOA1	335	REACTOME	Response to elevated platelet cytosolic Ca2+	Organismal systems	Immune system
P02647	APOA1	335	REACTOME	Cellular responses to stimuli	Cellular processes and organization	Cellular response to stimuli
P02647	APOA1	335	REACTOME	Post-translational protein phosphorylation	Genetic information processing	Folding, sorting and degradation
P02647	APOA1	335	REACTOME	HDL assembly	Environmental information processing	Membrane transport
P02647	APOA1	335	REACTOME	Plasma lipoprotein assembly	Environmental information processing	Membrane transport
P02647	APOA1	335	REACTOME	HDL clearance	Environmental information processing	Membrane transport
P02647	APOA1	335	REACTOME	Plasma lipoprotein clearance	Environmental information processing	Membrane transport
P02647	APOA1	335	REACTOME	Heme signaling	Cellular processes and organization	Cellular response to stimuli
P02647	APOA1	335	REACTOME	Sensory Perception	Organismal systems	Sensory system
P02647	APOA1	335	REACTOME	Retinoid metabolism and transport	Metabolism	Metabolism of cofactors and vitamins
P02647	APOA1	335	REACTOME	Amyloid fiber formation	Genetic information processing	Folding, sorting and degradation
P02647	APOA1	335	WikiPathways	Vitamin B12 metabolism	Metabolism	Metabolism of cofactors and vitamins
P02647	APOA1	335	WikiPathways	Complement system	Organismal systems	Immune system
P02647	APOA1	335	WikiPathways	Fatty Acids and Lipoproteins Transport in Hepatocytes	Organismal systems	Digestive system
P02647	APOA1	335	WikiPathways	Selenium micronutrient network	Metabolism	Metabolism of amino acids and derivatives
P02647	APOA1	335	WikiPathways	Nuclear receptors meta-pathway	Organismal systems	Endocrine system
P02647	APOA1	335	WikiPathways	Folate metabolism	Metabolism	Metabolism of cofactors and vitamins
P02647	APOA1	335	MetabolicAtlas	transport reactions	Environmental information processing	Membrane transport
P25311	AZGP1	563	REACTOME	Transport of small molecules	Environmental information processing	Membrane transport
P01024	C3	718	ACSN2	DANGER SIGNAL PATHWAYS	Organismal systems	Immune system
P01024	C3	718	BioCarta	BIOCARTA CLASSIC PATHWAY	Organismal systems	Immune system
P01024	C3	718	BioCarta	BIOCARTA COMP PATHWAY	Organismal systems	Immune system
P01024	C3	718	BioCarta	BIOCARTA LECTIN PATHWAY	Organismal systems	Immune system
P01024	C3	718	KEGG	Complement and coagulation cascades	Organismal systems	Immune system
P01024	C3	718	REACTOME	Adaptive Immune System	Organismal systems	Immune system
P01024	C3	718	REACTOME	Signal Transduction	Environmental information processing	Signal transduction
P01024	C3	718	REACTOME	Complement cascade	Organismal systems	Immune system
P01024	C3	718	REACTOME	Initial triggering of complement	Organismal systems	Immune system
P01024	C3	718	REACTOME	Innate Immune System	Organismal systems	Immune system
P01024	C3	718	REACTOME	Immune System	Organismal systems	Immune system
P01024	C3	718	REACTOME	Activation of C3 and C5	Organismal systems	Immune system
P01024	C3	718	REACTOME	Immunoregulatory interactions between a Lymphoid and a non-Lymphoid cell	Organismal systems	Immune system
P01024	C3	718	REACTOME	Regulation of Insulin-like Growth Factor (IGF) transport and uptake by Insulin-like Growth Factor Binding Proteins (IGFBPs)	Genetic information processing	Folding, sorting and degradation
P01024	C3	718	REACTOME	Metabolism of proteins	Genetic information processing	Folding, sorting and degradation
P01024	C3	718	REACTOME	Post-translational protein modification	Genetic information processing	Folding, sorting and degradation
P01024	C3	718	REACTOME	Neutrophil degranulation	Organismal systems	Immune system
P01024	C3	718	REACTOME	Post-translational protein phosphorylation	Genetic information processing	Folding, sorting and degradation
P01024	C3	718	REACTOME	Regulation of Complement cascade	Organismal systems	Immune system
P01024	C3	718	WikiPathways	Complement system	Organismal systems	Immune system
P01024	C3	718	WikiPathways	Complement activation	Organismal systems	Immune system
P01024	C3	718	WikiPathways	Complement system in neuronal development and plasticity	Organismal systems	Nervous system
P01024	C3	718	WikiPathways	Complement and coagulation cascades	Organismal systems	Immune system
P01024	C3	718	PathBank	Complement Pathway	Organismal systems	Immune system
P01024	C3	718	PathBank	Lectin-Induced Complement Pathway	Organismal systems	Immune system
P01024	C3	718	PathBank	Classical Complement Pathway	Organismal systems	Immune system
P0C0L4	C4A	720	BioCarta	BIOCARTA CLASSIC PATHWAY	Organismal systems	Immune system
P0C0L4	C4A	720	BioCarta	BIOCARTA COMP PATHWAY	Organismal systems	Immune system
P0C0L4	C4A	720	BioCarta	BIOCARTA LECTIN PATHWAY	Organismal systems	Immune system
P0C0L4	C4A	720	KEGG	Complement and coagulation cascades	Organismal systems	Immune system
P0C0L4	C4A	720	REACTOME	Complement cascade	Organismal systems	Immune system
P0C0L4	C4A	720	REACTOME	Initial triggering of complement	Organismal systems	Immune system
P0C0L4	C4A	720	REACTOME	Innate Immune System	Organismal systems	Immune system
P0C0L4	C4A	720	REACTOME	Immune System	Organismal systems	Immune system
P0C0L4	C4A	720	REACTOME	Activation of C3 and C5	Organismal systems	Immune system
P0C0L4	C4A	720	REACTOME	Regulation of Insulin-like Growth Factor (IGF) transport and uptake by Insulin-like Growth Factor Binding Proteins (IGFBPs)	Genetic information processing	Folding, sorting and degradation
P0C0L4	C4A	720	REACTOME	Metabolism of proteins	Genetic information processing	Folding, sorting and degradation
P0C0L4	C4A	720	REACTOME	Post-translational protein modification	Genetic information processing	Folding, sorting and degradation
P0C0L4	C4A	720	REACTOME	Post-translational protein phosphorylation	Genetic information processing	Folding, sorting and degradation
P0C0L4	C4A	720	REACTOME	Regulation of Complement cascade	Organismal systems	Immune system
P0C0L4	C4A	720	WikiPathways	Complement system	Organismal systems	Immune system
P0C0L4	C4A	720	WikiPathways	Complement activation	Organismal systems	Immune system
P0C0L4	C4A	720	WikiPathways	Complement system in neuronal development and plasticity	Organismal systems	Nervous system
P0C0L4	C4A	720	PathBank	Complement Pathway	Organismal systems	Immune system
P0C0L4	C4A	720	PathBank	Lectin-Induced Complement Pathway	Organismal systems	Immune system
P0C0L4	C4A	720	PathBank	Classical Complement Pathway	Organismal systems	Immune system
P0C0L5	C4B	100293534	ACSN2	DANGER SIGNAL PATHWAYS	Organismal systems	Immune system
P0C0L5	C4B	100293534	BioCarta	BIOCARTA CLASSIC PATHWAY	Organismal systems	Immune system
P0C0L5	C4B	100293534	BioCarta	BIOCARTA COMP PATHWAY	Organismal systems	Immune system
P0C0L5	C4B	100293534	BioCarta	BIOCARTA LECTIN PATHWAY	Organismal systems	Immune system
P0C0L5	C4B	100293534	KEGG	Complement and coagulation cascades	Organismal systems	Immune system
P0C0L5	C4B	100293534	REACTOME	Complement cascade	Organismal systems	Immune system
P0C0L5	C4B	100293534	REACTOME	Initial triggering of complement	Organismal systems	Immune system
P0C0L5	C4B	100293534	REACTOME	Innate Immune System	Organismal systems	Immune system
P0C0L5	C4B	100293534	REACTOME	Immune System	Organismal systems	Immune system
P0C0L5	C4B	100293534	REACTOME	Activation of C3 and C5	Organismal systems	Immune system
P0C0L5	C4B	100293534	REACTOME	Regulation of Complement cascade	Organismal systems	Immune system
P0C0L5	C4B	721	WikiPathways	Complement activation	Organismal systems	Immune system
P0C0L5	C4B	721	WikiPathways	Complement system in neuronal development and plasticity	Organismal systems	Nervous system
P0C0L5	C4B	721	WikiPathways	Complement and coagulation cascades	Organismal systems	Immune system
P0C0L5	C4B	100293534	PathBank	Complement Pathway	Organismal systems	Immune system
P0C0L5	C4B	100293534	PathBank	Lectin-Induced Complement Pathway	Organismal systems	Immune system
P0C0L5	C4B	100293534	PathBank	Classical Complement Pathway	Organismal systems	Immune system
P00450	CP	1356	KEGG	Ferroptosis	Cellular processes and organization	Cell growth and death
P00450	CP	1356	REACTOME	Regulation of Insulin-like Growth Factor (IGF) transport and uptake by Insulin-like Growth Factor Binding Proteins (IGFBPs)	Genetic information processing	Folding, sorting and degradation
P00450	CP	1356	REACTOME	Transport of small molecules	Environmental information processing	Membrane transport
P00450	CP	1356	REACTOME	Metabolism of proteins	Genetic information processing	Folding, sorting and degradation
P00450	CP	1356	REACTOME	Post-translational protein modification	Genetic information processing	Folding, sorting and degradation
P00450	CP	1356	REACTOME	Post-translational protein phosphorylation	Genetic information processing	Folding, sorting and degradation
P00450	CP	1356	REACTOME	Iron uptake and transport	Environmental information processing	Membrane transport
P00450	CP	1356	WikiPathways	Ferroptosis	Cellular processes and organization	Cell growth and death
P00450	CP	1356	MetabolicAtlas	transport reactions	Environmental information processing	Membrane transport
O60494	CUBN	8029	KEGG	Vitamin digestion and absorption	Organismal systems	Digestive system
O60494	CUBN	8029	REACTOME	Metabolism	Metabolism	Metabolism
O60494	CUBN	8029	REACTOME	Plasma lipoprotein assembly, remodeling, and clearance	Environmental information processing	Membrane transport
O60494	CUBN	8029	REACTOME	Metabolism of vitamins and cofactors	Metabolism	Metabolism of cofactors and vitamins
O60494	CUBN	8029	REACTOME	Transport of small molecules	Environmental information processing	Membrane transport
O60494	CUBN	8029	REACTOME	Metabolism of lipids	Metabolism	Lipid metabolism
O60494	CUBN	8029	REACTOME	HDL clearance	Environmental information processing	Membrane transport
O60494	CUBN	8029	REACTOME	Plasma lipoprotein clearance	Environmental information processing	Membrane transport
O60494	CUBN	8029	WikiPathways	Vitamin B12 metabolism	Metabolism	Metabolism of cofactors and vitamins
O60494	CUBN	8029	WikiPathways	Fatty Acids and Lipoproteins Transport in Hepatocytes	Organismal systems	Digestive system
O60494	CUBN	8029	MetabolicAtlas	transport reactions	Environmental information processing	Membrane transport
P16444	DPEP1	1800	REACTOME	Metabolism	Metabolism	Metabolism
P16444	DPEP1	1800	REACTOME	Metabolism of lipids	Metabolism	Lipid metabolism
P16444	DPEP1	1800	MetabolicAtlas	transport reactions	Environmental information processing	Membrane transport
P15311	EZR	7430	ACSN2	EMT REGULATORS	Environmental information processing	Signal transduction
P15311	EZR	7430	ACSN2	CYTOSKELETON POLARITY	Cellular processes and organization	Cellular components
P15311	EZR	7430	KEGG	Tight junction	Cellular processes and organization	Cellular community
P15311	EZR	7430	KEGG	Regulation of actin cytoskeleton	Organismal systems	Cell motility
P15311	EZR	7430	KEGG	Leukocyte transendothelial migration	Organismal systems	Immune system
P15311	EZR	7430	REACTOME	Developmental Biology	Organismal systems	Development and regeneration
P15311	EZR	7430	REACTOME	L1CAM interactions	Organismal systems	Development and regeneration
P15311	EZR	7430	REACTOME	Axon guidance	Organismal systems	Development and regeneration
P15311	EZR	7430	REACTOME	Recycling pathway of L1	Organismal systems	Development and regeneration
P15311	EZR	7430	REACTOME	Sensory processing of sound	Organismal systems	Sensory system
P15311	EZR	7430	REACTOME	Sensory processing of sound by inner hair cells of the cochlea	Organismal systems	Sensory system
P15311	EZR	7430	REACTOME	Sensory processing of sound by outer hair cells of the cochlea	Organismal systems	Sensory system
P15311	EZR	7430	REACTOME	Nervous system development	Organismal systems	Development and regeneration
P15311	EZR	7430	REACTOME	Sensory Perception	Organismal systems	Sensory system
P15311	EZR	7430	WikiPathways	Regulation of actin cytoskeleton	Organismal systems	Cell motility
P15311	EZR	7430	WikiPathways	AGE/RAGE pathway	Organismal systems	Immune system
P15311	EZR	7430	WikiPathways	VEGFA-VEGFR2 signaling	Environmental information processing	Signal transduction
P15311	EZR	7430	WikiPathways	PtdIns(4,5)P2 in cytokinesis pathway	Organismal systems	Immune system
Q9NZH0	GPRC5B	51704	WikiPathways	GPCRs, class C metabotropic glutamate, pheromone	Metabolism	Metabolism of amino acids and derivatives
Q9NQ84	GPRC5C	55890	WikiPathways	GPCRs, class C metabotropic glutamate, pheromone	Metabolism	Metabolism of amino acids and derivatives
P68871	HBB	3043	REACTOME	Hemostasis	Organismal systems	Immune system
P68871	HBB	3043	REACTOME	Innate Immune System	Organismal systems	Immune system
P68871	HBB	3043	REACTOME	Immune System	Organismal systems	Immune system
P68871	HBB	3043	REACTOME	Scavenging of heme from plasma	Cellular processes and organization	Transport and catabolism
P68871	HBB	3043	REACTOME	Binding and Uptake of Ligands by Scavenger Receptors	Cellular processes and organization	Transport and catabolism
P68871	HBB	3043	REACTOME	Cellular responses to stress	Cellular processes and organization	Cellular response to stimuli
P68871	HBB	3043	REACTOME	Transport of small molecules	Environmental information processing	Membrane transport
P68871	HBB	3043	REACTOME	Vesicle-mediated transport	Cellular processes and organization	Transport and catabolism
P68871	HBB	3043	REACTOME	Neutrophil degranulation	Organismal systems	Immune system
P68871	HBB	3043	REACTOME	Cellular responses to stimuli	Cellular processes and organization	Cellular response to stimuli
P68871	HBB	3043	REACTOME	Heme signaling	Cellular processes and organization	Cellular response to stimuli
P68871	HBB	3043	REACTOME	Factors involved in megakaryocyte development and platelet production	Organismal systems	Immune system
P68871	HBB	3043	WikiPathways	Vitamin B12 metabolism	Metabolism	Metabolism of cofactors and vitamins
P68871	HBB	3043	WikiPathways	Selenium micronutrient network	Metabolism	Metabolism of amino acids and derivatives
P68871	HBB	3043	WikiPathways	Folate metabolism	Metabolism	Metabolism of cofactors and vitamins
P02042	HBD	3045	REACTOME	Hemostasis	Organismal systems	Immune system
P02042	HBD	3045	REACTOME	Factors involved in megakaryocyte development and platelet production	Organismal systems	Immune system
P02042	HBD	3045	WikiPathways	VEGFA-VEGFR2 signaling	Environmental information processing	Signal transduction
P02790	HPX	3263	REACTOME	Scavenging of heme from plasma	Cellular processes and organization	Transport and catabolism
P02790	HPX	3263	REACTOME	Binding and Uptake of Ligands by Scavenger Receptors	Cellular processes and organization	Transport and catabolism
P02790	HPX	3263	REACTOME	Vesicle-mediated transport	Cellular processes and organization	Transport and catabolism
P04196	HRG	3273	REACTOME	Hemostasis	Organismal systems	Immune system
P04196	HRG	3273	REACTOME	Platelet degranulation	Organismal systems	Immune system
P04196	HRG	3273	REACTOME	Dissolution of Fibrin Clot	Organismal systems	Immune system
P04196	HRG	3273	REACTOME	Platelet activation, signaling and aggregation	Organismal systems	Immune system
P04196	HRG	3273	REACTOME	Response to elevated platelet cytosolic Ca2+	Organismal systems	Immune system
P01877	IGHA2	3494	REACTOME	Hemostasis	Organismal systems	Immune system
P01877	IGHA2	3494	REACTOME	Cell surface interactions at the vascular wall	Organismal systems	Immune system
P01877	IGHA2	3494	REACTOME	Scavenging of heme from plasma	Cellular processes and organization	Transport and catabolism
P01877	IGHA2	3494	REACTOME	Binding and Uptake of Ligands by Scavenger Receptors	Cellular processes and organization	Transport and catabolism
P01877	IGHA2	3494	REACTOME	Vesicle-mediated transport	Cellular processes and organization	Transport and catabolism
P0CG04	IGLC1	3537	REACTOME	Hemostasis	Organismal systems	Immune system
P0CG04	IGLC1	3537	REACTOME	Adaptive Immune System	Organismal systems	Immune system
P0CG04	IGLC1	3537	REACTOME	Complement cascade	Organismal systems	Immune system
P0CG04	IGLC1	3537	REACTOME	Initial triggering of complement	Organismal systems	Immune system
P0CG04	IGLC1	3537	REACTOME	Creation of C4 and C2 activators	Organismal systems	Immune system
P0CG04	IGLC1	3537	REACTOME	Innate Immune System	Organismal systems	Immune system
P0CG04	IGLC1	3537	REACTOME	Immune System	Organismal systems	Immune system
P0CG04	IGLC1	3537	REACTOME	Classical antibody-mediated complement activation	Organismal systems	Immune system
P0CG04	IGLC1	3537	REACTOME	Immunoregulatory interactions between a Lymphoid and a non-Lymphoid cell	Organismal systems	Immune system
P0CG04	IGLC1	3537	REACTOME	Cell surface interactions at the vascular wall	Organismal systems	Immune system
P0CG04	IGLC1	3537	REACTOME	Fcgamma receptor (FCGR) dependent phagocytosis	Organismal systems	Immune system
P0CG04	IGLC1	3537	REACTOME	FCGR activation	Organismal systems	Immune system
P0CG04	IGLC1	3537	REACTOME	Regulation of actin dynamics for phagocytic cup formation	Organismal systems	Immune system
P0CG04	IGLC1	3537	REACTOME	Role of phospholipids in phagocytosis	Organismal systems	Immune system
P0CG04	IGLC1	3537	REACTOME	Scavenging of heme from plasma	Cellular processes and organization	Transport and catabolism
P0CG04	IGLC1	3537	REACTOME	Binding and Uptake of Ligands by Scavenger Receptors	Cellular processes and organization	Transport and catabolism
P0CG04	IGLC1	3537	REACTOME	Fc epsilon receptor (FCERI) signaling	Organismal systems	Immune system
P0CG04	IGLC1	3537	REACTOME	Role of LAT2/NTAL/LAB on calcium mobilization	Organismal systems	Immune system
P0CG04	IGLC1	3537	REACTOME	FCERI mediated MAPK activation	Organismal systems	Immune system
P0CG04	IGLC1	3537	REACTOME	FCERI mediated Ca+2 mobilization	Organismal systems	Immune system
P0CG04	IGLC1	3537	REACTOME	FCERI mediated NF-kB activation	Organismal systems	Immune system
P0CG04	IGLC1	3537	REACTOME	Vesicle-mediated transport	Cellular processes and organization	Transport and catabolism
P0CG04	IGLC1	3537	REACTOME	CD22 mediated BCR regulation	Organismal systems	Immune system
P0CG04	IGLC1	3537	REACTOME	Regulation of Complement cascade	Organismal systems	Immune system
P0CG04	IGLC1	3537	REACTOME	Antigen activates B Cell Receptor (BCR) leading to generation of second messengers	Organismal systems	Immune system
P0CG04	IGLC1	3537	REACTOME	Signaling by the B Cell Receptor (BCR)	Organismal systems	Immune system
P0DOY2	IGLC2	3538	REACTOME	Hemostasis	Organismal systems	Immune system
P0DOY2	IGLC2	3538	REACTOME	Adaptive Immune System	Organismal systems	Immune system
P0DOY2	IGLC2	3538	REACTOME	Complement cascade	Organismal systems	Immune system
P0DOY2	IGLC2	3538	REACTOME	Initial triggering of complement	Organismal systems	Immune system
P0DOY2	IGLC2	3538	REACTOME	Creation of C4 and C2 activators	Organismal systems	Immune system
P0DOY2	IGLC2	3538	REACTOME	Innate Immune System	Organismal systems	Immune system
P0DOY2	IGLC2	3538	REACTOME	Immune System	Organismal systems	Immune system
P0DOY2	IGLC2	3538	REACTOME	Classical antibody-mediated complement activation	Organismal systems	Immune system
P0DOY2	IGLC2	3538	REACTOME	Immunoregulatory interactions between a Lymphoid and a non-Lymphoid cell	Organismal systems	Immune system
P0DOY2	IGLC2	3538	REACTOME	Cell surface interactions at the vascular wall	Organismal systems	Immune system
P0DOY2	IGLC2	3538	REACTOME	Fcgamma receptor (FCGR) dependent phagocytosis	Organismal systems	Immune system
P0DOY2	IGLC2	3538	REACTOME	FCGR activation	Organismal systems	Immune system
P0DOY2	IGLC2	3538	REACTOME	Regulation of actin dynamics for phagocytic cup formation	Organismal systems	Immune system
P0DOY2	IGLC2	3538	REACTOME	Role of phospholipids in phagocytosis	Organismal systems	Immune system
P0DOY2	IGLC2	3538	REACTOME	Scavenging of heme from plasma	Cellular processes and organization	Transport and catabolism
P0DOY2	IGLC2	3538	REACTOME	Binding and Uptake of Ligands by Scavenger Receptors	Cellular processes and organization	Transport and catabolism
P0DOY2	IGLC2	3538	REACTOME	Fc epsilon receptor (FCERI) signaling	Organismal systems	Immune system
P0DOY2	IGLC2	3538	REACTOME	Role of LAT2/NTAL/LAB on calcium mobilization	Organismal systems	Immune system
P0DOY2	IGLC2	3538	REACTOME	FCERI mediated MAPK activation	Organismal systems	Immune system
P0DOY2	IGLC2	3538	REACTOME	FCERI mediated Ca+2 mobilization	Organismal systems	Immune system
P0DOY2	IGLC2	3538	REACTOME	FCERI mediated NF-kB activation	Organismal systems	Immune system
P0DOY2	IGLC2	3538	REACTOME	Vesicle-mediated transport	Cellular processes and organization	Transport and catabolism
P0DOY2	IGLC2	3538	REACTOME	CD22 mediated BCR regulation	Organismal systems	Immune system
P0DOY2	IGLC2	3538	REACTOME	Regulation of Complement cascade	Organismal systems	Immune system
P0DOY2	IGLC2	3538	REACTOME	Antigen activates B Cell Receptor (BCR) leading to generation of second messengers	Organismal systems	Immune system
P0DOY2	IGLC2	3538	REACTOME	Signaling by the B Cell Receptor (BCR)	Organismal systems	Immune system
P0DOY3	IGLC3	3539	REACTOME	Hemostasis	Organismal systems	Immune system
P0DOY3	IGLC3	3539	REACTOME	Adaptive Immune System	Organismal systems	Immune system
P0DOY3	IGLC3	3539	REACTOME	Complement cascade	Organismal systems	Immune system
P0DOY3	IGLC3	3539	REACTOME	Initial triggering of complement	Organismal systems	Immune system
P0DOY3	IGLC3	3539	REACTOME	Creation of C4 and C2 activators	Organismal systems	Immune system
P0DOY3	IGLC3	3539	REACTOME	Innate Immune System	Organismal systems	Immune system
P0DOY3	IGLC3	3539	REACTOME	Immune System	Organismal systems	Immune system
P0DOY3	IGLC3	3539	REACTOME	Classical antibody-mediated complement activation	Organismal systems	Immune system
P0DOY3	IGLC3	3539	REACTOME	Immunoregulatory interactions between a Lymphoid and a non-Lymphoid cell	Organismal systems	Immune system
P0DOY3	IGLC3	3539	REACTOME	Cell surface interactions at the vascular wall	Organismal systems	Immune system
P0DOY3	IGLC3	3539	REACTOME	Fcgamma receptor (FCGR) dependent phagocytosis	Organismal systems	Immune system
P0DOY3	IGLC3	3539	REACTOME	FCGR activation	Organismal systems	Immune system
P0DOY3	IGLC3	3539	REACTOME	Regulation of actin dynamics for phagocytic cup formation	Organismal systems	Immune system
P0DOY3	IGLC3	3539	REACTOME	Role of phospholipids in phagocytosis	Organismal systems	Immune system
P0DOY3	IGLC3	3539	REACTOME	Scavenging of heme from plasma	Cellular processes and organization	Transport and catabolism
P0DOY3	IGLC3	3539	REACTOME	Binding and Uptake of Ligands by Scavenger Receptors	Cellular processes and organization	Transport and catabolism
P0DOY3	IGLC3	3539	REACTOME	Fc epsilon receptor (FCERI) signaling	Organismal systems	Immune system
P0DOY3	IGLC3	3539	REACTOME	Role of LAT2/NTAL/LAB on calcium mobilization	Organismal systems	Immune system
P0DOY3	IGLC3	3539	REACTOME	FCERI mediated MAPK activation	Organismal systems	Immune system
P0DOY3	IGLC3	3539	REACTOME	FCERI mediated Ca+2 mobilization	Organismal systems	Immune system
P0DOY3	IGLC3	3539	REACTOME	FCERI mediated NF-kB activation	Organismal systems	Immune system
P0DOY3	IGLC3	3539	REACTOME	Vesicle-mediated transport	Cellular processes and organization	Transport and catabolism
P0DOY3	IGLC3	3539	REACTOME	CD22 mediated BCR regulation	Organismal systems	Immune system
P0DOY3	IGLC3	3539	REACTOME	Regulation of Complement cascade	Organismal systems	Immune system
P0DOY3	IGLC3	3539	REACTOME	Antigen activates B Cell Receptor (BCR) leading to generation of second messengers	Organismal systems	Immune system
P0DOY3	IGLC3	3539	REACTOME	Signaling by the B Cell Receptor (BCR)	Organismal systems	Immune system
P0CF74	IGLC6	3542	REACTOME	Hemostasis	Organismal systems	Immune system
P0CF74	IGLC6	3542	REACTOME	Adaptive Immune System	Organismal systems	Immune system
P0CF74	IGLC6	3542	REACTOME	Complement cascade	Organismal systems	Immune system
P0CF74	IGLC6	3542	REACTOME	Initial triggering of complement	Organismal systems	Immune system
P0CF74	IGLC6	3542	REACTOME	Creation of C4 and C2 activators	Organismal systems	Immune system
P0CF74	IGLC6	3542	REACTOME	Innate Immune System	Organismal systems	Immune system
P0CF74	IGLC6	3542	REACTOME	Immune System	Organismal systems	Immune system
P0CF74	IGLC6	3542	REACTOME	Classical antibody-mediated complement activation	Organismal systems	Immune system
P0CF74	IGLC6	3542	REACTOME	Immunoregulatory interactions between a Lymphoid and a non-Lymphoid cell	Organismal systems	Immune system
P0CF74	IGLC6	3542	REACTOME	Cell surface interactions at the vascular wall	Organismal systems	Immune system
P0CF74	IGLC6	3542	REACTOME	Fcgamma receptor (FCGR) dependent phagocytosis	Organismal systems	Immune system
P0CF74	IGLC6	3542	REACTOME	FCGR activation	Organismal systems	Immune system
P0CF74	IGLC6	3542	REACTOME	Regulation of actin dynamics for phagocytic cup formation	Organismal systems	Immune system
P0CF74	IGLC6	3542	REACTOME	Role of phospholipids in phagocytosis	Organismal systems	Immune system
P0CF74	IGLC6	3542	REACTOME	Scavenging of heme from plasma	Cellular processes and organization	Transport and catabolism
P0CF74	IGLC6	3542	REACTOME	Binding and Uptake of Ligands by Scavenger Receptors	Cellular processes and organization	Transport and catabolism
P0CF74	IGLC6	3542	REACTOME	Fc epsilon receptor (FCERI) signaling	Organismal systems	Immune system
P0CF74	IGLC6	3542	REACTOME	Role of LAT2/NTAL/LAB on calcium mobilization	Organismal systems	Immune system
P0CF74	IGLC6	3542	REACTOME	FCERI mediated MAPK activation	Organismal systems	Immune system
P0CF74	IGLC6	3542	REACTOME	FCERI mediated Ca+2 mobilization	Organismal systems	Immune system
P0CF74	IGLC6	3542	REACTOME	FCERI mediated NF-kB activation	Organismal systems	Immune system
P0CF74	IGLC6	3542	REACTOME	Vesicle-mediated transport	Cellular processes and organization	Transport and catabolism
P0CF74	IGLC6	3542	REACTOME	CD22 mediated BCR regulation	Organismal systems	Immune system
P0CF74	IGLC6	3542	REACTOME	Regulation of Complement cascade	Organismal systems	Immune system
P0CF74	IGLC6	3542	REACTOME	Antigen activates B Cell Receptor (BCR) leading to generation of second messengers	Organismal systems	Immune system
P0CF74	IGLC6	3542	REACTOME	Signaling by the B Cell Receptor (BCR)	Organismal systems	Immune system
P53990	IST1	9798	REACTOME	Innate Immune System	Organismal systems	Immune system
P53990	IST1	9798	REACTOME	Immune System	Organismal systems	Immune system
P53990	IST1	9798	REACTOME	Neutrophil degranulation	Organismal systems	Immune system
P00338	LDHA	3939	ACSN2	GLUCOSE METABOLISM	Metabolism	Carbohydrate metabolism
P00338	LDHA	3939	ACSN2	OXIDATIVE PHOSPHOYLATION AND TCA CYCLE	Metabolism	Energy metabolism
P00338	LDHA	3939	ACSN2	STARVATION AUTOPHAGY	Cellular processes and organization	Transport and catabolism
P00338	LDHA	3939	ACSN2	MITOCHONDRIAL METABOLISM	Metabolism	Energy metabolism
P00338	LDHA	3939	KEGG	Pyruvate metabolism	Metabolism	Carbohydrate metabolism
P00338	LDHA	3939	KEGG	Glycolysis / Gluconeogenesis	Metabolism	Carbohydrate metabolism
P00338	LDHA	3939	KEGG	HIF-1 signaling pathway	Environmental information processing	Signal transduction
P00338	LDHA	3939	KEGG	Propanoate metabolism	Metabolism	Carbohydrate metabolism
P00338	LDHA	3939	KEGG	Cysteine and methionine metabolism	Metabolism	Metabolism of amino acids and derivatives
P00338	LDHA	3939	KEGG	Glucagon signaling pathway	Organismal systems	Endocrine system
P00338	LDHA	3939	REACTOME	The citric acid (TCA) cycle and respiratory electron transport	Metabolism	Energy metabolism
P00338	LDHA	3939	REACTOME	Metabolism	Metabolism	Metabolism
P00338	LDHA	3939	REACTOME	Pyruvate metabolism	Metabolism	Carbohydrate metabolism
P00338	LDHA	3939	REACTOME	Pyruvate metabolism and Citric Acid (TCA) cycle	Metabolism	Energy metabolism
P00338	LDHA	3939	UniProt_Pathways	Fermentation; pyruvate fermentation to lactate; (S)-lactate from pyruvate: step 1/1.	Metabolism	Carbohydrate metabolism
P00338	LDHA	3939	WikiPathways	Glycolysis and gluconeogenesis	Metabolism	Carbohydrate metabolism
P00338	LDHA	3939	WikiPathways	Lactate shuttle in glial cells	Organismal systems	Nervous system
P00338	LDHA	3939	WikiPathways	VEGFA-VEGFR2 signaling	Environmental information processing	Signal transduction
P00338	LDHA	3939	MetabolicAtlas	glycolysis gluconeogenesis	Metabolism	Carbohydrate metabolism
P00338	LDHA	3939	MetabolicAtlas	pyruvate metabolism	Metabolism	Carbohydrate metabolism
P00338	LDHA	3939	MetabolicAtlas	tricarboxylic acid cycle and glyoxylate dicarboxylate metabolism	Metabolism	Carbohydrate metabolism
P00338	LDHA	3939	MetabolicAtlas	valine leucine and isoleucine metabolism	Metabolism	Metabolism of amino acids and derivatives
Q6ZMR3	LDHAL6A	160287	HumanCyc	pyruvate fermentation to lactate	Metabolism	Carbohydrate metabolism
Q6ZMR3	LDHAL6A	160287	KEGG	Pyruvate metabolism	Metabolism	Carbohydrate metabolism
Q6ZMR3	LDHAL6A	160287	KEGG	Glycolysis / Gluconeogenesis	Metabolism	Carbohydrate metabolism
Q6ZMR3	LDHAL6A	160287	KEGG	HIF-1 signaling pathway	Environmental information processing	Signal transduction
Q6ZMR3	LDHAL6A	160287	KEGG	Propanoate metabolism	Metabolism	Carbohydrate metabolism
Q6ZMR3	LDHAL6A	160287	KEGG	Cysteine and methionine metabolism	Metabolism	Metabolism of amino acids and derivatives
Q6ZMR3	LDHAL6A	160287	KEGG	Glucagon signaling pathway	Organismal systems	Endocrine system
Q6ZMR3	LDHAL6A	160287	REACTOME	The citric acid (TCA) cycle and respiratory electron transport	Metabolism	Energy metabolism
Q6ZMR3	LDHAL6A	160287	REACTOME	Metabolism	Metabolism	Metabolism
Q6ZMR3	LDHAL6A	160287	REACTOME	Pyruvate metabolism	Metabolism	Carbohydrate metabolism
Q6ZMR3	LDHAL6A	160287	REACTOME	Pyruvate metabolism and Citric Acid (TCA) cycle	Metabolism	Energy metabolism
Q6ZMR3	LDHAL6A	160287	UniProt_Pathways	Fermentation; pyruvate fermentation to lactate; (S)-lactate from pyruvate: step 1/1.	Metabolism	Carbohydrate metabolism
Q6ZMR3	LDHAL6A	160287	MetabolicAtlas	butanoate metabolism	Metabolism	Carbohydrate metabolism
Q6ZMR3	LDHAL6A	160287	MetabolicAtlas	cysteine and methionine metabolism	Metabolism	Metabolism of amino acids and derivatives
Q6ZMR3	LDHAL6A	160287	MetabolicAtlas	glycolysis gluconeogenesis	Metabolism	Carbohydrate metabolism
Q6ZMR3	LDHAL6A	160287	MetabolicAtlas	pyruvate metabolism	Metabolism	Carbohydrate metabolism
Q6ZMR3	LDHAL6A	160287	MetabolicAtlas	tricarboxylic acid cycle and glyoxylate dicarboxylate metabolism	Metabolism	Carbohydrate metabolism
Q6ZMR3	LDHAL6A	160287	MetabolicAtlas	valine leucine and isoleucine metabolism	Metabolism	Metabolism of amino acids and derivatives
P07195	LDHB	3945	ACSN2	GLUCOSE METABOLISM	Metabolism	Carbohydrate metabolism
P07195	LDHB	3945	ACSN2	OXIDATIVE PHOSPHOYLATION AND TCA CYCLE	Metabolism	Energy metabolism
P07195	LDHB	3945	ACSN2	STARVATION AUTOPHAGY	Cellular processes and organization	Transport and catabolism
P07195	LDHB	3945	ACSN2	MITOCHONDRIAL METABOLISM	Metabolism	Energy metabolism
P07195	LDHB	3945	HumanCyc	pyruvate fermentation to lactate	Metabolism	Carbohydrate metabolism
P07195	LDHB	3945	KEGG	Pyruvate metabolism	Metabolism	Carbohydrate metabolism
P07195	LDHB	3945	KEGG	Glycolysis / Gluconeogenesis	Metabolism	Carbohydrate metabolism
P07195	LDHB	3945	KEGG	HIF-1 signaling pathway	Environmental information processing	Signal transduction
P07195	LDHB	3945	KEGG	Propanoate metabolism	Metabolism	Carbohydrate metabolism
P07195	LDHB	3945	KEGG	Cysteine and methionine metabolism	Metabolism	Metabolism of amino acids and derivatives
P07195	LDHB	3945	KEGG	Glucagon signaling pathway	Organismal systems	Endocrine system
P07195	LDHB	3945	REACTOME	The citric acid (TCA) cycle and respiratory electron transport	Metabolism	Energy metabolism
P07195	LDHB	3945	REACTOME	Metabolism	Metabolism	Metabolism
P07195	LDHB	3945	REACTOME	Pyruvate metabolism	Metabolism	Carbohydrate metabolism
P07195	LDHB	3945	REACTOME	Pyruvate metabolism and Citric Acid (TCA) cycle	Metabolism	Energy metabolism
P07195	LDHB	3945	UniProt_Pathways	Fermentation; pyruvate fermentation to lactate; (S)-lactate from pyruvate: step 1/1.	Metabolism	Carbohydrate metabolism
P07195	LDHB	3945	WikiPathways	Glycolysis and gluconeogenesis	Metabolism	Carbohydrate metabolism
P07195	LDHB	3945	WikiPathways	Lactate shuttle in glial cells	Organismal systems	Nervous system
P07195	LDHB	3945	MetabolicAtlas	butanoate metabolism	Metabolism	Carbohydrate metabolism
P07195	LDHB	3945	MetabolicAtlas	cysteine and methionine metabolism	Metabolism	Metabolism of amino acids and derivatives
P07195	LDHB	3945	MetabolicAtlas	glycolysis gluconeogenesis	Metabolism	Carbohydrate metabolism
P07195	LDHB	3945	MetabolicAtlas	pyruvate metabolism	Metabolism	Carbohydrate metabolism
P07195	LDHB	3945	MetabolicAtlas	tricarboxylic acid cycle and glyoxylate dicarboxylate metabolism	Metabolism	Carbohydrate metabolism
P07195	LDHB	3945	MetabolicAtlas	valine leucine and isoleucine metabolism	Metabolism	Metabolism of amino acids and derivatives
P08473	MME	4311	ACSN2	MARKERS NEUTROPHIL	Organismal systems	Immune system
P08473	MME	4311	KEGG	Renin-angiotensin system	Organismal systems	Endocrine system
P08473	MME	4311	KEGG	Hematopoietic cell lineage	Organismal systems	Immune system
P08473	MME	4311	REACTOME	Innate Immune System	Organismal systems	Immune system
P08473	MME	4311	REACTOME	Immune System	Organismal systems	Immune system
P08473	MME	4311	REACTOME	Metabolism of Angiotensinogen to Angiotensins	Genetic information processing	Folding, sorting and degradation
P08473	MME	4311	REACTOME	Peptide hormone metabolism	Genetic information processing	Folding, sorting and degradation
P08473	MME	4311	REACTOME	Metabolism of proteins	Genetic information processing	Folding, sorting and degradation
P08473	MME	4311	REACTOME	Muscle contraction	Organismal systems	Muscular and bone system
P08473	MME	4311	REACTOME	Neutrophil degranulation	Organismal systems	Immune system
P26038	MSN	4478	ACSN2	EMT REGULATORS	Environmental information processing	Signal transduction
P26038	MSN	4478	ACSN2	CYTOSKELETON POLARITY	Cellular processes and organization	Cellular components
P26038	MSN	4478	KEGG	Tight junction	Cellular processes and organization	Cellular community
P26038	MSN	4478	KEGG	Regulation of actin cytoskeleton	Organismal systems	Cell motility
P26038	MSN	4478	KEGG	Leukocyte transendothelial migration	Organismal systems	Immune system
P26038	MSN	4478	REACTOME	Developmental Biology	Organismal systems	Development and regeneration
P26038	MSN	4478	REACTOME	Cytokine Signaling in Immune system	Organismal systems	Immune system
P26038	MSN	4478	REACTOME	Immune System	Organismal systems	Immune system
P26038	MSN	4478	REACTOME	L1CAM interactions	Organismal systems	Development and regeneration
P26038	MSN	4478	REACTOME	Axon guidance	Organismal systems	Development and regeneration
P26038	MSN	4478	REACTOME	Recycling pathway of L1	Organismal systems	Development and regeneration
P26038	MSN	4478	REACTOME	Interleukin-12 family signaling	Organismal systems	Immune system
P26038	MSN	4478	REACTOME	Signaling by Interleukins	Organismal systems	Immune system
P26038	MSN	4478	REACTOME	Gene and protein expression by JAK-STAT signaling after Interleukin-12 stimulation	Organismal systems	Immune system
P26038	MSN	4478	REACTOME	Interleukin-12 signaling	Organismal systems	Immune system
P26038	MSN	4478	REACTOME	Sensory processing of sound	Organismal systems	Sensory system
P26038	MSN	4478	REACTOME	Sensory processing of sound by inner hair cells of the cochlea	Organismal systems	Sensory system
P26038	MSN	4478	REACTOME	Sensory processing of sound by outer hair cells of the cochlea	Organismal systems	Sensory system
P26038	MSN	4478	REACTOME	Nervous system development	Organismal systems	Development and regeneration
P26038	MSN	4478	REACTOME	Sensory Perception	Organismal systems	Sensory system
P26038	MSN	4478	WikiPathways	Regulation of actin cytoskeleton	Organismal systems	Cell motility
P26038	MSN	4478	WikiPathways	AGE/RAGE pathway	Organismal systems	Immune system
P26038	MSN	4478	WikiPathways	PtdIns(4,5)P2 in cytokinesis pathway	Organismal systems	Immune system
P15941	MUC1	4582	REACTOME	Cytokine Signaling in Immune system	Organismal systems	Immune system
P15941	MUC1	4582	REACTOME	Innate Immune System	Organismal systems	Immune system
P15941	MUC1	4582	REACTOME	Immune System	Organismal systems	Immune system
P15941	MUC1	4582	REACTOME	Metabolism of proteins	Genetic information processing	Folding, sorting and degradation
P15941	MUC1	4582	REACTOME	Signaling by Interleukins	Organismal systems	Immune system
P15941	MUC1	4582	REACTOME	Post-translational protein modification	Genetic information processing	Folding, sorting and degradation
P01833	PIGR	5284	REACTOME	Innate Immune System	Organismal systems	Immune system
P01833	PIGR	5284	REACTOME	Immune System	Organismal systems	Immune system
P01833	PIGR	5284	REACTOME	Neutrophil degranulation	Organismal systems	Immune system
O43653	PSCA	8000	REACTOME	Metabolism of proteins	Genetic information processing	Folding, sorting and degradation
O43653	PSCA	8000	REACTOME	Post-translational protein modification	Genetic information processing	Folding, sorting and degradation
P35241	RDX	5962	ACSN2	EMT REGULATORS	Environmental information processing	Signal transduction
P35241	RDX	5962	ACSN2	CYTOSKELETON POLARITY	Cellular processes and organization	Cellular components
P35241	RDX	5962	KEGG	Tight junction	Cellular processes and organization	Cellular community
P35241	RDX	5962	KEGG	Regulation of actin cytoskeleton	Organismal systems	Cell motility
P35241	RDX	5962	REACTOME	Developmental Biology	Organismal systems	Development and regeneration
P35241	RDX	5962	REACTOME	L1CAM interactions	Organismal systems	Development and regeneration
P35241	RDX	5962	REACTOME	Axon guidance	Organismal systems	Development and regeneration
P35241	RDX	5962	REACTOME	Recycling pathway of L1	Organismal systems	Development and regeneration
P35241	RDX	5962	REACTOME	Sensory processing of sound	Organismal systems	Sensory system
P35241	RDX	5962	REACTOME	Sensory processing of sound by inner hair cells of the cochlea	Organismal systems	Sensory system
P35241	RDX	5962	REACTOME	Sensory processing of sound by outer hair cells of the cochlea	Organismal systems	Sensory system
P35241	RDX	5962	REACTOME	Nervous system development	Organismal systems	Development and regeneration
P35241	RDX	5962	REACTOME	Sensory Perception	Organismal systems	Sensory system
P35241	RDX	5962	WikiPathways	Regulation of actin cytoskeleton	Organismal systems	Cell motility
P35241	RDX	5962	WikiPathways	PtdIns(4,5)P2 in cytokinesis pathway	Organismal systems	Immune system
P01009	SERPINA1	5265	KEGG	Complement and coagulation cascades	Organismal systems	Immune system
P01009	SERPINA1	5265	REACTOME	Hemostasis	Organismal systems	Immune system
P01009	SERPINA1	5265	REACTOME	Platelet degranulation	Organismal systems	Immune system
P01009	SERPINA1	5265	REACTOME	Innate Immune System	Organismal systems	Immune system
P01009	SERPINA1	5265	REACTOME	Immune System	Organismal systems	Immune system
P01009	SERPINA1	5265	REACTOME	Membrane Trafficking	Cellular processes and organization	Transport and catabolism
P01009	SERPINA1	5265	REACTOME	Regulation of Insulin-like Growth Factor (IGF) transport and uptake by Insulin-like Growth Factor Binding Proteins (IGFBPs)	Genetic information processing	Folding, sorting and degradation
P01009	SERPINA1	5265	REACTOME	Metabolism of proteins	Genetic information processing	Folding, sorting and degradation
P01009	SERPINA1	5265	REACTOME	Asparagine N-linked glycosylation	Genetic information processing	Folding, sorting and degradation
P01009	SERPINA1	5265	REACTOME	Vesicle-mediated transport	Cellular processes and organization	Transport and catabolism
P01009	SERPINA1	5265	REACTOME	Post-translational protein modification	Genetic information processing	Folding, sorting and degradation
P01009	SERPINA1	5265	REACTOME	Neutrophil degranulation	Organismal systems	Immune system
P01009	SERPINA1	5265	REACTOME	Platelet activation, signaling and aggregation	Organismal systems	Immune system
P01009	SERPINA1	5265	REACTOME	Response to elevated platelet cytosolic Ca2+	Organismal systems	Immune system
P01009	SERPINA1	5265	REACTOME	Post-translational protein phosphorylation	Genetic information processing	Folding, sorting and degradation
P01009	SERPINA1	5265	WikiPathways	Complement and coagulation cascades	Organismal systems	Immune system
P01009	SERPINA1	5265	WikiPathways	Nuclear receptors meta-pathway	Organismal systems	Endocrine system
P05154	SERPINA5	5104	KEGG	Complement and coagulation cascades	Organismal systems	Immune system
P05154	SERPINA5	5104	REACTOME	Hemostasis	Organismal systems	Immune system
P05154	SERPINA5	5104	REACTOME	Intrinsic Pathway of Fibrin Clot Formation	Organismal systems	Immune system
P05154	SERPINA5	5104	REACTOME	Formation of Fibrin Clot (Clotting Cascade)	Organismal systems	Immune system
P05154	SERPINA5	5104	WikiPathways	Complement and coagulation cascades	Organismal systems	Immune system
P27105	STOM	2040	REACTOME	Signal Transduction	Environmental information processing	Signal transduction
P27105	STOM	2040	REACTOME	Innate Immune System	Organismal systems	Immune system
P27105	STOM	2040	REACTOME	Immune System	Organismal systems	Immune system
P27105	STOM	2040	REACTOME	Transport of small molecules	Environmental information processing	Membrane transport
P27105	STOM	2040	REACTOME	Neutrophil degranulation	Organismal systems	Immune system
P27105	STOM	2040	WikiPathways	Nuclear receptors meta-pathway	Organismal systems	Endocrine system
P02787	TF	7018	KEGG	HIF-1 signaling pathway	Environmental information processing	Signal transduction
P02787	TF	7018	KEGG	Ferroptosis	Cellular processes and organization	Cell growth and death
P02787	TF	7018	REACTOME	Hemostasis	Organismal systems	Immune system
P02787	TF	7018	REACTOME	Platelet degranulation	Organismal systems	Immune system
P02787	TF	7018	REACTOME	Membrane Trafficking	Cellular processes and organization	Transport and catabolism
P02787	TF	7018	REACTOME	Regulation of Insulin-like Growth Factor (IGF) transport and uptake by Insulin-like Growth Factor Binding Proteins (IGFBPs)	Genetic information processing	Folding, sorting and degradation
P02787	TF	7018	REACTOME	Transport of small molecules	Environmental information processing	Membrane transport
P02787	TF	7018	REACTOME	Metabolism of proteins	Genetic information processing	Folding, sorting and degradation
P02787	TF	7018	REACTOME	Vesicle-mediated transport	Cellular processes and organization	Transport and catabolism
P02787	TF	7018	REACTOME	Post-translational protein modification	Genetic information processing	Folding, sorting and degradation
P02787	TF	7018	REACTOME	Platelet activation, signaling and aggregation	Organismal systems	Immune system
P02787	TF	7018	REACTOME	Response to elevated platelet cytosolic Ca2+	Organismal systems	Immune system
P02787	TF	7018	REACTOME	Post-translational protein phosphorylation	Genetic information processing	Folding, sorting and degradation
P02787	TF	7018	REACTOME	Iron uptake and transport	Environmental information processing	Membrane transport
P02787	TF	7018	WikiPathways	Ferroptosis	Cellular processes and organization	Cell growth and death
P02766	TTR	7276	REACTOME	Metabolism	Metabolism	Metabolism
P02766	TTR	7276	REACTOME	Extracellular matrix organization	Cellular processes and organization	Cellular community
P02766	TTR	7276	REACTOME	Innate Immune System	Organismal systems	Immune system
P02766	TTR	7276	REACTOME	Immune System	Organismal systems	Immune system
P02766	TTR	7276	REACTOME	Metabolism of vitamins and cofactors	Metabolism	Metabolism of cofactors and vitamins
P02766	TTR	7276	REACTOME	Visual phototransduction	Organismal systems	Sensory system
P02766	TTR	7276	REACTOME	Metabolism of proteins	Genetic information processing	Folding, sorting and degradation
P02766	TTR	7276	REACTOME	Neutrophil degranulation	Organismal systems	Immune system
P02766	TTR	7276	REACTOME	Metabolism of fat-soluble vitamins	Metabolism	Metabolism of cofactors and vitamins
P02766	TTR	7276	REACTOME	Sensory Perception	Organismal systems	Sensory system
P02766	TTR	7276	REACTOME	Retinoid metabolism and transport	Metabolism	Metabolism of cofactors and vitamins
P02766	TTR	7276	REACTOME	Amyloid fiber formation	Genetic information processing	Folding, sorting and degradation
P07911	UMOD	7369	REACTOME	Metabolism of proteins	Genetic information processing	Folding, sorting and degradation
P07911	UMOD	7369	REACTOME	Asparagine N-linked glycosylation	Genetic information processing	Folding, sorting and degradation
P07911	UMOD	7369	REACTOME	Post-translational protein modification	Genetic information processing	Folding, sorting and degradation
eod
