# Supplementary material for: Molecular landscape of kidney allograft tissues data integration portal (NephroDIP): a curated database to improve integration of high-throughput kidney transplant datasets
Source: Front Immunol. 2024 Sep 27;15:1469500. doi: 10.3389/fimmu.2024.1469500 (PMC11466753; doi:10.3389/fimmu.2024.1469500)
Supplement: Supplementary file 6 [file Table5.xlsx]

## Sheet: Table S5a
Supplementary Table S5A. microRNAs found with 'high' confidence (top 5% score class) in miRDIP to regulate the 137 molecules found between at least 2 of 3 comparisons analyzing kidney tissue.
Results (12098)
Gene Symbol	Uniprot	Pseudogene	MicroRNA	Integrated Score	Number of Sources	Score Class	Sources
TNC	P24821		hsa-miR-9-5p	0.936517	16	Very High	BCmicrO|CoMeTa|Cupid|DIANA|MBStar|MirAncesTar|miranda_May_2021|miRcode|miRDB_v6|MiRNATIP|miRTar2GO|MirTar2|mirzag|PACCMIT|RNA22|TargetScan_v7_2
GATM	P50440		hsa-miR-98-5p	0.929113	18	Very High	BCmicrO|bitargeting_May_2021|CoMeTa|Cupid|DIANA|MBStar|MirAncesTar|miranda_May_2021|mirbase|miRcode|miRDB_v6|MiRNATIP|miRTar2GO|MirTar2|mirzag|MultiMiTar|PACCMIT|TargetScan_v7_2
GATM	P50440		hsa-let-7c-5p	0.918159	19	Very High	BCmicrO|bitargeting_May_2021|CoMeTa|Cupid|DIANA|MBStar|MirAncesTar|miranda_May_2021|mirbase|miRDB_v6|MiRNATIP|miRTar2GO|MirTar2|mirzag|MultiMiTar|PACCMIT|PITA_May_2021|RNA22|TargetScan_v7_2
GATM	P50440		hsa-let-7e-5p	0.917344	20	Very High	BCmicrO|bitargeting_May_2021|CoMeTa|Cupid|DIANA|MBStar|MirAncesTar|miranda_May_2021|mirbase|miRDB_v6|mirmap_May_2021|MiRNATIP|miRTar2GO|MirTar2|mirzag|MultiMiTar|PACCMIT|PITA_May_2021|RNA22|TargetScan_v7_2
GATM	P50440		hsa-let-7b-5p	0.914725	18	Very High	BCmicrO|bitargeting_May_2021|CoMeTa|Cupid|DIANA|MBStar|MirAncesTar|miranda_May_2021|miRDB_v6|MiRNATIP|miRTar2GO|MirTar2|mirzag|MultiMiTar|PACCMIT|PITA_May_2021|RNA22|TargetScan_v7_2
FBN1	P35555		hsa-miR-152-3p	0.9144	19	Very High	BCmicrO|bitargeting_May_2021|CoMeTa|Cupid|DIANA|MBStar|MirAncesTar|miranda_May_2021|mirbase|miRcode|mirCoX|miRDB_v6|MiRNATIP|miRTar2GO|MirTar2|mirzag|MultiMiTar|PACCMIT|TargetScan_v7_2
COL12A1	Q99715		hsa-miR-424-5p	0.913877	19	Very High	BCmicrO|bitargeting_May_2021|Cupid|DIANA|MBStar|MirAncesTar|miranda_May_2021|mirbase|miRcode|miRDB_v6|mirmap_May_2021|MiRNATIP|MirSNPInTarget|miRTar2GO|MirTar2|mirzag|MultiMiTar|PACCMIT|TargetScan_v7_2
GATM	P50440		hsa-let-7f-5p	0.910061	17	Very High	BCmicrO|bitargeting_May_2021|CoMeTa|Cupid|DIANA|MBStar|MirAncesTar|miranda_May_2021|miRDB_v6|MiRNATIP|miRTar2GO|MirTar2|mirzag|MultiMiTar|PACCMIT|RNA22|TargetScan_v7_2
GATM	P50440		hsa-let-7d-5p	0.909872	18	Very High	BCmicrO|bitargeting_May_2021|CoMeTa|Cupid|DIANA|MBStar|MirAncesTar|miranda_May_2021|mirbase|miRDB_v6|MiRNATIP|miRTar2GO|MirTar2|mirzag|MultiMiTar|PACCMIT|PITA_May_2021|TargetScan_v7_2
FBN1	P35555		hsa-miR-29c-3p	0.90829	16	Very High	BCmicrO|bitargeting_May_2021|CoMeTa|Cupid|DIANA|MirAncesTar|miranda_May_2021|mirbase|miRDB_v6|mirmap_May_2021|MiRNATIP|MirTar2|mirzag|MultiMiTar|PACCMIT|TargetScan_v7_2
CAPZA1	P52907		hsa-miR-9-5p	0.90447	16	Very High	BCmicrO|CoMeTa|Cupid|DIANA|MBStar|MirAncesTar|miranda_May_2021|miRcode|miRDB_v6|MiRNATIP|miRTar2GO|MirTar2|mirzag|PACCMIT|PITA_May_2021|TargetScan_v7_2
DDX5	P17844		hsa-miR-206	0.903093	20	Very High	BCmicrO|bitargeting_May_2021|CoMeTa|Cupid|DIANA|MBStar|MirAncesTar|miranda_May_2021|mirbase|miRcode|mirCoX|miRDB_v6|MiRNATIP|miRTar2GO|MirTar2|mirzag|PACCMIT|PITA_May_2021|RNA22|TargetScan_v7_2
GATM	P50440		hsa-let-7i-5p	0.902828	17	Very High	BCmicrO|bitargeting_May_2021|CoMeTa|Cupid|DIANA|MBStar|MirAncesTar|miranda_May_2021|miRDB_v6|MiRNATIP|miRTar2GO|MirTar2|mirzag|MultiMiTar|PACCMIT|RNA22|TargetScan_v7_2
GATM	P50440		hsa-miR-22-3p	0.90211	19	Very High	BCmicrO|bitargeting_May_2021|CoMeTa|Cupid|DIANA|MirAncesTar|miranda_May_2021|mirbase|miRcode|mirCoX|miRDB_v6|MiRNATIP|MirTar2|mirzag|MultiMiTar|PACCMIT|PITA_May_2021|RNA22|TargetScan_v7_2
GATM	P50440		hsa-let-7g-5p	0.901625	15	Very High	BCmicrO|CoMeTa|Cupid|DIANA|MBStar|MirAncesTar|miranda_May_2021|miRDB_v6|MiRNATIP|miRTar2GO|MirTar2|mirzag|MultiMiTar|PACCMIT|TargetScan_v7_2
GATM	P50440		hsa-let-7a-5p	0.899991	18	Very High	bitargeting_May_2021|CoMeTa|Cupid|DIANA|MBStar|MirAncesTar|miranda_May_2021|mirbase|miRDB_v6|MiRNATIP|miRTar2GO|MirTar2|mirzag|MultiMiTar|PACCMIT|PITA_May_2021|RNA22|TargetScan_v7_2
NT5E	P21589		hsa-miR-30c-5p	0.899963	14	Very High	BCmicrO|CoMeTa|Cupid|DIANA|MBStar|MirAncesTar|miranda_May_2021|miRDB_v6|MiRNATIP|miRTar2GO|MirTar2|mirzag|PACCMIT|TargetScan_v7_2
NT5E	P21589		hsa-miR-30b-5p	0.898509	14	Very High	BCmicrO|CoMeTa|Cupid|DIANA|MBStar|MirAncesTar|miranda_May_2021|miRDB_v6|MiRNATIP|miRTar2GO|MirTar2|mirzag|PACCMIT|TargetScan_v7_2
FBN1	P35555		hsa-miR-9-5p	0.898265	15	Very High	BCmicrO|CoMeTa|Cupid|MBStar|MirAncesTar|miranda_May_2021|mirbase|miRcode|miRDB_v6|MiRNATIP|MirTar2|mirzag|MultiMiTar|PACCMIT|TargetScan_v7_2
CAPRIN1	Q14444		hsa-miR-195-5p	0.896769	18	Very High	BCmicrO|CoMeTa|Cupid|DIANA|MBStar|MirAncesTar|miranda_May_2021|miRcode|miRDB_v6|mirmap_May_2021|MiRNATIP|MirSNPInTarget|miRTar2GO|MirTar2|mirzag|MultiMiTar|PACCMIT|TargetScan_v7_2
COL12A1	Q99715		hsa-miR-16-5p	0.895886	17	Very High	BCmicrO|Cupid|DIANA|MBStar|MirAncesTar|miranda_May_2021|miRcode|miRDB_v6|mirmap_May_2021|MiRNATIP|MirSNPInTarget|miRTar2GO|MirTar2|mirzag|MultiMiTar|PACCMIT|TargetScan_v7_2
COL12A1	Q99715		hsa-miR-195-5p	0.894352	17	Very High	BCmicrO|Cupid|DIANA|MBStar|MirAncesTar|miranda_May_2021|miRcode|miRDB_v6|mirmap_May_2021|MiRNATIP|MirSNPInTarget|miRTar2GO|MirTar2|mirzag|MultiMiTar|PACCMIT|TargetScan_v7_2
SUN2	Q9UH99		hsa-miR-103a-3p	0.893427	18	Very High	BCmicrO|CoMeTa|Cupid|DIANA|MBStar|MirAncesTar|miranda_May_2021|miRcode|miRDB_v6|mirmap_May_2021|MiRNATIP|MirTar2|mirzag|MultiMiTar|PACCMIT|PITA_May_2021|RNA22|TargetScan_v7_2
CAPRIN1	Q14444		hsa-miR-424-5p	0.891852	17	Very High	BCmicrO|CoMeTa|Cupid|DIANA|MBStar|MirAncesTar|miranda_May_2021|miRcode|miRDB_v6|mirmap_May_2021|MiRNATIP|MirSNPInTarget|miRTar2GO|mirzag|MultiMiTar|PACCMIT|TargetScan_v7_2
TARDBP	Q13148		hsa-miR-143-3p	0.891478	19	Very High	BCmicrO|bitargeting_May_2021|CoMeTa|Cupid|DIANA|MBStar|MirAncesTar|miranda_May_2021|miRcode|mirCoX|miRDB_v6|MiRNATIP|miRTar2GO|MirTar2|mirzag|MultiMiTar|PACCMIT|PITA_May_2021|TargetScan_v7_2
FBN1	P35555		hsa-miR-29a-3p	0.890666	16	Very High	bitargeting_May_2021|CoMeTa|Cupid|DIANA|MirAncesTar|miranda_May_2021|mirbase|mirCoX|miRDB_v6|mirmap_May_2021|MiRNATIP|MirTar2|mirzag|MultiMiTar|PACCMIT|TargetScan_v7_2
SUN2	Q9UH99		hsa-miR-107	0.890001	18	Very High	BCmicrO|CoMeTa|Cupid|DIANA|MBStar|MirAncesTar|miranda_May_2021|miRcode|miRDB_v6|mirmap_May_2021|MiRNATIP|MirTar2|mirzag|MultiMiTar|PACCMIT|PITA_May_2021|RNA22|TargetScan_v7_2
FBN1	P35555		hsa-miR-29b-3p	0.887945	16	Very High	bitargeting_May_2021|CoMeTa|Cupid|DIANA|MBStar|MirAncesTar|miranda_May_2021|mirbase|miRDB_v6|mirmap_May_2021|MiRNATIP|MirTar2|mirzag|MultiMiTar|PACCMIT|TargetScan_v7_2
FBN1	P35555		hsa-miR-148a-3p	0.88592	18	Very High	BCmicrO|bitargeting_May_2021|CoMeTa|Cupid|DIANA|MBStar|MirAncesTar|miranda_May_2021|mirbase|mirCoX|miRDB_v6|MiRNATIP|miRTar2GO|MirTar2|mirzag|MultiMiTar|PACCMIT|TargetScan_v7_2
CAPRIN1	Q14444		hsa-miR-16-5p	0.885878	18	Very High	BCmicrO|bitargeting_May_2021|CoMeTa|Cupid|DIANA|MBStar|MirAncesTar|miranda_May_2021|miRcode|miRDB_v6|mirmap_May_2021|MiRNATIP|MirSNPInTarget|MirTar2|mirzag|MultiMiTar|PACCMIT|TargetScan_v7_2
FBN1	P35555		hsa-miR-148b-3p	0.885508	18	Very High	BCmicrO|bitargeting_May_2021|CoMeTa|Cupid|DIANA|MBStar|MirAncesTar|miranda_May_2021|mirbase|mirCoX|miRDB_v6|MiRNATIP|miRTar2GO|MirTar2|mirzag|MultiMiTar|PACCMIT|TargetScan_v7_2
CAPRIN1	Q14444		hsa-miR-15b-5p	0.884865	18	Very High	BCmicrO|bitargeting_May_2021|CoMeTa|Cupid|DIANA|MBStar|MirAncesTar|miranda_May_2021|miRDB_v6|mirmap_May_2021|MiRNATIP|MirSNPInTarget|miRTar2GO|MirTar2|mirzag|MultiMiTar|PACCMIT|TargetScan_v7_2
FBN1	P35555		hsa-miR-140-5p	0.884528	18	Very High	BCmicrO|bitargeting_May_2021|CoMeTa|Cupid|MBStar|MirAncesTar|miranda_May_2021|mirbase|miRcode|mirCoX|miRDB_v6|MiRNATIP|miRTar2GO|MirTar2|mirzag|MultiMiTar|PACCMIT|TargetScan_v7_2
DDX5	P17844		hsa-miR-20b-5p	0.884377	18	Very High	BCmicrO|CoMeTa|Cupid|DIANA|MBStar|MirAncesTar|miranda_May_2021|mirbase|miRcode|mirCoX|miRDB_v6|MiRNATIP|miRTar2GO|MirTar2|mirzag|PACCMIT|RNA22|TargetScan_v7_2
DDX3X	O00571		hsa-miR-424-5p	0.883783	18	Very High	BCmicrO|bitargeting_May_2021|CoMeTa|Cupid|DIANA|MBStar|MirAncesTar|miranda_May_2021|miRcode|mirmap_May_2021|MiRNATIP|miRTar2GO|MirTar2|mirzag|MultiMiTar|PACCMIT|RNA22|TargetScan_v7_2
NID2	Q14112		hsa-miR-9-5p	0.882142	15	Very High	BCmicrO|CoMeTa|Cupid|DIANA|MBStar|MirAncesTar|miranda_May_2021|mirbase|miRcode|miRDB_v6|MiRNATIP|MirTar2|mirzag|PACCMIT|TargetScan_v7_2
COL12A1	Q99715		hsa-miR-15b-5p	0.881172	17	Very High	BCmicrO|bitargeting_May_2021|Cupid|DIANA|MBStar|MirAncesTar|miranda_May_2021|miRDB_v6|mirmap_May_2021|MiRNATIP|MirSNPInTarget|miRTar2GO|MirTar2|mirzag|MultiMiTar|PACCMIT|TargetScan_v7_2
HSPD1	P10809		hsa-miR-206	0.880657	17	Very High	BCmicrO|bitargeting_May_2021|CoMeTa|DIANA|MirAncesTar|miranda_May_2021|mirbase|miRcode|mirCoX|miRDB_v6|MiRNATIP|MirSNPInTarget|MirTar2|mirzag|PACCMIT|RNA22|TargetScan_v7_2
DDX3X	O00571		hsa-miR-195-5p	0.879029	16	Very High	BCmicrO|CoMeTa|Cupid|DIANA|MBStar|MirAncesTar|miranda_May_2021|miRcode|mirmap_May_2021|MiRNATIP|miRTar2GO|MirTar2|mirzag|MultiMiTar|PACCMIT|TargetScan_v7_2
NT5E	P21589		hsa-miR-30a-5p	0.878917	13	Very High	CoMeTa|Cupid|DIANA|MBStar|MirAncesTar|miranda_May_2021|miRDB_v6|MiRNATIP|miRTar2GO|MirTar2|mirzag|PACCMIT|TargetScan_v7_2
DDX3X	O00571		hsa-miR-16-5p	0.878451	16	Very High	BCmicrO|CoMeTa|Cupid|DIANA|MBStar|MirAncesTar|miranda_May_2021|miRcode|mirmap_May_2021|MiRNATIP|miRTar2GO|MirTar2|mirzag|MultiMiTar|PACCMIT|TargetScan_v7_2
FN1	P02751		hsa-miR-144-3p	0.877613	15	Very High	BCmicrO|CoMeTa|Cupid|DIANA|MirAncesTar|miranda_May_2021|mirbase|miRcode|mirCoX|miRDB_v6|MiRNATIP|MirSNPInTarget|MirTar2|mirzag|TargetScan_v7_2
KCTD12	Q96CX2		hsa-miR-9-5p	0.876303	16	Very High	BCmicrO|bitargeting_May_2021|CoMeTa|Cupid|DIANA|MBStar|MirAncesTar|miranda_May_2021|miRcode|miRDB_v6|MiRNATIP|miRTar2GO|mirzag|PACCMIT|RNA22|TargetScan_v7_2
CAPRIN1	Q14444		hsa-miR-23b-3p	0.875979	17	Very High	BCmicrO|CoMeTa|Cupid|DIANA|MBStar|MirAncesTar|miranda_May_2021|miRcode|miRDB_v6|MiRNATIP|miRTar2GO|MirTar2|mirzag|PACCMIT|PITA_May_2021|RNA22|TargetScan_v7_2
TARDBP	Q13148		hsa-miR-373-3p	0.875798	16	Very High	BCmicrO|CoMeTa|Cupid|DIANA|MBStar|MirAncesTar|miranda_May_2021|miRcode|miRDB_v6|MiRNATIP|miRTar2GO|MirTar2|mirzag|MultiMiTar|PACCMIT|TargetScan_v7_2
SYNCRIP	O60506		hsa-miR-144-3p	0.875747	16	Very High	BCmicrO|bitargeting_May_2021|CoMeTa|Cupid|DIANA|MBStar|MirAncesTar|miranda_May_2021|mirbase|miRcode|mirCoX|MiRNATIP|miRTar2GO|mirzag|RNA22|TargetScan_v7_2
CAPRIN1	Q14444		hsa-miR-15a-5p	0.874974	17	Very High	bitargeting_May_2021|CoMeTa|Cupid|DIANA|MBStar|MirAncesTar|miranda_May_2021|miRDB_v6|mirmap_May_2021|MiRNATIP|MirSNPInTarget|miRTar2GO|MirTar2|mirzag|MultiMiTar|PACCMIT|TargetScan_v7_2
COL12A1	Q99715		hsa-miR-497-5p	0.873364	17	Very High	BCmicrO|bitargeting_May_2021|Cupid|DIANA|MBStar|MirAncesTar|miRcode|miRDB_v6|mirmap_May_2021|MiRNATIP|MirSNPInTarget|miRTar2GO|MirTar2|mirzag|PACCMIT|RNA22|TargetScan_v7_2
COL15A1	P39059		hsa-miR-9-5p	0.872156	16	Very High	BCmicrO|bitargeting_May_2021|CoMeTa|Cupid|DIANA|MirAncesTar|miranda_May_2021|miRcode|miRDB_v6|MiRNATIP|miRTar2GO|MirTar2|mirzag|PACCMIT|RNA22|TargetScan_v7_2
CAPZA1	P52907		hsa-miR-7-5p	0.871392	17	Very High	BCmicrO|CoMeTa|Cupid|DIANA|MBStar|MirAncesTar|miranda_May_2021|miRcode|miRDB_v6|mirmap_May_2021|MiRNATIP|miRTar2GO|MirTar2|mirzag|MultiMiTar|PACCMIT|TargetScan_v7_2
NT5E	P21589		hsa-miR-30e-5p	0.871194	13	Very High	CoMeTa|Cupid|DIANA|MBStar|MirAncesTar|miranda_May_2021|miRDB_v6|MiRNATIP|miRTar2GO|MirTar2|mirzag|PACCMIT|TargetScan_v7_2
CAPZA1	P52907		hsa-miR-30c-5p	0.870009	15	Very High	BCmicrO|CoMeTa|Cupid|DIANA|MBStar|MirAncesTar|miranda_May_2021|miRDB_v6|mirmap_May_2021|MiRNATIP|miRTar2GO|MirTar2|mirzag|PACCMIT|TargetScan_v7_2
DDX5	P17844		hsa-miR-1-3p	0.86951	17	Very High	BCmicrO|bitargeting_May_2021|CoMeTa|Cupid|DIANA|MBStar|MirAncesTar|miranda_May_2021|mirbase|miRDB_v6|MiRNATIP|MirTar2|mirzag|PACCMIT|PITA_May_2021|RNA22|TargetScan_v7_2
SUN2	Q9UH99		hsa-miR-153-3p	0.869264	15	Very High	BCmicrO|CoMeTa|Cupid|DIANA|MBStar|MirAncesTar|miranda_May_2021|mirbase|miRcode|miRDB_v6|MiRNATIP|MirTar2|MultiMiTar|PACCMIT|TargetScan_v7_2
CAPZA1	P52907		hsa-miR-30b-5p	0.86858	15	Very High	BCmicrO|CoMeTa|Cupid|DIANA|MBStar|MirAncesTar|miranda_May_2021|miRDB_v6|mirmap_May_2021|MiRNATIP|miRTar2GO|MirTar2|mirzag|PACCMIT|TargetScan_v7_2
SH3BGRL	O75368		hsa-miR-182-5p	0.867618	15	Very High	BCmicrO|CoMeTa|DIANA|MBStar|MirAncesTar|miranda_May_2021|mirbase|miRcode|miRDB_v6|MiRNATIP|miRTar2GO|MirTar2|mirzag|MultiMiTar|TargetScan_v7_2
CAPRIN1	Q14444		hsa-miR-497-5p	0.867415	16	Very High	BCmicrO|CoMeTa|Cupid|DIANA|MBStar|MirAncesTar|miRcode|miRDB_v6|mirmap_May_2021|MiRNATIP|MirSNPInTarget|miRTar2GO|mirzag|PACCMIT|RNA22|TargetScan_v7_2
STMN1	P16949		hsa-miR-193a-3p	0.864735	16	Very High	BCmicrO|bitargeting_May_2021|CoMeTa|DIANA|MBStar|MirAncesTar|miranda_May_2021|mirbase|miRcode|miRDB_v6|MiRNATIP|miRTar2GO|MirTar2|mirzag|PACCMIT|TargetScan_v7_2
DDX5	P17844		hsa-miR-17-5p	0.864516	16	Very High	BCmicrO|CoMeTa|Cupid|DIANA|MBStar|MirAncesTar|miranda_May_2021|mirbase|miRcode|miRDB_v6|MiRNATIP|miRTar2GO|MirTar2|mirzag|PACCMIT|TargetScan_v7_2
CAPZA1	P52907		hsa-miR-30d-5p	0.862229	14	Very High	BCmicrO|CoMeTa|Cupid|DIANA|MirAncesTar|miranda_May_2021|miRDB_v6|mirmap_May_2021|MiRNATIP|miRTar2GO|MirTar2|mirzag|PACCMIT|TargetScan_v7_2
ATP1B1	P05026		hsa-miR-217-5p	0.862053	15	Very High	BCmicrO|CoMeTa|DIANA|MBStar|MirAncesTar|miranda_May_2021|miRcode|miRDB_v6|MiRNATIP|MirTar2|mirzag|MultiMiTar|PACCMIT|RNA22|TargetScan_v7_2
ACTN1	P12814		hsa-miR-218-5p	0.861839	12	Very High	BCmicrO|CoMeTa|Cupid|DIANA|MirAncesTar|mirbase|miRcode|miRDB_v6|MiRNATIP|mirzag|PACCMIT|TargetScan_v7_2
CAPRIN1	Q14444		hsa-miR-448	0.861667	15	Very High	BCmicrO|CoMeTa|DIANA|MBStar|MirAncesTar|miranda_May_2021|miRDB_v6|MiRNATIP|MirSNPInTarget|miRTar2GO|MirTar2|mirzag|MultiMiTar|PACCMIT|TargetScan_v7_2
ATP1B1	P05026		hsa-miR-135a-5p	0.86165	17	Very High	BCmicrO|CoMeTa|Cupid|DIANA|MBStar|MirAncesTar|miranda_May_2021|miRcode|miRDB_v6|MiRNATIP|MirSNPInTarget|miRTar2GO|MirTar2|mirzag|MultiMiTar|PACCMIT|TargetScan_v7_2
NT5E	P21589		hsa-miR-30d-5p	0.861326	12	Very High	BCmicrO|CoMeTa|DIANA|MBStar|MirAncesTar|miranda_May_2021|miRDB_v6|MiRNATIP|MirTar2|mirzag|PACCMIT|TargetScan_v7_2
FBN1	P35555		hsa-miR-144-3p	0.861194	17	Very High	BCmicrO|bitargeting_May_2021|CoMeTa|Cupid|MBStar|MirAncesTar|miranda_May_2021|mirbase|miRcode|mirCoX|miRDB_v6|MiRNATIP|MirSNPInTarget|MirTar2|mirzag|PACCMIT|TargetScan_v7_2
TNC	P24821		hsa-miR-218-5p	0.859095	14	Very High	BCmicrO|CoMeTa|MBStar|MirAncesTar|mirbase|miRcode|miRDB_v6|MiRNATIP|miRTar2GO|MirTar2|MultiMiTar|PACCMIT|RNA22|TargetScan_v7_2
CAPZA1	P52907		hsa-miR-27a-3p	0.856065	13	Very High	BCmicrO|CoMeTa|Cupid|DIANA|MirAncesTar|miRcode|miRDB_v6|MiRNATIP|miRTar2GO|MirTar2|mirzag|PACCMIT|TargetScan_v7_2
FN1	P02751		hsa-miR-206	0.85591	17	Very High	BCmicrO|CoMeTa|Cupid|DIANA|MBStar|MirAncesTar|miranda_May_2021|miRcode|mirCoX|miRDB_v6|MiRNATIP|miRTar2GO|MirTar2|mirzag|PACCMIT|RNA22|TargetScan_v7_2
DDX3X	O00571		hsa-miR-497-5p	0.855446	15	Very High	BCmicrO|CoMeTa|Cupid|DIANA|MBStar|MirAncesTar|miRcode|mirmap_May_2021|MiRNATIP|miRTar2GO|MirTar2|mirzag|PACCMIT|RNA22|TargetScan_v7_2
CAPRIN1	Q14444		hsa-miR-206	0.855137	17	Very High	BCmicrO|CoMeTa|Cupid|DIANA|MBStar|MirAncesTar|miranda_May_2021|miRcode|mirCoX|miRDB_v6|MiRNATIP|miRTar2GO|mirzag|MultiMiTar|PACCMIT|RNA22|TargetScan_v7_2
DDX3X	O00571		hsa-miR-15b-5p	0.854564	15	High	BCmicrO|CoMeTa|Cupid|DIANA|MBStar|MirAncesTar|miranda_May_2021|mirmap_May_2021|MiRNATIP|miRTar2GO|MirTar2|mirzag|MultiMiTar|PACCMIT|TargetScan_v7_2
FN1	P02751		hsa-miR-96-5p	0.854296	14	Very High	BCmicrO|CoMeTa|Cupid|DIANA|MirAncesTar|miranda_May_2021|miRcode|miRDB_v6|MiRNATIP|MirTar2|mirzag|MultiMiTar|RNA22|TargetScan_v7_2
NID2	Q14112		hsa-miR-199a-3p	0.854077	14	Very High	BCmicrO|CoMeTa|Cupid|DIANA|MBStar|MirAncesTar|mirbase|miRDB_v6|MiRNATIP|MirTar2|mirzag|MultiMiTar|PACCMIT|TargetScan_v7_2
STMN1	P16949		hsa-miR-193b-3p	0.853997	15	Very High	BCmicrO|CoMeTa|DIANA|MBStar|MirAncesTar|miranda_May_2021|mirbase|miRcode|miRDB_v6|mirmap_May_2021|MiRNATIP|MirTar2|mirzag|PACCMIT|TargetScan_v7_2
COL12A1	Q99715		hsa-miR-15a-5p	0.853936	16	Very High	bitargeting_May_2021|Cupid|DIANA|MBStar|MirAncesTar|miranda_May_2021|miRDB_v6|mirmap_May_2021|MiRNATIP|MirSNPInTarget|miRTar2GO|MirTar2|mirzag|MultiMiTar|PACCMIT|TargetScan_v7_2
CAPRIN1	Q14444		hsa-miR-199b-5p	0.851215	18	Very High	BCmicrO|CoMeTa|Cupid|DIANA|MBStar|MirAncesTar|miranda_May_2021|mirCoX|miRDB_v6|MiRNATIP|MirSNPInTarget|miRTar2GO|MirTar2|mirzag|MultiMiTar|PACCMIT|RNA22|TargetScan_v7_2
CAPRIN1	Q14444		hsa-miR-199a-5p	0.848579	17	Very High	BCmicrO|CoMeTa|Cupid|DIANA|MBStar|MirAncesTar|miranda_May_2021|miRDB_v6|MiRNATIP|MirSNPInTarget|miRTar2GO|mirzag|MultiMiTar|PACCMIT|PITA_May_2021|RNA22|TargetScan_v7_2
ATP1B1	P05026		hsa-miR-137-3p	0.848295	14	Very High	BCmicrO|CoMeTa|Cupid|DIANA|MBStar|MirAncesTar|miranda_May_2021|mirbase|miRcode|miRDB_v6|MirTar2|mirzag|PACCMIT|TargetScan_v7_2
DDX3X	O00571		hsa-miR-19b-3p	0.848122	14	Very High	BCmicrO|CoMeTa|Cupid|DIANA|MirAncesTar|miranda_May_2021|MiRNATIP|miRTar2GO|MirTar2|mirzag|MultiMiTar|PACCMIT|RNA22|TargetScan_v7_2
NAMPT	P43490		hsa-miR-135a-5p	0.846089	12	Very High	BCmicrO|CoMeTa|Cupid|DIANA|MirAncesTar|miranda_May_2021|miRcode|MiRNATIP|miRTar2GO|mirzag|MultiMiTar|TargetScan_v7_2
FN1	P02751		hsa-miR-200b-3p	0.844866	15	Very High	BCmicrO|CoMeTa|Cupid|DIANA|MBStar|MirAncesTar|mirbase|miRDB_v6|MiRNATIP|MirSNPInTarget|miRTar2GO|MirTar2|mirzag|PACCMIT|TargetScan_v7_2
ACTN1	P12814		hsa-miR-129-5p	0.843802	15	Very High	BCmicrO|CoMeTa|Cupid|DIANA|MBStar|MirAncesTar|miranda_May_2021|miRcode|miRDB_v6|MiRNATIP|MirTar2|mirzag|PACCMIT|RNA22|TargetScan_v7_2
DDX3X	O00571		hsa-miR-181b-5p	0.843642	15	Very High	BCmicrO|bitargeting_May_2021|CoMeTa|Cupid|MBStar|MirAncesTar|miranda_May_2021|MiRNATIP|MirSNPInTarget|miRTar2GO|MirTar2|mirzag|PACCMIT|PITA_May_2021|TargetScan_v7_2
FN1	P02751		hsa-miR-200c-3p	0.843039	15	Very High	BCmicrO|CoMeTa|Cupid|DIANA|MBStar|MirAncesTar|mirbase|miRDB_v6|MiRNATIP|MirSNPInTarget|miRTar2GO|MirTar2|mirzag|PACCMIT|TargetScan_v7_2
DDX3X	O00571		hsa-miR-135a-5p	0.842348	15	Very High	BCmicrO|CoMeTa|Cupid|DIANA|MBStar|MirAncesTar|miranda_May_2021|miRcode|MiRNATIP|miRTar2GO|MirTar2|mirzag|MultiMiTar|PACCMIT|TargetScan_v7_2
HSPA1B	P0DMV9		hsa-miR-449a	0.841999	14	Very High	BCmicrO|CoMeTa|Cupid|DIANA|MBStar|MirAncesTar|miranda_May_2021|mirbase|miRDB_v6|MiRNATIP|miRTar2GO|MirTar2|mirzag|TargetScan_v7_2
NAMPT	P43490		hsa-miR-26b-5p	0.841658	15	Very High	BCmicrO|bitargeting_May_2021|CoMeTa|Cupid|DIANA|MBStar|MirAncesTar|miranda_May_2021|mirCoX|MiRNATIP|MirTar2|mirzag|MultiMiTar|PACCMIT|TargetScan_v7_2
NID2	Q14112		hsa-miR-199b-3p	0.841648	14	Very High	BCmicrO|CoMeTa|Cupid|DIANA|MBStar|MirAncesTar|miRDB_v6|MiRNATIP|MirTar2|mirzag|MultiMiTar|PACCMIT|RNA22|TargetScan_v7_2
DDX3X	O00571		hsa-miR-19a-3p	0.841412	13	High	BCmicrO|CoMeTa|Cupid|DIANA|MirAncesTar|miranda_May_2021|MiRNATIP|miRTar2GO|MirTar2|mirzag|MultiMiTar|PACCMIT|TargetScan_v7_2
TARDBP	Q13148		hsa-miR-302d-3p	0.840638	16	Very High	BCmicrO|bitargeting_May_2021|CoMeTa|DIANA|MBStar|MirAncesTar|miranda_May_2021|miRDB_v6|MiRNATIP|miRTar2GO|MirTar2|mirzag|MultiMiTar|PACCMIT|RNA22|TargetScan_v7_2
DDX5	P17844		hsa-miR-106a-5p	0.840324	15	High	BCmicrO|CoMeTa|Cupid|DIANA|MBStar|MirAncesTar|miranda_May_2021|mirbase|miRDB_v6|MiRNATIP|miRTar2GO|MirTar2|mirzag|PACCMIT|TargetScan_v7_2
LRP1	Q07954		hsa-miR-205-5p	0.840197	13	Very High	CoMeTa|Cupid|MirAncesTar|miranda_May_2021|mirbase|miRcode|miRDB_v6|MiRNATIP|MirTar2|mirzag|PACCMIT|RNA22|TargetScan_v7_2
CAPZA1	P52907		hsa-miR-30e-5p	0.839888	13	Very High	CoMeTa|Cupid|DIANA|MirAncesTar|miranda_May_2021|miRDB_v6|mirmap_May_2021|MiRNATIP|miRTar2GO|MirTar2|mirzag|PACCMIT|TargetScan_v7_2
FBN1	P35555		hsa-miR-25-3p	0.839262	15	Very High	BCmicrO|bitargeting_May_2021|CoMeTa|Cupid|DIANA|MBStar|MirAncesTar|miranda_May_2021|miRcode|miRDB_v6|MiRNATIP|MirTar2|mirzag|PACCMIT|TargetScan_v7_2
CAPRIN1	Q14444		hsa-miR-193b-3p	0.839187	14	Very High	BCmicrO|CoMeTa|Cupid|DIANA|MBStar|MirAncesTar|miranda_May_2021|miRcode|miRDB_v6|MiRNATIP|miRTar2GO|MirTar2|PACCMIT|TargetScan_v7_2
HSPD1	P10809		hsa-miR-1-3p	0.838562	14	Very High	BCmicrO|bitargeting_May_2021|CoMeTa|DIANA|MirAncesTar|miranda_May_2021|mirbase|miRDB_v6|MiRNATIP|MirSNPInTarget|MirTar2|mirzag|PACCMIT|TargetScan_v7_2
DDX3X	O00571		hsa-miR-25-3p	0.838469	14	Very High	BCmicrO|CoMeTa|Cupid|DIANA|MBStar|MirAncesTar|miranda_May_2021|miRcode|MiRNATIP|miRTar2GO|MirTar2|mirzag|PACCMIT|TargetScan_v7_2
DDX3X	O00571		hsa-miR-181c-5p	0.838457	14	Very High	BCmicrO|bitargeting_May_2021|CoMeTa|Cupid|MBStar|MirAncesTar|miranda_May_2021|MiRNATIP|MirSNPInTarget|miRTar2GO|MirTar2|mirzag|PACCMIT|TargetScan_v7_2
CAPZA1	P52907		hsa-miR-30a-5p	0.838402	13	Very High	CoMeTa|Cupid|DIANA|MirAncesTar|miranda_May_2021|miRDB_v6|mirmap_May_2021|MiRNATIP|miRTar2GO|MirTar2|mirzag|PACCMIT|TargetScan_v7_2
CAPZA1	P52907		hsa-miR-421	0.836954	15	Very High	BCmicrO|CoMeTa|Cupid|DIANA|MBStar|MirAncesTar|miranda_May_2021|mirbase|miRDB_v6|MirSNPInTarget|miRTar2GO|MirTar2|mirzag|PACCMIT|TargetScan_v7_2
SLC25A5	P05141		hsa-miR-137-3p	0.836083	14	Very High	BCmicrO|CoMeTa|DIANA|MirAncesTar|miranda_May_2021|mirbase|miRcode|miRDB_v6|MiRNATIP|MirSNPInTarget|MirTar2|mirzag|PACCMIT|TargetScan_v7_2
CAPZA1	P52907		hsa-miR-27b-3p	0.835477	14	Very High	BCmicrO|bitargeting_May_2021|CoMeTa|Cupid|DIANA|MirAncesTar|miranda_May_2021|miRDB_v6|MiRNATIP|miRTar2GO|MirTar2|mirzag|PACCMIT|TargetScan_v7_2
DDX3X	O00571		hsa-miR-181d-5p	0.835462	14	Very High	BCmicrO|bitargeting_May_2021|CoMeTa|Cupid|MBStar|MirAncesTar|miranda_May_2021|MiRNATIP|MirSNPInTarget|miRTar2GO|MirTar2|mirzag|PACCMIT|TargetScan_v7_2
TARDBP	Q13148		hsa-miR-142-3p	0.83535	16	Very High	BCmicrO|bitargeting_May_2021|CoMeTa|Cupid|DIANA|MBStar|MirAncesTar|miranda_May_2021|miRcode|miRDB_v6|MiRNATIP|miRTar2GO|MirTar2|mirzag|MultiMiTar|PACCMIT
DDX3X	O00571		hsa-miR-181a-5p	0.835159	14	Very High	BCmicrO|bitargeting_May_2021|CoMeTa|Cupid|MBStar|MirAncesTar|miranda_May_2021|MiRNATIP|MirSNPInTarget|miRTar2GO|MirTar2|mirzag|PACCMIT|TargetScan_v7_2
CA2	P00918		hsa-miR-23b-3p	0.835055	12	Very High	BCmicrO|CoMeTa|DIANA|MirAncesTar|miranda_May_2021|miRcode|miRDB_v6|MiRNATIP|MirTar2|mirzag|PACCMIT|TargetScan_v7_2
COL15A1	P39059		hsa-miR-29c-3p	0.834174	14	Very High	BCmicrO|CoMeTa|Cupid|DIANA|MBStar|MirAncesTar|miranda_May_2021|mirbase|miRDB_v6|mirmap_May_2021|MiRNATIP|MirTar2|PACCMIT|TargetScan_v7_2
TARDBP	Q13148		hsa-miR-372-3p	0.833635	15	Very High	CoMeTa|DIANA|MBStar|MirAncesTar|miranda_May_2021|miRcode|miRDB_v6|MiRNATIP|miRTar2GO|MirTar2|mirzag|MultiMiTar|PACCMIT|RNA22|TargetScan_v7_2
DDX5	P17844		hsa-miR-141-3p	0.8328	14	Very High	BCmicrO|CoMeTa|Cupid|DIANA|MirAncesTar|miranda_May_2021|mirbase|miRcode|mirCoX|miRTar2GO|mirzag|PACCMIT|RNA22|TargetScan_v7_2
DDX3X	O00571		hsa-miR-363-3p	0.832773	13	Very High	BCmicrO|CoMeTa|Cupid|DIANA|MBStar|MirAncesTar|miRcode|MiRNATIP|miRTar2GO|MirTar2|mirzag|PACCMIT|TargetScan_v7_2
DDX3X	O00571		hsa-miR-455-5p	0.83261	12	Very High	BCmicrO|CoMeTa|Cupid|MBStar|MirAncesTar|miRcode|miRTar2GO|MirTar2|mirzag|MultiMiTar|PACCMIT|TargetScan_v7_2
CA2	P00918		hsa-miR-23a-3p	0.83168	12	Very High	BCmicrO|CoMeTa|Cupid|DIANA|MirAncesTar|miranda_May_2021|miRDB_v6|MiRNATIP|MirTar2|mirzag|PACCMIT|TargetScan_v7_2
COL15A1	P39059		hsa-miR-98-5p	0.830575	16	High	BCmicrO|bitargeting_May_2021|CoMeTa|Cupid|DIANA|MirAncesTar|miranda_May_2021|mirbase|miRcode|MiRNATIP|miRTar2GO|mirzag|MultiMiTar|PITA_May_2021|RNA22|TargetScan_v7_2
NAMPT	P43490		hsa-miR-206	0.830496	15	Very High	BCmicrO|CoMeTa|Cupid|DIANA|MBStar|MirAncesTar|miranda_May_2021|miRcode|mirCoX|MiRNATIP|miRTar2GO|mirzag|MultiMiTar|PACCMIT|TargetScan_v7_2
NT5E	P21589		hsa-miR-193b-3p	0.830364	14	Very High	BCmicrO|CoMeTa|Cupid|DIANA|MBStar|MirAncesTar|miranda_May_2021|miRcode|miRDB_v6|MiRNATIP|miRTar2GO|MirTar2|mirzag|TargetScan_v7_2
DDX5	P17844		hsa-miR-519d-3p	0.829923	15	High	BCmicrO|CoMeTa|DIANA|MBStar|MirAncesTar|miranda_May_2021|mirbase|miRcode|miRDB_v6|MiRNATIP|miRTar2GO|MirTar2|mirzag|PACCMIT|TargetScan_v7_2
SYNCRIP	O60506		hsa-miR-182-5p	0.829702	14	Very High	BCmicrO|bitargeting_May_2021|CoMeTa|Cupid|DIANA|MBStar|MirAncesTar|miranda_May_2021|miRcode|MiRNATIP|MirTar2|mirzag|PITA_May_2021|TargetScan_v7_2
SYNCRIP	O60506		hsa-miR-98-5p	0.829304	15	High	BCmicrO|bitargeting_May_2021|CoMeTa|Cupid|DIANA|MBStar|MirAncesTar|miranda_May_2021|miRcode|mirmap_May_2021|MiRNATIP|miRTar2GO|mirzag|RNA22|TargetScan_v7_2
COL12A1	Q99715		hsa-miR-34c-5p	0.828623	17	Very High	BCmicrO|bitargeting_May_2021|Cupid|DIANA|MBStar|MirAncesTar|miranda_May_2021|mirbase|miRDB_v6|MiRNATIP|miRTar2GO|MirTar2|mirzag|MultiMiTar|PACCMIT|RNA22|TargetScan_v7_2
STMN1	P16949		hsa-miR-222-3p	0.827662	16	Very High	BCmicrO|CoMeTa|DIANA|MBStar|MirAncesTar|miranda_May_2021|mirbase|miRcode|mirCoX|miRDB_v6|MiRNATIP|MirTar2|mirzag|PACCMIT|RNA22|TargetScan_v7_2
TARDBP	Q13148		hsa-miR-302a-3p	0.827513	16	Very High	BCmicrO|bitargeting_May_2021|Cupid|DIANA|MBStar|MirAncesTar|miranda_May_2021|miRDB_v6|MiRNATIP|miRTar2GO|MirTar2|mirzag|MultiMiTar|PACCMIT|RNA22|TargetScan_v7_2
CAPRIN1	Q14444		hsa-miR-320a-3p	0.827189	15	Very High	BCmicrO|CoMeTa|Cupid|DIANA|MBStar|MirAncesTar|miranda_May_2021|miRDB_v6|MiRNATIP|miRTar2GO|MirTar2|mirzag|PACCMIT|RNA22|TargetScan_v7_2
FBN1	P35555		hsa-miR-92a-3p	0.826879	16	Very High	BCmicrO|bitargeting_May_2021|CoMeTa|Cupid|DIANA|MBStar|MirAncesTar|miranda_May_2021|mirbase|miRDB_v6|MiRNATIP|MirTar2|mirzag|PACCMIT|PITA_May_2021|TargetScan_v7_2
ATP1B1	P05026		hsa-miR-9-5p	0.826355	14	Very High	BCmicrO|CoMeTa|Cupid|DIANA|MBStar|MirAncesTar|miranda_May_2021|miRcode|miRDB_v6|MiRNATIP|MirTar2|mirzag|PACCMIT|TargetScan_v7_2
CAPRIN1	Q14444		hsa-miR-193a-3p	0.82507	14	Very High	BCmicrO|CoMeTa|Cupid|DIANA|MBStar|MirAncesTar|miranda_May_2021|miRcode|miRDB_v6|MiRNATIP|miRTar2GO|MirTar2|PACCMIT|TargetScan_v7_2
TARDBP	Q13148		hsa-miR-330-3p	0.824617	17	Very High	BCmicrO|bitargeting_May_2021|CoMeTa|Cupid|DIANA|MirAncesTar|miranda_May_2021|mirbase|miRDB_v6|mirmap_May_2021|MiRNATIP|miRTar2GO|MirTar2|mirzag|MultiMiTar|PACCMIT|TargetScan_v7_2
CAPZA1	P52907		hsa-miR-144-3p	0.822683	15	Very High	BCmicrO|CoMeTa|Cupid|DIANA|MBStar|MirAncesTar|miranda_May_2021|miRcode|mirCoX|MirSNPInTarget|miRTar2GO|mirzag|MultiMiTar|PACCMIT|TargetScan_v7_2
DDX3X	O00571		hsa-miR-15a-5p	0.821149	14	High	CoMeTa|Cupid|DIANA|MBStar|MirAncesTar|miranda_May_2021|mirmap_May_2021|MiRNATIP|miRTar2GO|MirTar2|mirzag|MultiMiTar|PACCMIT|TargetScan_v7_2
DDX3X	O00571		hsa-miR-382-5p	0.81986	13	Very High	BCmicrO|CoMeTa|Cupid|DIANA|MBStar|MirAncesTar|miranda_May_2021|MiRNATIP|MirTar2|mirzag|MultiMiTar|PACCMIT|TargetScan_v7_2
DDX3X	O00571		hsa-miR-139-5p	0.818051	14	Very High	BCmicrO|CoMeTa|Cupid|MBStar|MirAncesTar|miranda_May_2021|miRcode|mirCoX|MiRNATIP|MirSNPInTarget|miRTar2GO|MirTar2|mirzag|TargetScan_v7_2
ATP1B1	P05026		hsa-miR-142-5p	0.817862	17	Very High	bitargeting_May_2021|CoMeTa|Cupid|DIANA|MBStar|MirAncesTar|miranda_May_2021|mirbase|miRDB_v6|MiRNATIP|MirSNPInTarget|MirTar2|mirzag|PACCMIT|PITA_May_2021|RNA22|TargetScan_v7_2
FN1	P02751		hsa-miR-429	0.81742	15	Very High	CoMeTa|Cupid|DIANA|MBStar|MirAncesTar|miranda_May_2021|mirbase|miRcode|miRDB_v6|MiRNATIP|MirSNPInTarget|MirTar2|mirzag|PACCMIT|TargetScan_v7_2
ATP1B1	P05026		hsa-miR-135b-5p	0.817379	16	Very High	BCmicrO|CoMeTa|Cupid|DIANA|MBStar|MirAncesTar|miranda_May_2021|miRDB_v6|MiRNATIP|MirSNPInTarget|miRTar2GO|MirTar2|mirzag|MultiMiTar|PACCMIT|TargetScan_v7_2
GATM	P50440		hsa-miR-30c-5p	0.81715	13	High	BCmicrO|CoMeTa|Cupid|DIANA|MBStar|MirAncesTar|miranda_May_2021|miRDB_v6|MiRNATIP|MirTar2|mirzag|PACCMIT|TargetScan_v7_2
CAPRIN1	Q14444		hsa-miR-23a-3p	0.816797	15	Very High	BCmicrO|CoMeTa|Cupid|DIANA|MBStar|MirAncesTar|miranda_May_2021|miRDB_v6|MiRNATIP|miRTar2GO|MirTar2|mirzag|PACCMIT|RNA22|TargetScan_v7_2
TARDBP	Q13148		hsa-miR-186-5p	0.816709	14	Very High	BCmicrO|CoMeTa|Cupid|DIANA|MBStar|MirAncesTar|miranda_May_2021|miRDB_v6|mirmap_May_2021|MiRNATIP|miRTar2GO|MirTar2|mirzag|PACCMIT
NAMPT	P43490		hsa-miR-182-5p	0.816663	13	High	BCmicrO|CoMeTa|Cupid|DIANA|MBStar|MirAncesTar|miranda_May_2021|miRcode|MiRNATIP|MirSNPInTarget|mirzag|MultiMiTar|TargetScan_v7_2
GATM	P50440		hsa-miR-30b-5p	0.81659	13	High	BCmicrO|CoMeTa|Cupid|DIANA|MBStar|MirAncesTar|miranda_May_2021|miRDB_v6|MiRNATIP|MirTar2|mirzag|PACCMIT|TargetScan_v7_2
DDX3X	O00571		hsa-miR-495-3p	0.816308	13	Very High	BCmicrO|CoMeTa|Cupid|DIANA|MBStar|MirAncesTar|miranda_May_2021|mirmap_May_2021|MiRNATIP|MirTar2|mirzag|PACCMIT|TargetScan_v7_2
DDX3X	O00571		hsa-miR-32-5p	0.816196	13	High	CoMeTa|Cupid|DIANA|MBStar|MirAncesTar|miRcode|MiRNATIP|miRTar2GO|MirTar2|mirzag|PACCMIT|RNA22|TargetScan_v7_2
ATP1B1	P05026		hsa-miR-181a-5p	0.815983	13	Very High	BCmicrO|CoMeTa|Cupid|DIANA|MBStar|MirAncesTar|miranda_May_2021|miRDB_v6|MiRNATIP|MirTar2|mirzag|PACCMIT|TargetScan_v7_2
CTSB	P07858		hsa-miR-96-5p	0.814887	13	Very High	BCmicrO|bitargeting_May_2021|CoMeTa|DIANA|MBStar|MirAncesTar|miranda_May_2021|miRcode|MiRNATIP|mirzag|MultiMiTar|PACCMIT|TargetScan_v7_2
FBN1	P35555		hsa-miR-520f-3p	0.814771	14	Very High	BCmicrO|bitargeting_May_2021|CoMeTa|MBStar|MirAncesTar|miranda_May_2021|mirbase|miRDB_v6|MiRNATIP|MirSNPInTarget|MirTar2|mirzag|MultiMiTar|TargetScan_v7_2
ALDH4A1	P30038		hsa-miR-128-3p	0.814751	13	Very High	BCmicrO|bitargeting_May_2021|CoMeTa|Cupid|DIANA|MirAncesTar|miranda_May_2021|miRcode|miRDB_v6|MiRNATIP|MirTar2|mirzag|TargetScan_v7_2
DDX3X	O00571		hsa-miR-199b-5p	0.814708	16	Very High	BCmicrO|bitargeting_May_2021|CoMeTa|Cupid|DIANA|MirAncesTar|miranda_May_2021|mirCoX|MiRNATIP|miRTar2GO|MirTar2|mirzag|MultiMiTar|PACCMIT|RNA22|TargetScan_v7_2
FN1	P02751		hsa-miR-1-3p	0.814445	14	Very High	BCmicrO|CoMeTa|Cupid|DIANA|MBStar|MirAncesTar|miranda_May_2021|mirbase|miRDB_v6|MiRNATIP|MirTar2|mirzag|PACCMIT|TargetScan_v7_2
DDX5	P17844		hsa-miR-205-5p	0.814135	15	Very High	bitargeting_May_2021|CoMeTa|DIANA|MirAncesTar|miranda_May_2021|mirbase|miRcode|miRDB_v6|MiRNATIP|MirTar2|mirzag|PACCMIT|PITA_May_2021|RNA22|TargetScan_v7_2
DDX3X	O00571		hsa-miR-186-5p	0.813973	15	Very High	BCmicrO|bitargeting_May_2021|CoMeTa|Cupid|DIANA|MBStar|MirAncesTar|miranda_May_2021|mirmap_May_2021|MiRNATIP|miRTar2GO|MirTar2|mirzag|PACCMIT|TargetScan_v7_2
GATM	P50440		hsa-miR-30d-5p	0.81379	13	High	BCmicrO|CoMeTa|Cupid|DIANA|MBStar|MirAncesTar|miranda_May_2021|miRDB_v6|MiRNATIP|MirTar2|mirzag|PACCMIT|TargetScan_v7_2
TARDBP	Q13148		hsa-miR-454-3p	0.813198	16	High	BCmicrO|bitargeting_May_2021|CoMeTa|Cupid|MBStar|MirAncesTar|miranda_May_2021|miRcode|MiRNATIP|miRTar2GO|MirTar2|mirzag|PACCMIT|PITA_May_2021|RNA22|TargetScan_v7_2
HSPA1B	P0DMV9		hsa-miR-449b-5p	0.812406	13	Very High	BCmicrO|CoMeTa|Cupid|DIANA|MBStar|MirAncesTar|miranda_May_2021|mirbase|miRDB_v6|miRTar2GO|MirTar2|mirzag|TargetScan_v7_2
DDX3X	O00571		hsa-miR-29c-3p	0.811829	14	Very High	BCmicrO|bitargeting_May_2021|CoMeTa|Cupid|DIANA|MirAncesTar|miranda_May_2021|mirmap_May_2021|MiRNATIP|miRTar2GO|MirTar2|mirzag|PACCMIT|TargetScan_v7_2
DDX5	P17844		hsa-miR-548d-3p	0.811702	14	Very High	BCmicrO|CoMeTa|Cupid|DIANA|MBStar|MirAncesTar|miranda_May_2021|miRDB_v6|mirmap_May_2021|MiRNATIP|MirSNPInTarget|MirTar2|mirzag|PACCMIT
FBN1	P35555		hsa-miR-32-5p	0.811349	13	High	CoMeTa|Cupid|DIANA|MBStar|MirAncesTar|mirbase|miRcode|miRDB_v6|MiRNATIP|MirTar2|mirzag|PACCMIT|TargetScan_v7_2
RAB1B	Q9H0U4		hsa-miR-103a-3p	0.811061	15	High	BCmicrO|CoMeTa|DIANA|MirAncesTar|miranda_May_2021|miRcode|miRDB_v6|mirmap_May_2021|MiRNATIP|miRTar2GO|mirzag|MultiMiTar|PACCMIT|RNA22|TargetScan_v7_2
CAPZA1	P52907		hsa-miR-373-3p	0.81103	15	High	BCmicrO|bitargeting_May_2021|CoMeTa|Cupid|DIANA|MirAncesTar|miranda_May_2021|miRcode|MiRNATIP|miRTar2GO|mirzag|MultiMiTar|PACCMIT|PITA_May_2021|TargetScan_v7_2
CAPRIN1	Q14444		hsa-miR-320c	0.810494	15	Very High	BCmicrO|CoMeTa|Cupid|DIANA|MBStar|MirAncesTar|miranda_May_2021|miRDB_v6|MiRNATIP|miRTar2GO|MirTar2|mirzag|PACCMIT|RNA22|TargetScan_v7_2
RAB1B	Q9H0U4		hsa-miR-107	0.808737	15	High	BCmicrO|CoMeTa|DIANA|MirAncesTar|miranda_May_2021|miRcode|miRDB_v6|mirmap_May_2021|MiRNATIP|miRTar2GO|mirzag|MultiMiTar|PACCMIT|RNA22|TargetScan_v7_2
TARDBP	Q13148		hsa-miR-181b-5p	0.808651	15	Very High	BCmicrO|CoMeTa|Cupid|MBStar|MirAncesTar|miranda_May_2021|miRDB_v6|MiRNATIP|MirSNPInTarget|miRTar2GO|MirTar2|mirzag|PACCMIT|PITA_May_2021|TargetScan_v7_2
COL15A1	P39059		hsa-miR-29b-3p	0.80838	14	Very High	CoMeTa|Cupid|DIANA|MBStar|MirAncesTar|miranda_May_2021|mirbase|miRDB_v6|mirmap_May_2021|MiRNATIP|MirTar2|PACCMIT|RNA22|TargetScan_v7_2
SYNCRIP	O60506		hsa-miR-494-3p	0.807983	14	Very High	BCmicrO|CoMeTa|Cupid|DIANA|MBStar|MirAncesTar|miranda_May_2021|mirmap_May_2021|MiRNATIP|MirSNPInTarget|MirTar2|mirzag|PACCMIT|TargetScan_v7_2
HSPA1B	P0DMV9		hsa-miR-34a-5p	0.807959	12	Very High	BCmicrO|CoMeTa|Cupid|DIANA|MirAncesTar|miranda_May_2021|mirbase|miRDB_v6|MiRNATIP|MirTar2|mirzag|TargetScan_v7_2
FTL	P02792		hsa-miR-22-3p	0.807851	16	Very High	BCmicrO|bitargeting_May_2021|CoMeTa|DIANA|MirAncesTar|miranda_May_2021|mirbase|miRcode|mirCoX|miRDB_v6|MiRNATIP|MirSNPInTarget|miRTar2GO|mirzag|RNA22|TargetScan_v7_2
COL15A1	P39059		hsa-miR-29a-3p	0.807849	14	Very High	CoMeTa|Cupid|DIANA|MBStar|MirAncesTar|miranda_May_2021|mirbase|mirCoX|miRDB_v6|mirmap_May_2021|MiRNATIP|MirTar2|PACCMIT|TargetScan_v7_2
ATP1B1	P05026		hsa-miR-181b-5p	0.807704	13	Very High	BCmicrO|CoMeTa|Cupid|DIANA|MBStar|MirAncesTar|miranda_May_2021|miRDB_v6|MiRNATIP|MirTar2|mirzag|PACCMIT|TargetScan_v7_2
ATP1B1	P05026		hsa-miR-144-3p	0.80719	10	High	BCmicrO|CoMeTa|Cupid|DIANA|MBStar|miRcode|mirCoX|miRDB_v6|mirzag|TargetScan_v7_2
ATP1B1	P05026		hsa-miR-33a-5p	0.806982	18	Very High	BCmicrO|bitargeting_May_2021|CoMeTa|Cupid|DIANA|MBStar|MirAncesTar|miranda_May_2021|miRDB_v6|MirSNPInTarget|miRTar2GO|MirTar2|mirzag|MultiMiTar|PACCMIT|PITA_May_2021|RNA22|TargetScan_v7_2
ABAT	P80404		hsa-miR-96-5p	0.806607	16	High	BCmicrO|bitargeting_May_2021|CoMeTa|Cupid|DIANA|MBStar|MirAncesTar|miranda_May_2021|miRcode|MiRNATIP|MirTar2|mirzag|MultiMiTar|PACCMIT|RNA22|TargetScan_v7_2
TARDBP	Q13148		hsa-miR-301b-3p	0.806592	13	High	BCmicrO|bitargeting_May_2021|CoMeTa|Cupid|MBStar|MirAncesTar|miranda_May_2021|miRcode|MiRNATIP|mirzag|MultiMiTar|PACCMIT|TargetScan_v7_2
DDX5	P17844		hsa-miR-200a-3p	0.806468	13	Very High	BCmicrO|bitargeting_May_2021|CoMeTa|Cupid|DIANA|MirAncesTar|miranda_May_2021|mirbase|miRcode|miRTar2GO|mirzag|PACCMIT|TargetScan_v7_2
TARDBP	Q13148		hsa-miR-520c-3p	0.805737	15	Very High	BCmicrO|CoMeTa|DIANA|MBStar|MirAncesTar|miranda_May_2021|miRDB_v6|MiRNATIP|miRTar2GO|MirTar2|mirzag|MultiMiTar|PACCMIT|RNA22|TargetScan_v7_2
CAPRIN1	Q14444		hsa-miR-498-5p	0.804628	15	Very High	BCmicrO|CoMeTa|Cupid|DIANA|MBStar|MirAncesTar|miranda_May_2021|mirbase|miRDB_v6|MiRNATIP|MirSNPInTarget|miRTar2GO|MirTar2|mirzag|MultiMiTar
DDX5	P17844		hsa-miR-106b-5p	0.804581	13	High	BCmicrO|CoMeTa|Cupid|DIANA|MBStar|MirAncesTar|miranda_May_2021|miRDB_v6|miRTar2GO|MirTar2|mirzag|PACCMIT|TargetScan_v7_2
TARDBP	Q13148		hsa-miR-362-3p	0.803936	14	Very High	BCmicrO|bitargeting_May_2021|CoMeTa|Cupid|DIANA|MBStar|MirAncesTar|mirbase|mirmap_May_2021|MiRNATIP|MirTar2|mirzag|PACCMIT|TargetScan_v7_2
NAMPT	P43490		hsa-miR-26a-5p	0.803787	13	High	BCmicrO|bitargeting_May_2021|CoMeTa|DIANA|MBStar|MirAncesTar|miranda_May_2021|MiRNATIP|MirTar2|mirzag|MultiMiTar|PACCMIT|TargetScan_v7_2
DDX3X	O00571		hsa-miR-92a-3p	0.803687	13	Very High	BCmicrO|CoMeTa|Cupid|DIANA|MBStar|MirAncesTar|miranda_May_2021|MiRNATIP|miRTar2GO|MirTar2|mirzag|PACCMIT|TargetScan_v7_2
DDX3X	O00571		hsa-miR-92b-3p	0.803121	14	Very High	BCmicrO|CoMeTa|Cupid|DIANA|MBStar|MirAncesTar|miranda_May_2021|MiRNATIP|miRTar2GO|MirTar2|mirzag|PACCMIT|PITA_May_2021|TargetScan_v7_2
CAPRIN1	Q14444		hsa-miR-212-3p	0.801499	16	Very High	BCmicrO|CoMeTa|DIANA|MBStar|MirAncesTar|miRcode|mirCoX|miRDB_v6|mirmap_May_2021|MiRNATIP|miRTar2GO|MirTar2|mirzag|MultiMiTar|PACCMIT|TargetScan_v7_2
DDX3X	O00571		hsa-miR-137-3p	0.801462	13	Very High	BCmicrO|CoMeTa|DIANA|MBStar|MirAncesTar|miranda_May_2021|miRcode|MiRNATIP|MirSNPInTarget|MirTar2|mirzag|MultiMiTar|TargetScan_v7_2
NAMPT	P43490		hsa-miR-1-3p	0.801385	13	Very High	BCmicrO|CoMeTa|Cupid|DIANA|MBStar|MirAncesTar|miranda_May_2021|MiRNATIP|miRTar2GO|mirzag|MultiMiTar|PACCMIT|TargetScan_v7_2
NID2	Q14112		hsa-miR-98-5p	0.801041	15	High	BCmicrO|CoMeTa|Cupid|DIANA|MBStar|MirAncesTar|miranda_May_2021|mirbase|miRcode|miRDB_v6|MiRNATIP|mirzag|MultiMiTar|RNA22|TargetScan_v7_2
KCTD12	Q96CX2		hsa-miR-224-5p	0.800966	15	Very High	BCmicrO|bitargeting_May_2021|CoMeTa|Cupid|DIANA|MBStar|MirAncesTar|miranda_May_2021|MiRNATIP|MirTar2|mirzag|MultiMiTar|PACCMIT|RNA22|TargetScan_v7_2
EIF2S3	P41091		hsa-miR-137-3p	0.800802	14	High	BCmicrO|CoMeTa|DIANA|MBStar|MirAncesTar|miranda_May_2021|miRcode|miRDB_v6|MiRNATIP|MirSNPInTarget|MirTar2|mirzag|PACCMIT|TargetScan_v7_2
TARDBP	Q13148		hsa-miR-181d-5p	0.800524	15	Very High	BCmicrO|CoMeTa|Cupid|MBStar|MirAncesTar|miranda_May_2021|miRDB_v6|MiRNATIP|MirSNPInTarget|miRTar2GO|MirTar2|mirzag|PACCMIT|PITA_May_2021|TargetScan_v7_2
TARDBP	Q13148		hsa-miR-302c-3p	0.799583	15	Very High	BCmicrO|bitargeting_May_2021|Cupid|DIANA|MBStar|MirAncesTar|miranda_May_2021|miRDB_v6|MiRNATIP|miRTar2GO|MirTar2|mirzag|MultiMiTar|PACCMIT|RNA22
ERP29	P30040		hsa-let-7e-5p	0.798284	16	High	BCmicrO|bitargeting_May_2021|CoMeTa|Cupid|DIANA|MBStar|MirAncesTar|miranda_May_2021|miRDB_v6|MiRNATIP|MirSNPInTarget|mirzag|MultiMiTar|PITA_May_2021|RNA22|TargetScan_v7_2
STMN1	P16949		hsa-miR-221-3p	0.798156	16	Very High	BCmicrO|CoMeTa|DIANA|MBStar|MirAncesTar|miranda_May_2021|mirbase|miRcode|mirCoX|miRDB_v6|MiRNATIP|MirTar2|mirzag|PACCMIT|RNA22|TargetScan_v7_2
DDX5	P17844		hsa-miR-607	0.797972	13	Very High	BCmicrO|CoMeTa|Cupid|DIANA|MBStar|MirAncesTar|miranda_May_2021|mirbase|miRDB_v6|MiRNATIP|MirTar2|mirzag|PACCMIT
FN1	P02751		hsa-miR-217-5p	0.797961	14	Very High	BCmicrO|CoMeTa|Cupid|DIANA|MirAncesTar|miranda_May_2021|miRcode|miRDB_v6|MirTar2|mirzag|MultiMiTar|PACCMIT|RNA22|TargetScan_v7_2
FN1	P02751		hsa-miR-199a-3p	0.797858	14	Very High	BCmicrO|bitargeting_May_2021|CoMeTa|Cupid|DIANA|MBStar|MirAncesTar|miRDB_v6|MiRNATIP|MirTar2|mirzag|MultiMiTar|PACCMIT|TargetScan_v7_2
ATP1B1	P05026		hsa-miR-223-3p	0.797508	14	Very High	BCmicrO|CoMeTa|Cupid|DIANA|MirAncesTar|mirbase|miRcode|mirCoX|miRDB_v6|MiRNATIP|MirSNPInTarget|mirzag|PACCMIT|TargetScan_v7_2
CAPRIN1	Q14444		hsa-miR-320b	0.796079	15	Very High	BCmicrO|CoMeTa|Cupid|DIANA|MBStar|MirAncesTar|miranda_May_2021|miRDB_v6|MiRNATIP|miRTar2GO|MirTar2|mirzag|PACCMIT|RNA22|TargetScan_v7_2
COL12A1	Q99715		hsa-miR-449a	0.795625	15	Very High	BCmicrO|Cupid|DIANA|MBStar|MirAncesTar|miranda_May_2021|miRDB_v6|MiRNATIP|miRTar2GO|MirTar2|mirzag|MultiMiTar|PACCMIT|RNA22|TargetScan_v7_2
CAPRIN1	Q14444		hsa-miR-132-3p	0.795393	16	Very High	bitargeting_May_2021|CoMeTa|DIANA|MBStar|MirAncesTar|miranda_May_2021|miRcode|miRDB_v6|mirmap_May_2021|MiRNATIP|miRTar2GO|MirTar2|mirzag|MultiMiTar|PACCMIT|TargetScan_v7_2
DDX5	P17844		hsa-miR-93-5p	0.794704	13	High	CoMeTa|Cupid|DIANA|MBStar|MirAncesTar|miranda_May_2021|miRcode|miRDB_v6|MiRNATIP|MirTar2|mirzag|PACCMIT|TargetScan_v7_2
CAPRIN1	Q14444		hsa-miR-548g-3p	0.794656	13	Very High	BCmicrO|CoMeTa|Cupid|DIANA|MBStar|MirAncesTar|miranda_May_2021|miRDB_v6|MiRNATIP|MirSNPInTarget|MirTar2|mirzag|PACCMIT
FN1	P02751		hsa-miR-1271-5p	0.79429	12	Very High	CoMeTa|Cupid|DIANA|MirAncesTar|miranda_May_2021|miRcode|miRDB_v6|MiRNATIP|MirTar2|mirzag|RNA22|TargetScan_v7_2
ATP1B1	P05026		hsa-miR-181c-5p	0.793809	12	Very High	BCmicrO|CoMeTa|DIANA|MBStar|MirAncesTar|miranda_May_2021|miRDB_v6|MiRNATIP|MirTar2|mirzag|PACCMIT|TargetScan_v7_2
DDX3X	O00571		hsa-miR-224-5p	0.793388	14	Very High	BCmicrO|CoMeTa|Cupid|DIANA|MBStar|MirAncesTar|miranda_May_2021|mirmap_May_2021|MiRNATIP|miRTar2GO|MirTar2|mirzag|MultiMiTar|TargetScan_v7_2
TARDBP	Q13148		hsa-miR-520d-3p	0.793269	15	Very High	BCmicrO|bitargeting_May_2021|CoMeTa|DIANA|MBStar|MirAncesTar|miranda_May_2021|miRDB_v6|MiRNATIP|MirTar2|mirzag|MultiMiTar|PACCMIT|RNA22|TargetScan_v7_2
DDX3X	O00571		hsa-miR-124-3p	0.79271	13	Very High	CoMeTa|Cupid|DIANA|MirAncesTar|miranda_May_2021|miRcode|mirmap_May_2021|MiRNATIP|miRTar2GO|MirTar2|mirzag|MultiMiTar|PACCMIT
CA2	P00918		hsa-miR-218-5p	0.792356	12	High	BCmicrO|CoMeTa|MBStar|MirAncesTar|mirbase|miRcode|miRDB_v6|MiRNATIP|miRTar2GO|MirTar2|mirzag|TargetScan_v7_2
NAMPT	P43490		hsa-miR-96-5p	0.791737	13	High	BCmicrO|CoMeTa|Cupid|DIANA|MBStar|MirAncesTar|miranda_May_2021|miRcode|MiRNATIP|miRTar2GO|mirzag|MultiMiTar|TargetScan_v7_2
DDX5	P17844		hsa-miR-33a-5p	0.791582	15	Very High	BCmicrO|bitargeting_May_2021|CoMeTa|Cupid|DIANA|MBStar|MirAncesTar|miranda_May_2021|mirbase|miRTar2GO|mirzag|MultiMiTar|PACCMIT|RNA22|TargetScan_v7_2
CAPRIN1	Q14444		hsa-miR-107	0.790999	17	High	BCmicrO|CoMeTa|Cupid|DIANA|MBStar|MirAncesTar|miranda_May_2021|miRcode|mirmap_May_2021|MiRNATIP|MirSNPInTarget|miRTar2GO|MirTar2|mirzag|MultiMiTar|PACCMIT|RNA22
GATM	P50440		hsa-miR-30e-5p	0.79052	12	High	CoMeTa|Cupid|DIANA|MBStar|MirAncesTar|miranda_May_2021|miRDB_v6|MiRNATIP|MirTar2|mirzag|PACCMIT|TargetScan_v7_2
ERP29	P30040		hsa-miR-98-5p	0.790514	15	High	BCmicrO|CoMeTa|Cupid|DIANA|MBStar|MirAncesTar|miranda_May_2021|miRcode|miRDB_v6|MiRNATIP|MirSNPInTarget|mirzag|MultiMiTar|RNA22|TargetScan_v7_2
FN1	P02751		hsa-miR-199b-3p	0.790114	15	Very High	BCmicrO|bitargeting_May_2021|CoMeTa|Cupid|DIANA|MBStar|MirAncesTar|miRDB_v6|MiRNATIP|MirTar2|mirzag|MultiMiTar|PACCMIT|RNA22|TargetScan_v7_2
CAPRIN1	Q14444		hsa-miR-204-5p	0.790094	14	Very High	BCmicrO|CoMeTa|DIANA|MirAncesTar|miranda_May_2021|miRcode|miRDB_v6|MiRNATIP|MirSNPInTarget|miRTar2GO|mirzag|PACCMIT|RNA22|TargetScan_v7_2
ERP29	P30040		hsa-let-7c-5p	0.789695	16	High	BCmicrO|bitargeting_May_2021|CoMeTa|Cupid|DIANA|MBStar|MirAncesTar|miranda_May_2021|miRDB_v6|MiRNATIP|MirSNPInTarget|mirzag|MultiMiTar|PITA_May_2021|RNA22|TargetScan_v7_2
DDX3X	O00571		hsa-miR-641	0.789637	13	Very High	BCmicrO|CoMeTa|Cupid|DIANA|MBStar|MirAncesTar|miranda_May_2021|mirmap_May_2021|MiRNATIP|MirTar2|mirzag|MultiMiTar|PACCMIT
SYNCRIP	O60506		hsa-miR-381-3p	0.789248	15	Very High	BCmicrO|CoMeTa|Cupid|DIANA|MBStar|MirAncesTar|miranda_May_2021|miRDB_v6|mirmap_May_2021|MiRNATIP|MirSNPInTarget|MirTar2|mirzag|MultiMiTar|PACCMIT
GBP1	P32455		hsa-miR-532-5p	0.788719	13	Very High	BCmicrO|bitargeting_May_2021|CoMeTa|DIANA|MBStar|MirAncesTar|miranda_May_2021|miRDB_v6|MiRNATIP|MirSNPInTarget|MirTar2|mirzag|TargetScan_v7_2
ACTN1	P12814		hsa-miR-19b-3p	0.788255	15	High	BCmicrO|CoMeTa|Cupid|DIANA|MBStar|MirAncesTar|miranda_May_2021|mirbase|miRDB_v6|MiRNATIP|MirSNPInTarget|miRTar2GO|mirzag|PACCMIT|TargetScan_v7_2
ATP1B1	P05026		hsa-miR-181d-5p	0.787734	13	Very High	BCmicrO|CoMeTa|Cupid|DIANA|MBStar|MirAncesTar|miranda_May_2021|miRDB_v6|MiRNATIP|MirTar2|mirzag|PACCMIT|TargetScan_v7_2
DDX3X	O00571		hsa-miR-582-5p	0.787511	14	Very High	BCmicrO|CoMeTa|Cupid|DIANA|MBStar|MirAncesTar|miranda_May_2021|MiRNATIP|miRTar2GO|MirTar2|mirzag|MultiMiTar|PACCMIT|TargetScan_v7_2
ERP29	P30040		hsa-let-7f-5p	0.786606	16	High	BCmicrO|bitargeting_May_2021|CoMeTa|Cupid|DIANA|MBStar|MirAncesTar|miranda_May_2021|miRDB_v6|MiRNATIP|MirSNPInTarget|mirzag|MultiMiTar|PITA_May_2021|RNA22|TargetScan_v7_2
CAPRIN1	Q14444		hsa-miR-106a-5p	0.78623	13	High	BCmicrO|CoMeTa|Cupid|DIANA|MBStar|MirAncesTar|miranda_May_2021|miRcode|MiRNATIP|miRTar2GO|MultiMiTar|RNA22|TargetScan_v7_2
NAMPT	P43490		hsa-miR-135b-5p	0.785689	11	Very High	BCmicrO|bitargeting_May_2021|CoMeTa|Cupid|DIANA|MirAncesTar|miranda_May_2021|MiRNATIP|mirzag|MultiMiTar|TargetScan_v7_2
FN1	P02751		hsa-miR-27a-3p	0.785296	14	High	BCmicrO|bitargeting_May_2021|CoMeTa|Cupid|DIANA|MirAncesTar|mirbase|miRcode|miRDB_v6|MiRNATIP|MirTar2|mirzag|RNA22|TargetScan_v7_2
TARDBP	Q13148		hsa-miR-23b-3p	0.785192	16	High	BCmicrO|bitargeting_May_2021|CoMeTa|Cupid|DIANA|MBStar|MirAncesTar|miranda_May_2021|mirbase|miRcode|miRDB_v6|MiRNATIP|miRTar2GO|mirzag|PITA_May_2021|TargetScan_v7_2
SYNCRIP	O60506		hsa-miR-300	0.784678	15	Very High	BCmicrO|CoMeTa|Cupid|DIANA|MBStar|MirAncesTar|miranda_May_2021|miRDB_v6|mirmap_May_2021|MiRNATIP|MirSNPInTarget|MirTar2|mirzag|MultiMiTar|PACCMIT
DDX3X	O00571		hsa-miR-135b-5p	0.784082	14	Very High	BCmicrO|CoMeTa|Cupid|DIANA|MBStar|MirAncesTar|miranda_May_2021|MiRNATIP|miRTar2GO|MirTar2|mirzag|MultiMiTar|PACCMIT|TargetScan_v7_2
KCTD12	Q96CX2		hsa-miR-137-3p	0.784081	12	High	BCmicrO|CoMeTa|Cupid|DIANA|MBStar|MirAncesTar|miranda_May_2021|miRcode|miRDB_v6|MiRNATIP|PACCMIT|TargetScan_v7_2
SYNCRIP	O60506		hsa-let-7i-5p	0.783776	14	High	BCmicrO|bitargeting_May_2021|CoMeTa|Cupid|DIANA|MBStar|MirAncesTar|miranda_May_2021|mirmap_May_2021|MiRNATIP|miRTar2GO|mirzag|RNA22|TargetScan_v7_2
SYNCRIP	O60506		hsa-let-7b-5p	0.783027	15	High	BCmicrO|bitargeting_May_2021|CoMeTa|Cupid|DIANA|MBStar|MirAncesTar|miranda_May_2021|mirbase|mirmap_May_2021|MiRNATIP|miRTar2GO|mirzag|RNA22|TargetScan_v7_2
SH3BGRL	O75368		hsa-miR-206	0.783008	15	High	BCmicrO|CoMeTa|DIANA|MBStar|MirAncesTar|miranda_May_2021|miRcode|mirCoX|miRDB_v6|MiRNATIP|miRTar2GO|MirTar2|mirzag|MultiMiTar|TargetScan_v7_2
DDX5	P17844		hsa-miR-33b-5p	0.782774	14	Very High	BCmicrO|bitargeting_May_2021|CoMeTa|Cupid|DIANA|MBStar|MirAncesTar|mirbase|miRTar2GO|mirzag|MultiMiTar|PACCMIT|RNA22|TargetScan_v7_2
CAPZA1	P52907		hsa-miR-26a-5p	0.782272	12	High	BCmicrO|CoMeTa|Cupid|DIANA|MBStar|MirAncesTar|miRDB_v6|MiRNATIP|miRTar2GO|mirzag|MultiMiTar|TargetScan_v7_2
TARDBP	Q13148		hsa-miR-130b-3p	0.781991	14	High	BCmicrO|bitargeting_May_2021|CoMeTa|MBStar|MirAncesTar|miranda_May_2021|MiRNATIP|miRTar2GO|MirTar2|mirzag|MultiMiTar|PACCMIT|RNA22|TargetScan_v7_2
DDX3X	O00571		hsa-miR-199a-5p	0.781991	15	Very High	BCmicrO|bitargeting_May_2021|CoMeTa|DIANA|MirAncesTar|miranda_May_2021|MiRNATIP|miRTar2GO|MirTar2|mirzag|MultiMiTar|PACCMIT|PITA_May_2021|RNA22|TargetScan_v7_2
TARDBP	Q13148		hsa-miR-137-3p	0.781945	14	High	BCmicrO|CoMeTa|Cupid|DIANA|MBStar|MirAncesTar|miranda_May_2021|mirbase|miRcode|miRDB_v6|MiRNATIP|mirzag|PACCMIT|TargetScan_v7_2
DDX3X	O00571		hsa-miR-29b-3p	0.781787	14	High	bitargeting_May_2021|CoMeTa|Cupid|DIANA|MirAncesTar|miranda_May_2021|mirmap_May_2021|MiRNATIP|miRTar2GO|MirTar2|mirzag|PACCMIT|RNA22|TargetScan_v7_2
CAPRIN1	Q14444		hsa-miR-548p	0.781675	16	Very High	BCmicrO|bitargeting_May_2021|CoMeTa|Cupid|DIANA|MBStar|MirAncesTar|miranda_May_2021|miRDB_v6|mirmap_May_2021|MiRNATIP|MirSNPInTarget|MirTar2|mirzag|PACCMIT|RNA22
CAPRIN1	Q14444		hsa-miR-17-5p	0.781444	12	High	BCmicrO|CoMeTa|Cupid|DIANA|MBStar|MirAncesTar|miranda_May_2021|miRcode|MiRNATIP|miRTar2GO|MultiMiTar|TargetScan_v7_2
FBN1	P35555		hsa-miR-363-3p	0.780954	13	High	BCmicrO|bitargeting_May_2021|CoMeTa|DIANA|MBStar|MirAncesTar|miRcode|miRDB_v6|MiRNATIP|MirTar2|mirzag|PACCMIT|TargetScan_v7_2
ATP1B1	P05026		hsa-miR-33b-5p	0.780907	15	Very High	BCmicrO|CoMeTa|Cupid|DIANA|MBStar|MirAncesTar|miRDB_v6|MirSNPInTarget|miRTar2GO|MirTar2|mirzag|MultiMiTar|PACCMIT|RNA22|TargetScan_v7_2
KCTD12	Q96CX2		hsa-miR-135a-5p	0.780774	15	High	BCmicrO|CoMeTa|DIANA|MBStar|MirAncesTar|miranda_May_2021|miRcode|miRDB_v6|MiRNATIP|miRTar2GO|MirTar2|mirzag|MultiMiTar|PACCMIT|TargetScan_v7_2
DDX3X	O00571		hsa-miR-519a-3p	0.780706	14	Very High	BCmicrO|bitargeting_May_2021|CoMeTa|Cupid|DIANA|MBStar|MirAncesTar|miranda_May_2021|MiRNATIP|miRTar2GO|MirTar2|mirzag|MultiMiTar|PACCMIT
PROS1	P07225		hsa-miR-494-3p	0.780634	12	Very High	BCmicrO|CoMeTa|DIANA|MBStar|MirAncesTar|miranda_May_2021|miRDB_v6|mirmap_May_2021|MiRNATIP|MirTar2|mirzag|TargetScan_v7_2
CAPZA1	P52907		hsa-miR-26b-5p	0.780461	12	High	BCmicrO|CoMeTa|Cupid|DIANA|MirAncesTar|mirCoX|miRDB_v6|MiRNATIP|miRTar2GO|mirzag|MultiMiTar|TargetScan_v7_2
TARDBP	Q13148		hsa-miR-429	0.780373	12	High	CoMeTa|Cupid|DIANA|MirAncesTar|miranda_May_2021|miRcode|miRDB_v6|MiRNATIP|miRTar2GO|mirzag|PACCMIT|TargetScan_v7_2
FBN1	P35555		hsa-miR-92b-3p	0.779947	14	Very High	BCmicrO|bitargeting_May_2021|CoMeTa|DIANA|MBStar|MirAncesTar|miranda_May_2021|miRDB_v6|MiRNATIP|MirTar2|mirzag|PACCMIT|PITA_May_2021|TargetScan_v7_2
STMN1	P16949		hsa-miR-9-5p	0.779765	10	High	BCmicrO|CoMeTa|Cupid|DIANA|MBStar|MirAncesTar|miRcode|miRDB_v6|miRTar2GO|TargetScan_v7_2
ALDH6A1	Q02252		hsa-miR-510-5p	0.77954	15	Very High	BCmicrO|bitargeting_May_2021|CoMeTa|Cupid|DIANA|MirAncesTar|miranda_May_2021|mirbase|miRDB_v6|mirmap_May_2021|MiRNATIP|MirTar2|MultiMiTar|PACCMIT|RNA22
TARDBP	Q13148		hsa-miR-607	0.778703	13	Very High	BCmicrO|CoMeTa|Cupid|DIANA|MBStar|MirAncesTar|miranda_May_2021|mirbase|miRDB_v6|MiRNATIP|MirTar2|mirzag|PACCMIT
CAPRIN1	Q14444		hsa-miR-20b-5p	0.778538	13	High	BCmicrO|CoMeTa|Cupid|DIANA|MBStar|MirAncesTar|miranda_May_2021|miRcode|mirCoX|MiRNATIP|miRTar2GO|MultiMiTar|TargetScan_v7_2
TARDBP	Q13148		hsa-miR-130a-3p	0.778185	14	High	BCmicrO|bitargeting_May_2021|CoMeTa|MBStar|MirAncesTar|miranda_May_2021|MiRNATIP|miRTar2GO|mirzag|MultiMiTar|PACCMIT|PITA_May_2021|RNA22|TargetScan_v7_2
ATP1B1	P05026		hsa-miR-101-3p	0.778052	13	Very High	bitargeting_May_2021|CoMeTa|Cupid|DIANA|MBStar|MirAncesTar|miRcode|miRDB_v6|mirmap_May_2021|MiRNATIP|miRTar2GO|mirzag|MultiMiTar
DDX3X	O00571		hsa-miR-29a-3p	0.777979	14	Very High	bitargeting_May_2021|CoMeTa|Cupid|DIANA|MirAncesTar|miranda_May_2021|mirCoX|mirmap_May_2021|MiRNATIP|miRTar2GO|MirTar2|mirzag|PACCMIT|TargetScan_v7_2
TARDBP	Q13148		hsa-miR-181a-5p	0.77732	13	Very High	BCmicrO|CoMeTa|MBStar|MirAncesTar|miranda_May_2021|miRDB_v6|MiRNATIP|MirSNPInTarget|miRTar2GO|MirTar2|mirzag|PACCMIT|TargetScan_v7_2
ERP29	P30040		hsa-let-7d-5p	0.776973	14	High	BCmicrO|bitargeting_May_2021|CoMeTa|Cupid|DIANA|MirAncesTar|miranda_May_2021|miRDB_v6|MiRNATIP|MirSNPInTarget|mirzag|MultiMiTar|RNA22|TargetScan_v7_2
DDX3X	O00571		hsa-miR-520f-3p	0.77627	13	Very High	BCmicrO|CoMeTa|Cupid|DIANA|MBStar|MirAncesTar|miranda_May_2021|MirSNPInTarget|MirTar2|mirzag|MultiMiTar|PACCMIT|TargetScan_v7_2
FBN1	P35555		hsa-miR-23b-3p	0.775971	14	High	BCmicrO|bitargeting_May_2021|CoMeTa|DIANA|MBStar|MirAncesTar|miranda_May_2021|mirbase|miRcode|MiRNATIP|mirzag|PACCMIT|PITA_May_2021|TargetScan_v7_2
HSPD1	P10809		hsa-miR-942-5p	0.775802	16	Very High	BCmicrO|bitargeting_May_2021|CoMeTa|DIANA|MBStar|MirAncesTar|miranda_May_2021|mirbase|miRDB_v6|MiRNATIP|MirSNPInTarget|miRTar2GO|MirTar2|mirzag|PACCMIT|RNA22
CAPRIN1	Q14444		hsa-miR-211-5p	0.77537	15	Very High	BCmicrO|CoMeTa|Cupid|DIANA|MirAncesTar|miranda_May_2021|miRcode|mirCoX|miRDB_v6|MiRNATIP|MirSNPInTarget|mirzag|PACCMIT|RNA22|TargetScan_v7_2
CAPRIN1	Q14444		hsa-miR-1-3p	0.774901	13	Very High	BCmicrO|CoMeTa|DIANA|MBStar|MirAncesTar|miranda_May_2021|miRDB_v6|MiRNATIP|miRTar2GO|mirzag|MultiMiTar|PACCMIT|TargetScan_v7_2
GATM	P50440		hsa-miR-143-3p	0.774226	17	Very High	BCmicrO|bitargeting_May_2021|CoMeTa|DIANA|MBStar|MirAncesTar|miranda_May_2021|miRcode|mirCoX|miRDB_v6|MiRNATIP|miRTar2GO|MirTar2|mirzag|MultiMiTar|PITA_May_2021|RNA22
DDX5	P17844		hsa-miR-20a-5p	0.773835	13	High	CoMeTa|Cupid|DIANA|MBStar|MirAncesTar|miranda_May_2021|mirbase|miRDB_v6|MirTar2|mirzag|PACCMIT|RNA22|TargetScan_v7_2
CAPZA1	P52907		hsa-miR-206	0.773543	14	High	BCmicrO|CoMeTa|Cupid|DIANA|MBStar|MirAncesTar|miranda_May_2021|miRcode|mirCoX|MiRNATIP|miRTar2GO|mirzag|MultiMiTar|TargetScan_v7_2
MCAM	P43121		hsa-miR-362-3p	0.772984	12	Very High	BCmicrO|CoMeTa|DIANA|MBStar|MirAncesTar|miRDB_v6|mirmap_May_2021|MiRNATIP|miRTar2GO|MirTar2|mirzag|TargetScan_v7_2
COL12A1	Q99715		hsa-miR-124-3p	0.772325	15	Very High	bitargeting_May_2021|Cupid|DIANA|MBStar|MirAncesTar|miranda_May_2021|miRcode|miRDB_v6|mirmap_May_2021|MiRNATIP|miRTar2GO|mirzag|MultiMiTar|PITA_May_2021|RNA22
SYNCRIP	O60506		hsa-miR-206	0.771906	15	High	BCmicrO|bitargeting_May_2021|CoMeTa|Cupid|DIANA|MBStar|MirAncesTar|miranda_May_2021|miRcode|mirCoX|MiRNATIP|miRTar2GO|mirzag|RNA22|TargetScan_v7_2
CAPZA1	P52907		hsa-miR-369-3p	0.771658	12	Very High	BCmicrO|CoMeTa|DIANA|MBStar|MirAncesTar|miranda_May_2021|miRDB_v6|MiRNATIP|MirTar2|mirzag|PACCMIT|TargetScan_v7_2
DDX3X	O00571		hsa-miR-545-3p	0.771564	14	Very High	BCmicrO|bitargeting_May_2021|CoMeTa|Cupid|MBStar|MirAncesTar|miranda_May_2021|mirmap_May_2021|MiRNATIP|MirTar2|mirzag|MultiMiTar|PACCMIT|RNA22
KCTD12	Q96CX2		hsa-miR-548a-3p	0.771413	14	Very High	BCmicrO|CoMeTa|DIANA|MBStar|MirAncesTar|miranda_May_2021|miRcode|miRDB_v6|mirmap_May_2021|MiRNATIP|MirTar2|mirzag|MultiMiTar|PACCMIT
FBN1	P35555		hsa-miR-758-3p	0.771345	13	Very High	CoMeTa|Cupid|MBStar|MirAncesTar|miranda_May_2021|miRDB_v6|MiRNATIP|MirTar2|mirzag|MultiMiTar|PACCMIT|PITA_May_2021|TargetScan_v7_2
KCTD12	Q96CX2		hsa-miR-570-3p	0.77115	15	Very High	BCmicrO|bitargeting_May_2021|CoMeTa|DIANA|MBStar|MirAncesTar|miranda_May_2021|miRDB_v6|mirmap_May_2021|MiRNATIP|MirSNPInTarget|MirTar2|mirzag|MultiMiTar|PACCMIT
TARDBP	Q13148		hsa-miR-520e-3p	0.770881	14	Very High	BCmicrO|CoMeTa|DIANA|MBStar|MirAncesTar|miranda_May_2021|miRDB_v6|MiRNATIP|MirTar2|mirzag|MultiMiTar|PACCMIT|RNA22|TargetScan_v7_2
DDX3X	O00571		hsa-miR-206	0.770769	14	High	BCmicrO|CoMeTa|Cupid|DIANA|MBStar|MirAncesTar|miranda_May_2021|miRcode|mirCoX|MiRNATIP|miRTar2GO|mirzag|MultiMiTar|TargetScan_v7_2
NAMPT	P43490		hsa-miR-381-3p	0.770576	14	Very High	BCmicrO|CoMeTa|Cupid|DIANA|MBStar|MirAncesTar|miranda_May_2021|mirmap_May_2021|MiRNATIP|MirTar2|mirzag|MultiMiTar|PACCMIT|TargetScan_v7_2
CTSB	P07858		hsa-miR-7-5p	0.770303	16	High	BCmicrO|bitargeting_May_2021|CoMeTa|DIANA|MBStar|MirAncesTar|miranda_May_2021|miRcode|miRDB_v6|mirmap_May_2021|MiRNATIP|MirSNPInTarget|MirTar2|mirzag|RNA22|TargetScan_v7_2
TARDBP	Q13148		hsa-miR-200b-3p	0.769964	11	High	BCmicrO|CoMeTa|Cupid|DIANA|MirAncesTar|miRDB_v6|MiRNATIP|miRTar2GO|mirzag|PACCMIT|TargetScan_v7_2
ACTN1	P12814		hsa-miR-19a-3p	0.769863	14	High	BCmicrO|CoMeTa|Cupid|DIANA|MBStar|MirAncesTar|miranda_May_2021|mirbase|miRDB_v6|MiRNATIP|MirSNPInTarget|mirzag|PACCMIT|TargetScan_v7_2
VWA1	Q6PCB0		hsa-miR-491-5p	0.769317	15	Very High	BCmicrO|bitargeting_May_2021|DIANA|MBStar|MirAncesTar|miranda_May_2021|miRDB_v6|mirmap_May_2021|miRTar2GO|MirTar2|mirzag|PACCMIT|PITA_May_2021|RNA22|TargetScan_v7_2
FBN1	P35555		hsa-miR-367-3p	0.769274	13	High	bitargeting_May_2021|CoMeTa|DIANA|MBStar|MirAncesTar|miranda_May_2021|miRcode|miRDB_v6|MiRNATIP|MirTar2|mirzag|PACCMIT|TargetScan_v7_2
SH3BGRL	O75368		hsa-miR-1-3p	0.768275	13	Very High	BCmicrO|CoMeTa|DIANA|MBStar|MirAncesTar|miranda_May_2021|miRDB_v6|MiRNATIP|miRTar2GO|MirTar2|mirzag|MultiMiTar|TargetScan_v7_2
TARDBP	Q13148		hsa-miR-501-3p	0.768186	12	Very High	BCmicrO|CoMeTa|Cupid|DIANA|MirAncesTar|miranda_May_2021|mirmap_May_2021|MiRNATIP|MirTar2|mirzag|MultiMiTar|TargetScan_v7_2
SYNCRIP	O60506		hsa-miR-433-3p	0.76731	14	Very High	BCmicrO|bitargeting_May_2021|CoMeTa|Cupid|DIANA|MBStar|MirAncesTar|miranda_May_2021|mirbase|MiRNATIP|miRTar2GO|MirTar2|mirzag|TargetScan_v7_2
SYNCRIP	O60506		hsa-miR-223-3p	0.766316	14	Very High	BCmicrO|bitargeting_May_2021|CoMeTa|DIANA|MBStar|MirAncesTar|miRcode|mirCoX|MiRNATIP|miRTar2GO|mirzag|MultiMiTar|RNA22|TargetScan_v7_2
TARDBP	Q13148		hsa-miR-203a-3p	0.766211	13	Very High	BCmicrO|CoMeTa|Cupid|MBStar|MirAncesTar|miranda_May_2021|miRcode|miRDB_v6|MiRNATIP|miRTar2GO|mirzag|MultiMiTar|PACCMIT
ATP1B1	P05026		hsa-miR-323a-3p	0.765846	12	Very High	BCmicrO|CoMeTa|Cupid|DIANA|MBStar|MirAncesTar|miRDB_v6|mirmap_May_2021|MirTar2|mirzag|PACCMIT|TargetScan_v7_2
LCP1	P13796		hsa-miR-96-5p	0.765689	12	High	BCmicrO|CoMeTa|Cupid|DIANA|MirAncesTar|miranda_May_2021|miRcode|miRDB_v6|MiRNATIP|MirSNPInTarget|PACCMIT|TargetScan_v7_2
SYNCRIP	O60506		hsa-miR-101-3p	0.765582	11	Very High	CoMeTa|Cupid|DIANA|MBStar|MirAncesTar|miRcode|mirmap_May_2021|MiRNATIP|miRTar2GO|MirTar2|mirzag
COL12A1	Q99715		hsa-miR-34a-5p	0.765457	14	High	BCmicrO|DIANA|MBStar|MirAncesTar|miranda_May_2021|miRDB_v6|MiRNATIP|miRTar2GO|MirTar2|mirzag|MultiMiTar|PACCMIT|RNA22|TargetScan_v7_2
ERP29	P30040		hsa-let-7a-5p	0.765422	15	High	bitargeting_May_2021|CoMeTa|Cupid|DIANA|MBStar|MirAncesTar|miranda_May_2021|miRDB_v6|MiRNATIP|MirSNPInTarget|mirzag|MultiMiTar|PITA_May_2021|RNA22|TargetScan_v7_2
ERP29	P30040		hsa-let-7i-5p	0.765205	15	High	BCmicrO|bitargeting_May_2021|CoMeTa|Cupid|DIANA|MBStar|MirAncesTar|miranda_May_2021|miRDB_v6|MiRNATIP|MirSNPInTarget|mirzag|MultiMiTar|RNA22|TargetScan_v7_2
TARDBP	Q13148		hsa-miR-301a-3p	0.764914	12	High	BCmicrO|bitargeting_May_2021|CoMeTa|Cupid|MBStar|MirAncesTar|miranda_May_2021|MiRNATIP|mirzag|MultiMiTar|PACCMIT|TargetScan_v7_2
DDX3X	O00571		hsa-miR-367-3p	0.764892	13	High	bitargeting_May_2021|CoMeTa|DIANA|MBStar|MirAncesTar|miranda_May_2021|miRcode|MiRNATIP|MirTar2|mirzag|PACCMIT|RNA22|TargetScan_v7_2
TARDBP	Q13148		hsa-miR-520a-3p	0.764705	14	High	bitargeting_May_2021|CoMeTa|DIANA|MBStar|MirAncesTar|miranda_May_2021|miRDB_v6|MiRNATIP|miRTar2GO|MirTar2|mirzag|MultiMiTar|PACCMIT|TargetScan_v7_2
FBN1	P35555		hsa-miR-182-5p	0.764451	15	High	BCmicrO|bitargeting_May_2021|CoMeTa|DIANA|MBStar|MirAncesTar|miranda_May_2021|miRcode|miRDB_v6|MiRNATIP|miRTar2GO|mirzag|MultiMiTar|PACCMIT|TargetScan_v7_2
DDX3X	O00571		hsa-miR-101-3p	0.764107	11	Very High	CoMeTa|Cupid|DIANA|MirAncesTar|miRcode|mirmap_May_2021|MiRNATIP|miRTar2GO|MirTar2|mirzag|PACCMIT
ACAA2	P42765		hsa-miR-506-3p	0.763635	10	Very High	CoMeTa|Cupid|DIANA|MBStar|MirAncesTar|miRcode|miRDB_v6|mirmap_May_2021|MiRNATIP|TargetScan_v7_2
DDX3X	O00571		hsa-miR-503-5p	0.763299	14	Very High	BCmicrO|CoMeTa|Cupid|DIANA|MirAncesTar|miranda_May_2021|miRcode|mirmap_May_2021|MiRNATIP|miRTar2GO|mirzag|MultiMiTar|PITA_May_2021|RNA22
SUN2	Q9UH99		hsa-miR-222-3p	0.763203	13	Very High	BCmicrO|CoMeTa|DIANA|MirAncesTar|miranda_May_2021|miRcode|mirCoX|miRDB_v6|MiRNATIP|mirzag|PACCMIT|RNA22|TargetScan_v7_2
TARDBP	Q13148		hsa-miR-520b-3p	0.762897	14	High	CoMeTa|DIANA|MBStar|MirAncesTar|miranda_May_2021|miRDB_v6|MiRNATIP|miRTar2GO|MirTar2|mirzag|MultiMiTar|PACCMIT|RNA22|TargetScan_v7_2
DDX3X	O00571		hsa-miR-543	0.762417	13	Very High	BCmicrO|bitargeting_May_2021|CoMeTa|Cupid|DIANA|MBStar|MirAncesTar|miranda_May_2021|MiRNATIP|MirTar2|mirzag|PACCMIT|TargetScan_v7_2
MCAM	P43121		hsa-miR-329-3p	0.76241	14	Very High	BCmicrO|bitargeting_May_2021|CoMeTa|DIANA|MBStar|MirAncesTar|miranda_May_2021|mirbase|miRDB_v6|mirmap_May_2021|MiRNATIP|MirTar2|mirzag|TargetScan_v7_2
TARDBP	Q13148		hsa-miR-181c-5p	0.762388	13	High	BCmicrO|CoMeTa|MBStar|MirAncesTar|miranda_May_2021|miRDB_v6|MiRNATIP|MirSNPInTarget|miRTar2GO|MirTar2|mirzag|PACCMIT|TargetScan_v7_2
TARDBP	Q13148		hsa-miR-509-5p	0.762201	13	Very High	BCmicrO|bitargeting_May_2021|CoMeTa|Cupid|DIANA|MirAncesTar|miranda_May_2021|mirbase|miRDB_v6|MiRNATIP|mirzag|MultiMiTar|PACCMIT
CAPZA1	P52907		hsa-miR-372-3p	0.761619	13	High	CoMeTa|Cupid|DIANA|MirAncesTar|miranda_May_2021|miRcode|MiRNATIP|MirSNPInTarget|miRTar2GO|mirzag|MultiMiTar|PACCMIT|TargetScan_v7_2
COL15A1	P39059		hsa-let-7g-5p	0.761411	14	High	BCmicrO|bitargeting_May_2021|CoMeTa|Cupid|DIANA|MirAncesTar|miranda_May_2021|mirbase|MiRNATIP|miRTar2GO|mirzag|MultiMiTar|PITA_May_2021|TargetScan_v7_2
HSPD1	P10809		hsa-miR-27a-3p	0.761316	12	High	BCmicrO|bitargeting_May_2021|CoMeTa|DIANA|MBStar|MirAncesTar|miRcode|miRDB_v6|MiRNATIP|miRTar2GO|PACCMIT|TargetScan_v7_2
HSPA1B	P0DMV9		hsa-miR-34c-5p	0.761314	11	Very High	BCmicrO|CoMeTa|DIANA|MirAncesTar|miranda_May_2021|mirbase|miRDB_v6|miRTar2GO|MirTar2|mirzag|TargetScan_v7_2
DDX3X	O00571		hsa-miR-429	0.759907	13	High	bitargeting_May_2021|CoMeTa|Cupid|DIANA|MBStar|MirAncesTar|miranda_May_2021|miRcode|MiRNATIP|MirTar2|mirzag|PACCMIT|TargetScan_v7_2
STAT1	P42224		hsa-miR-1252-5p	0.759402	15	Very High	BCmicrO|bitargeting_May_2021|CoMeTa|DIANA|MBStar|MirAncesTar|miranda_May_2021|miRDB_v6|mirmap_May_2021|MiRNATIP|MirSNPInTarget|MirTar2|mirzag|PACCMIT|RNA22
CAPRIN1	Q14444		hsa-miR-320d	0.759242	13	Very High	BCmicrO|CoMeTa|Cupid|DIANA|MBStar|MirAncesTar|miRDB_v6|MiRNATIP|MirTar2|mirzag|PACCMIT|RNA22|TargetScan_v7_2
ACTN1	P12814		hsa-miR-374a-5p	0.759075	15	Very High	BCmicrO|CoMeTa|Cupid|DIANA|MBStar|MirAncesTar|miranda_May_2021|mirbase|miRDB_v6|MiRNATIP|MirSNPInTarget|MirTar2|mirzag|PACCMIT|TargetScan_v7_2
DDX3X	O00571		hsa-miR-548a-3p	0.759005	12	Very High	BCmicrO|CoMeTa|Cupid|DIANA|MBStar|MirAncesTar|miranda_May_2021|miRcode|MiRNATIP|MirTar2|mirzag|PACCMIT
CAPRIN1	Q14444		hsa-miR-203a-3p	0.757807	14	Very High	BCmicrO|CoMeTa|Cupid|DIANA|MBStar|MirAncesTar|miranda_May_2021|miRcode|MiRNATIP|miRTar2GO|MirTar2|mirzag|MultiMiTar|PACCMIT
ATP1B1	P05026		hsa-miR-340-5p	0.757651	12	Very High	Cupid|DIANA|MBStar|MirAncesTar|miranda_May_2021|miRDB_v6|MiRNATIP|miRTar2GO|MirTar2|mirzag|PACCMIT|TargetScan_v7_2
TARDBP	Q13148		hsa-miR-200c-3p	0.757595	11	High	BCmicrO|CoMeTa|Cupid|DIANA|MirAncesTar|miRDB_v6|MiRNATIP|miRTar2GO|mirzag|PACCMIT|TargetScan_v7_2
SUN2	Q9UH99		hsa-miR-129-5p	0.757289	15	Very High	BCmicrO|bitargeting_May_2021|CoMeTa|DIANA|MBStar|MirAncesTar|miranda_May_2021|miRcode|miRDB_v6|MiRNATIP|miRTar2GO|MirTar2|PACCMIT|RNA22|TargetScan_v7_2
COL15A1	P39059		hsa-let-7c-5p	0.757115	13	High	BCmicrO|CoMeTa|Cupid|DIANA|MirAncesTar|miranda_May_2021|MiRNATIP|miRTar2GO|mirzag|MultiMiTar|PITA_May_2021|RNA22|TargetScan_v7_2
NT5E	P21589		hsa-miR-193a-3p	0.757029	13	Very High	BCmicrO|CoMeTa|DIANA|MBStar|MirAncesTar|miranda_May_2021|miRcode|miRDB_v6|MiRNATIP|miRTar2GO|MirTar2|mirzag|TargetScan_v7_2
DDX3X	O00571		hsa-miR-129-5p	0.756489	13	Very High	BCmicrO|bitargeting_May_2021|CoMeTa|DIANA|MBStar|MirAncesTar|miranda_May_2021|miRcode|miRTar2GO|mirzag|PACCMIT|RNA22|TargetScan_v7_2
TARDBP	Q13148		hsa-miR-548o-3p	0.756367	13	Very High	BCmicrO|CoMeTa|Cupid|DIANA|MBStar|MirAncesTar|miranda_May_2021|miRDB_v6|mirmap_May_2021|MiRNATIP|MirTar2|mirzag|PACCMIT
TARDBP	Q13148		hsa-miR-1323	0.756016	13	Very High	BCmicrO|CoMeTa|Cupid|DIANA|MBStar|MirAncesTar|miranda_May_2021|miRDB_v6|mirmap_May_2021|MiRNATIP|MirTar2|mirzag|PACCMIT
TARDBP	Q13148		hsa-miR-329-3p	0.755896	13	Very High	BCmicrO|CoMeTa|Cupid|DIANA|MBStar|MirAncesTar|miranda_May_2021|mirmap_May_2021|MiRNATIP|MirTar2|mirzag|PACCMIT|TargetScan_v7_2
POSTN	Q15063		hsa-miR-19a-3p	0.754339	12	High	BCmicrO|CoMeTa|Cupid|DIANA|MBStar|MirAncesTar|miranda_May_2021|mirbase|miRDB_v6|mirzag|MultiMiTar|TargetScan_v7_2
CAPZA1	P52907		hsa-miR-330-3p	0.750586	15	Very High	BCmicrO|CoMeTa|DIANA|MBStar|MirAncesTar|miranda_May_2021|miRDB_v6|mirmap_May_2021|MiRNATIP|MirSNPInTarget|MirTar2|mirzag|MultiMiTar|PACCMIT|TargetScan_v7_2
KCTD12	Q96CX2		hsa-miR-135b-5p	0.749874	14	High	BCmicrO|CoMeTa|DIANA|MBStar|MirAncesTar|miranda_May_2021|miRDB_v6|MiRNATIP|miRTar2GO|MirTar2|mirzag|MultiMiTar|PACCMIT|TargetScan_v7_2
DDX5	P17844		hsa-miR-519a-3p	0.749391	15	High	BCmicrO|CoMeTa|DIANA|MBStar|MirAncesTar|miranda_May_2021|mirbase|miRDB_v6|MiRNATIP|miRTar2GO|MirTar2|mirzag|MultiMiTar|PACCMIT|RNA22
KCTD12	Q96CX2		hsa-miR-664a-3p	0.749257	14	Very High	BCmicrO|CoMeTa|Cupid|DIANA|MBStar|MirAncesTar|miranda_May_2021|miRDB_v6|MiRNATIP|MirSNPInTarget|MirTar2|mirzag|PACCMIT|RNA22
FN1	P02751		hsa-miR-27b-3p	0.748998	14	High	BCmicrO|bitargeting_May_2021|CoMeTa|Cupid|DIANA|MirAncesTar|miranda_May_2021|mirbase|miRDB_v6|MiRNATIP|MirTar2|mirzag|RNA22|TargetScan_v7_2
DDX5	P17844		hsa-miR-613	0.74861	12	Very High	BCmicrO|CoMeTa|DIANA|MBStar|MirAncesTar|mirbase|miRcode|miRDB_v6|MiRNATIP|MirTar2|mirzag|PACCMIT
CAPZA1	P52907		hsa-miR-1-3p	0.748065	11	High	BCmicrO|CoMeTa|Cupid|DIANA|MirAncesTar|miranda_May_2021|MiRNATIP|miRTar2GO|mirzag|MultiMiTar|TargetScan_v7_2
DDX5	P17844		hsa-miR-519b-3p	0.747394	15	Very High	BCmicrO|CoMeTa|Cupid|DIANA|MBStar|MirAncesTar|miranda_May_2021|mirbase|miRDB_v6|MiRNATIP|MirTar2|mirzag|MultiMiTar|PACCMIT|RNA22
DDX3X	O00571		hsa-miR-519b-3p	0.747357	13	Very High	BCmicrO|bitargeting_May_2021|CoMeTa|Cupid|DIANA|MBStar|MirAncesTar|miranda_May_2021|MiRNATIP|MirTar2|mirzag|MultiMiTar|PACCMIT
CAPRIN1	Q14444		hsa-miR-106b-5p	0.747329	12	High	BCmicrO|bitargeting_May_2021|CoMeTa|Cupid|DIANA|MBStar|MirAncesTar|miranda_May_2021|miRTar2GO|MultiMiTar|RNA22|TargetScan_v7_2
POSTN	Q15063		hsa-miR-19b-3p	0.747295	12	High	BCmicrO|CoMeTa|Cupid|DIANA|MBStar|MirAncesTar|miranda_May_2021|mirbase|miRDB_v6|mirzag|MultiMiTar|TargetScan_v7_2
NAMPT	P43490		hsa-miR-548b-3p	0.746992	15	Very High	BCmicrO|CoMeTa|DIANA|MBStar|MirAncesTar|miranda_May_2021|mirbase|mirmap_May_2021|MiRNATIP|MirSNPInTarget|miRTar2GO|MirTar2|mirzag|MultiMiTar|PACCMIT
SYNCRIP	O60506		hsa-miR-18a-5p	0.746828	14	Very High	BCmicrO|CoMeTa|Cupid|DIANA|MBStar|MirAncesTar|miranda_May_2021|mirmap_May_2021|MiRNATIP|MirSNPInTarget|miRTar2GO|mirzag|PITA_May_2021|TargetScan_v7_2
TARDBP	Q13148		hsa-miR-549a-3p	0.746727	16	Very High	BCmicrO|bitargeting_May_2021|CoMeTa|Cupid|DIANA|MBStar|MirAncesTar|miranda_May_2021|mirbase|miRDB_v6|mirmap_May_2021|MiRNATIP|MirTar2|mirzag|PACCMIT|rnahybrid_May_2021
ABAT	P80404		hsa-miR-135a-5p	0.746463	12	High	BCmicrO|CoMeTa|DIANA|MBStar|MirAncesTar|miranda_May_2021|miRcode|miRDB_v6|MiRNATIP|mirzag|RNA22|TargetScan_v7_2
CAPZA1	P52907		hsa-miR-655-3p	0.746346	13	Very High	BCmicrO|CoMeTa|Cupid|DIANA|MBStar|MirAncesTar|miranda_May_2021|miRDB_v6|MiRNATIP|MirTar2|mirzag|PACCMIT|TargetScan_v7_2
NAMPT	P43490		hsa-miR-141-3p	0.74619	12	High	BCmicrO|CoMeTa|Cupid|DIANA|MirAncesTar|miranda_May_2021|miRcode|mirCoX|MiRNATIP|MirTar2|mirzag|PACCMIT
COL15A1	P39059		hsa-let-7i-5p	0.746078	14	High	BCmicrO|bitargeting_May_2021|CoMeTa|DIANA|MirAncesTar|miranda_May_2021|mirbase|MiRNATIP|miRTar2GO|mirzag|MultiMiTar|PITA_May_2021|RNA22|TargetScan_v7_2
ACTN1	P12814		hsa-miR-889-3p	0.745798	12	Very High	BCmicrO|CoMeTa|Cupid|DIANA|MBStar|MirAncesTar|mirbase|miRDB_v6|MiRNATIP|MirTar2|mirzag|PACCMIT
DDX3X	O00571		hsa-miR-361-5p	0.745559	12	Very High	BCmicrO|CoMeTa|DIANA|MBStar|MirAncesTar|MiRNATIP|miRTar2GO|MirTar2|mirzag|MultiMiTar|PACCMIT|TargetScan_v7_2
ERP29	P30040		hsa-let-7b-5p	0.745553	15	High	BCmicrO|bitargeting_May_2021|CoMeTa|DIANA|MBStar|MirAncesTar|miranda_May_2021|miRDB_v6|MiRNATIP|MirSNPInTarget|mirzag|MultiMiTar|PITA_May_2021|RNA22|TargetScan_v7_2
NID2	Q14112		hsa-miR-144-3p	0.745204	12	High	BCmicrO|CoMeTa|Cupid|DIANA|MBStar|MirAncesTar|miRcode|mirCoX|miRDB_v6|MiRNATIP|mirzag|TargetScan_v7_2
DDX3X	O00571		hsa-miR-655-3p	0.74514	10	Very High	BCmicrO|CoMeTa|DIANA|MirAncesTar|miranda_May_2021|MiRNATIP|MirTar2|mirzag|PACCMIT|TargetScan_v7_2
ATP1B1	P05026		hsa-miR-141-3p	0.745016	12	High	BCmicrO|CoMeTa|Cupid|DIANA|MirAncesTar|miranda_May_2021|mirbase|miRcode|mirCoX|miRTar2GO|mirzag|TargetScan_v7_2
COL12A1	Q99715		hsa-miR-449b-5p	0.744802	14	High	BCmicrO|DIANA|MBStar|MirAncesTar|miranda_May_2021|miRDB_v6|MiRNATIP|miRTar2GO|MirTar2|mirzag|MultiMiTar|PACCMIT|RNA22|TargetScan_v7_2
CAPRIN1	Q14444		hsa-miR-620	0.744694	14	Very High	BCmicrO|bitargeting_May_2021|CoMeTa|DIANA|MBStar|MirAncesTar|miranda_May_2021|miRDB_v6|MiRNATIP|MirTar2|mirzag|MultiMiTar|PACCMIT|PITA_May_2021
SYNCRIP	O60506		hsa-let-7f-5p	0.744256	14	High	BCmicrO|bitargeting_May_2021|CoMeTa|DIANA|MBStar|MirAncesTar|miranda_May_2021|mirmap_May_2021|MiRNATIP|miRTar2GO|mirzag|PITA_May_2021|RNA22|TargetScan_v7_2
ERP29	P30040		hsa-let-7g-5p	0.744213	13	High	BCmicrO|CoMeTa|Cupid|DIANA|MBStar|MirAncesTar|miranda_May_2021|miRDB_v6|MiRNATIP|MirSNPInTarget|MultiMiTar|RNA22|TargetScan_v7_2
TARDBP	Q13148		hsa-miR-302e	0.743946	12	Very High	BCmicrO|CoMeTa|DIANA|MBStar|MirAncesTar|miRDB_v6|MiRNATIP|MirTar2|mirzag|PACCMIT|RNA22|TargetScan_v7_2
DDX3X	O00571		hsa-miR-506-3p	0.743601	12	High	CoMeTa|Cupid|DIANA|MirAncesTar|miranda_May_2021|miRcode|mirmap_May_2021|MiRNATIP|MirTar2|mirzag|PACCMIT|RNA22
NID2	Q14112		hsa-let-7e-5p	0.743601	14	High	BCmicrO|CoMeTa|Cupid|DIANA|MBStar|MirAncesTar|miranda_May_2021|mirbase|miRDB_v6|MiRNATIP|mirzag|MultiMiTar|RNA22|TargetScan_v7_2
TARDBP	Q13148		hsa-miR-302b-3p	0.743019	13	High	BCmicrO|DIANA|MBStar|MirAncesTar|miranda_May_2021|miRDB_v6|MiRNATIP|MirTar2|mirzag|MultiMiTar|PACCMIT|RNA22|TargetScan_v7_2
COL12A1	Q99715		hsa-miR-363-3p	0.742523	14	High	BCmicrO|Cupid|DIANA|MBStar|MirAncesTar|miRcode|miRDB_v6|MiRNATIP|miRTar2GO|MirTar2|mirzag|MultiMiTar|PACCMIT|RNA22
SYNCRIP	O60506		hsa-let-7d-5p	0.742313	13	High	BCmicrO|bitargeting_May_2021|CoMeTa|DIANA|MBStar|MirAncesTar|miranda_May_2021|mirmap_May_2021|MiRNATIP|miRTar2GO|mirzag|RNA22|TargetScan_v7_2
RAB1B	Q9H0U4		hsa-miR-502-5p	0.742209	14	Very High	BCmicrO|bitargeting_May_2021|CoMeTa|Cupid|DIANA|MirAncesTar|miranda_May_2021|miRDB_v6|MirSNPInTarget|MirTar2|mirzag|PACCMIT|PITA_May_2021|RNA22
DDX5	P17844		hsa-miR-767-5p	0.742112	15	Very High	BCmicrO|bitargeting_May_2021|CoMeTa|Cupid|DIANA|MirAncesTar|miranda_May_2021|mirbase|miRDB_v6|mirmap_May_2021|MiRNATIP|MirTar2|mirzag|PACCMIT|RNA22
SYNCRIP	O60506		hsa-let-7g-5p	0.741822	13	High	BCmicrO|bitargeting_May_2021|CoMeTa|DIANA|MBStar|MirAncesTar|miranda_May_2021|mirmap_May_2021|MiRNATIP|miRTar2GO|mirzag|PITA_May_2021|TargetScan_v7_2
CAPRIN1	Q14444		hsa-miR-519d-3p	0.741512	13	High	BCmicrO|bitargeting_May_2021|CoMeTa|Cupid|DIANA|MBStar|MirAncesTar|miranda_May_2021|miRcode|mirmap_May_2021|MiRNATIP|miRTar2GO|TargetScan_v7_2
KCTD12	Q96CX2		hsa-miR-3148	0.741483	11	Very High	DIANA|MBStar|MirAncesTar|miranda_May_2021|miRDB_v6|mirmap_May_2021|MiRNATIP|MirSNPInTarget|MirTar2|mirzag|PACCMIT
CAPRIN1	Q14444		hsa-miR-223-3p	0.741138	15	Very High	BCmicrO|CoMeTa|Cupid|DIANA|MBStar|MirAncesTar|miRcode|mirCoX|miRDB_v6|MiRNATIP|miRTar2GO|MirTar2|mirzag|MultiMiTar|RNA22
CAPRIN1	Q14444		hsa-miR-542-3p	0.740674	10	Very High	BCmicrO|CoMeTa|DIANA|MBStar|MirAncesTar|miRDB_v6|miRTar2GO|mirzag|MultiMiTar|TargetScan_v7_2
LRP1	Q07954		hsa-miR-545-3p	0.74067	14	Very High	BCmicrO|CoMeTa|Cupid|MBStar|MirAncesTar|miranda_May_2021|mirbase|miRDB_v6|mirmap_May_2021|MiRNATIP|MirTar2|mirzag|MultiMiTar|PACCMIT
ALDH4A1	P30038		hsa-miR-27a-3p	0.740648	13	High	BCmicrO|bitargeting_May_2021|CoMeTa|Cupid|DIANA|MirAncesTar|mirbase|miRcode|MiRNATIP|mirzag|PITA_May_2021|RNA22|TargetScan_v7_2
SUN2	Q9UH99		hsa-miR-542-3p	0.740479	12	Very High	BCmicrO|CoMeTa|Cupid|DIANA|MirAncesTar|miRDB_v6|MiRNATIP|MirSNPInTarget|mirzag|MultiMiTar|PACCMIT|TargetScan_v7_2
GATM	P50440		hsa-miR-543	0.740125	12	Very High	BCmicrO|CoMeTa|DIANA|MBStar|MirAncesTar|miranda_May_2021|mirbase|miRDB_v6|MiRNATIP|MirSNPInTarget|MirTar2|mirzag
CAPRIN1	Q14444		hsa-miR-613	0.740079	12	Very High	BCmicrO|CoMeTa|DIANA|MBStar|MirAncesTar|miRcode|miRDB_v6|MiRNATIP|mirzag|MultiMiTar|PACCMIT|RNA22
DDX3X	O00571		hsa-miR-26b-5p	0.739902	13	High	BCmicrO|CoMeTa|Cupid|DIANA|MBStar|MirAncesTar|miranda_May_2021|mirCoX|MiRNATIP|miRTar2GO|mirzag|MultiMiTar|TargetScan_v7_2
TARDBP	Q13148		hsa-miR-27a-3p	0.739664	11	High	BCmicrO|CoMeTa|Cupid|DIANA|MirAncesTar|miRcode|miRDB_v6|MiRNATIP|miRTar2GO|mirzag|TargetScan_v7_2
DDX5	P17844		hsa-miR-340-5p	0.73938	13	Very High	Cupid|DIANA|MBStar|MirAncesTar|miranda_May_2021|mirbase|miRDB_v6|MiRNATIP|miRTar2GO|MirTar2|mirzag|PACCMIT|TargetScan_v7_2
ATP1B1	P05026		hsa-miR-335-5p	0.739343	14	Very High	BCmicrO|CoMeTa|Cupid|DIANA|MBStar|MirAncesTar|miranda_May_2021|mirmap_May_2021|MiRNATIP|miRTar2GO|mirzag|MultiMiTar|PACCMIT|TargetScan_v7_2
CSE1L	P55060		hsa-miR-137-3p	0.738938	13	High	BCmicrO|CoMeTa|Cupid|DIANA|MBStar|MirAncesTar|miranda_May_2021|mirbase|miRcode|miRDB_v6|MiRNATIP|MirTar2|TargetScan_v7_2
SYNCRIP	O60506		hsa-miR-301b-3p	0.738825	12	High	BCmicrO|CoMeTa|Cupid|DIANA|MBStar|MirAncesTar|miranda_May_2021|miRcode|MiRNATIP|MirTar2|mirzag|TargetScan_v7_2
NID2	Q14112		hsa-let-7g-5p	0.738379	14	High	BCmicrO|CoMeTa|Cupid|DIANA|MBStar|MirAncesTar|miranda_May_2021|mirbase|miRDB_v6|MiRNATIP|mirzag|MultiMiTar|RNA22|TargetScan_v7_2
COL15A1	P39059		hsa-let-7f-5p	0.738236	12	High	BCmicrO|CoMeTa|Cupid|DIANA|MirAncesTar|miranda_May_2021|MiRNATIP|miRTar2GO|mirzag|MultiMiTar|RNA22|TargetScan_v7_2
HSPD1	P10809		hsa-miR-613	0.738123	11	Very High	BCmicrO|CoMeTa|DIANA|MirAncesTar|miRcode|miRDB_v6|MiRNATIP|MirSNPInTarget|MirTar2|mirzag|PACCMIT
CAPRIN1	Q14444		hsa-miR-570-3p	0.737642	13	Very High	BCmicrO|bitargeting_May_2021|CoMeTa|Cupid|DIANA|MBStar|MirAncesTar|miranda_May_2021|miRDB_v6|mirmap_May_2021|MirTar2|mirzag|PACCMIT
KCTD12	Q96CX2		hsa-miR-144-3p	0.736943	13	High	BCmicrO|CoMeTa|Cupid|DIANA|MBStar|MirAncesTar|miranda_May_2021|miRcode|mirCoX|miRTar2GO|mirzag|MultiMiTar|TargetScan_v7_2
SYNCRIP	O60506		hsa-let-7a-5p	0.736938	13	High	bitargeting_May_2021|CoMeTa|DIANA|MBStar|MirAncesTar|miranda_May_2021|mirmap_May_2021|MiRNATIP|miRTar2GO|mirzag|PITA_May_2021|RNA22|TargetScan_v7_2
ATP1B1	P05026		hsa-miR-200a-3p	0.736814	11	High	BCmicrO|CoMeTa|Cupid|DIANA|MirAncesTar|miranda_May_2021|miRcode|MiRNATIP|miRTar2GO|mirzag|TargetScan_v7_2
DDX3X	O00571		hsa-miR-26a-5p	0.736638	13	High	BCmicrO|CoMeTa|Cupid|DIANA|MBStar|MirAncesTar|miranda_May_2021|MiRNATIP|miRTar2GO|mirzag|MultiMiTar|RNA22|TargetScan_v7_2
DDX5	P17844		hsa-miR-519c-3p	0.736527	14	Very High	CoMeTa|Cupid|DIANA|MBStar|MirAncesTar|miranda_May_2021|mirbase|miRDB_v6|MiRNATIP|miRTar2GO|MirTar2|mirzag|MultiMiTar|PACCMIT
DDX3X	O00571		hsa-miR-573	0.736355	12	Very High	BCmicrO|CoMeTa|Cupid|DIANA|MBStar|MirAncesTar|miranda_May_2021|MirSNPInTarget|MirTar2|mirzag|MultiMiTar|PACCMIT
TARDBP	Q13148		hsa-miR-495-3p	0.735951	13	Very High	BCmicrO|CoMeTa|Cupid|DIANA|MBStar|MirAncesTar|miranda_May_2021|miRDB_v6|mirmap_May_2021|MiRNATIP|MirTar2|mirzag|PACCMIT
SYNCRIP	O60506		hsa-let-7c-5p	0.73578	13	High	BCmicrO|bitargeting_May_2021|CoMeTa|DIANA|MBStar|MirAncesTar|miranda_May_2021|mirmap_May_2021|MiRNATIP|miRTar2GO|mirzag|RNA22|TargetScan_v7_2
CA2	P00918		hsa-miR-23c	0.734731	9	Very High	DIANA|MirAncesTar|miranda_May_2021|miRDB_v6|MiRNATIP|MirTar2|mirzag|PACCMIT|TargetScan_v7_2
GATM	P50440		hsa-miR-30a-5p	0.734446	11	High	CoMeTa|DIANA|MBStar|MirAncesTar|miranda_May_2021|miRDB_v6|MiRNATIP|MirTar2|mirzag|PACCMIT|TargetScan_v7_2
NID2	Q14112		hsa-let-7c-5p	0.734267	14	High	BCmicrO|CoMeTa|Cupid|DIANA|MBStar|MirAncesTar|miranda_May_2021|mirbase|miRDB_v6|MiRNATIP|mirzag|MultiMiTar|RNA22|TargetScan_v7_2
CAPRIN1	Q14444		hsa-miR-181b-5p	0.7342	12	High	BCmicrO|CoMeTa|Cupid|DIANA|MBStar|MirAncesTar|miranda_May_2021|MiRNATIP|MirSNPInTarget|miRTar2GO|MirTar2|mirzag
FBN1	P35555		hsa-miR-98-5p	0.733161	13	High	BCmicrO|bitargeting_May_2021|CoMeTa|DIANA|MBStar|MirAncesTar|miranda_May_2021|miRcode|mirmap_May_2021|MiRNATIP|MultiMiTar|PACCMIT|PITA_May_2021
CAPZA1	P52907		hsa-miR-376a-3p	0.733121	12	Very High	BCmicrO|CoMeTa|Cupid|DIANA|MBStar|MirAncesTar|miRDB_v6|MiRNATIP|miRTar2GO|mirzag|PACCMIT|TargetScan_v7_2
PRDX3	P30048		hsa-miR-23b-3p	0.732947	13	High	BCmicrO|CoMeTa|DIANA|MBStar|MirAncesTar|miranda_May_2021|mirbase|miRcode|MiRNATIP|miRTar2GO|MirTar2|mirzag|TargetScan_v7_2
CAPRIN1	Q14444		hsa-miR-181d-5p	0.732754	12	High	BCmicrO|CoMeTa|Cupid|DIANA|MBStar|MirAncesTar|miranda_May_2021|MiRNATIP|MirSNPInTarget|miRTar2GO|MirTar2|mirzag
CTSB	P07858		hsa-miR-1271-5p	0.732535	12	High	bitargeting_May_2021|CoMeTa|DIANA|MBStar|MirAncesTar|miranda_May_2021|miRcode|MiRNATIP|mirzag|PACCMIT|RNA22|TargetScan_v7_2
FBN1	P35555		hsa-miR-520h	0.73191	13	Very High	BCmicrO|CoMeTa|MBStar|MirAncesTar|miranda_May_2021|miRDB_v6|MiRNATIP|MirSNPInTarget|miRTar2GO|MirTar2|mirzag|MultiMiTar|PACCMIT
SYNCRIP	O60506		hsa-let-7e-5p	0.731663	13	High	BCmicrO|bitargeting_May_2021|CoMeTa|DIANA|MBStar|MirAncesTar|miranda_May_2021|mirmap_May_2021|MiRNATIP|miRTar2GO|mirzag|RNA22|TargetScan_v7_2
DDX3X	O00571		hsa-miR-9-5p	0.731483	13	High	BCmicrO|CoMeTa|Cupid|DIANA|MBStar|MirAncesTar|miranda_May_2021|miRcode|MiRNATIP|miRTar2GO|mirzag|RNA22|TargetScan_v7_2
TARDBP	Q13148		hsa-miR-107	0.730794	13	High	BCmicrO|CoMeTa|DIANA|MBStar|MirAncesTar|miranda_May_2021|miRcode|mirmap_May_2021|MiRNATIP|mirzag|MultiMiTar|RNA22|TargetScan_v7_2
FBN1	P35555		hsa-miR-625-5p	0.7304	16	Very High	BCmicrO|bitargeting_May_2021|CoMeTa|Cupid|MBStar|MirAncesTar|miranda_May_2021|miRDB_v6|mirmap_May_2021|MiRNATIP|MirSNPInTarget|miRTar2GO|MirTar2|mirzag|MultiMiTar|PITA_May_2021
TNC	P24821		hsa-miR-326	0.729748	16	Very High	BCmicrO|bitargeting_May_2021|CoMeTa|DIANA|MirAncesTar|miranda_May_2021|mirbase|miRDB_v6|MiRNATIP|miRTar2GO|MirTar2|PACCMIT|PITA_May_2021|RNA22|rnahybrid_May_2021|TargetScan_v7_2
SYNCRIP	O60506		hsa-miR-186-5p	0.729384	13	High	BCmicrO|CoMeTa|Cupid|DIANA|MBStar|MirAncesTar|miranda_May_2021|miRDB_v6|mirmap_May_2021|MirSNPInTarget|MirTar2|mirzag|PACCMIT
HSPD1	P10809		hsa-miR-27b-3p	0.72912	12	High	BCmicrO|bitargeting_May_2021|CoMeTa|DIANA|MBStar|MirAncesTar|miranda_May_2021|miRDB_v6|MiRNATIP|miRTar2GO|PACCMIT|TargetScan_v7_2
GATM	P50440		hsa-miR-153-3p	0.728104	14	High	BCmicrO|CoMeTa|Cupid|DIANA|MBStar|MirAncesTar|miranda_May_2021|mirbase|miRcode|miRDB_v6|MiRNATIP|MirTar2|mirzag|PACCMIT
SYNCRIP	O60506		hsa-miR-200a-3p	0.728085	13	High	BCmicrO|bitargeting_May_2021|CoMeTa|Cupid|DIANA|MBStar|MirAncesTar|miranda_May_2021|mirbase|miRcode|MiRNATIP|RNA22|TargetScan_v7_2
CAPRIN1	Q14444		hsa-miR-214-3p	0.728066	15	Very High	bitargeting_May_2021|CoMeTa|Cupid|DIANA|MBStar|MirAncesTar|miranda_May_2021|miRcode|mirmap_May_2021|miRTar2GO|mirzag|MultiMiTar|PACCMIT|PITA_May_2021|RNA22
CAPRIN1	Q14444		hsa-miR-181a-5p	0.726318	11	High	BCmicrO|bitargeting_May_2021|CoMeTa|Cupid|MBStar|MirAncesTar|miranda_May_2021|MiRNATIP|miRTar2GO|MirTar2|mirzag
COL12A1	Q99715		hsa-miR-203a-3p	0.726175	14	Very High	BCmicrO|bitargeting_May_2021|Cupid|MBStar|MirAncesTar|miranda_May_2021|miRcode|MiRNATIP|MirSNPInTarget|miRTar2GO|MirTar2|mirzag|MultiMiTar|PITA_May_2021
SYNCRIP	O60506		hsa-miR-524-5p	0.726128	12	Very High	BCmicrO|CoMeTa|Cupid|DIANA|MBStar|MirAncesTar|miranda_May_2021|mirmap_May_2021|MiRNATIP|MirTar2|mirzag|PACCMIT
SYNCRIP	O60506		hsa-miR-375-3p	0.726044	12	Very High	BCmicrO|CoMeTa|Cupid|DIANA|MBStar|MirAncesTar|miranda_May_2021|mirbase|miRcode|MiRNATIP|mirzag|RNA22
SUN2	Q9UH99		hsa-miR-221-3p	0.725335	12	Very High	BCmicrO|CoMeTa|DIANA|MirAncesTar|miranda_May_2021|miRcode|mirCoX|miRDB_v6|MiRNATIP|mirzag|PACCMIT|TargetScan_v7_2
KCTD12	Q96CX2		hsa-miR-548c-3p	0.72509	11	High	BCmicrO|CoMeTa|DIANA|MBStar|MirAncesTar|miranda_May_2021|miRDB_v6|mirmap_May_2021|MiRNATIP|MirTar2|mirzag
TARDBP	Q13148		hsa-miR-509-3-5p	0.72476	12	Very High	BCmicrO|bitargeting_May_2021|CoMeTa|Cupid|DIANA|MirAncesTar|miRDB_v6|MiRNATIP|mirzag|PACCMIT|PITA_May_2021|RNA22
KCTD12	Q96CX2		hsa-miR-513c-5p	0.72449	12	Very High	BCmicrO|bitargeting_May_2021|CoMeTa|MBStar|MirAncesTar|miranda_May_2021|miRDB_v6|MiRNATIP|MirTar2|mirzag|MultiMiTar|RNA22
ABAT	P80404		hsa-miR-1271-5p	0.724468	14	High	bitargeting_May_2021|CoMeTa|Cupid|DIANA|MBStar|MirAncesTar|miranda_May_2021|miRcode|MiRNATIP|MirTar2|mirzag|PACCMIT|RNA22|TargetScan_v7_2
NID2	Q14112		hsa-let-7a-5p	0.72431	13	High	CoMeTa|Cupid|DIANA|MBStar|MirAncesTar|miranda_May_2021|mirbase|miRDB_v6|MiRNATIP|mirzag|MultiMiTar|RNA22|TargetScan_v7_2
TARDBP	Q13148		hsa-miR-1179	0.724247	12	Very High	BCmicrO|bitargeting_May_2021|CoMeTa|Cupid|MBStar|MirAncesTar|miranda_May_2021|miRDB_v6|MiRNATIP|MirTar2|mirzag|PACCMIT
DDX3X	O00571		hsa-miR-342-3p	0.723846	12	Very High	BCmicrO|CoMeTa|Cupid|DIANA|MBStar|MirAncesTar|miranda_May_2021|MiRNATIP|MirTar2|mirzag|PACCMIT|TargetScan_v7_2
CAPRIN1	Q14444		hsa-miR-103a-3p	0.723057	15	High	BCmicrO|DIANA|MBStar|MirAncesTar|miranda_May_2021|miRcode|mirmap_May_2021|MiRNATIP|MirSNPInTarget|miRTar2GO|MirTar2|mirzag|MultiMiTar|PACCMIT|RNA22
SYNCRIP	O60506		hsa-miR-548n	0.72297	11	Very High	BCmicrO|CoMeTa|Cupid|DIANA|MBStar|MirAncesTar|miranda_May_2021|mirmap_May_2021|MiRNATIP|MirTar2|mirzag
ATP1A1	P05023		hsa-miR-124-3p	0.722496	13	High	CoMeTa|DIANA|MBStar|MirAncesTar|miranda_May_2021|mirbase|miRcode|miRDB_v6|mirmap_May_2021|miRTar2GO|MirTar2|MultiMiTar|PACCMIT
ATP1B1	P05026		hsa-miR-557	0.722268	16	Very High	BCmicrO|bitargeting_May_2021|CoMeTa|Cupid|DIANA|MBStar|MirAncesTar|miranda_May_2021|miRDB_v6|MiRNATIP|MirSNPInTarget|MirTar2|mirzag|PACCMIT|PITA_May_2021|RNA22
TARDBP	Q13148		hsa-miR-1260a	0.721959	15	Very High	BCmicrO|bitargeting_May_2021|CoMeTa|Cupid|DIANA|MBStar|MirAncesTar|miranda_May_2021|mirCoX|miRDB_v6|mirmap_May_2021|MiRNATIP|miRTar2GO|MirTar2|PITA_May_2021
SYNCRIP	O60506		hsa-miR-196a-5p	0.721898	12	Very High	BCmicrO|bitargeting_May_2021|CoMeTa|Cupid|DIANA|MBStar|MirAncesTar|miranda_May_2021|MiRNATIP|miRTar2GO|mirzag|TargetScan_v7_2
KCTD12	Q96CX2		hsa-miR-1323	0.721865	12	Very High	BCmicrO|CoMeTa|DIANA|MBStar|MirAncesTar|miranda_May_2021|miRDB_v6|mirmap_May_2021|MiRNATIP|MirTar2|mirzag|PACCMIT
SYNCRIP	O60506		hsa-miR-18b-5p	0.721509	13	Very High	BCmicrO|CoMeTa|Cupid|DIANA|MBStar|MirAncesTar|miranda_May_2021|mirmap_May_2021|MiRNATIP|MirSNPInTarget|miRTar2GO|mirzag|TargetScan_v7_2
KCTD12	Q96CX2		hsa-miR-548aj-3p	0.721283	10	Very High	DIANA|MBStar|MirAncesTar|miranda_May_2021|miRDB_v6|mirmap_May_2021|MiRNATIP|MirTar2|mirzag|PACCMIT
NID2	Q14112		hsa-let-7f-5p	0.721111	14	High	BCmicrO|CoMeTa|Cupid|DIANA|MBStar|MirAncesTar|miranda_May_2021|mirbase|miRDB_v6|MiRNATIP|mirzag|MultiMiTar|RNA22|TargetScan_v7_2
COL15A1	P39059		hsa-let-7b-5p	0.720834	13	High	BCmicrO|bitargeting_May_2021|CoMeTa|DIANA|MirAncesTar|miranda_May_2021|MiRNATIP|miRTar2GO|mirzag|MultiMiTar|PITA_May_2021|RNA22|TargetScan_v7_2
SYNCRIP	O60506		hsa-miR-590-3p	0.720734	10	Very High	CoMeTa|Cupid|DIANA|MBStar|MirAncesTar|miranda_May_2021|MiRNATIP|MirTar2|mirzag|PACCMIT
CAPRIN1	Q14444		hsa-miR-181c-5p	0.720561	11	High	BCmicrO|CoMeTa|Cupid|MBStar|MirAncesTar|miranda_May_2021|MiRNATIP|MirSNPInTarget|miRTar2GO|MirTar2|mirzag
NAMPT	P43490		hsa-miR-200a-3p	0.72051	11	High	BCmicrO|CoMeTa|Cupid|DIANA|MirAncesTar|miranda_May_2021|miRcode|MiRNATIP|MirTar2|mirzag|PACCMIT
KCTD12	Q96CX2		hsa-miR-548x-3p	0.720437	10	Very High	DIANA|MBStar|MirAncesTar|miranda_May_2021|miRDB_v6|mirmap_May_2021|MiRNATIP|MirTar2|mirzag|PACCMIT
CAPRIN1	Q14444		hsa-miR-421	0.720317	15	Very High	BCmicrO|bitargeting_May_2021|CoMeTa|Cupid|DIANA|MBStar|MirAncesTar|miranda_May_2021|miRDB_v6|mirmap_May_2021|MiRNATIP|mirzag|PACCMIT|RNA22|TargetScan_v7_2
SYNCRIP	O60506		hsa-miR-425-5p	0.719921	11	Very High	Cupid|DIANA|MBStar|MirAncesTar|miranda_May_2021|miRcode|MiRNATIP|MirSNPInTarget|miRTar2GO|mirzag|TargetScan_v7_2
FN1	P02751		hsa-miR-613	0.719437	13	Very High	BCmicrO|CoMeTa|Cupid|DIANA|MBStar|MirAncesTar|miRcode|miRDB_v6|MiRNATIP|MirTar2|mirzag|PACCMIT|RNA22
NAMPT	P43490		hsa-miR-548c-3p	0.7194	12	High	BCmicrO|CoMeTa|DIANA|MBStar|MirAncesTar|miranda_May_2021|mirmap_May_2021|MiRNATIP|MirTar2|mirzag|MultiMiTar|PACCMIT
TARDBP	Q13148		hsa-miR-502-3p	0.719376	12	Very High	BCmicrO|bitargeting_May_2021|CoMeTa|DIANA|MirAncesTar|miranda_May_2021|mirmap_May_2021|MiRNATIP|MirTar2|mirzag|MultiMiTar|TargetScan_v7_2
DDX3X	O00571		hsa-miR-526b-5p	0.719182	11	Very High	BCmicrO|CoMeTa|Cupid|DIANA|MBStar|MirAncesTar|MiRNATIP|MirTar2|mirzag|MultiMiTar|PACCMIT
FN1	P02751		hsa-miR-182-5p	0.719111	12	High	BCmicrO|CoMeTa|Cupid|DIANA|MBStar|MirAncesTar|miRcode|mirzag|MultiMiTar|PITA_May_2021|RNA22|TargetScan_v7_2
KCTD12	Q96CX2		hsa-miR-522-3p	0.718437	13	Very High	BCmicrO|CoMeTa|DIANA|MBStar|MirAncesTar|miranda_May_2021|miRDB_v6|MiRNATIP|MirTar2|mirzag|MultiMiTar|PACCMIT|RNA22
CD44	P16070		hsa-miR-373-3p	0.71842	13	High	BCmicrO|bitargeting_May_2021|CoMeTa|DIANA|MBStar|MirAncesTar|miranda_May_2021|miRcode|miRDB_v6|MiRNATIP|miRTar2GO|MirTar2|MultiMiTar
FBN1	P35555		hsa-miR-340-5p	0.718242	12	Very High	Cupid|DIANA|MBStar|MirAncesTar|miranda_May_2021|miRDB_v6|mirmap_May_2021|MiRNATIP|MirTar2|mirzag|PACCMIT|TargetScan_v7_2
DDX3X	O00571		hsa-miR-889-3p	0.718177	11	Very High	BCmicrO|bitargeting_May_2021|CoMeTa|Cupid|DIANA|MBStar|MirAncesTar|MiRNATIP|MirSNPInTarget|MirTar2|mirzag
KCTD12	Q96CX2		hsa-miR-548am-3p	0.718137	10	Very High	DIANA|MBStar|MirAncesTar|miranda_May_2021|miRDB_v6|mirmap_May_2021|MiRNATIP|MirTar2|mirzag|PACCMIT
KCTD12	Q96CX2		hsa-miR-888-5p	0.717394	13	Very High	BCmicrO|CoMeTa|DIANA|MBStar|MirAncesTar|miranda_May_2021|miRDB_v6|MiRNATIP|MirSNPInTarget|MirTar2|mirzag|PACCMIT|RNA22
DDX3X	O00571		hsa-miR-511-5p	0.716908	12	Very High	BCmicrO|CoMeTa|Cupid|DIANA|MBStar|miranda_May_2021|MiRNATIP|miRTar2GO|MirTar2|mirzag|PACCMIT|RNA22
KCTD12	Q96CX2		hsa-miR-548ah-3p	0.716452	10	Very High	DIANA|MBStar|MirAncesTar|miranda_May_2021|miRDB_v6|mirmap_May_2021|MiRNATIP|MirTar2|mirzag|PACCMIT
SYNCRIP	O60506		hsa-miR-3163	0.716227	11	Very High	bitargeting_May_2021|Cupid|DIANA|MBStar|MirAncesTar|miranda_May_2021|MiRNATIP|MirSNPInTarget|MirTar2|mirzag|PACCMIT
SYNCRIP	O60506		hsa-miR-152-3p	0.716111	14	High	BCmicrO|bitargeting_May_2021|CoMeTa|DIANA|MBStar|MirAncesTar|miranda_May_2021|miRcode|mirCoX|MiRNATIP|miRTar2GO|mirzag|RNA22|TargetScan_v7_2
SYNCRIP	O60506		hsa-miR-141-3p	0.715932	14	High	BCmicrO|bitargeting_May_2021|CoMeTa|Cupid|DIANA|MBStar|MirAncesTar|miranda_May_2021|mirbase|miRcode|mirCoX|MiRNATIP|RNA22|TargetScan_v7_2
TARDBP	Q13148		hsa-miR-520f-3p	0.715228	13	High	BCmicrO|CoMeTa|Cupid|DIANA|MBStar|MirAncesTar|miranda_May_2021|MiRNATIP|mirzag|MultiMiTar|PACCMIT|RNA22|TargetScan_v7_2
ATP1B1	P05026		hsa-miR-485-3p	0.71495	12	Very High	BCmicrO|CoMeTa|DIANA|MBStar|MirAncesTar|miranda_May_2021|miRDB_v6|MiRNATIP|MirTar2|mirzag|PACCMIT|TargetScan_v7_2
DDX3X	O00571		hsa-miR-4262	0.714718	9	Very High	Cupid|MBStar|MirAncesTar|miRcode|MiRNATIP|MirSNPInTarget|MirTar2|mirzag|PACCMIT
MFGE8	Q08431		hsa-miR-22-3p	0.714066	12	High	BCmicrO|CoMeTa|DIANA|MirAncesTar|miranda_May_2021|miRcode|mirCoX|MiRNATIP|miRTar2GO|MultiMiTar|RNA22|TargetScan_v7_2
RAB1B	Q9H0U4		hsa-miR-1207-5p	0.713564	14	Very High	BCmicrO|bitargeting_May_2021|CoMeTa|DIANA|MirAncesTar|miranda_May_2021|miRDB_v6|mirmap_May_2021|MiRNATIP|MirSNPInTarget|MirTar2|mirzag|PITA_May_2021|RNA22
STMN1	P16949		hsa-miR-770-5p	0.713333	13	Very High	BCmicrO|CoMeTa|DIANA|MBStar|MirAncesTar|miranda_May_2021|mirbase|miRDB_v6|MiRNATIP|MirTar2|mirzag|MultiMiTar|PACCMIT
CAPRIN1	Q14444		hsa-miR-93-5p	0.713192	12	High	CoMeTa|DIANA|MBStar|MirAncesTar|miranda_May_2021|miRcode|MiRNATIP|miRTar2GO|MultiMiTar|PITA_May_2021|RNA22|TargetScan_v7_2
ACADSB	P45954		hsa-miR-19a-3p	0.713121	14	High	BCmicrO|CoMeTa|DIANA|MBStar|MirAncesTar|miranda_May_2021|miRDB_v6|MiRNATIP|miRTar2GO|mirzag|MultiMiTar|PACCMIT|RNA22|TargetScan_v7_2
KCTD12	Q96CX2		hsa-miR-200a-3p	0.712886	12	High	BCmicrO|CoMeTa|Cupid|DIANA|MirAncesTar|miranda_May_2021|miRcode|MiRNATIP|MirSNPInTarget|miRTar2GO|mirzag|TargetScan_v7_2
GATM	P50440		hsa-miR-4458	0.712441	13	Very High	DIANA|MBStar|MirAncesTar|miranda_May_2021|miRcode|miRDB_v6|mirmap_May_2021|MiRNATIP|MirTar2|mirzag|PACCMIT|PITA_May_2021|RNA22
ABAT	P80404		hsa-miR-374a-5p	0.712112	12	Very High	BCmicrO|CoMeTa|DIANA|MBStar|MirAncesTar|miranda_May_2021|miRDB_v6|MiRNATIP|MirTar2|mirzag|PACCMIT|TargetScan_v7_2
CSE1L	P55060		hsa-miR-23b-3p	0.712095	13	High	BCmicrO|Cupid|DIANA|MBStar|MirAncesTar|miranda_May_2021|mirbase|miRcode|miRDB_v6|MiRNATIP|MirTar2|mirzag|TargetScan_v7_2
ATP1B1	P05026		hsa-miR-375-3p	0.711827	12	Very High	BCmicrO|Cupid|DIANA|MBStar|MirAncesTar|miRcode|miRDB_v6|MiRNATIP|miRTar2GO|mirzag|RNA22|TargetScan_v7_2
CAPRIN1	Q14444		hsa-miR-519a-3p	0.711733	13	High	BCmicrO|bitargeting_May_2021|CoMeTa|DIANA|MBStar|MirAncesTar|miranda_May_2021|miRcode|MiRNATIP|miRTar2GO|mirzag|MultiMiTar|RNA22
TNC	P24821		hsa-miR-495-3p	0.711119	14	High	BCmicrO|CoMeTa|DIANA|MBStar|MirAncesTar|miranda_May_2021|mirbase|miRDB_v6|mirmap_May_2021|MiRNATIP|MirSNPInTarget|MirTar2|mirzag|TargetScan_v7_2
FTL	P02792		hsa-miR-133b	0.710879	11	Very High	BCmicrO|CoMeTa|DIANA|MirAncesTar|miranda_May_2021|miRDB_v6|MiRNATIP|miRTar2GO|MirTar2|PACCMIT|TargetScan_v7_2
SYNCRIP	O60506		hsa-miR-301a-3p	0.710385	12	High	BCmicrO|CoMeTa|Cupid|DIANA|MBStar|MirAncesTar|miranda_May_2021|MiRNATIP|miRTar2GO|MirTar2|mirzag|TargetScan_v7_2
COL12A1	Q99715		hsa-miR-940	0.71009	14	Very High	BCmicrO|bitargeting_May_2021|Cupid|DIANA|MBStar|MirAncesTar|miranda_May_2021|mirmap_May_2021|MiRNATIP|miRTar2GO|MultiMiTar|PACCMIT|PITA_May_2021|RNA22
DDX3X	O00571		hsa-miR-370-3p	0.710029	13	Very High	BCmicrO|bitargeting_May_2021|CoMeTa|Cupid|DIANA|MirAncesTar|MiRNATIP|miRTar2GO|MirTar2|mirzag|MultiMiTar|PACCMIT|PITA_May_2021
CAPRIN1	Q14444		hsa-miR-545-3p	0.710009	14	Very High	BCmicrO|bitargeting_May_2021|CoMeTa|Cupid|DIANA|MBStar|MirAncesTar|miranda_May_2021|mirmap_May_2021|mirzag|MultiMiTar|PACCMIT|PITA_May_2021|RNA22
CAPRIN1	Q14444		hsa-miR-144-3p	0.709917	14	High	BCmicrO|CoMeTa|Cupid|DIANA|MBStar|MirAncesTar|miranda_May_2021|miRcode|mirCoX|MirSNPInTarget|miRTar2GO|mirzag|PACCMIT|RNA22
STMN1	P16949		hsa-miR-425-5p	0.709683	9	Very High	Cupid|DIANA|MirAncesTar|miranda_May_2021|mirbase|miRcode|MiRNATIP|mirzag|TargetScan_v7_2
EMID1	Q96A84		hsa-miR-125b-5p	0.708979	12	High	BCmicrO|CoMeTa|DIANA|MirAncesTar|miranda_May_2021|mirbase|miRcode|mirmap_May_2021|MiRNATIP|mirzag|PACCMIT|TargetScan_v7_2
HTRA1	Q92743		hsa-miR-217-5p	0.708876	14	High	BCmicrO|bitargeting_May_2021|CoMeTa|Cupid|DIANA|MirAncesTar|miranda_May_2021|mirbase|miRcode|miRDB_v6|MiRNATIP|MirTar2|mirzag|PACCMIT
EMID1	Q96A84		hsa-miR-125a-5p	0.708742	13	High	BCmicrO|CoMeTa|DIANA|MirAncesTar|miranda_May_2021|mirbase|miRcode|mirCoX|mirmap_May_2021|MiRNATIP|mirzag|PACCMIT|TargetScan_v7_2
FBN1	P35555		hsa-miR-498-5p	0.708667	12	Very High	BCmicrO|CoMeTa|Cupid|MBStar|MirAncesTar|miranda_May_2021|miRDB_v6|MiRNATIP|MirTar2|mirzag|MultiMiTar|PACCMIT
ATP1B1	P05026		hsa-miR-29a-3p	0.708344	13	High	CoMeTa|Cupid|DIANA|MBStar|MirAncesTar|miranda_May_2021|mirCoX|mirmap_May_2021|miRTar2GO|mirzag|MultiMiTar|PACCMIT|TargetScan_v7_2
COL12A1	Q99715		hsa-miR-506-3p	0.708314	12	High	Cupid|DIANA|MBStar|MirAncesTar|miranda_May_2021|miRcode|miRDB_v6|mirmap_May_2021|MiRNATIP|MirSNPInTarget|mirzag|TargetScan_v7_2
NAMPT	P43490		hsa-miR-590-3p	0.708256	11	Very High	CoMeTa|Cupid|DIANA|MBStar|MirAncesTar|miranda_May_2021|MiRNATIP|MirTar2|mirzag|MultiMiTar|PACCMIT
ATP1B1	P05026		hsa-miR-29c-3p	0.707898	13	High	BCmicrO|CoMeTa|Cupid|DIANA|MBStar|MirAncesTar|miranda_May_2021|mirmap_May_2021|miRTar2GO|mirzag|MultiMiTar|PACCMIT|TargetScan_v7_2
CAPRIN1	Q14444		hsa-miR-145-5p	0.707859	12	High	BCmicrO|CoMeTa|DIANA|MBStar|MirAncesTar|miranda_May_2021|miRcode|miRDB_v6|MiRNATIP|mirzag|PACCMIT|TargetScan_v7_2
DDX3X	O00571		hsa-miR-485-3p	0.70783	13	Very High	BCmicrO|bitargeting_May_2021|CoMeTa|Cupid|DIANA|MBStar|MirAncesTar|miranda_May_2021|MiRNATIP|MirSNPInTarget|MirTar2|mirzag|TargetScan_v7_2
COL15A1	P39059		hsa-let-7a-5p	0.707764	11	High	CoMeTa|Cupid|DIANA|MirAncesTar|miranda_May_2021|MiRNATIP|miRTar2GO|mirzag|MultiMiTar|RNA22|TargetScan_v7_2
KCTD12	Q96CX2		hsa-miR-548ae-3p	0.707491	10	Very High	DIANA|MBStar|MirAncesTar|miranda_May_2021|miRDB_v6|mirmap_May_2021|MiRNATIP|MirTar2|mirzag|PACCMIT
CAPRIN1	Q14444		hsa-miR-20a-5p	0.707273	9	High	CoMeTa|Cupid|DIANA|MBStar|MirAncesTar|miranda_May_2021|miRTar2GO|MultiMiTar|TargetScan_v7_2
CAPZA1	P52907		hsa-miR-520c-3p	0.707089	12	High	BCmicrO|CoMeTa|DIANA|MirAncesTar|miranda_May_2021|MiRNATIP|miRTar2GO|mirzag|MultiMiTar|PACCMIT|PITA_May_2021|TargetScan_v7_2
COL15A1	P39059		hsa-let-7e-5p	0.706773	11	High	BCmicrO|CoMeTa|Cupid|DIANA|MirAncesTar|MiRNATIP|miRTar2GO|mirzag|MultiMiTar|RNA22|TargetScan_v7_2
FBN1	P35555		hsa-miR-524-5p	0.706729	14	Very High	BCmicrO|CoMeTa|DIANA|MBStar|MirAncesTar|miranda_May_2021|mirbase|miRDB_v6|mirmap_May_2021|MiRNATIP|MirSNPInTarget|MirTar2|mirzag|MultiMiTar
CAPRIN1	Q14444		hsa-miR-143-3p	0.70635	15	High	BCmicrO|CoMeTa|MBStar|MirAncesTar|miranda_May_2021|miRcode|mirCoX|miRDB_v6|mirmap_May_2021|MiRNATIP|miRTar2GO|MirTar2|mirzag|MultiMiTar|RNA22
ATP1B1	P05026		hsa-miR-29b-3p	0.706188	12	High	CoMeTa|Cupid|DIANA|MBStar|MirAncesTar|miranda_May_2021|mirmap_May_2021|miRTar2GO|mirzag|MultiMiTar|PACCMIT|TargetScan_v7_2
COL12A1	Q99715		hsa-miR-548p	0.705707	13	Very High	BCmicrO|Cupid|DIANA|MBStar|MirAncesTar|miranda_May_2021|miRDB_v6|mirmap_May_2021|MiRNATIP|MirSNPInTarget|MirTar2|mirzag|PACCMIT
ACADSB	P45954		hsa-miR-19b-3p	0.705492	14	High	BCmicrO|CoMeTa|DIANA|MBStar|MirAncesTar|miranda_May_2021|miRDB_v6|MiRNATIP|miRTar2GO|mirzag|MultiMiTar|PACCMIT|PITA_May_2021|TargetScan_v7_2
ABAT	P80404		hsa-miR-873-5p	0.705321	15	Very High	BCmicrO|bitargeting_May_2021|CoMeTa|DIANA|MBStar|MirAncesTar|miranda_May_2021|miRDB_v6|mirmap_May_2021|MiRNATIP|MirTar2|mirzag|MultiMiTar|PACCMIT|RNA22
DDX3X	O00571		hsa-miR-548f-3p	0.705124	12	Very High	BCmicrO|CoMeTa|Cupid|DIANA|MBStar|MirAncesTar|miranda_May_2021|MiRNATIP|MirSNPInTarget|MirTar2|mirzag|PACCMIT
MCAM	P43121		hsa-miR-5011-5p	0.705088	10	High	DIANA|MBStar|MirAncesTar|miranda_May_2021|miRDB_v6|MiRNATIP|MirSNPInTarget|MirTar2|mirzag|RNA22
KCTD12	Q96CX2		hsa-miR-548f-3p	0.704975	11	Very High	BCmicrO|CoMeTa|DIANA|MBStar|MirAncesTar|miranda_May_2021|miRDB_v6|MiRNATIP|MirTar2|mirzag|PACCMIT
TARDBP	Q13148		hsa-miR-23a-3p	0.704019	13	High	BCmicrO|bitargeting_May_2021|CoMeTa|DIANA|MBStar|MirAncesTar|miranda_May_2021|mirbase|miRDB_v6|MiRNATIP|miRTar2GO|mirzag|TargetScan_v7_2
TARDBP	Q13148		hsa-miR-125a-3p	0.703977	13	Very High	BCmicrO|CoMeTa|Cupid|MBStar|MirAncesTar|miranda_May_2021|MiRNATIP|miRTar2GO|mirzag|MultiMiTar|PACCMIT|PITA_May_2021|RNA22
FBN1	P35555		hsa-miR-520d-5p	0.703791	14	Very High	BCmicrO|CoMeTa|DIANA|MBStar|MirAncesTar|miranda_May_2021|mirbase|miRDB_v6|mirmap_May_2021|MiRNATIP|MirSNPInTarget|MirTar2|mirzag|MultiMiTar
COL12A1	Q99715		hsa-miR-449c-5p	0.703774	13	Very High	Cupid|DIANA|MBStar|MirAncesTar|miranda_May_2021|miRcode|mirmap_May_2021|MiRNATIP|miRTar2GO|MirTar2|mirzag|PACCMIT|RNA22
SUN2	Q9UH99		hsa-miR-758-3p	0.701951	12	Very High	CoMeTa|Cupid|DIANA|MirAncesTar|miranda_May_2021|miRDB_v6|MiRNATIP|MirSNPInTarget|mirzag|PACCMIT|RNA22|TargetScan_v7_2
ATP1B1	P05026		hsa-miR-4262	0.701468	10	Very High	Cupid|DIANA|MBStar|MirAncesTar|miRcode|miRDB_v6|MiRNATIP|MirTar2|mirzag|PACCMIT
DDX3X	O00571		hsa-miR-3163	0.700929	11	Very High	bitargeting_May_2021|Cupid|DIANA|MBStar|MirAncesTar|miranda_May_2021|MiRNATIP|MirSNPInTarget|MirTar2|mirzag|PACCMIT
CAPRIN1	Q14444		hsa-miR-23c	0.700149	12	Very High	Cupid|DIANA|MBStar|MirAncesTar|miranda_May_2021|miRDB_v6|MiRNATIP|MirTar2|mirzag|PACCMIT|RNA22|TargetScan_v7_2
CAPRIN1	Q14444		hsa-miR-621	0.69994	14	Very High	BCmicrO|CoMeTa|Cupid|DIANA|MBStar|MirAncesTar|miranda_May_2021|miRDB_v6|mirmap_May_2021|MiRNATIP|mirzag|MultiMiTar|PACCMIT|RNA22
DDX5	P17844		hsa-miR-1276	0.699554	12	Very High	BCmicrO|CoMeTa|DIANA|MBStar|MirAncesTar|miranda_May_2021|mirCoX|miRDB_v6|mirmap_May_2021|MiRNATIP|MirTar2|PACCMIT
CAPRIN1	Q14444		hsa-miR-587	0.699454	11	Very High	BCmicrO|CoMeTa|DIANA|MBStar|MirAncesTar|miranda_May_2021|miRDB_v6|MiRNATIP|MirTar2|mirzag|PACCMIT
COL12A1	Q99715		hsa-miR-199a-3p	0.699004	11	High	BCmicrO|bitargeting_May_2021|Cupid|DIANA|MBStar|MirAncesTar|miRDB_v6|MiRNATIP|MultiMiTar|PACCMIT|TargetScan_v7_2
DDX5	P17844		hsa-miR-509-3-5p	0.698854	13	Very High	BCmicrO|bitargeting_May_2021|CoMeTa|Cupid|DIANA|MirAncesTar|mirbase|MiRNATIP|MirSNPInTarget|MirTar2|mirzag|PACCMIT|RNA22
SYNCRIP	O60506		hsa-miR-520d-5p	0.698761	12	Very High	BCmicrO|CoMeTa|Cupid|DIANA|MBStar|MirAncesTar|miranda_May_2021|mirmap_May_2021|MiRNATIP|MirTar2|mirzag|PACCMIT
COL12A1	Q99715		hsa-miR-25-3p	0.6986	13	High	BCmicrO|DIANA|MBStar|MirAncesTar|miranda_May_2021|miRcode|miRDB_v6|MiRNATIP|MirTar2|mirzag|MultiMiTar|PACCMIT|RNA22
FBN1	P35555		hsa-miR-513b-5p	0.698503	14	Very High	BCmicrO|bitargeting_May_2021|CoMeTa|Cupid|DIANA|MBStar|MirAncesTar|miranda_May_2021|miRDB_v6|mirmap_May_2021|MiRNATIP|MirTar2|mirzag|PACCMIT
CAPZA1	P52907		hsa-miR-302d-3p	0.698402	10	High	BCmicrO|CoMeTa|DIANA|MirAncesTar|miranda_May_2021|miRTar2GO|mirzag|MultiMiTar|PACCMIT|TargetScan_v7_2
CAPRIN1	Q14444		hsa-miR-32-3p	0.698347	11	Very High	Cupid|DIANA|MBStar|MirAncesTar|miranda_May_2021|mirbase|miRDB_v6|MiRNATIP|MirSNPInTarget|MirTar2|mirzag
DDX3X	O00571		hsa-miR-2115-3p	0.697858	13	Very High	bitargeting_May_2021|Cupid|DIANA|MBStar|MirAncesTar|miranda_May_2021|MiRNATIP|MirSNPInTarget|MirTar2|mirzag|PACCMIT|PITA_May_2021|RNA22
FBN1	P35555		hsa-miR-582-5p	0.697773	10	High	BCmicrO|CoMeTa|Cupid|MBStar|MirAncesTar|miRDB_v6|MiRNATIP|mirzag|MultiMiTar|TargetScan_v7_2
CAPRIN1	Q14444		hsa-miR-1323	0.697587	14	Very High	BCmicrO|bitargeting_May_2021|CoMeTa|Cupid|DIANA|MBStar|MirAncesTar|miranda_May_2021|mirmap_May_2021|MiRNATIP|MirTar2|mirzag|PACCMIT|PITA_May_2021
FBN1	P35555		hsa-miR-520g-3p	0.697576	12	Very High	BCmicrO|CoMeTa|MBStar|MirAncesTar|miranda_May_2021|miRDB_v6|MiRNATIP|MirSNPInTarget|MirTar2|mirzag|MultiMiTar|PACCMIT
LCP1	P13796		hsa-miR-885-5p	0.697469	15	Very High	BCmicrO|bitargeting_May_2021|CoMeTa|DIANA|MBStar|MirAncesTar|miranda_May_2021|mirbase|miRDB_v6|MiRNATIP|MirTar2|mirzag|PACCMIT|PITA_May_2021|RNA22
LCP1	P13796		hsa-miR-1271-5p	0.696955	11	High	CoMeTa|Cupid|DIANA|MirAncesTar|miranda_May_2021|miRcode|miRDB_v6|MiRNATIP|PACCMIT|RNA22|TargetScan_v7_2
TNC	P24821		hsa-miR-203a-3p	0.696445	12	High	BCmicrO|CoMeTa|Cupid|MBStar|MirAncesTar|miranda_May_2021|mirbase|miRcode|miRDB_v6|MirTar2|mirzag|MultiMiTar
KCTD12	Q96CX2		hsa-miR-579-3p	0.696232	12	Very High	BCmicrO|CoMeTa|DIANA|MBStar|MirAncesTar|miranda_May_2021|miRDB_v6|MiRNATIP|MirSNPInTarget|MirTar2|mirzag|MultiMiTar
ACAA2	P42765		hsa-miR-124-3p	0.695962	12	High	CoMeTa|Cupid|DIANA|MBStar|MirAncesTar|miRcode|miRDB_v6|mirmap_May_2021|MiRNATIP|miRTar2GO|MultiMiTar|RNA22
CAPRIN1	Q14444		hsa-miR-511-5p	0.695868	13	Very High	BCmicrO|CoMeTa|Cupid|DIANA|MBStar|miranda_May_2021|miRDB_v6|MiRNATIP|MirSNPInTarget|miRTar2GO|mirzag|PACCMIT|RNA22
RAB1B	Q9H0U4		hsa-miR-654-5p	0.695868	15	Very High	BCmicrO|bitargeting_May_2021|CoMeTa|DIANA|MirAncesTar|miranda_May_2021|mirbase|miRDB_v6|MiRNATIP|MirSNPInTarget|MirTar2|mirzag|MultiMiTar|PITA_May_2021|RNA22
FBN1	P35555		hsa-let-7b-5p	0.695564	12	High	BCmicrO|bitargeting_May_2021|Cupid|DIANA|MirAncesTar|miranda_May_2021|mirmap_May_2021|MiRNATIP|miRTar2GO|MultiMiTar|PACCMIT|PITA_May_2021
DDX3X	O00571		hsa-miR-200b-3p	0.695432	11	High	BCmicrO|CoMeTa|Cupid|DIANA|MBStar|MirAncesTar|MiRNATIP|MirTar2|mirzag|PACCMIT|TargetScan_v7_2
DDX5	P17844		hsa-miR-3613-3p	0.695316	11	High	DIANA|MBStar|MirAncesTar|miranda_May_2021|miRDB_v6|mirmap_May_2021|MiRNATIP|MirSNPInTarget|MirTar2|mirzag|PACCMIT
CAPRIN1	Q14444		hsa-miR-19a-3p	0.695263	11	High	BCmicrO|CoMeTa|Cupid|DIANA|MBStar|MirAncesTar|MiRNATIP|miRTar2GO|mirzag|MultiMiTar|TargetScan_v7_2
KCTD12	Q96CX2		hsa-miR-654-3p	0.694903	13	Very High	BCmicrO|bitargeting_May_2021|CoMeTa|DIANA|MirAncesTar|miranda_May_2021|MiRNATIP|miRTar2GO|MirTar2|mirzag|MultiMiTar|PITA_May_2021|RNA22
DDX3X	O00571		hsa-miR-519c-3p	0.694741	11	High	CoMeTa|Cupid|DIANA|MBStar|MirAncesTar|miranda_May_2021|MiRNATIP|MirTar2|mirzag|MultiMiTar|PACCMIT
NAMPT	P43490		hsa-miR-607	0.694681	10	Very High	BCmicrO|CoMeTa|Cupid|DIANA|MBStar|MirAncesTar|miranda_May_2021|MiRNATIP|MirTar2|mirzag
CD44	P16070		hsa-miR-577	0.694461	12	Very High	BCmicrO|CoMeTa|DIANA|MBStar|MirAncesTar|miranda_May_2021|miRDB_v6|mirmap_May_2021|MiRNATIP|MirTar2|mirzag|PACCMIT
SYNCRIP	O60506		hsa-miR-506-3p	0.694211	11	High	CoMeTa|Cupid|DIANA|MBStar|MirAncesTar|miranda_May_2021|mirbase|miRcode|mirmap_May_2021|MiRNATIP|mirzag
KCTD12	Q96CX2		hsa-miR-548aq-3p	0.693989	9	Very High	DIANA|MBStar|MirAncesTar|miRDB_v6|mirmap_May_2021|MiRNATIP|MirTar2|mirzag|PACCMIT
KCTD12	Q96CX2		hsa-miR-141-3p	0.693274	12	High	BCmicrO|CoMeTa|Cupid|DIANA|MirAncesTar|miranda_May_2021|miRcode|mirCoX|MiRNATIP|miRTar2GO|mirzag|TargetScan_v7_2
ATP1B1	P05026		hsa-miR-21-3p	0.693186	13	Very High	bitargeting_May_2021|Cupid|DIANA|MirAncesTar|miranda_May_2021|mirbase|miRDB_v6|mirmap_May_2021|MiRNATIP|MirTar2|mirzag|PACCMIT|PITA_May_2021
COL12A1	Q99715		hsa-miR-9-5p	0.693129	14	High	BCmicrO|bitargeting_May_2021|DIANA|MBStar|MirAncesTar|miranda_May_2021|miRcode|miRDB_v6|MiRNATIP|miRTar2GO|mirzag|MultiMiTar|PACCMIT|RNA22
CAPZA1	P52907		hsa-miR-376b-3p	0.693091	12	Very High	BCmicrO|CoMeTa|Cupid|DIANA|MBStar|MirAncesTar|miranda_May_2021|miRDB_v6|MiRNATIP|mirzag|PACCMIT|TargetScan_v7_2
KCTD12	Q96CX2		hsa-miR-377-3p	0.692971	11	Very High	BCmicrO|CoMeTa|Cupid|DIANA|MirAncesTar|miranda_May_2021|miRDB_v6|mirmap_May_2021|miRTar2GO|mirzag|TargetScan_v7_2
CAPRIN1	Q14444		hsa-miR-577	0.692694	13	Very High	BCmicrO|CoMeTa|Cupid|DIANA|MBStar|MirAncesTar|miranda_May_2021|miRDB_v6|mirmap_May_2021|MiRNATIP|MirSNPInTarget|MirTar2|mirzag
SYNCRIP	O60506		hsa-miR-548c-5p	0.691771	12	Very High	BCmicrO|CoMeTa|Cupid|DIANA|MBStar|MirAncesTar|miranda_May_2021|mirmap_May_2021|MiRNATIP|MirTar2|mirzag|RNA22
ACTN1	P12814		hsa-miR-374b-5p	0.691756	14	High	BCmicrO|CoMeTa|DIANA|MBStar|MirAncesTar|miranda_May_2021|mirbase|miRDB_v6|MiRNATIP|MirSNPInTarget|MirTar2|mirzag|PACCMIT|TargetScan_v7_2
SYNCRIP	O60506		hsa-miR-129-5p	0.691471	13	High	BCmicrO|bitargeting_May_2021|Cupid|DIANA|MBStar|MirAncesTar|miranda_May_2021|miRcode|MiRNATIP|miRTar2GO|mirzag|RNA22|TargetScan_v7_2
COL12A1	Q99715		hsa-miR-298	0.69118	16	Very High	bitargeting_May_2021|DIANA|MBStar|MirAncesTar|miranda_May_2021|mirCoX|miRDB_v6|mirmap_May_2021|MiRNATIP|miRTar2GO|MirTar2|mirzag|MultiMiTar|PACCMIT|PITA_May_2021|RNA22
DDX5	P17844		hsa-miR-548h-3p	0.690825	10	Very High	DIANA|MBStar|MirAncesTar|miranda_May_2021|miRDB_v6|mirmap_May_2021|MirSNPInTarget|MirTar2|mirzag|PACCMIT
DDX5	P17844		hsa-miR-548z	0.690825	10	Very High	DIANA|MBStar|MirAncesTar|miranda_May_2021|miRDB_v6|mirmap_May_2021|MirSNPInTarget|MirTar2|mirzag|PACCMIT
ABAT	P80404		hsa-miR-155-5p	0.690747	14	High	BCmicrO|bitargeting_May_2021|CoMeTa|DIANA|MBStar|MirAncesTar|miranda_May_2021|miRcode|miRDB_v6|MiRNATIP|MirSNPInTarget|MirTar2|mirzag|MultiMiTar
DDX5	P17844		hsa-miR-570-3p	0.690418	13	Very High	BCmicrO|CoMeTa|DIANA|MBStar|MirAncesTar|miranda_May_2021|mirbase|miRDB_v6|mirmap_May_2021|MiRNATIP|MirTar2|mirzag|PACCMIT
GATM	P50440		hsa-miR-944	0.690418	11	Very High	CoMeTa|Cupid|DIANA|MirAncesTar|miranda_May_2021|mirbase|miRDB_v6|MiRNATIP|MirSNPInTarget|MirTar2|mirzag
FBN1	P35555		hsa-miR-203a-3p	0.690097	13	High	BCmicrO|bitargeting_May_2021|CoMeTa|Cupid|DIANA|MBStar|MirAncesTar|miranda_May_2021|miRcode|MiRNATIP|mirzag|MultiMiTar|PACCMIT
ACTN1	P12814		hsa-miR-502-3p	0.68999	13	Very High	BCmicrO|CoMeTa|Cupid|DIANA|MBStar|MirAncesTar|miranda_May_2021|mirbase|miRDB_v6|MiRNATIP|mirzag|PACCMIT|TargetScan_v7_2
TNC	P24821		hsa-miR-137-3p	0.689588	11	High	BCmicrO|CoMeTa|Cupid|DIANA|MBStar|MirAncesTar|miranda_May_2021|miRcode|MiRNATIP|mirzag|TargetScan_v7_2
FBN1	P35555		hsa-miR-23a-3p	0.689307	11	High	BCmicrO|bitargeting_May_2021|CoMeTa|DIANA|MBStar|MirAncesTar|miranda_May_2021|MiRNATIP|mirzag|PACCMIT|TargetScan_v7_2
FBN1	P35555		hsa-miR-542-3p	0.689114	12	Very High	BCmicrO|CoMeTa|MBStar|MirAncesTar|miRDB_v6|mirmap_May_2021|MiRNATIP|MirSNPInTarget|miRTar2GO|mirzag|MultiMiTar|TargetScan_v7_2
DDX3X	O00571		hsa-miR-548n	0.68905	12	Very High	BCmicrO|CoMeTa|Cupid|DIANA|MBStar|MirAncesTar|miranda_May_2021|mirmap_May_2021|MiRNATIP|MirTar2|mirzag|PACCMIT
FGA	P02671		hsa-miR-101-3p	0.687926	12	High	CoMeTa|DIANA|MBStar|MirAncesTar|mirbase|miRcode|miRDB_v6|MiRNATIP|MirTar2|mirzag|PACCMIT|RNA22
TARDBP	Q13148		hsa-miR-518a-5p	0.687859	11	Very High	BCmicrO|CoMeTa|DIANA|MBStar|MirAncesTar|miRDB_v6|MiRNATIP|MirTar2|mirzag|MultiMiTar|PACCMIT
ACAA2	P42765		hsa-miR-493-3p	0.687562	12	Very High	DIANA|MBStar|MirAncesTar|miranda_May_2021|mirbase|miRDB_v6|MiRNATIP|mirzag|PACCMIT|PITA_May_2021|RNA22|TargetScan_v7_2
NID2	Q14112		hsa-let-7i-5p	0.687427	12	High	BCmicrO|CoMeTa|Cupid|DIANA|MBStar|MirAncesTar|miRDB_v6|MiRNATIP|mirzag|MultiMiTar|RNA22|TargetScan_v7_2
CAPRIN1	Q14444		hsa-miR-543	0.687316	11	High	BCmicrO|CoMeTa|Cupid|DIANA|MBStar|MirAncesTar|miranda_May_2021|MiRNATIP|MirTar2|mirzag|RNA22
TARDBP	Q13148		hsa-miR-93-3p	0.687242	12	Very High	bitargeting_May_2021|DIANA|MBStar|MirAncesTar|miranda_May_2021|miRDB_v6|MiRNATIP|miRTar2GO|MirTar2|mirzag|PACCMIT|RNA22
ABAT	P80404		hsa-miR-135b-5p	0.686911	11	High	BCmicrO|CoMeTa|DIANA|MBStar|MirAncesTar|miranda_May_2021|miRDB_v6|MiRNATIP|mirzag|RNA22|TargetScan_v7_2
DDX3X	O00571		hsa-miR-575	0.686778	14	Very High	BCmicrO|bitargeting_May_2021|CoMeTa|DIANA|MBStar|MirAncesTar|miranda_May_2021|mirmap_May_2021|MiRNATIP|MirTar2|mirzag|MultiMiTar|PACCMIT|RNA22
SYNCRIP	O60506		hsa-miR-221-3p	0.68663	14	High	BCmicrO|bitargeting_May_2021|Cupid|DIANA|MBStar|MirAncesTar|miranda_May_2021|miRcode|mirCoX|MiRNATIP|miRTar2GO|mirzag|RNA22|TargetScan_v7_2
TARDBP	Q13148		hsa-miR-3613-3p	0.686197	11	High	Cupid|DIANA|MBStar|MirAncesTar|miranda_May_2021|miRDB_v6|mirmap_May_2021|MiRNATIP|MirSNPInTarget|MirTar2|mirzag
CAPRIN1	Q14444		hsa-miR-29c-3p	0.686157	15	High	BCmicrO|bitargeting_May_2021|CoMeTa|Cupid|DIANA|MBStar|MirAncesTar|miranda_May_2021|mirmap_May_2021|MiRNATIP|MirSNPInTarget|miRTar2GO|MirTar2|mirzag|RNA22
KCTD12	Q96CX2		hsa-miR-548o-3p	0.685755	11	Very High	BCmicrO|CoMeTa|DIANA|MBStar|MirAncesTar|miranda_May_2021|miRDB_v6|mirmap_May_2021|MirTar2|mirzag|PACCMIT
TARDBP	Q13148		hsa-miR-103a-3p	0.685701	12	High	BCmicrO|DIANA|MBStar|MirAncesTar|miranda_May_2021|miRcode|mirmap_May_2021|MiRNATIP|mirzag|MultiMiTar|RNA22|TargetScan_v7_2
DDX3X	O00571		hsa-miR-200c-3p	0.685446	11	High	BCmicrO|CoMeTa|Cupid|DIANA|MBStar|MirAncesTar|MiRNATIP|MirTar2|mirzag|PACCMIT|TargetScan_v7_2
DDX3X	O00571		hsa-miR-548p	0.684943	13	Very High	BCmicrO|CoMeTa|Cupid|DIANA|MBStar|MirAncesTar|miranda_May_2021|mirmap_May_2021|MiRNATIP|MirTar2|mirzag|PACCMIT|RNA22
SYNCRIP	O60506		hsa-miR-548d-5p	0.684891	11	Very High	BCmicrO|CoMeTa|Cupid|DIANA|MBStar|MirAncesTar|miranda_May_2021|mirmap_May_2021|MiRNATIP|MirTar2|mirzag
CAPRIN1	Q14444		hsa-miR-19b-3p	0.684571	11	High	BCmicrO|CoMeTa|Cupid|DIANA|MBStar|MirAncesTar|MiRNATIP|miRTar2GO|mirzag|MultiMiTar|TargetScan_v7_2
DDX3X	O00571		hsa-miR-1-3p	0.684546	12	High	BCmicrO|CoMeTa|Cupid|DIANA|MBStar|MirAncesTar|miranda_May_2021|MiRNATIP|miRTar2GO|mirzag|MultiMiTar|TargetScan_v7_2
LCP1	P13796		hsa-miR-506-3p	0.684536	9	High	CoMeTa|DIANA|MBStar|MirAncesTar|miRcode|miRDB_v6|mirmap_May_2021|mirzag|TargetScan_v7_2
NID2	Q14112		hsa-miR-202-3p	0.684218	11	Very High	BCmicrO|CoMeTa|Cupid|DIANA|MirAncesTar|miRDB_v6|MiRNATIP|MirTar2|mirzag|PACCMIT|RNA22
CAPZA1	P52907		hsa-miR-940	0.684085	13	Very High	BCmicrO|CoMeTa|Cupid|DIANA|MirAncesTar|miranda_May_2021|miRDB_v6|mirmap_May_2021|MiRNATIP|miRTar2GO|MirTar2|mirzag|MultiMiTar
DDX3X	O00571		hsa-miR-96-5p	0.683948	13	High	BCmicrO|bitargeting_May_2021|CoMeTa|Cupid|DIANA|MBStar|MirAncesTar|miranda_May_2021|miRcode|MiRNATIP|miRTar2GO|MultiMiTar|RNA22
SYNCRIP	O60506		hsa-miR-548c-3p	0.683769	11	High	BCmicrO|CoMeTa|Cupid|DIANA|MBStar|MirAncesTar|miranda_May_2021|mirmap_May_2021|MiRNATIP|MirTar2|mirzag
ATP1B1	P05026		hsa-miR-522-3p	0.683765	12	Very High	BCmicrO|CoMeTa|DIANA|MBStar|MirAncesTar|miranda_May_2021|miRDB_v6|MiRNATIP|MirTar2|mirzag|MultiMiTar|PACCMIT
RAB1B	Q9H0U4		hsa-miR-939-5p	0.683669	15	Very High	BCmicrO|bitargeting_May_2021|CoMeTa|DIANA|MirAncesTar|miranda_May_2021|miRDB_v6|mirmap_May_2021|MiRNATIP|miRTar2GO|MirTar2|mirzag|PACCMIT|PITA_May_2021|RNA22
CD44	P16070		hsa-miR-302d-3p	0.683662	11	High	BCmicrO|CoMeTa|DIANA|MBStar|MirAncesTar|miranda_May_2021|miRDB_v6|MiRNATIP|miRTar2GO|MirTar2|MultiMiTar
TARDBP	Q13148		hsa-miR-188-3p	0.683093	13	Very High	BCmicrO|bitargeting_May_2021|CoMeTa|Cupid|MBStar|MirAncesTar|miranda_May_2021|miRDB_v6|mirmap_May_2021|MiRNATIP|mirzag|PACCMIT|PITA_May_2021
ATP1B1	P05026		hsa-miR-3163	0.682743	11	High	bitargeting_May_2021|Cupid|DIANA|MBStar|MirAncesTar|miranda_May_2021|miRDB_v6|MiRNATIP|MirTar2|mirzag|PACCMIT
CD44	P16070		hsa-miR-409-3p	0.682404	13	Very High	BCmicrO|CoMeTa|DIANA|MBStar|MirAncesTar|miranda_May_2021|miRDB_v6|MiRNATIP|miRTar2GO|MirTar2|mirzag|MultiMiTar|RNA22
DDX3X	O00571		hsa-miR-767-5p	0.682389	14	Very High	BCmicrO|bitargeting_May_2021|CoMeTa|Cupid|DIANA|MirAncesTar|miranda_May_2021|mirmap_May_2021|MiRNATIP|MirTar2|mirzag|PACCMIT|PITA_May_2021|RNA22
ALDH4A1	P30038		hsa-miR-27b-3p	0.682038	13	High	BCmicrO|bitargeting_May_2021|CoMeTa|Cupid|DIANA|MirAncesTar|miranda_May_2021|mirbase|MiRNATIP|mirzag|PITA_May_2021|RNA22|TargetScan_v7_2
DDX3X	O00571		hsa-miR-1197	0.681587	14	Very High	BCmicrO|bitargeting_May_2021|CoMeTa|Cupid|DIANA|MBStar|MirAncesTar|miranda_May_2021|mirmap_May_2021|MiRNATIP|mirzag|PACCMIT|RNA22|TargetScan_v7_2
SYNCRIP	O60506		hsa-miR-1284	0.681486	12	Very High	BCmicrO|CoMeTa|Cupid|DIANA|MBStar|MirAncesTar|miranda_May_2021|miRDB_v6|MiRNATIP|MirSNPInTarget|MirTar2|mirzag
CAPZA1	P52907		hsa-miR-128-3p	0.680814	10	High	BCmicrO|Cupid|DIANA|MBStar|MirAncesTar|miRcode|miRDB_v6|miRTar2GO|mirzag|TargetScan_v7_2
CTSB	P07858		hsa-miR-186-5p	0.680583	12	High	BCmicrO|CoMeTa|DIANA|MBStar|MirAncesTar|miranda_May_2021|miRDB_v6|mirmap_May_2021|MiRNATIP|MirTar2|mirzag|PACCMIT
TARDBP	Q13148		hsa-miR-29b-2-5p	0.680393	14	Very High	bitargeting_May_2021|Cupid|DIANA|MBStar|MirAncesTar|miranda_May_2021|mirbase|miRDB_v6|MiRNATIP|miRTar2GO|MirTar2|mirzag|PACCMIT|RNA22
LRP1	Q07954		hsa-miR-149-3p	0.679814	12	Very High	bitargeting_May_2021|DIANA|MirAncesTar|miranda_May_2021|miRDB_v6|mirmap_May_2021|MiRNATIP|MirTar2|mirzag|PACCMIT|PITA_May_2021|RNA22
FBN1	P35555		hsa-let-7g-5p	0.679802	13	High	BCmicrO|bitargeting_May_2021|CoMeTa|DIANA|MBStar|MirAncesTar|miranda_May_2021|mirmap_May_2021|MiRNATIP|miRTar2GO|MultiMiTar|PACCMIT|PITA_May_2021
SYNCRIP	O60506		hsa-miR-1-3p	0.679568	12	High	BCmicrO|CoMeTa|Cupid|DIANA|MBStar|MirAncesTar|miranda_May_2021|mirbase|MiRNATIP|miRTar2GO|mirzag|TargetScan_v7_2
DDX5	P17844		hsa-miR-509-5p	0.679332	13	Very High	BCmicrO|bitargeting_May_2021|CoMeTa|DIANA|MirAncesTar|miranda_May_2021|mirbase|MirSNPInTarget|MirTar2|mirzag|MultiMiTar|PACCMIT|RNA22
DDX3X	O00571		hsa-miR-33a-5p	0.67922	12	Very High	BCmicrO|bitargeting_May_2021|CoMeTa|Cupid|DIANA|MBStar|MirAncesTar|miranda_May_2021|miRTar2GO|mirzag|RNA22|TargetScan_v7_2
CAPRIN1	Q14444		hsa-miR-29a-3p	0.678471	14	High	bitargeting_May_2021|CoMeTa|Cupid|DIANA|MBStar|MirAncesTar|miranda_May_2021|mirCoX|mirmap_May_2021|MiRNATIP|MirSNPInTarget|miRTar2GO|MirTar2|mirzag
NAMPT	P43490		hsa-miR-1297	0.678425	10	Very High	BCmicrO|CoMeTa|DIANA|MBStar|MirAncesTar|miRcode|MiRNATIP|MirTar2|mirzag|PACCMIT
FBN1	P35555		hsa-miR-24-3p	0.678218	14	High	BCmicrO|bitargeting_May_2021|CoMeTa|Cupid|DIANA|MirAncesTar|miranda_May_2021|miRcode|miRDB_v6|MiRNATIP|MirTar2|mirzag|MultiMiTar|PITA_May_2021
HADH	Q16836		hsa-miR-124-3p	0.678098	15	High	bitargeting_May_2021|CoMeTa|DIANA|MBStar|MirAncesTar|miranda_May_2021|mirbase|miRcode|miRDB_v6|mirmap_May_2021|MirTar2|mirzag|MultiMiTar|PACCMIT|RNA22
LCP1	P13796		hsa-miR-802	0.678072	12	Very High	BCmicrO|bitargeting_May_2021|CoMeTa|DIANA|MBStar|MirAncesTar|miranda_May_2021|MiRNATIP|MirSNPInTarget|MirTar2|mirzag|TargetScan_v7_2
TARDBP	Q13148		hsa-miR-204-5p	0.677669	13	High	BCmicrO|bitargeting_May_2021|CoMeTa|Cupid|MBStar|MirAncesTar|miranda_May_2021|miRcode|miRDB_v6|MiRNATIP|miRTar2GO|MirTar2|mirzag
STAT1	P42224		hsa-miR-935	0.677448	13	Very High	BCmicrO|CoMeTa|DIANA|MBStar|MirAncesTar|miranda_May_2021|mirbase|miRDB_v6|MiRNATIP|miRTar2GO|MirTar2|mirzag|RNA22
KCTD12	Q96CX2		hsa-miR-548e-3p	0.677442	10	Very High	CoMeTa|DIANA|MBStar|MirAncesTar|miranda_May_2021|miRDB_v6|MiRNATIP|MirTar2|mirzag|PACCMIT
FN1	P02751		hsa-miR-3148	0.677412	14	Very High	bitargeting_May_2021|Cupid|DIANA|MBStar|MirAncesTar|miranda_May_2021|miRDB_v6|mirmap_May_2021|MiRNATIP|MirSNPInTarget|MirTar2|mirzag|PACCMIT|RNA22
SYNCRIP	O60506		hsa-miR-548i	0.677348	11	Very High	BCmicrO|CoMeTa|Cupid|DIANA|MBStar|MirAncesTar|miranda_May_2021|mirmap_May_2021|MiRNATIP|MirTar2|mirzag
STMN1	P16949		hsa-miR-26a-5p	0.677342	11	High	BCmicrO|CoMeTa|DIANA|MBStar|MirAncesTar|miranda_May_2021|MiRNATIP|miRTar2GO|mirzag|MultiMiTar|TargetScan_v7_2
GPD1	P21695		hsa-miR-3150a-3p	0.677188	13	Very High	bitargeting_May_2021|DIANA|MBStar|MirAncesTar|miranda_May_2021|miRDB_v6|mirmap_May_2021|MiRNATIP|MirTar2|mirzag|PACCMIT|PITA_May_2021|RNA22
COL15A1	P39059		hsa-let-7d-5p	0.676954	12	High	BCmicrO|bitargeting_May_2021|CoMeTa|Cupid|DIANA|MirAncesTar|MiRNATIP|miRTar2GO|mirzag|MultiMiTar|RNA22|TargetScan_v7_2
NID2	Q14112		hsa-let-7d-5p	0.676897	12	High	BCmicrO|CoMeTa|Cupid|DIANA|MBStar|MirAncesTar|mirbase|MiRNATIP|mirzag|MultiMiTar|RNA22|TargetScan_v7_2
KCTD12	Q96CX2		hsa-miR-139-5p	0.676846	15	High	BCmicrO|bitargeting_May_2021|CoMeTa|MBStar|MirAncesTar|miranda_May_2021|miRcode|mirCoX|miRDB_v6|MiRNATIP|miRTar2GO|mirzag|MultiMiTar|RNA22|TargetScan_v7_2
FTH1	P02794		hsa-miR-150-3p	0.676739	11	Very High	DIANA|MirAncesTar|miranda_May_2021|mirbase|miRDB_v6|MirSNPInTarget|MirTar2|mirzag|PACCMIT|PITA_May_2021|RNA22
COL15A1	P39059		hsa-miR-202-3p	0.676639	11	Very High	BCmicrO|CoMeTa|Cupid|DIANA|MirAncesTar|miRDB_v6|MiRNATIP|MirTar2|MultiMiTar|PACCMIT|RNA22
SYNCRIP	O60506		hsa-miR-548b-5p	0.676601	12	Very High	BCmicrO|bitargeting_May_2021|CoMeTa|Cupid|DIANA|MBStar|MirAncesTar|miranda_May_2021|mirmap_May_2021|MiRNATIP|MirTar2|mirzag
TARDBP	Q13148		hsa-miR-194-5p	0.676318	11	High	BCmicrO|CoMeTa|Cupid|DIANA|MBStar|MirAncesTar|miranda_May_2021|miRcode|MiRNATIP|mirzag|PACCMIT
STMN1	P16949		hsa-miR-101-3p	0.675818	13	High	bitargeting_May_2021|CoMeTa|Cupid|DIANA|MBStar|MirAncesTar|mirbase|miRcode|miRDB_v6|mirmap_May_2021|MiRNATIP|MirTar2|mirzag
CD44	P16070		hsa-miR-3613-3p	0.675599	10	High	DIANA|MBStar|MirAncesTar|miranda_May_2021|miRDB_v6|mirmap_May_2021|MiRNATIP|MirSNPInTarget|MirTar2|mirzag
DDX3X	O00571		hsa-miR-513a-3p	0.675528	10	High	BCmicrO|CoMeTa|Cupid|DIANA|MBStar|MirAncesTar|miranda_May_2021|MiRNATIP|MirTar2|mirzag
DDX3X	O00571		hsa-miR-1297	0.675463	9	Very High	BCmicrO|CoMeTa|Cupid|DIANA|MBStar|MirAncesTar|miRcode|MiRNATIP|mirzag
TARDBP	Q13148		hsa-miR-105-5p	0.675462	13	Very High	BCmicrO|CoMeTa|Cupid|DIANA|MBStar|MirAncesTar|miranda_May_2021|mirbase|miRcode|MiRNATIP|MirSNPInTarget|mirzag|MultiMiTar
GATM	P50440		hsa-miR-155-5p	0.675424	12	High	BCmicrO|CoMeTa|DIANA|MBStar|MirAncesTar|miranda_May_2021|miRcode|miRDB_v6|MiRNATIP|miRTar2GO|MirTar2|mirzag
SYNCRIP	O60506		hsa-miR-203a-3p	0.675268	11	High	BCmicrO|Cupid|DIANA|MBStar|MirAncesTar|miranda_May_2021|miRcode|MiRNATIP|miRTar2GO|MirTar2|mirzag
SYNCRIP	O60506		hsa-miR-595	0.674923	13	Very High	BCmicrO|bitargeting_May_2021|CoMeTa|Cupid|DIANA|MBStar|MirAncesTar|miranda_May_2021|mirbase|MiRNATIP|mirzag|MultiMiTar|RNA22
CSE1L	P55060		hsa-miR-23a-3p	0.674876	12	High	BCmicrO|Cupid|DIANA|MBStar|MirAncesTar|miranda_May_2021|mirbase|miRDB_v6|MiRNATIP|MirTar2|mirzag|TargetScan_v7_2
CAPRIN1	Q14444		hsa-miR-140-3p	0.674203	12	Very High	BCmicrO|CoMeTa|Cupid|DIANA|MirAncesTar|miranda_May_2021|miRDB_v6|mirmap_May_2021|miRTar2GO|MirTar2|mirzag|RNA22
NID2	Q14112		hsa-let-7b-5p	0.674125	12	High	BCmicrO|CoMeTa|Cupid|DIANA|MBStar|MirAncesTar|miRDB_v6|MiRNATIP|mirzag|MultiMiTar|RNA22|TargetScan_v7_2
C1R	P00736		hsa-miR-140-5p	0.674095	11	High	BCmicrO|DIANA|MBStar|MirAncesTar|miranda_May_2021|miRcode|mirCoX|miRDB_v6|mirzag|RNA22|TargetScan_v7_2
ACTN1	P12814		hsa-miR-636	0.673854	13	Very High	BCmicrO|CoMeTa|DIANA|MirAncesTar|miranda_May_2021|mirbase|miRDB_v6|MiRNATIP|MirSNPInTarget|MirTar2|mirzag|PACCMIT|RNA22
ATP1A1	P05023		hsa-miR-374b-5p	0.673427	12	High	BCmicrO|CoMeTa|Cupid|DIANA|MBStar|MirAncesTar|miranda_May_2021|mirbase|miRDB_v6|MiRNATIP|PACCMIT|TargetScan_v7_2
CAPRIN1	Q14444		hsa-miR-330-3p	0.673099	12	High	BCmicrO|CoMeTa|Cupid|DIANA|MBStar|MirAncesTar|miRDB_v6|mirmap_May_2021|MiRNATIP|miRTar2GO|MultiMiTar|TargetScan_v7_2
NAMPT	P43490		hsa-miR-526b-5p	0.672983	10	Very High	BCmicrO|CoMeTa|Cupid|DIANA|MBStar|MirAncesTar|MiRNATIP|mirzag|MultiMiTar|PACCMIT
COL12A1	Q99715		hsa-miR-199b-3p	0.67297	12	High	BCmicrO|bitargeting_May_2021|Cupid|DIANA|MBStar|MirAncesTar|miRDB_v6|MiRNATIP|MultiMiTar|PACCMIT|RNA22|TargetScan_v7_2
CD44	P16070		hsa-miR-199a-3p	0.672693	10	High	BCmicrO|CoMeTa|DIANA|MBStar|MirAncesTar|MiRNATIP|miRTar2GO|mirzag|MultiMiTar|TargetScan_v7_2
ATP1B1	P05026		hsa-miR-543	0.672454	12	High	BCmicrO|CoMeTa|Cupid|DIANA|MBStar|MirAncesTar|miranda_May_2021|miRDB_v6|MiRNATIP|MirTar2|mirzag|PACCMIT
COL12A1	Q99715		hsa-miR-32-5p	0.672152	11	High	Cupid|DIANA|MBStar|MirAncesTar|miRcode|miRDB_v6|MiRNATIP|MirTar2|mirzag|MultiMiTar|PACCMIT
CAPZA1	P52907		hsa-miR-194-5p	0.671853	12	High	BCmicrO|CoMeTa|Cupid|DIANA|MirAncesTar|miranda_May_2021|miRcode|miRDB_v6|MiRNATIP|miRTar2GO|MirTar2|mirzag
TARDBP	Q13148		hsa-miR-545-3p	0.670996	12	Very High	BCmicrO|CoMeTa|Cupid|MBStar|MirAncesTar|miranda_May_2021|mirbase|mirmap_May_2021|MiRNATIP|mirzag|MultiMiTar|PACCMIT
F9	P00740		hsa-miR-5011-5p	0.670678	8	High	DIANA|MBStar|MirAncesTar|miranda_May_2021|miRDB_v6|MirSNPInTarget|MirTar2|mirzag
CAPZA1	P52907		hsa-miR-495-3p	0.670524	12	High	BCmicrO|CoMeTa|Cupid|DIANA|MBStar|MirAncesTar|miranda_May_2021|mirmap_May_2021|MiRNATIP|MirTar2|mirzag|PACCMIT
COL12A1	Q99715		hsa-miR-101-3p	0.670511	11	High	bitargeting_May_2021|Cupid|DIANA|MBStar|MirAncesTar|miRcode|miRDB_v6|MiRNATIP|miRTar2GO|mirzag|RNA22
DDX3X	O00571		hsa-miR-421	0.670247	13	Very High	BCmicrO|CoMeTa|Cupid|DIANA|MBStar|MirAncesTar|miranda_May_2021|mirmap_May_2021|MiRNATIP|miRTar2GO|mirzag|MultiMiTar|PITA_May_2021
KCTD12	Q96CX2		hsa-miR-582-3p	0.670148	12	Very High	BCmicrO|bitargeting_May_2021|CoMeTa|Cupid|DIANA|MBStar|MirAncesTar|miranda_May_2021|miRDB_v6|mirzag|PACCMIT|RNA22
SYNCRIP	O60506		hsa-miR-124-3p	0.66975	12	High	bitargeting_May_2021|Cupid|DIANA|MBStar|MirAncesTar|miranda_May_2021|miRcode|mirmap_May_2021|MiRNATIP|miRTar2GO|mirzag|PITA_May_2021
SYNCRIP	O60506		hsa-miR-548h-5p	0.669711	11	Very High	BCmicrO|CoMeTa|Cupid|DIANA|MBStar|MirAncesTar|miranda_May_2021|mirmap_May_2021|MiRNATIP|MirTar2|mirzag
FBN1	P35555		hsa-miR-603	0.66943	12	Very High	BCmicrO|CoMeTa|DIANA|MirAncesTar|miranda_May_2021|mirbase|miRDB_v6|mirmap_May_2021|MiRNATIP|MirTar2|mirzag|PACCMIT
PBLD	P30039		hsa-miR-20b-5p	0.669159	15	High	BCmicrO|bitargeting_May_2021|MBStar|MirAncesTar|miranda_May_2021|mirbase|miRcode|mirCoX|miRDB_v6|MiRNATIP|MirSNPInTarget|MirTar2|mirzag|MultiMiTar|PITA_May_2021
CAPZA1	P52907		hsa-miR-548p	0.668813	12	Very High	BCmicrO|CoMeTa|DIANA|MBStar|MirAncesTar|miranda_May_2021|miRDB_v6|mirmap_May_2021|MiRNATIP|MirTar2|mirzag|PACCMIT
ATP1B1	P05026		hsa-miR-222-3p	0.668758	9	High	BCmicrO|Cupid|DIANA|MBStar|miRcode|mirCoX|miRDB_v6|MiRNATIP|TargetScan_v7_2
DDX5	P17844		hsa-miR-539-5p	0.668617	15	Very High	BCmicrO|bitargeting_May_2021|CoMeTa|DIANA|MBStar|MirAncesTar|miranda_May_2021|mirbase|miRDB_v6|mirmap_May_2021|MiRNATIP|MirSNPInTarget|MirTar2|mirzag|PACCMIT
DDX3X	O00571		hsa-miR-548e-3p	0.668435	11	Very High	CoMeTa|Cupid|DIANA|MBStar|MirAncesTar|miranda_May_2021|MiRNATIP|MirTar2|mirzag|PACCMIT|RNA22
DDX5	P17844		hsa-miR-544a	0.668149	11	Very High	BCmicrO|CoMeTa|Cupid|DIANA|MirAncesTar|miranda_May_2021|mirbase|miRDB_v6|MiRNATIP|mirzag|PACCMIT
GATM	P50440		hsa-miR-4500	0.668043	9	Very High	DIANA|MBStar|MirAncesTar|miRcode|miRDB_v6|MiRNATIP|MirTar2|mirzag|PACCMIT
SYNCRIP	O60506		hsa-miR-548a-5p	0.667892	11	High	BCmicrO|CoMeTa|Cupid|DIANA|MBStar|MirAncesTar|miranda_May_2021|mirmap_May_2021|MiRNATIP|MirTar2|mirzag
LRP1	Q07954		hsa-miR-429	0.667621	12	High	bitargeting_May_2021|CoMeTa|Cupid|MirAncesTar|miranda_May_2021|mirbase|miRcode|miRDB_v6|MiRNATIP|mirzag|PACCMIT|TargetScan_v7_2
TARDBP	Q13148		hsa-miR-299-5p	0.667557	11	Very High	bitargeting_May_2021|CoMeTa|DIANA|MBStar|MirAncesTar|miranda_May_2021|MiRNATIP|miRTar2GO|mirzag|PACCMIT|TargetScan_v7_2
CAPZA1	P52907		hsa-miR-520b-3p	0.667325	10	High	CoMeTa|DIANA|MirAncesTar|miranda_May_2021|MiRNATIP|miRTar2GO|mirzag|MultiMiTar|PACCMIT|TargetScan_v7_2
CAPRIN1	Q14444		hsa-miR-607	0.666766	11	High	BCmicrO|CoMeTa|Cupid|DIANA|MBStar|MirAncesTar|miranda_May_2021|miRDB_v6|MiRNATIP|MirTar2|mirzag
ATP1B1	P05026		hsa-miR-936	0.665624	12	Very High	BCmicrO|CoMeTa|DIANA|MBStar|MirAncesTar|miranda_May_2021|miRDB_v6|MiRNATIP|MirTar2|mirzag|MultiMiTar|PACCMIT
CA2	P00918		hsa-miR-330-3p	0.665433	14	High	BCmicrO|bitargeting_May_2021|CoMeTa|DIANA|MBStar|MirAncesTar|miranda_May_2021|mirbase|miRDB_v6|mirmap_May_2021|MiRNATIP|miRTar2GO|mirzag|PITA_May_2021
ACTN1	P12814		hsa-miR-455-5p	0.665218	11	Very High	BCmicrO|bitargeting_May_2021|CoMeTa|Cupid|DIANA|MBStar|MirAncesTar|mirbase|miRcode|mirzag|PACCMIT
CD44	P16070		hsa-miR-548d-5p	0.665135	13	High	BCmicrO|bitargeting_May_2021|CoMeTa|DIANA|MBStar|MirAncesTar|miranda_May_2021|miRDB_v6|mirmap_May_2021|MiRNATIP|MirTar2|mirzag|PACCMIT
FN1	P02751		hsa-miR-511-5p	0.664982	11	Very High	BCmicrO|CoMeTa|Cupid|DIANA|MBStar|miranda_May_2021|miRDB_v6|MirTar2|mirzag|PACCMIT|RNA22
FN1	P02751		hsa-miR-145-5p	0.664974	10	High	BCmicrO|CoMeTa|Cupid|MirAncesTar|miranda_May_2021|miRcode|MirTar2|mirzag|RNA22|TargetScan_v7_2
CD44	P16070		hsa-miR-520c-3p	0.664732	12	High	BCmicrO|bitargeting_May_2021|CoMeTa|DIANA|MBStar|MirAncesTar|miranda_May_2021|miRDB_v6|MiRNATIP|miRTar2GO|MirTar2|MultiMiTar
GATM	P50440		hsa-miR-3978	0.664647	11	Very High	bitargeting_May_2021|DIANA|MBStar|MirAncesTar|miranda_May_2021|miRDB_v6|MirSNPInTarget|MirTar2|mirzag|PITA_May_2021|RNA22
ABAT	P80404		hsa-miR-219a-2-3p	0.664621	13	Very High	BCmicrO|bitargeting_May_2021|CoMeTa|DIANA|MBStar|MirAncesTar|miRDB_v6|MirTar2|mirzag|MultiMiTar|PITA_May_2021|RNA22|TargetScan_v7_2
FBLN1	P23142		hsa-miR-24-3p	0.663891	16	High	BCmicrO|bitargeting_May_2021|CoMeTa|MBStar|MirAncesTar|miranda_May_2021|mirbase|miRcode|miRDB_v6|mirmap_May_2021|MiRNATIP|miRTar2GO|mirzag|MultiMiTar|PACCMIT|RNA22
PRDX3	P30048		hsa-miR-23a-3p	0.663864	10	High	BCmicrO|CoMeTa|DIANA|MBStar|MirAncesTar|miranda_May_2021|MiRNATIP|miRTar2GO|mirzag|TargetScan_v7_2
ACTN1	P12814		hsa-miR-30b-5p	0.663477	10	High	BCmicrO|CoMeTa|Cupid|DIANA|MBStar|MirAncesTar|miRDB_v6|mirmap_May_2021|MiRNATIP|TargetScan_v7_2
TARDBP	Q13148		hsa-miR-7-2-3p	0.663452	12	Very High	Cupid|DIANA|MBStar|MirAncesTar|miranda_May_2021|mirbase|miRDB_v6|mirmap_May_2021|MiRNATIP|MirTar2|mirzag|PACCMIT
DDX3X	O00571		hsa-miR-105-5p	0.663141	11	High	BCmicrO|CoMeTa|Cupid|DIANA|MBStar|MirAncesTar|miranda_May_2021|MiRNATIP|MirTar2|mirzag|MultiMiTar
SYNCRIP	O60506		hsa-miR-548j-5p	0.662766	11	Very High	BCmicrO|CoMeTa|Cupid|DIANA|MBStar|MirAncesTar|miranda_May_2021|mirmap_May_2021|MiRNATIP|MirTar2|mirzag
KCTD12	Q96CX2		hsa-miR-501-5p	0.662733	14	Very High	BCmicrO|bitargeting_May_2021|CoMeTa|DIANA|MBStar|MirAncesTar|mirbase|MiRNATIP|MirSNPInTarget|miRTar2GO|MirTar2|mirzag|PITA_May_2021|RNA22
CAPZA1	P52907		hsa-miR-4722-3p	0.661973	6	Very High	MirAncesTar|miRDB_v6|MiRNATIP|MirTar2|mirzag|PACCMIT
CAPRIN1	Q14444		hsa-miR-1270	0.661918	11	Very High	BCmicrO|CoMeTa|DIANA|MBStar|MirAncesTar|miranda_May_2021|miRDB_v6|MiRNATIP|mirzag|PACCMIT|RNA22
CD44	P16070		hsa-miR-548a-5p	0.661718	12	High	BCmicrO|CoMeTa|DIANA|MBStar|MirAncesTar|miranda_May_2021|miRDB_v6|mirmap_May_2021|MiRNATIP|MirTar2|mirzag|PACCMIT
SYNCRIP	O60506		hsa-miR-222-3p	0.661322	13	High	BCmicrO|Cupid|DIANA|MBStar|MirAncesTar|miranda_May_2021|miRcode|mirCoX|MiRNATIP|miRTar2GO|mirzag|RNA22|TargetScan_v7_2
TARDBP	Q13148		hsa-miR-3666	0.661235	13	Very High	bitargeting_May_2021|Cupid|MBStar|MirAncesTar|miranda_May_2021|miRcode|MiRNATIP|MirTar2|mirzag|PACCMIT|PITA_May_2021|RNA22|rnahybrid_May_2021
DDX3X	O00571		hsa-miR-548l	0.661094	11	Very High	BCmicrO|bitargeting_May_2021|CoMeTa|Cupid|DIANA|MBStar|MirAncesTar|miranda_May_2021|MiRNATIP|mirzag|PACCMIT
CD44	P16070		hsa-miR-548c-5p	0.660992	13	High	BCmicrO|bitargeting_May_2021|CoMeTa|DIANA|MBStar|MirAncesTar|miranda_May_2021|miRDB_v6|mirmap_May_2021|MiRNATIP|MirTar2|mirzag|PACCMIT
STMN1	P16949		hsa-miR-26b-5p	0.660982	11	High	BCmicrO|CoMeTa|DIANA|MBStar|MirAncesTar|mirCoX|MiRNATIP|miRTar2GO|mirzag|MultiMiTar|TargetScan_v7_2
FN1	P02751		hsa-miR-298	0.660402	14	Very High	CoMeTa|DIANA|MirAncesTar|miranda_May_2021|mirCoX|miRDB_v6|mirmap_May_2021|MiRNATIP|MirSNPInTarget|miRTar2GO|MirTar2|mirzag|MultiMiTar|RNA22
SYNCRIP	O60506		hsa-miR-562	0.660292	13	Very High	BCmicrO|CoMeTa|DIANA|MBStar|MirAncesTar|miranda_May_2021|mirbase|MiRNATIP|miRTar2GO|MirTar2|mirzag|MultiMiTar|PACCMIT
SYNCRIP	O60506		hsa-miR-429	0.660262	12	High	bitargeting_May_2021|Cupid|DIANA|MBStar|MirAncesTar|miranda_May_2021|mirbase|miRcode|MiRNATIP|mirzag|RNA22|TargetScan_v7_2
NAMPT	P43490		hsa-miR-1271-5p	0.660226	10	High	CoMeTa|Cupid|DIANA|MBStar|MirAncesTar|miRcode|MiRNATIP|mirzag|RNA22|TargetScan_v7_2
NAMPT	P43490		hsa-miR-448	0.660214	11	High	BCmicrO|CoMeTa|Cupid|DIANA|MBStar|MirAncesTar|miranda_May_2021|MiRNATIP|miRTar2GO|mirzag|PACCMIT
ATP1A1	P05023		hsa-miR-374a-5p	0.660137	11	High	BCmicrO|CoMeTa|DIANA|MBStar|MirAncesTar|miranda_May_2021|mirbase|miRDB_v6|MiRNATIP|PACCMIT|TargetScan_v7_2
ATP1B1	P05026		hsa-miR-425-5p	0.659885	12	Very High	bitargeting_May_2021|Cupid|DIANA|MBStar|MirAncesTar|miranda_May_2021|mirbase|miRcode|miRDB_v6|MiRNATIP|miRTar2GO|TargetScan_v7_2
FBN1	P35555		hsa-miR-944	0.659612	11	Very High	CoMeTa|Cupid|DIANA|MBStar|MirAncesTar|miranda_May_2021|miRDB_v6|MiRNATIP|MirTar2|mirzag|PACCMIT
TARDBP	Q13148		hsa-miR-7-1-3p	0.659558	12	Very High	Cupid|DIANA|MBStar|MirAncesTar|miranda_May_2021|mirbase|miRDB_v6|mirmap_May_2021|MiRNATIP|MirTar2|mirzag|PACCMIT
RAB1B	Q9H0U4		hsa-miR-135a-5p	0.659529	11	High	BCmicrO|CoMeTa|Cupid|DIANA|MirAncesTar|miranda_May_2021|miRcode|MiRNATIP|miRTar2GO|MultiMiTar|TargetScan_v7_2
CAPZA1	P52907		hsa-miR-520a-3p	0.659402	10	High	CoMeTa|DIANA|MirAncesTar|miranda_May_2021|MiRNATIP|miRTar2GO|mirzag|MultiMiTar|PACCMIT|TargetScan_v7_2
NAMPT	P43490		hsa-miR-613	0.659192	10	Very High	BCmicrO|CoMeTa|DIANA|MBStar|MirAncesTar|miRcode|MiRNATIP|mirzag|MultiMiTar|PACCMIT
GNA11	P29992		hsa-miR-548d-3p	0.659178	11	High	BCmicrO|CoMeTa|Cupid|DIANA|MirAncesTar|miranda_May_2021|mirbase|miRDB_v6|mirmap_May_2021|MirTar2|mirzag
ACADSB	P45954		hsa-miR-545-3p	0.658905	12	Very High	BCmicrO|CoMeTa|DIANA|MBStar|MirAncesTar|miranda_May_2021|miRDB_v6|mirmap_May_2021|MiRNATIP|MirTar2|mirzag|MultiMiTar
CAPZA1	P52907		hsa-miR-520d-3p	0.658897	11	High	BCmicrO|CoMeTa|DIANA|MirAncesTar|miranda_May_2021|MiRNATIP|mirzag|MultiMiTar|PACCMIT|PITA_May_2021|TargetScan_v7_2
SH3BGRL	O75368		hsa-miR-590-3p	0.658726	9	High	CoMeTa|DIANA|MBStar|MirAncesTar|miranda_May_2021|miRDB_v6|MiRNATIP|MirTar2|mirzag
CAPRIN1	Q14444		hsa-miR-373-3p	0.658648	12	High	BCmicrO|CoMeTa|DIANA|MBStar|MirAncesTar|miranda_May_2021|miRcode|MiRNATIP|miRTar2GO|mirzag|MultiMiTar|RNA22
TARDBP	Q13148		hsa-miR-27b-3p	0.658407	11	High	BCmicrO|CoMeTa|Cupid|DIANA|MirAncesTar|miRDB_v6|MiRNATIP|miRTar2GO|mirzag|RNA22|TargetScan_v7_2
DDX3X	O00571		hsa-miR-7-1-3p	0.657972	10	Very High	Cupid|DIANA|MBStar|MirAncesTar|miranda_May_2021|mirmap_May_2021|MiRNATIP|MirTar2|mirzag|PACCMIT
CAPZA1	P52907		hsa-miR-659-3p	0.657933	12	Very High	BCmicrO|CoMeTa|DIANA|MBStar|MirAncesTar|miranda_May_2021|miRDB_v6|MiRNATIP|MirTar2|mirzag|PACCMIT|PITA_May_2021
CAPZA1	P52907		hsa-miR-34c-3p	0.657926	10	Very High	BCmicrO|CoMeTa|Cupid|DIANA|MBStar|MirAncesTar|miRDB_v6|MiRNATIP|MirTar2|mirzag
HIBCH	Q6NVY1		hsa-miR-607	0.657909	10	High	BCmicrO|CoMeTa|DIANA|MBStar|MirAncesTar|miranda_May_2021|MirSNPInTarget|MirTar2|mirzag|PACCMIT
CAPRIN1	Q14444		hsa-miR-580-3p	0.657737	11	Very High	BCmicrO|CoMeTa|DIANA|MBStar|MirAncesTar|miranda_May_2021|miRDB_v6|MiRNATIP|MirTar2|mirzag|PACCMIT
DDX3X	O00571		hsa-miR-621	0.657603	12	Very High	BCmicrO|CoMeTa|DIANA|MBStar|MirAncesTar|miranda_May_2021|mirmap_May_2021|MiRNATIP|MirTar2|mirzag|MultiMiTar|RNA22
LRP1	Q07954		hsa-miR-4728-5p	0.65757	13	Very High	bitargeting_May_2021|DIANA|MirAncesTar|miranda_May_2021|miRDB_v6|mirmap_May_2021|MiRNATIP|MirTar2|mirzag|PACCMIT|PITA_May_2021|RNA22|rnahybrid_May_2021
ATP1B1	P05026		hsa-miR-1183	0.657482	13	Very High	BCmicrO|CoMeTa|Cupid|DIANA|MBStar|MirAncesTar|miranda_May_2021|miRDB_v6|MiRNATIP|MirSNPInTarget|mirzag|PACCMIT|PITA_May_2021
SYNCRIP	O60506		hsa-miR-137-3p	0.657187	11	High	BCmicrO|bitargeting_May_2021|Cupid|DIANA|MBStar|MirAncesTar|miranda_May_2021|miRcode|MiRNATIP|MirTar2|TargetScan_v7_2
DDX3X	O00571		hsa-miR-548d-3p	0.657076	11	High	BCmicrO|CoMeTa|Cupid|DIANA|MBStar|MirAncesTar|miranda_May_2021|mirmap_May_2021|MiRNATIP|MirTar2|mirzag
PTPRC	P08575		hsa-miR-590-3p	0.65686	9	High	CoMeTa|DIANA|MBStar|MirAncesTar|miranda_May_2021|miRDB_v6|MirSNPInTarget|MirTar2|mirzag
CAPRIN1	Q14444		hsa-miR-371a-5p	0.656766	11	Very High	BCmicrO|bitargeting_May_2021|CoMeTa|Cupid|DIANA|MBStar|MirAncesTar|miranda_May_2021|MiRNATIP|mirzag|PACCMIT
CAPRIN1	Q14444		hsa-miR-29b-3p	0.656585	13	High	bitargeting_May_2021|CoMeTa|Cupid|DIANA|MBStar|MirAncesTar|miranda_May_2021|mirmap_May_2021|MiRNATIP|MirSNPInTarget|miRTar2GO|MirTar2|mirzag
DDX5	P17844		hsa-miR-548ac	0.656526	9	Very High	DIANA|MirAncesTar|miranda_May_2021|miRDB_v6|mirmap_May_2021|MirSNPInTarget|MirTar2|mirzag|PACCMIT
CAPRIN1	Q14444		hsa-miR-548l	0.656521	12	Very High	BCmicrO|CoMeTa|DIANA|MBStar|MirAncesTar|miranda_May_2021|miRDB_v6|MiRNATIP|MirSNPInTarget|MirTar2|mirzag|RNA22
CAPRIN1	Q14444		hsa-miR-875-3p	0.656509	11	Very High	BCmicrO|CoMeTa|DIANA|MBStar|MirAncesTar|miranda_May_2021|miRDB_v6|MirTar2|mirzag|MultiMiTar|RNA22
SLC25A5	P05141		hsa-miR-135a-5p	0.65637	13	High	BCmicrO|CoMeTa|DIANA|MirAncesTar|miranda_May_2021|mirbase|miRcode|miRDB_v6|MiRNATIP|MirTar2|mirzag|MultiMiTar|PACCMIT
COL12A1	Q99715		hsa-miR-5692a	0.65637	10	Very High	DIANA|MBStar|MirAncesTar|miranda_May_2021|miRDB_v6|MiRNATIP|MirSNPInTarget|MirTar2|mirzag|PACCMIT
HADH	Q16836		hsa-miR-31-5p	0.656283	14	High	BCmicrO|bitargeting_May_2021|DIANA|MBStar|MirAncesTar|mirbase|miRcode|mirmap_May_2021|MiRNATIP|miRTar2GO|MirTar2|mirzag|PACCMIT|RNA22
ATP1B1	P05026		hsa-miR-507	0.655925	13	Very High	bitargeting_May_2021|CoMeTa|Cupid|DIANA|MBStar|MirAncesTar|miranda_May_2021|miRDB_v6|MiRNATIP|MirSNPInTarget|MirTar2|mirzag|PACCMIT
NID2	Q14112		hsa-miR-3129-5p	0.655913	12	Very High	bitargeting_May_2021|Cupid|DIANA|MBStar|MirAncesTar|miranda_May_2021|miRDB_v6|MirTar2|mirzag|PACCMIT|PITA_May_2021|RNA22
TNC	P24821		hsa-miR-425-5p	0.6559	11	Very High	Cupid|DIANA|MBStar|MirAncesTar|miranda_May_2021|mirbase|miRcode|MiRNATIP|miRTar2GO|mirzag|TargetScan_v7_2
FGG	P02679		hsa-miR-203a-3p	0.655821	12	High	BCmicrO|CoMeTa|MBStar|MirAncesTar|miranda_May_2021|mirbase|miRcode|miRDB_v6|MiRNATIP|MirTar2|mirzag|MultiMiTar
DDX3X	O00571		hsa-miR-3065-5p	0.655815	12	Very High	bitargeting_May_2021|Cupid|DIANA|MBStar|MirAncesTar|mirmap_May_2021|MiRNATIP|MirSNPInTarget|MirTar2|mirzag|PACCMIT|RNA22
ERP29	P30040		hsa-miR-875-3p	0.655478	13	Very High	BCmicrO|bitargeting_May_2021|DIANA|MBStar|MirAncesTar|miranda_May_2021|mirbase|miRDB_v6|MiRNATIP|MirTar2|mirzag|MultiMiTar|RNA22
STMN1	P16949		hsa-miR-144-3p	0.655076	10	High	BCmicrO|Cupid|DIANA|MBStar|MirAncesTar|miRcode|mirCoX|miRTar2GO|mirzag|TargetScan_v7_2
CAPRIN1	Q14444		hsa-miR-548a-3p	0.654983	12	High	BCmicrO|CoMeTa|Cupid|DIANA|MBStar|MirAncesTar|miranda_May_2021|mirmap_May_2021|MiRNATIP|MirTar2|mirzag|MultiMiTar
DDX3X	O00571		hsa-miR-127-5p	0.654839	12	Very High	BCmicrO|bitargeting_May_2021|CoMeTa|DIANA|MBStar|MirAncesTar|miranda_May_2021|MiRNATIP|MirTar2|mirzag|MultiMiTar|RNA22
FBN1	P35555		hsa-miR-494-3p	0.654169	11	High	BCmicrO|CoMeTa|Cupid|DIANA|MBStar|MirAncesTar|miranda_May_2021|mirmap_May_2021|mirzag|PACCMIT|TargetScan_v7_2
RAB1B	Q9H0U4		hsa-miR-135b-5p	0.653818	11	High	BCmicrO|bitargeting_May_2021|CoMeTa|Cupid|DIANA|MirAncesTar|miranda_May_2021|MiRNATIP|miRTar2GO|MultiMiTar|TargetScan_v7_2
LRP1	Q07954		hsa-miR-369-3p	0.653748	12	High	BCmicrO|CoMeTa|Cupid|MBStar|MirAncesTar|miranda_May_2021|mirbase|miRDB_v6|MiRNATIP|mirzag|PACCMIT|TargetScan_v7_2
GATM	P50440		hsa-miR-181b-5p	0.653693	10	High	BCmicrO|CoMeTa|Cupid|MBStar|MirAncesTar|miranda_May_2021|miRDB_v6|MiRNATIP|MirTar2|mirzag
TNC	P24821		hsa-miR-144-3p	0.651843	11	High	BCmicrO|CoMeTa|Cupid|DIANA|MBStar|MirAncesTar|miranda_May_2021|miRcode|mirCoX|mirzag|TargetScan_v7_2
ATP1B1	P05026		hsa-miR-221-3p	0.651743	9	High	BCmicrO|Cupid|mirbase|miRcode|mirCoX|miRDB_v6|MiRNATIP|RNA22|TargetScan_v7_2
CD44	P16070		hsa-miR-548j-5p	0.651669	13	High	BCmicrO|CoMeTa|DIANA|MBStar|MirAncesTar|miranda_May_2021|miRDB_v6|mirmap_May_2021|MiRNATIP|MirTar2|mirzag|PACCMIT|RNA22
KCTD12	Q96CX2		hsa-miR-1303	0.651514	12	Very High	BCmicrO|CoMeTa|DIANA|MBStar|MirAncesTar|miranda_May_2021|miRDB_v6|MiRNATIP|miRTar2GO|MirTar2|mirzag|RNA22
CD44	P16070		hsa-miR-548b-5p	0.650043	13	High	BCmicrO|bitargeting_May_2021|CoMeTa|DIANA|MBStar|MirAncesTar|miranda_May_2021|miRDB_v6|mirmap_May_2021|MiRNATIP|MirTar2|mirzag|PACCMIT
TARDBP	Q13148		hsa-miR-802	0.650003	9	Very High	BCmicrO|CoMeTa|Cupid|MirAncesTar|miranda_May_2021|MiRNATIP|mirzag|PACCMIT|TargetScan_v7_2
TARDBP	Q13148		hsa-miR-338-5p	0.649726	11	Very High	CoMeTa|Cupid|DIANA|MBStar|MirAncesTar|miranda_May_2021|miRDB_v6|MiRNATIP|MirTar2|mirzag|PACCMIT
ACTN1	P12814		hsa-miR-30c-5p	0.649558	10	High	BCmicrO|CoMeTa|Cupid|DIANA|MBStar|MirAncesTar|miRDB_v6|mirmap_May_2021|MiRNATIP|TargetScan_v7_2
CA2	P00918		hsa-miR-369-3p	0.64941	12	High	BCmicrO|CoMeTa|Cupid|DIANA|MBStar|MirAncesTar|miranda_May_2021|mirbase|MiRNATIP|MirSNPInTarget|MirTar2|mirzag
CAPRIN1	Q14444		hsa-miR-548o-3p	0.649383	12	Very High	BCmicrO|CoMeTa|Cupid|DIANA|MBStar|MirAncesTar|miranda_May_2021|mirmap_May_2021|MiRNATIP|MirTar2|mirzag|PACCMIT
NAMPT	P43490		hsa-miR-491-3p	0.649137	9	Very High	BCmicrO|CoMeTa|Cupid|DIANA|MirAncesTar|MiRNATIP|MirTar2|mirzag|PACCMIT
SYNCRIP	O60506		hsa-miR-509-5p	0.649112	10	Very High	BCmicrO|CoMeTa|Cupid|DIANA|MBStar|MirAncesTar|miranda_May_2021|MiRNATIP|MirTar2|mirzag
SYNCRIP	O60506		hsa-miR-522-3p	0.648882	11	Very High	BCmicrO|CoMeTa|Cupid|DIANA|MBStar|MirAncesTar|miranda_May_2021|mirbase|MiRNATIP|mirzag|PACCMIT
KCTD12	Q96CX2		hsa-miR-936	0.648434	13	Very High	BCmicrO|CoMeTa|DIANA|MBStar|MirAncesTar|miranda_May_2021|MiRNATIP|MirSNPInTarget|MirTar2|mirzag|MultiMiTar|PITA_May_2021|RNA22
GBP1	P32455		hsa-miR-199a-5p	0.647917	11	High	BCmicrO|CoMeTa|DIANA|MBStar|MirAncesTar|miranda_May_2021|miRDB_v6|MirSNPInTarget|MirTar2|mirzag|TargetScan_v7_2
ACADSB	P45954		hsa-miR-203a-3p	0.647896	14	High	BCmicrO|bitargeting_May_2021|DIANA|MBStar|MirAncesTar|miranda_May_2021|miRcode|miRDB_v6|MiRNATIP|MirSNPInTarget|MirTar2|mirzag|PITA_May_2021|RNA22
ATP1B1	P05026		hsa-miR-582-5p	0.647066	11	High	BCmicrO|CoMeTa|Cupid|DIANA|MBStar|MirAncesTar|miranda_May_2021|miRDB_v6|MiRNATIP|miRTar2GO|mirzag
DDX5	P17844		hsa-miR-338-5p	0.646976	12	Very High	CoMeTa|Cupid|DIANA|MBStar|MirAncesTar|miranda_May_2021|mirbase|miRDB_v6|MiRNATIP|MirTar2|PACCMIT|RNA22
TARDBP	Q13148		hsa-miR-513a-5p	0.646778	14	Very High	BCmicrO|bitargeting_May_2021|CoMeTa|Cupid|DIANA|MBStar|MirAncesTar|miRDB_v6|mirmap_May_2021|MiRNATIP|miRTar2GO|mirzag|MultiMiTar|RNA22
ACADSB	P45954		hsa-miR-511-5p	0.646531	15	Very High	BCmicrO|bitargeting_May_2021|CoMeTa|DIANA|MBStar|miranda_May_2021|miRDB_v6|MiRNATIP|MirSNPInTarget|miRTar2GO|MirTar2|mirzag|MultiMiTar|PITA_May_2021|RNA22
DDX3X	O00571		hsa-miR-7-2-3p	0.646435	10	Very High	Cupid|DIANA|MBStar|MirAncesTar|miranda_May_2021|mirmap_May_2021|MiRNATIP|MirTar2|mirzag|PACCMIT
SYNCRIP	O60506		hsa-miR-135a-5p	0.646359	11	High	BCmicrO|Cupid|DIANA|MBStar|MirAncesTar|miranda_May_2021|miRcode|MiRNATIP|miRTar2GO|mirzag|TargetScan_v7_2
CAPZA1	P52907		hsa-miR-520e-3p	0.645928	10	High	BCmicrO|CoMeTa|DIANA|MirAncesTar|miranda_May_2021|MiRNATIP|mirzag|MultiMiTar|PACCMIT|TargetScan_v7_2
COL15A1	P39059		hsa-miR-3148	0.645564	12	Very High	Cupid|DIANA|MBStar|MirAncesTar|miranda_May_2021|miRDB_v6|mirmap_May_2021|MiRNATIP|MirSNPInTarget|MirTar2|mirzag|PACCMIT
ABAT	P80404		hsa-miR-374b-5p	0.64522	11	High	BCmicrO|CoMeTa|DIANA|MBStar|MirAncesTar|miranda_May_2021|miRDB_v6|MiRNATIP|mirzag|PACCMIT|TargetScan_v7_2
DDX3X	O00571		hsa-miR-1227-3p	0.645178	10	Very High	BCmicrO|CoMeTa|Cupid|DIANA|MBStar|mirCoX|mirmap_May_2021|miRTar2GO|mirzag|MultiMiTar
NAMPT	P43490		hsa-miR-576-5p	0.645037	9	Very High	BCmicrO|CoMeTa|DIANA|MBStar|MirAncesTar|miranda_May_2021|MiRNATIP|MirTar2|mirzag
KCTD12	Q96CX2		hsa-miR-101-3p	0.644471	10	High	CoMeTa|DIANA|MBStar|MirAncesTar|miRcode|miRDB_v6|MiRNATIP|miRTar2GO|mirzag|MultiMiTar
COL12A1	Q99715		hsa-miR-545-3p	0.64428	12	High	BCmicrO|Cupid|MBStar|MirAncesTar|miranda_May_2021|miRDB_v6|mirmap_May_2021|MiRNATIP|MirSNPInTarget|mirzag|MultiMiTar|PACCMIT
TARDBP	Q13148		hsa-miR-573	0.644187	13	Very High	BCmicrO|bitargeting_May_2021|CoMeTa|Cupid|DIANA|MirAncesTar|miranda_May_2021|MiRNATIP|mirzag|MultiMiTar|PACCMIT|PITA_May_2021|RNA22
ACADSB	P45954		hsa-miR-142-5p	0.643966	10	High	CoMeTa|DIANA|MBStar|MirAncesTar|miranda_May_2021|miRDB_v6|MiRNATIP|mirzag|PACCMIT|TargetScan_v7_2
KCTD12	Q96CX2		hsa-miR-608	0.643961	15	Very High	BCmicrO|bitargeting_May_2021|CoMeTa|DIANA|MBStar|MirAncesTar|miranda_May_2021|mirmap_May_2021|MiRNATIP|MirSNPInTarget|miRTar2GO|MirTar2|mirzag|PITA_May_2021|RNA22
CAPRIN1	Q14444		hsa-miR-152-3p	0.643936	12	High	BCmicrO|DIANA|MBStar|MirAncesTar|miRcode|mirCoX|MiRNATIP|miRTar2GO|mirzag|MultiMiTar|RNA22|TargetScan_v7_2
CAPRIN1	Q14444		hsa-miR-512-3p	0.643099	11	Very High	BCmicrO|CoMeTa|Cupid|DIANA|MBStar|MirAncesTar|miranda_May_2021|MiRNATIP|mirzag|MultiMiTar|RNA22
SH3BGRL	O75368		hsa-miR-548n	0.643039	10	High	BCmicrO|CoMeTa|DIANA|MBStar|MirAncesTar|miranda_May_2021|miRDB_v6|mirmap_May_2021|MirTar2|mirzag
DDX3X	O00571		hsa-miR-1228-3p	0.64199	13	Very High	bitargeting_May_2021|CoMeTa|Cupid|DIANA|MBStar|MirAncesTar|miranda_May_2021|mirCoX|mirmap_May_2021|MiRNATIP|MirTar2|mirzag|PACCMIT
RAB1B	Q9H0U4		hsa-miR-4436b-3p	0.641921	13	Very High	bitargeting_May_2021|DIANA|MirAncesTar|miranda_May_2021|miRDB_v6|mirmap_May_2021|MiRNATIP|MirSNPInTarget|MirTar2|mirzag|PACCMIT|PITA_May_2021|RNA22
COL12A1	Q99715		hsa-miR-3714	0.641887	12	Very High	Cupid|DIANA|MBStar|MirAncesTar|miranda_May_2021|miRDB_v6|mirmap_May_2021|MiRNATIP|MirTar2|mirzag|PACCMIT|RNA22
FTL	P02792		hsa-miR-133a-3p	0.641754	10	Very High	BCmicrO|CoMeTa|DIANA|MirAncesTar|miranda_May_2021|miRDB_v6|MiRNATIP|miRTar2GO|MirTar2|PACCMIT
DDX3X	O00571		hsa-miR-499a-5p	0.641208	9	Very High	BCmicrO|bitargeting_May_2021|CoMeTa|miranda_May_2021|miRcode|MiRNATIP|mirzag|MultiMiTar|TargetScan_v7_2
SYNCRIP	O60506		hsa-miR-320a-3p	0.641154	12	High	BCmicrO|CoMeTa|Cupid|DIANA|MBStar|MirAncesTar|miranda_May_2021|MiRNATIP|MirTar2|mirzag|PITA_May_2021|RNA22
ATP1B1	P05026		hsa-miR-1226-3p	0.640966	14	Very High	bitargeting_May_2021|CoMeTa|Cupid|DIANA|MBStar|MirAncesTar|miranda_May_2021|mirCoX|miRDB_v6|mirmap_May_2021|MiRNATIP|miRTar2GO|mirzag|PACCMIT
FBN1	P35555		hsa-miR-33a-3p	0.640957	11	Very High	Cupid|DIANA|MBStar|MirAncesTar|miranda_May_2021|miRcode|miRDB_v6|MiRNATIP|MirTar2|mirzag|PACCMIT
DDX3X	O00571		hsa-miR-588	0.640913	11	Very High	BCmicrO|bitargeting_May_2021|CoMeTa|Cupid|DIANA|MirAncesTar|miranda_May_2021|MiRNATIP|MirSNPInTarget|mirzag|RNA22
CAPRIN1	Q14444		hsa-miR-130b-3p	0.640874	11	High	BCmicrO|CoMeTa|DIANA|MBStar|MirAncesTar|miranda_May_2021|MiRNATIP|miRTar2GO|mirzag|MultiMiTar|PITA_May_2021
SYNCRIP	O60506		hsa-miR-508-3p	0.640496	11	Very High	BCmicrO|CoMeTa|Cupid|DIANA|MBStar|MirAncesTar|miranda_May_2021|miRcode|MiRNATIP|mirzag|RNA22
COL12A1	Q99715		hsa-miR-34b-5p	0.640367	13	Very High	bitargeting_May_2021|Cupid|DIANA|MBStar|MirAncesTar|miranda_May_2021|mirmap_May_2021|MiRNATIP|miRTar2GO|MirTar2|mirzag|PACCMIT|RNA22
CAPZA1	P52907		hsa-miR-302b-3p	0.64003	9	High	BCmicrO|Cupid|DIANA|MirAncesTar|miranda_May_2021|mirzag|MultiMiTar|PACCMIT|TargetScan_v7_2
EIF3B	P55884		hsa-miR-124-3p	0.639965	10	High	CoMeTa|DIANA|MirAncesTar|miranda_May_2021|miRcode|miRDB_v6|mirmap_May_2021|mirzag|MultiMiTar|PACCMIT
COL12A1	Q99715		hsa-miR-431-5p	0.639891	11	Very High	BCmicrO|DIANA|MBStar|MirAncesTar|mirbase|miRDB_v6|MiRNATIP|mirzag|PACCMIT|RNA22|TargetScan_v7_2
FBN1	P35555		hsa-miR-136-5p	0.639871	12	Very High	BCmicrO|bitargeting_May_2021|CoMeTa|Cupid|MBStar|MirAncesTar|miranda_May_2021|MiRNATIP|MirSNPInTarget|MirTar2|mirzag|PACCMIT
NAMPT	P43490		hsa-miR-380-3p	0.639597	12	Very High	BCmicrO|CoMeTa|Cupid|DIANA|MBStar|MirAncesTar|miranda_May_2021|MiRNATIP|mirzag|MultiMiTar|PACCMIT|RNA22
EIF2S3	P41091		hsa-miR-3613-3p	0.639414	9	High	DIANA|MBStar|MirAncesTar|miranda_May_2021|miRDB_v6|mirmap_May_2021|MiRNATIP|MirTar2|mirzag
ASS1	P00966		hsa-miR-224-5p	0.638829	11	High	BCmicrO|CoMeTa|DIANA|MBStar|MirAncesTar|miranda_May_2021|mirbase|MiRNATIP|MirTar2|mirzag|TargetScan_v7_2
ACTN1	P12814		hsa-miR-501-3p	0.638731	12	Very High	BCmicrO|CoMeTa|DIANA|MBStar|MirAncesTar|miranda_May_2021|mirbase|miRDB_v6|MiRNATIP|mirzag|PACCMIT|TargetScan_v7_2
DDX3X	O00571		hsa-miR-3617-5p	0.638512	10	Very High	Cupid|DIANA|MBStar|MirAncesTar|miranda_May_2021|mirmap_May_2021|MiRNATIP|MirTar2|mirzag|PACCMIT
DDX3X	O00571		hsa-miR-106a-3p	0.638329	11	Very High	bitargeting_May_2021|Cupid|DIANA|MBStar|MirAncesTar|miranda_May_2021|MiRNATIP|MirTar2|mirzag|PACCMIT|RNA22
SYNCRIP	O60506		hsa-miR-644a	0.638227	12	Very High	BCmicrO|bitargeting_May_2021|CoMeTa|MBStar|MirAncesTar|mirbase|MiRNATIP|miRTar2GO|MirTar2|mirzag|MultiMiTar|PITA_May_2021
KCTD12	Q96CX2		hsa-miR-190a-5p	0.637932	12	Very High	BCmicrO|CoMeTa|DIANA|MBStar|MirAncesTar|miranda_May_2021|miRcode|miRDB_v6|MiRNATIP|MirTar2|mirzag|MultiMiTar
CAPRIN1	Q14444		hsa-miR-497-3p	0.637902	13	Very High	bitargeting_May_2021|Cupid|DIANA|MirAncesTar|miranda_May_2021|mirbase|miRDB_v6|mirmap_May_2021|MiRNATIP|MirSNPInTarget|MirTar2|mirzag|PACCMIT
STAT1	P42224		hsa-miR-548a-3p	0.637845	12	High	BCmicrO|bitargeting_May_2021|CoMeTa|DIANA|MBStar|MirAncesTar|miranda_May_2021|mirbase|miRcode|MiRNATIP|MirTar2|mirzag
GBP1	P32455		hsa-miR-335-5p	0.637831	12	Very High	BCmicrO|CoMeTa|DIANA|MBStar|MirAncesTar|miranda_May_2021|miRDB_v6|mirmap_May_2021|MiRNATIP|MirSNPInTarget|miRTar2GO|mirzag
COL12A1	Q99715		hsa-miR-183-5p	0.637666	10	High	DIANA|MBStar|MirAncesTar|miranda_May_2021|miRcode|MiRNATIP|miRTar2GO|MirTar2|mirzag|MultiMiTar
CAPZA1	P52907		hsa-miR-548a-3p	0.637501	13	High	BCmicrO|CoMeTa|Cupid|DIANA|MBStar|MirAncesTar|miranda_May_2021|mirmap_May_2021|MiRNATIP|MirSNPInTarget|MirTar2|mirzag|PACCMIT
GATM	P50440		hsa-miR-139-5p	0.63736	13	High	BCmicrO|CoMeTa|Cupid|MBStar|MirAncesTar|miranda_May_2021|mirbase|miRcode|mirCoX|MirTar2|mirzag|PACCMIT|RNA22
CAPRIN1	Q14444		hsa-miR-922	0.637301	13	High	BCmicrO|bitargeting_May_2021|CoMeTa|Cupid|DIANA|MBStar|MirAncesTar|miranda_May_2021|mirmap_May_2021|MiRNATIP|mirzag|MultiMiTar|RNA22
SYNCRIP	O60506		hsa-miR-145-5p	0.637262	13	High	BCmicrO|bitargeting_May_2021|CoMeTa|MBStar|MirAncesTar|miranda_May_2021|mirbase|miRcode|MiRNATIP|miRTar2GO|mirzag|PITA_May_2021|RNA22
CAPRIN1	Q14444		hsa-miR-455-5p	0.636699	12	Very High	BCmicrO|bitargeting_May_2021|CoMeTa|Cupid|DIANA|MBStar|MirAncesTar|miRcode|MiRNATIP|miRTar2GO|MultiMiTar|RNA22
CD44	P16070		hsa-miR-520d-3p	0.636693	11	High	BCmicrO|bitargeting_May_2021|CoMeTa|DIANA|MBStar|MirAncesTar|miranda_May_2021|miRDB_v6|MiRNATIP|MirTar2|MultiMiTar
ALDH4A1	P30038		hsa-miR-184	0.636416	10	Very High	BCmicrO|bitargeting_May_2021|DIANA|MirAncesTar|mirbase|miRcode|mirmap_May_2021|MiRNATIP|MirSNPInTarget|TargetScan_v7_2
DDX3X	O00571		hsa-miR-561-3p	0.636208	9	Very High	BCmicrO|CoMeTa|Cupid|MBStar|MirAncesTar|miranda_May_2021|MiRNATIP|mirzag|PACCMIT
CAPZA1	P52907		hsa-miR-302a-3p	0.636194	10	High	BCmicrO|DIANA|MirAncesTar|miranda_May_2021|MiRNATIP|miRTar2GO|mirzag|MultiMiTar|PACCMIT|TargetScan_v7_2
SYNCRIP	O60506		hsa-miR-1283	0.636058	11	Very High	BCmicrO|CoMeTa|Cupid|DIANA|MBStar|MirAncesTar|miranda_May_2021|mirmap_May_2021|MiRNATIP|MirTar2|mirzag
SYNCRIP	O60506		hsa-miR-548e-3p	0.634807	10	Very High	Cupid|DIANA|MBStar|MirAncesTar|miranda_May_2021|mirmap_May_2021|MiRNATIP|MirSNPInTarget|MirTar2|mirzag
KCTD12	Q96CX2		hsa-miR-548l	0.634593	11	Very High	BCmicrO|CoMeTa|DIANA|MBStar|MirAncesTar|miranda_May_2021|miRDB_v6|MiRNATIP|MirTar2|mirzag|PACCMIT
FTL	P02792		hsa-miR-320a-3p	0.63457	12	High	BCmicrO|bitargeting_May_2021|DIANA|MBStar|MirAncesTar|miranda_May_2021|MiRNATIP|MirSNPInTarget|miRTar2GO|mirzag|PITA_May_2021|TargetScan_v7_2
PROS1	P07225		hsa-miR-4282	0.634513	7	High	DIANA|MBStar|MirAncesTar|miRDB_v6|MiRNATIP|MirTar2|mirzag
PRDX3	P30048		hsa-miR-655-3p	0.634281	9	High	BCmicrO|CoMeTa|DIANA|MBStar|MirAncesTar|miranda_May_2021|MiRNATIP|mirzag|TargetScan_v7_2
CD44	P16070		hsa-miR-302a-3p	0.634249	11	High	BCmicrO|bitargeting_May_2021|DIANA|MBStar|MirAncesTar|miranda_May_2021|miRDB_v6|MiRNATIP|miRTar2GO|MirTar2|MultiMiTar
TNC	P24821		hsa-miR-1229-3p	0.634244	14	Very High	BCmicrO|bitargeting_May_2021|CoMeTa|DIANA|MBStar|MirAncesTar|miranda_May_2021|mirCoX|miRDB_v6|MiRNATIP|MirSNPInTarget|miRTar2GO|PACCMIT|RNA22
CAPRIN1	Q14444		hsa-miR-3613-3p	0.633954	10	High	Cupid|DIANA|MBStar|MirAncesTar|miranda_May_2021|miRDB_v6|mirmap_May_2021|MiRNATIP|MirTar2|mirzag
PRDX3	P30048		hsa-miR-501-5p	0.63387	11	Very High	BCmicrO|CoMeTa|DIANA|MBStar|MirAncesTar|miRDB_v6|MiRNATIP|MirSNPInTarget|miRTar2GO|MirTar2|mirzag
SYNCRIP	O60506		hsa-miR-509-3-5p	0.633769	10	Very High	BCmicrO|CoMeTa|Cupid|DIANA|MBStar|MirAncesTar|MiRNATIP|MirTar2|mirzag|RNA22
NAMPT	P43490		hsa-miR-548x-3p	0.633488	10	Very High	Cupid|DIANA|MBStar|MirAncesTar|miranda_May_2021|mirmap_May_2021|MiRNATIP|MirTar2|mirzag|PACCMIT
SYNCRIP	O60506		hsa-miR-320c	0.633414	12	High	BCmicrO|bitargeting_May_2021|CoMeTa|Cupid|DIANA|MBStar|MirAncesTar|miranda_May_2021|MiRNATIP|MirTar2|mirzag|RNA22
GATM	P50440		hsa-miR-203a-3p	0.633096	10	High	BCmicrO|CoMeTa|Cupid|MirAncesTar|miranda_May_2021|miRcode|miRDB_v6|MiRNATIP|MirTar2|mirzag
LRP1	Q07954		hsa-miR-103a-3p	0.632757	11	High	BCmicrO|CoMeTa|DIANA|MirAncesTar|miranda_May_2021|miRcode|mirmap_May_2021|MultiMiTar|PACCMIT|RNA22|TargetScan_v7_2
LCP1	P13796		hsa-miR-518d-5p	0.632613	13	Very High	BCmicrO|bitargeting_May_2021|CoMeTa|DIANA|MBStar|MirAncesTar|miranda_May_2021|mirbase|miRDB_v6|MiRNATIP|MirTar2|mirzag|RNA22
HADH	Q16836		hsa-miR-320a-3p	0.632489	13	High	BCmicrO|DIANA|MBStar|MirAncesTar|miranda_May_2021|mirbase|miRDB_v6|mirmap_May_2021|MiRNATIP|miRTar2GO|MirTar2|mirzag|PITA_May_2021
FBN1	P35555		hsa-miR-3941	0.632368	12	Very High	bitargeting_May_2021|Cupid|DIANA|MBStar|MirAncesTar|miranda_May_2021|miRDB_v6|mirmap_May_2021|MiRNATIP|MirTar2|mirzag|PACCMIT
PRDX3	P30048		hsa-miR-181d-5p	0.632335	11	High	BCmicrO|CoMeTa|MBStar|MirAncesTar|miranda_May_2021|mirbase|miRDB_v6|MiRNATIP|miRTar2GO|MirTar2|mirzag
COL12A1	Q99715		hsa-miR-5002-5p	0.632078	12	Very High	DIANA|MBStar|MirAncesTar|miranda_May_2021|miRDB_v6|MiRNATIP|MirSNPInTarget|MirTar2|mirzag|PACCMIT|PITA_May_2021|RNA22
TARDBP	Q13148		hsa-miR-548b-3p	0.632045	12	Very High	BCmicrO|CoMeTa|Cupid|DIANA|MBStar|MirAncesTar|miranda_May_2021|mirmap_May_2021|MiRNATIP|miRTar2GO|mirzag|MultiMiTar
CD44	P16070		hsa-miR-185-5p	0.631986	14	High	BCmicrO|bitargeting_May_2021|CoMeTa|DIANA|MBStar|MirAncesTar|miranda_May_2021|mirmap_May_2021|MiRNATIP|MirSNPInTarget|miRTar2GO|mirzag|PITA_May_2021|RNA22
SYNCRIP	O60506		hsa-miR-196b-5p	0.631663	9	Very High	CoMeTa|DIANA|MBStar|MirAncesTar|mirCoX|MiRNATIP|miRTar2GO|mirzag|TargetScan_v7_2
SLC25A5	P05141		hsa-miR-515-5p	0.63157	11	Very High	BCmicrO|CoMeTa|DIANA|MBStar|MirAncesTar|miranda_May_2021|mirbase|miRDB_v6|MiRNATIP|MirTar2|mirzag
HADH	Q16836		hsa-miR-506-3p	0.631475	12	High	CoMeTa|DIANA|MBStar|MirAncesTar|miranda_May_2021|mirbase|miRcode|miRDB_v6|mirmap_May_2021|MirTar2|mirzag|PACCMIT
LRP1	Q07954		hsa-miR-1207-5p	0.63142	12	Very High	BCmicrO|bitargeting_May_2021|CoMeTa|MirAncesTar|miranda_May_2021|miRDB_v6|mirmap_May_2021|MiRNATIP|PACCMIT|PITA_May_2021|RNA22|rnahybrid_May_2021
SYNCRIP	O60506		hsa-miR-548f-3p	0.63141	11	High	BCmicrO|Cupid|DIANA|MBStar|MirAncesTar|miranda_May_2021|MiRNATIP|MirSNPInTarget|MirTar2|mirzag|RNA22
CAPRIN1	Q14444		hsa-miR-7-1-3p	0.631306	12	Very High	Cupid|DIANA|MBStar|MirAncesTar|miranda_May_2021|miRDB_v6|mirmap_May_2021|MiRNATIP|MirSNPInTarget|MirTar2|mirzag|PACCMIT
GBP1	P32455		hsa-miR-199b-5p	0.631291	13	High	BCmicrO|CoMeTa|DIANA|MBStar|MirAncesTar|miranda_May_2021|mirCoX|miRDB_v6|MirSNPInTarget|MirTar2|mirzag|RNA22|TargetScan_v7_2
HSPA1B	P0DMV9		hsa-miR-142-3p	0.631152	13	High	BCmicrO|DIANA|MBStar|MirAncesTar|miranda_May_2021|mirbase|miRcode|miRDB_v6|MiRNATIP|MirSNPInTarget|miRTar2GO|MirTar2|mirzag
CAPRIN1	Q14444		hsa-miR-224-5p	0.630951	14	High	BCmicrO|bitargeting_May_2021|CoMeTa|DIANA|MBStar|MirAncesTar|miranda_May_2021|mirmap_May_2021|MiRNATIP|mirzag|MultiMiTar|PACCMIT|PITA_May_2021|RNA22
ATP1B1	P05026		hsa-miR-5590-3p	0.630943	9	Very High	DIANA|MBStar|MirAncesTar|miranda_May_2021|miRDB_v6|MiRNATIP|MirTar2|mirzag|PACCMIT
COL12A1	Q99715		hsa-miR-3120-3p	0.630753	14	Very High	Cupid|DIANA|MBStar|MirAncesTar|miranda_May_2021|miRDB_v6|mirmap_May_2021|MiRNATIP|MirSNPInTarget|MirTar2|mirzag|PACCMIT|PITA_May_2021|RNA22
LCP1	P13796		hsa-miR-124-3p	0.630078	11	High	CoMeTa|Cupid|DIANA|MBStar|MirAncesTar|miRcode|miRDB_v6|mirmap_May_2021|mirzag|MultiMiTar|RNA22
TARDBP	Q13148		hsa-miR-543	0.630033	11	High	BCmicrO|CoMeTa|Cupid|DIANA|MBStar|MirAncesTar|miranda_May_2021|miRDB_v6|MiRNATIP|mirzag|PACCMIT
COL12A1	Q99715		hsa-miR-1301-3p	0.629819	12	Very High	BCmicrO|DIANA|MBStar|MirAncesTar|miranda_May_2021|miRDB_v6|MiRNATIP|miRTar2GO|MirTar2|mirzag|PACCMIT|RNA22
FBN1	P35555		hsa-let-7d-5p	0.629762	12	High	BCmicrO|bitargeting_May_2021|CoMeTa|DIANA|MBStar|MirAncesTar|miranda_May_2021|mirmap_May_2021|MiRNATIP|MultiMiTar|PACCMIT|PITA_May_2021
SH3BGRL	O75368		hsa-miR-548a-5p	0.629731	11	High	BCmicrO|CoMeTa|DIANA|MBStar|MirAncesTar|miranda_May_2021|miRDB_v6|mirmap_May_2021|MiRNATIP|MirTar2|mirzag
TARDBP	Q13148		hsa-miR-144-3p	0.629478	12	High	BCmicrO|CoMeTa|Cupid|DIANA|MBStar|MirAncesTar|miranda_May_2021|miRcode|mirCoX|miRTar2GO|mirzag|PACCMIT
CD44	P16070		hsa-miR-512-3p	0.629357	13	Very High	BCmicrO|bitargeting_May_2021|CoMeTa|DIANA|MBStar|MirAncesTar|miranda_May_2021|MiRNATIP|MirTar2|mirzag|MultiMiTar|PITA_May_2021|RNA22
CD44	P16070		hsa-miR-548i	0.629281	12	High	BCmicrO|CoMeTa|DIANA|MBStar|MirAncesTar|miranda_May_2021|miRDB_v6|mirmap_May_2021|MiRNATIP|MirTar2|mirzag|PACCMIT
SYNCRIP	O60506		hsa-miR-211-5p	0.628937	13	High	BCmicrO|bitargeting_May_2021|CoMeTa|DIANA|MBStar|MirAncesTar|miranda_May_2021|miRcode|mirCoX|MiRNATIP|mirzag|RNA22|TargetScan_v7_2
EIF2S3	P41091		hsa-miR-212-3p	0.628869	11	High	BCmicrO|bitargeting_May_2021|CoMeTa|DIANA|MirAncesTar|miRcode|mirCoX|MiRNATIP|miRTar2GO|MirTar2|mirzag
DDX3X	O00571		hsa-miR-320a-3p	0.628791	12	High	BCmicrO|bitargeting_May_2021|CoMeTa|Cupid|DIANA|MBStar|MirAncesTar|miranda_May_2021|MiRNATIP|miRTar2GO|mirzag|RNA22
ACTN1	P12814		hsa-miR-3163	0.628703	11	High	Cupid|DIANA|MBStar|MirAncesTar|miranda_May_2021|miRDB_v6|MiRNATIP|MirSNPInTarget|MirTar2|mirzag|PACCMIT
SYNCRIP	O60506		hsa-miR-548x-3p	0.628486	11	High	bitargeting_May_2021|DIANA|MBStar|MirAncesTar|miranda_May_2021|mirmap_May_2021|MiRNATIP|MirSNPInTarget|MirTar2|mirzag|RNA22
TNC	P24821		hsa-miR-330-5p	0.62842	13	Very High	bitargeting_May_2021|CoMeTa|DIANA|MirAncesTar|miranda_May_2021|mirbase|miRDB_v6|miRTar2GO|PACCMIT|PITA_May_2021|RNA22|rnahybrid_May_2021|TargetScan_v7_2
SH3BGRL	O75368		hsa-miR-548c-5p	0.628147	11	High	BCmicrO|CoMeTa|DIANA|MBStar|MirAncesTar|miranda_May_2021|miRDB_v6|mirmap_May_2021|MiRNATIP|MirTar2|mirzag
CD44	P16070		hsa-miR-548d-3p	0.628014	13	High	BCmicrO|CoMeTa|DIANA|MBStar|MirAncesTar|miranda_May_2021|miRDB_v6|mirmap_May_2021|MiRNATIP|MirSNPInTarget|MirTar2|mirzag|MultiMiTar
NAMPT	P43490		hsa-miR-34c-5p	0.627683	12	High	BCmicrO|bitargeting_May_2021|CoMeTa|Cupid|MBStar|MirAncesTar|miranda_May_2021|mirbase|miRTar2GO|MultiMiTar|PITA_May_2021|RNA22
CAPRIN1	Q14444		hsa-miR-584-5p	0.62715	11	Very High	BCmicrO|bitargeting_May_2021|CoMeTa|Cupid|DIANA|MBStar|MirAncesTar|miRDB_v6|MultiMiTar|PACCMIT|RNA22
SYNCRIP	O60506		hsa-miR-219a-5p	0.626884	8	High	Cupid|DIANA|MBStar|MirAncesTar|miRcode|MiRNATIP|mirzag|TargetScan_v7_2
CAPRIN1	Q14444		hsa-miR-372-3p	0.626829	10	High	CoMeTa|DIANA|MBStar|MirAncesTar|miranda_May_2021|miRcode|MiRNATIP|miRTar2GO|mirzag|MultiMiTar
SH3BGRL	O75368		hsa-miR-548d-5p	0.626717	11	High	BCmicrO|CoMeTa|DIANA|MBStar|MirAncesTar|miranda_May_2021|miRDB_v6|mirmap_May_2021|MiRNATIP|MirTar2|mirzag
ACTN1	P12814		hsa-miR-30d-5p	0.62614	9	High	BCmicrO|CoMeTa|Cupid|DIANA|MBStar|miRDB_v6|mirmap_May_2021|MiRNATIP|TargetScan_v7_2
SYNCRIP	O60506		hsa-miR-197-3p	0.625669	13	Very High	BCmicrO|CoMeTa|Cupid|DIANA|MBStar|MirAncesTar|miranda_May_2021|mirCoX|mirmap_May_2021|MiRNATIP|miRTar2GO|mirzag|PITA_May_2021
FGB	P02675		hsa-miR-224-5p	0.625594	11	High	BCmicrO|CoMeTa|DIANA|MBStar|MirAncesTar|mirbase|MiRNATIP|MirTar2|mirzag|MultiMiTar|TargetScan_v7_2
COL12A1	Q99715		hsa-miR-17-3p	0.625577	12	Very High	DIANA|MBStar|MirAncesTar|miranda_May_2021|miRDB_v6|MiRNATIP|miRTar2GO|MirTar2|mirzag|PACCMIT|PITA_May_2021|RNA22
DDX3X	O00571		hsa-miR-554	0.625468	12	Very High	BCmicrO|bitargeting_May_2021|CoMeTa|Cupid|DIANA|MBStar|MirAncesTar|miranda_May_2021|MiRNATIP|MirTar2|mirzag|PACCMIT
FBN1	P35555		hsa-miR-133b	0.625246	10	High	BCmicrO|bitargeting_May_2021|CoMeTa|Cupid|MBStar|MirAncesTar|miRDB_v6|MiRNATIP|mirzag|TargetScan_v7_2
DDX5	P17844		hsa-miR-17-3p	0.625144	11	Very High	bitargeting_May_2021|Cupid|DIANA|MirAncesTar|miranda_May_2021|mirbase|MirSNPInTarget|miRTar2GO|MirTar2|mirzag|PACCMIT
TARDBP	Q13148		hsa-miR-527	0.624872	11	Very High	BCmicrO|CoMeTa|DIANA|MBStar|MirAncesTar|miranda_May_2021|miRDB_v6|MiRNATIP|MirTar2|mirzag|PACCMIT
SYNCRIP	O60506		hsa-miR-320d	0.624729	11	High	BCmicrO|bitargeting_May_2021|CoMeTa|Cupid|DIANA|MBStar|MirAncesTar|MiRNATIP|MirTar2|mirzag|RNA22
GATM	P50440		hsa-miR-125a-3p	0.624705	12	Very High	BCmicrO|CoMeTa|Cupid|MBStar|MirAncesTar|miranda_May_2021|MiRNATIP|miRTar2GO|mirzag|MultiMiTar|PITA_May_2021|RNA22
DDX3X	O00571		hsa-miR-2052	0.624682	9	Very High	Cupid|DIANA|MBStar|MirAncesTar|miranda_May_2021|MiRNATIP|MirTar2|mirzag|PACCMIT
TARDBP	Q13148		hsa-miR-211-5p	0.624615	14	High	BCmicrO|bitargeting_May_2021|CoMeTa|Cupid|MBStar|MirAncesTar|miranda_May_2021|miRcode|mirCoX|miRDB_v6|MiRNATIP|MirSNPInTarget|MirTar2|mirzag
PTPRC	P08575		hsa-miR-513a-3p	0.624436	9	High	BCmicrO|CoMeTa|DIANA|MBStar|MirAncesTar|miranda_May_2021|miRDB_v6|MirTar2|mirzag
CA2	P00918		hsa-miR-107	0.624325	13	High	BCmicrO|CoMeTa|DIANA|MBStar|MirAncesTar|miranda_May_2021|mirbase|miRcode|mirmap_May_2021|MiRNATIP|miRTar2GO|MirTar2|mirzag
CAPRIN1	Q14444		hsa-miR-194-5p	0.624254	11	High	BCmicrO|CoMeTa|Cupid|DIANA|MBStar|MirAncesTar|miranda_May_2021|miRcode|MiRNATIP|miRTar2GO|mirzag
CAPRIN1	Q14444		hsa-miR-634	0.624105	12	Very High	BCmicrO|CoMeTa|Cupid|DIANA|MirAncesTar|miranda_May_2021|mirmap_May_2021|MiRNATIP|MirSNPInTarget|mirzag|PACCMIT|RNA22
FBN1	P35555		hsa-miR-382-5p	0.624064	10	Very High	BCmicrO|CoMeTa|Cupid|MBStar|MirAncesTar|miranda_May_2021|MiRNATIP|mirzag|MultiMiTar|TargetScan_v7_2
CAPRIN1	Q14444		hsa-miR-10a-5p	0.623997	10	High	BCmicrO|CoMeTa|DIANA|MirAncesTar|miranda_May_2021|miRcode|MiRNATIP|MirSNPInTarget|MirTar2|mirzag
TARDBP	Q13148		hsa-miR-223-3p	0.623888	11	High	BCmicrO|CoMeTa|Cupid|MBStar|MirAncesTar|miRcode|mirCoX|MiRNATIP|mirzag|MultiMiTar|PITA_May_2021
STMN1	P16949		hsa-miR-223-3p	0.62385	13	High	BCmicrO|CoMeTa|Cupid|DIANA|MBStar|MirAncesTar|mirbase|miRcode|mirCoX|miRDB_v6|MiRNATIP|MirSNPInTarget|PACCMIT
SYNCRIP	O60506		hsa-miR-1264	0.623803	11	Very High	BCmicrO|bitargeting_May_2021|CoMeTa|DIANA|MBStar|MirAncesTar|miranda_May_2021|mirCoX|MiRNATIP|MirTar2|mirzag
CAPRIN1	Q14444		hsa-miR-302d-3p	0.623748	12	High	BCmicrO|bitargeting_May_2021|CoMeTa|DIANA|MBStar|MirAncesTar|miranda_May_2021|MiRNATIP|miRTar2GO|mirzag|MultiMiTar|RNA22
KCTD12	Q96CX2		hsa-miR-323a-3p	0.623622	10	Very High	BCmicrO|CoMeTa|DIANA|MBStar|MirAncesTar|miRDB_v6|MiRNATIP|MirTar2|mirzag|TargetScan_v7_2
SYNCRIP	O60506		hsa-miR-548aj-3p	0.623622	11	Very High	bitargeting_May_2021|DIANA|MBStar|MirAncesTar|miranda_May_2021|mirmap_May_2021|MiRNATIP|MirSNPInTarget|MirTar2|mirzag|RNA22
SYNCRIP	O60506		hsa-miR-3133	0.623498	11	Very High	Cupid|DIANA|MBStar|MirAncesTar|miranda_May_2021|miRDB_v6|mirmap_May_2021|MiRNATIP|MirSNPInTarget|MirTar2|mirzag
CAPRIN1	Q14444		hsa-miR-7-2-3p	0.623365	12	Very High	Cupid|DIANA|MBStar|MirAncesTar|miranda_May_2021|miRDB_v6|mirmap_May_2021|MiRNATIP|MirSNPInTarget|MirTar2|mirzag|PACCMIT
TARDBP	Q13148		hsa-miR-3163	0.623359	10	High	Cupid|DIANA|MBStar|MirAncesTar|miranda_May_2021|miRDB_v6|MiRNATIP|MirTar2|mirzag|PACCMIT
FBN1	P35555		hsa-miR-186-5p	0.623232	13	High	BCmicrO|CoMeTa|Cupid|DIANA|MBStar|MirAncesTar|miranda_May_2021|mirbase|miRDB_v6|mirmap_May_2021|MiRNATIP|MirSNPInTarget|mirzag
ATP1B1	P05026		hsa-miR-4282	0.623106	8	High	Cupid|DIANA|MirAncesTar|miRDB_v6|MiRNATIP|MirTar2|mirzag|PACCMIT
CAPRIN1	Q14444		hsa-miR-4282	0.623044	9	High	bitargeting_May_2021|Cupid|DIANA|MBStar|MirAncesTar|miRDB_v6|MiRNATIP|MirTar2|mirzag
SYNCRIP	O60506		hsa-miR-320b	0.622915	12	High	BCmicrO|CoMeTa|Cupid|DIANA|MBStar|MirAncesTar|miranda_May_2021|MiRNATIP|MirTar2|mirzag|PITA_May_2021|RNA22
CD44	P16070		hsa-miR-548h-5p	0.622914	12	High	BCmicrO|CoMeTa|DIANA|MBStar|MirAncesTar|miranda_May_2021|miRDB_v6|mirmap_May_2021|MiRNATIP|MirTar2|mirzag|PACCMIT
COL15A1	P39059		hsa-miR-574-5p	0.622899	13	Very High	BCmicrO|bitargeting_May_2021|CoMeTa|Cupid|DIANA|MBStar|MirAncesTar|miranda_May_2021|miRTar2GO|mirzag|MultiMiTar|PITA_May_2021|RNA22
TARDBP	Q13148		hsa-miR-1229-3p	0.622886	13	Very High	BCmicrO|bitargeting_May_2021|CoMeTa|Cupid|DIANA|MBStar|MirAncesTar|miranda_May_2021|mirCoX|MiRNATIP|mirzag|PACCMIT|PITA_May_2021
SYNCRIP	O60506		hsa-miR-454-3p	0.622735	11	High	BCmicrO|DIANA|MBStar|MirAncesTar|miranda_May_2021|miRcode|MiRNATIP|miRTar2GO|mirzag|RNA22|TargetScan_v7_2
COL12A1	Q99715		hsa-miR-1205	0.62263	12	Very High	BCmicrO|bitargeting_May_2021|Cupid|DIANA|MBStar|MirAncesTar|miranda_May_2021|miRDB_v6|MiRNATIP|MirSNPInTarget|mirzag|RNA22
DDX5	P17844		hsa-miR-586	0.622489	11	Very High	bitargeting_May_2021|CoMeTa|Cupid|DIANA|MBStar|MirAncesTar|mirbase|MiRNATIP|mirzag|MultiMiTar|PACCMIT
ATP1B1	P05026		hsa-miR-4422	0.622485	10	Very High	DIANA|MBStar|MirAncesTar|miranda_May_2021|miRDB_v6|mirmap_May_2021|MiRNATIP|MirTar2|mirzag|PACCMIT
DDX3X	O00571		hsa-miR-205-3p	0.622264	11	Very High	bitargeting_May_2021|Cupid|DIANA|MBStar|MirAncesTar|miranda_May_2021|MiRNATIP|MirTar2|mirzag|PACCMIT|RNA22
ABAT	P80404		hsa-miR-499a-5p	0.62204	10	Very High	BCmicrO|bitargeting_May_2021|CoMeTa|miranda_May_2021|miRcode|MiRNATIP|mirzag|MultiMiTar|PITA_May_2021|TargetScan_v7_2
DDX3X	O00571		hsa-miR-4420	0.621283	10	Very High	bitargeting_May_2021|DIANA|MBStar|MirAncesTar|miranda_May_2021|MiRNATIP|MirTar2|mirzag|PACCMIT|RNA22
COL12A1	Q99715		hsa-miR-1244	0.621139	10	Very High	BCmicrO|Cupid|DIANA|MBStar|MirAncesTar|miranda_May_2021|miRDB_v6|PACCMIT|PITA_May_2021|RNA22
TNC	P24821		hsa-miR-198	0.620918	12	Very High	BCmicrO|CoMeTa|MirAncesTar|miranda_May_2021|mirCoX|miRDB_v6|miRTar2GO|MirTar2|mirzag|PACCMIT|PITA_May_2021|RNA22
ALDH6A1	Q02252		hsa-miR-373-5p	0.620604	12	Very High	Cupid|DIANA|MBStar|MirAncesTar|miranda_May_2021|mirbase|miRDB_v6|mirmap_May_2021|MiRNATIP|MirTar2|mirzag|RNA22
DDX3X	O00571		hsa-miR-143-5p	0.620409	11	Very High	bitargeting_May_2021|Cupid|DIANA|MBStar|MirAncesTar|miranda_May_2021|MirTar2|mirzag|PACCMIT|PITA_May_2021|RNA22
COL12A1	Q99715		hsa-miR-760	0.620082	14	High	BCmicrO|bitargeting_May_2021|DIANA|MBStar|MirAncesTar|miranda_May_2021|MiRNATIP|miRTar2GO|mirzag|MultiMiTar|PACCMIT|PITA_May_2021|RNA22|TargetScan_v7_2
SYNCRIP	O60506		hsa-miR-217-5p	0.620025	10	High	BCmicrO|CoMeTa|Cupid|DIANA|MBStar|MirAncesTar|miranda_May_2021|miRcode|miRTar2GO|mirzag
CAPRIN1	Q14444		hsa-miR-520c-3p	0.619692	11	High	BCmicrO|CoMeTa|DIANA|MBStar|MirAncesTar|miranda_May_2021|MiRNATIP|miRTar2GO|mirzag|MultiMiTar|RNA22
CAPRIN1	Q14444		hsa-miR-221-3p	0.619486	13	High	BCmicrO|bitargeting_May_2021|CoMeTa|Cupid|MBStar|MirAncesTar|miranda_May_2021|miRcode|mirCoX|MiRNATIP|miRTar2GO|mirzag|RNA22
SH3BGRL	O75368		hsa-miR-548j-5p	0.619469	11	High	BCmicrO|CoMeTa|DIANA|MBStar|MirAncesTar|miranda_May_2021|miRDB_v6|mirmap_May_2021|MiRNATIP|MirTar2|mirzag
CAPRIN1	Q14444		hsa-miR-3148	0.61908	11	High	Cupid|DIANA|MBStar|MirAncesTar|miranda_May_2021|miRDB_v6|mirmap_May_2021|MiRNATIP|MirSNPInTarget|MirTar2|mirzag
KCTD12	Q96CX2		hsa-miR-33a-5p	0.61901	12	High	BCmicrO|bitargeting_May_2021|CoMeTa|DIANA|MBStar|MirAncesTar|miranda_May_2021|MirTar2|mirzag|MultiMiTar|PITA_May_2021|RNA22
SH3BGRL	O75368		hsa-miR-548b-5p	0.61882	11	High	BCmicrO|CoMeTa|DIANA|MBStar|MirAncesTar|miranda_May_2021|miRDB_v6|mirmap_May_2021|MiRNATIP|MirTar2|mirzag
ATP1B1	P05026		hsa-miR-539-3p	0.618718	10	Very High	DIANA|MBStar|MirAncesTar|miRDB_v6|MiRNATIP|MirTar2|mirzag|PACCMIT|RNA22|TargetScan_v7_2
DDX3X	O00571		hsa-miR-374c-5p	0.61866	8	Very High	Cupid|DIANA|MirAncesTar|miranda_May_2021|MiRNATIP|MirTar2|mirzag|PACCMIT
SH3BGRL	O75368		hsa-miR-559	0.618651	11	High	BCmicrO|CoMeTa|DIANA|MBStar|MirAncesTar|miranda_May_2021|miRDB_v6|mirmap_May_2021|MiRNATIP|MirTar2|mirzag
B2M	P61769		hsa-miR-340-5p	0.618141	9	High	DIANA|MBStar|MirAncesTar|miranda_May_2021|miRDB_v6|MiRNATIP|MirSNPInTarget|mirzag|TargetScan_v7_2
PRDX3	P30048		hsa-miR-181c-5p	0.618123	10	High	BCmicrO|CoMeTa|MirAncesTar|miranda_May_2021|mirbase|miRDB_v6|MiRNATIP|miRTar2GO|MirTar2|mirzag
CD44	P16070		hsa-miR-302c-3p	0.617804	11	High	BCmicrO|bitargeting_May_2021|DIANA|MBStar|MirAncesTar|miranda_May_2021|miRDB_v6|MiRNATIP|miRTar2GO|MirTar2|MultiMiTar
NAMPT	P43490		hsa-miR-300	0.617788	13	High	BCmicrO|CoMeTa|DIANA|MBStar|MirAncesTar|miranda_May_2021|mirmap_May_2021|MiRNATIP|MirTar2|mirzag|MultiMiTar|PACCMIT|RNA22
PROS1	P07225		hsa-miR-548g-3p	0.617715	10	Very High	BCmicrO|CoMeTa|DIANA|MBStar|MirAncesTar|miranda_May_2021|miRDB_v6|MiRNATIP|MirTar2|mirzag
SYNCRIP	O60506		hsa-miR-29c-3p	0.617706	12	High	BCmicrO|bitargeting_May_2021|Cupid|DIANA|MBStar|MirAncesTar|miranda_May_2021|mirmap_May_2021|MiRNATIP|miRTar2GO|mirzag|TargetScan_v7_2
CD44	P16070		hsa-miR-520a-3p	0.617678	11	High	bitargeting_May_2021|CoMeTa|DIANA|MBStar|MirAncesTar|miranda_May_2021|miRDB_v6|MiRNATIP|miRTar2GO|MirTar2|MultiMiTar
DDX3X	O00571		hsa-miR-221-3p	0.617651	12	High	BCmicrO|bitargeting_May_2021|CoMeTa|DIANA|MBStar|MirAncesTar|miranda_May_2021|mirCoX|MiRNATIP|miRTar2GO|PITA_May_2021|RNA22
ACTN1	P12814		hsa-miR-202-5p	0.617366	7	Very High	Cupid|DIANA|MirAncesTar|MiRNATIP|mirzag|PACCMIT|TargetScan_v7_2
DDX3X	O00571		hsa-miR-23b-3p	0.617342	10	High	BCmicrO|bitargeting_May_2021|CoMeTa|DIANA|MirAncesTar|miranda_May_2021|miRcode|MiRNATIP|miRTar2GO|mirzag
RAB1B	Q9H0U4		hsa-miR-365a-3p	0.617284	10	High	BCmicrO|CoMeTa|DIANA|MirAncesTar|miRcode|miRDB_v6|MiRNATIP|MultiMiTar|PACCMIT|TargetScan_v7_2
SYNCRIP	O60506		hsa-miR-548a-3p	0.617237	11	High	BCmicrO|Cupid|DIANA|MBStar|MirAncesTar|miranda_May_2021|miRcode|MiRNATIP|MirSNPInTarget|MirTar2|mirzag
SYNCRIP	O60506		hsa-miR-448	0.617113	11	High	BCmicrO|CoMeTa|Cupid|DIANA|MBStar|MirAncesTar|miranda_May_2021|MiRNATIP|mirzag|RNA22|TargetScan_v7_2
SYNCRIP	O60506		hsa-miR-548am-3p	0.616861	11	Very High	bitargeting_May_2021|DIANA|MBStar|MirAncesTar|miranda_May_2021|mirmap_May_2021|MiRNATIP|MirSNPInTarget|MirTar2|mirzag|RNA22
COL15A1	P39059		hsa-miR-141-3p	0.616855	12	High	BCmicrO|CoMeTa|DIANA|MirAncesTar|miranda_May_2021|mirbase|miRcode|mirCoX|MirSNPInTarget|miRTar2GO|MirTar2|mirzag
KCTD12	Q96CX2		hsa-miR-616-5p	0.616696	10	Very High	DIANA|MBStar|MirAncesTar|miranda_May_2021|miRDB_v6|MiRNATIP|MirSNPInTarget|MirTar2|mirzag|PACCMIT
SLC25A5	P05141		hsa-miR-582-3p	0.61668	11	Very High	BCmicrO|CoMeTa|Cupid|DIANA|MirAncesTar|miranda_May_2021|mirbase|miRDB_v6|MirSNPInTarget|mirzag|PACCMIT
HSPD1	P10809		hsa-miR-382-5p	0.616578	13	Very High	BCmicrO|bitargeting_May_2021|CoMeTa|DIANA|MBStar|MirAncesTar|miranda_May_2021|mirbase|miRDB_v6|mirzag|MultiMiTar|RNA22|TargetScan_v7_2
ABAT	P80404		hsa-miR-183-5p	0.616555	11	High	bitargeting_May_2021|CoMeTa|DIANA|MBStar|MirAncesTar|miranda_May_2021|miRcode|miRDB_v6|MiRNATIP|MirTar2|mirzag
CAPRIN1	Q14444		hsa-miR-548m	0.616278	11	Very High	BCmicrO|CoMeTa|DIANA|MBStar|MirAncesTar|miranda_May_2021|miRDB_v6|mirmap_May_2021|MiRNATIP|MirTar2|mirzag
COL12A1	Q99715		hsa-miR-367-3p	0.616165	11	High	DIANA|MBStar|MirAncesTar|miranda_May_2021|miRcode|miRDB_v6|MiRNATIP|MirTar2|mirzag|MultiMiTar|PACCMIT
CAPRIN1	Q14444		hsa-miR-409-3p	0.616034	13	Very High	BCmicrO|bitargeting_May_2021|CoMeTa|DIANA|MBStar|MirAncesTar|miranda_May_2021|MiRNATIP|miRTar2GO|mirzag|MultiMiTar|PITA_May_2021|RNA22
GATM	P50440		hsa-miR-181d-5p	0.615961	10	High	BCmicrO|bitargeting_May_2021|CoMeTa|MBStar|MirAncesTar|miranda_May_2021|miRDB_v6|MiRNATIP|MirTar2|mirzag
LCP1	P13796		hsa-miR-520c-5p	0.615866	12	Very High	BCmicrO|bitargeting_May_2021|CoMeTa|DIANA|MBStar|MirAncesTar|miranda_May_2021|miRDB_v6|MiRNATIP|MirTar2|mirzag|RNA22
LCP1	P13796		hsa-miR-526a-5p	0.615866	12	Very High	BCmicrO|bitargeting_May_2021|CoMeTa|DIANA|MBStar|MirAncesTar|miranda_May_2021|miRDB_v6|MiRNATIP|MirTar2|mirzag|RNA22
PRDX3	P30048		hsa-miR-181b-5p	0.615799	9	High	BCmicrO|CoMeTa|MirAncesTar|miranda_May_2021|miRDB_v6|MiRNATIP|miRTar2GO|MirTar2|mirzag
CAPZA1	P52907		hsa-miR-548f-3p	0.615693	13	High	BCmicrO|CoMeTa|Cupid|DIANA|MBStar|MirAncesTar|miranda_May_2021|mirmap_May_2021|MiRNATIP|MirSNPInTarget|MirTar2|mirzag|PACCMIT
CAPRIN1	Q14444		hsa-miR-590-5p	0.615669	10	High	BCmicrO|CoMeTa|Cupid|MBStar|MirAncesTar|miranda_May_2021|miRcode|MiRNATIP|mirzag|MultiMiTar
FBN1	P35555		hsa-let-7i-5p	0.615401	12	High	BCmicrO|bitargeting_May_2021|DIANA|MBStar|MirAncesTar|miranda_May_2021|mirmap_May_2021|MiRNATIP|miRTar2GO|MultiMiTar|PACCMIT|PITA_May_2021
ALDH6A1	Q02252		hsa-miR-539-5p	0.615263	11	Very High	BCmicrO|CoMeTa|DIANA|MBStar|MirAncesTar|miranda_May_2021|miRDB_v6|mirmap_May_2021|MiRNATIP|mirzag|RNA22
COL12A1	Q99715		hsa-miR-92b-3p	0.615063	13	High	BCmicrO|DIANA|MBStar|MirAncesTar|miranda_May_2021|miRDB_v6|MiRNATIP|miRTar2GO|MirTar2|mirzag|MultiMiTar|PACCMIT|RNA22
SH3BGRL	O75368		hsa-miR-613	0.614704	11	High	BCmicrO|CoMeTa|DIANA|MBStar|MirAncesTar|miRcode|miRDB_v6|MiRNATIP|MirTar2|mirzag|MultiMiTar
GATM	P50440		hsa-miR-498-5p	0.614439	10	Very High	BCmicrO|CoMeTa|Cupid|DIANA|MirAncesTar|miranda_May_2021|miRDB_v6|MirTar2|mirzag|RNA22
CD44	P16070		hsa-miR-199b-3p	0.614296	9	High	BCmicrO|CoMeTa|DIANA|MBStar|MirAncesTar|MiRNATIP|mirzag|MultiMiTar|TargetScan_v7_2
CD44	P16070		hsa-miR-372-3p	0.614188	11	High	CoMeTa|DIANA|MBStar|MirAncesTar|miranda_May_2021|miRcode|miRDB_v6|MiRNATIP|miRTar2GO|MirTar2|MultiMiTar
CD44	P16070		hsa-miR-520e-3p	0.614036	11	High	BCmicrO|bitargeting_May_2021|CoMeTa|DIANA|MBStar|MirAncesTar|miranda_May_2021|miRDB_v6|MiRNATIP|MirTar2|MultiMiTar
STMN1	P16949		hsa-miR-4712-5p	0.613957	11	Very High	bitargeting_May_2021|DIANA|MBStar|MirAncesTar|miranda_May_2021|miRDB_v6|MiRNATIP|MirTar2|mirzag|PACCMIT|RNA22
COL12A1	Q99715		hsa-miR-92a-3p	0.613814	13	High	BCmicrO|DIANA|MBStar|MirAncesTar|miranda_May_2021|miRDB_v6|MiRNATIP|miRTar2GO|MirTar2|mirzag|MultiMiTar|PACCMIT|RNA22
FBN1	P35555		hsa-miR-885-5p	0.613797	12	Very High	BCmicrO|bitargeting_May_2021|CoMeTa|Cupid|MBStar|MirAncesTar|miranda_May_2021|mirbase|miRDB_v6|MiRNATIP|mirzag|PACCMIT
CD44	P16070		hsa-miR-640	0.613642	12	Very High	BCmicrO|bitargeting_May_2021|CoMeTa|DIANA|MBStar|MirAncesTar|miranda_May_2021|miRDB_v6|MiRNATIP|MirTar2|mirzag|RNA22
RAB1B	Q9H0U4		hsa-miR-541-3p	0.613493	14	Very High	bitargeting_May_2021|CoMeTa|DIANA|MirAncesTar|miranda_May_2021|miRDB_v6|mirmap_May_2021|MiRNATIP|MirSNPInTarget|MirTar2|mirzag|MultiMiTar|PITA_May_2021|RNA22
SYNCRIP	O60506		hsa-miR-548ah-3p	0.613283	11	Very High	bitargeting_May_2021|DIANA|MBStar|MirAncesTar|miranda_May_2021|mirmap_May_2021|MiRNATIP|MirSNPInTarget|MirTar2|mirzag|RNA22
LCP1	P13796		hsa-miR-625-5p	0.613162	12	Very High	BCmicrO|CoMeTa|DIANA|MBStar|MirAncesTar|miranda_May_2021|mirmap_May_2021|MiRNATIP|miRTar2GO|MirTar2|mirzag|PITA_May_2021
SYNCRIP	O60506		hsa-miR-548as-3p	0.612673	12	Very High	bitargeting_May_2021|DIANA|MBStar|MirAncesTar|miranda_May_2021|miRDB_v6|mirmap_May_2021|MiRNATIP|MirTar2|mirzag|PACCMIT|PITA_May_2021
SYNCRIP	O60506		hsa-miR-204-5p	0.612573	12	High	BCmicrO|bitargeting_May_2021|CoMeTa|DIANA|MBStar|MirAncesTar|miranda_May_2021|miRcode|MiRNATIP|mirzag|RNA22|TargetScan_v7_2
DDX3X	O00571		hsa-miR-580-3p	0.612555	10	Very High	BCmicrO|CoMeTa|Cupid|DIANA|MBStar|MirAncesTar|miranda_May_2021|MiRNATIP|MirTar2|mirzag
TARDBP	Q13148		hsa-miR-33a-5p	0.61252	10	High	BCmicrO|CoMeTa|MBStar|MirAncesTar|miranda_May_2021|miRTar2GO|mirzag|MultiMiTar|RNA22|TargetScan_v7_2
STAT1	P42224		hsa-miR-513a-5p	0.612482	12	High	BCmicrO|CoMeTa|DIANA|MBStar|MirAncesTar|miranda_May_2021|miRDB_v6|MiRNATIP|miRTar2GO|MirTar2|mirzag|RNA22
CSE1L	P55060		hsa-miR-23c	0.612334	12	High	bitargeting_May_2021|Cupid|DIANA|MBStar|MirAncesTar|miranda_May_2021|miRDB_v6|MiRNATIP|MirTar2|mirzag|RNA22|TargetScan_v7_2
SUN2	Q9UH99		hsa-miR-655-3p	0.612218	11	High	BCmicrO|CoMeTa|Cupid|DIANA|MBStar|MirAncesTar|miranda_May_2021|MiRNATIP|mirzag|PACCMIT|TargetScan_v7_2
KCTD12	Q96CX2		hsa-miR-1257	0.612068	11	Very High	BCmicrO|bitargeting_May_2021|CoMeTa|DIANA|MBStar|MirAncesTar|MiRNATIP|MirTar2|mirzag|PACCMIT|RNA22
ACTN1	P12814		hsa-miR-922	0.611852	14	High	BCmicrO|bitargeting_May_2021|CoMeTa|DIANA|MBStar|MirAncesTar|miranda_May_2021|mirbase|mirmap_May_2021|MirSNPInTarget|mirzag|PACCMIT|PITA_May_2021|RNA22
CD44	P16070		hsa-miR-302b-3p	0.611794	11	High	BCmicrO|bitargeting_May_2021|DIANA|MBStar|MirAncesTar|miranda_May_2021|miRDB_v6|MiRNATIP|miRTar2GO|MirTar2|MultiMiTar
SYNCRIP	O60506		hsa-miR-548y	0.61175	10	Very High	Cupid|DIANA|MBStar|MirAncesTar|miranda_May_2021|mirmap_May_2021|MiRNATIP|MirTar2|mirzag|RNA22
ATP1B1	P05026		hsa-miR-545-3p	0.61143	12	High	BCmicrO|CoMeTa|Cupid|DIANA|MBStar|MirAncesTar|miranda_May_2021|mirbase|mirmap_May_2021|mirzag|MultiMiTar|PACCMIT
FN1	P02751		hsa-miR-127-5p	0.611394	14	Very High	BCmicrO|bitargeting_May_2021|CoMeTa|DIANA|MBStar|MirAncesTar|miranda_May_2021|mirbase|MiRNATIP|MirSNPInTarget|mirzag|MultiMiTar|PACCMIT|RNA22
KCTD12	Q96CX2		hsa-miR-373-5p	0.611379	10	Very High	DIANA|MBStar|MirAncesTar|miranda_May_2021|miRDB_v6|MiRNATIP|MirSNPInTarget|MirTar2|mirzag|PACCMIT
CAPZA1	P52907		hsa-miR-545-5p	0.611184	9	Very High	Cupid|DIANA|MBStar|MirAncesTar|miranda_May_2021|miRDB_v6|MiRNATIP|MirTar2|mirzag
COL12A1	Q99715		hsa-miR-3140-3p	0.611173	13	Very High	bitargeting_May_2021|Cupid|DIANA|MBStar|MirAncesTar|miranda_May_2021|miRDB_v6|MiRNATIP|miRTar2GO|MirTar2|mirzag|PITA_May_2021|RNA22
CAPZA1	P52907		hsa-miR-548e-3p	0.611138	12	High	CoMeTa|Cupid|DIANA|MBStar|MirAncesTar|miranda_May_2021|mirmap_May_2021|MiRNATIP|MirSNPInTarget|MirTar2|mirzag|PACCMIT
SYNCRIP	O60506		hsa-miR-148a-3p	0.611094	11	High	BCmicrO|Cupid|DIANA|MBStar|MirAncesTar|miranda_May_2021|mirCoX|MiRNATIP|miRTar2GO|mirzag|TargetScan_v7_2
FBN1	P35555		hsa-let-7c-5p	0.610819	11	High	BCmicrO|bitargeting_May_2021|DIANA|MirAncesTar|miranda_May_2021|mirmap_May_2021|MiRNATIP|miRTar2GO|MultiMiTar|PACCMIT|PITA_May_2021
SYNCRIP	O60506		hsa-miR-130a-3p	0.610433	11	High	BCmicrO|Cupid|DIANA|MBStar|MirAncesTar|miranda_May_2021|MiRNATIP|miRTar2GO|mirzag|RNA22|TargetScan_v7_2
SYNCRIP	O60506		hsa-miR-29b-3p	0.61042	11	High	bitargeting_May_2021|Cupid|DIANA|MBStar|MirAncesTar|miranda_May_2021|mirmap_May_2021|MiRNATIP|miRTar2GO|mirzag|TargetScan_v7_2
KCTD12	Q96CX2		hsa-miR-1253	0.610398	12	Very High	BCmicrO|bitargeting_May_2021|CoMeTa|DIANA|MBStar|MirAncesTar|miranda_May_2021|miRDB_v6|mirmap_May_2021|MiRNATIP|MirTar2|mirzag
DDX3X	O00571		hsa-miR-649	0.610363	11	Very High	BCmicrO|bitargeting_May_2021|CoMeTa|Cupid|DIANA|MBStar|MirAncesTar|MiRNATIP|mirzag|PACCMIT|RNA22
GBP1	P32455		hsa-miR-26a-5p	0.610163	11	High	BCmicrO|CoMeTa|DIANA|MBStar|MirAncesTar|miranda_May_2021|miRDB_v6|MiRNATIP|miRTar2GO|MirTar2|mirzag
FBN1	P35555		hsa-let-7e-5p	0.610147	12	High	BCmicrO|bitargeting_May_2021|DIANA|MBStar|MirAncesTar|miranda_May_2021|mirmap_May_2021|MiRNATIP|miRTar2GO|MultiMiTar|PACCMIT|PITA_May_2021
LCP1	P13796		hsa-miR-543	0.610084	11	High	BCmicrO|CoMeTa|DIANA|MBStar|MirAncesTar|miranda_May_2021|MiRNATIP|MirSNPInTarget|MirTar2|mirzag|TargetScan_v7_2
CAPRIN1	Q14444		hsa-miR-5584-5p	0.610056	12	Very High	bitargeting_May_2021|DIANA|MBStar|MirAncesTar|miranda_May_2021|miRDB_v6|mirmap_May_2021|MiRNATIP|MirTar2|mirzag|PACCMIT|RNA22
SYNCRIP	O60506		hsa-miR-130b-3p	0.609903	11	High	BCmicrO|Cupid|DIANA|MBStar|MirAncesTar|miranda_May_2021|MiRNATIP|miRTar2GO|mirzag|RNA22|TargetScan_v7_2
FN1	P02751		hsa-miR-525-5p	0.609861	13	Very High	BCmicrO|bitargeting_May_2021|CoMeTa|Cupid|DIANA|MirAncesTar|miranda_May_2021|mirbase|MiRNATIP|mirzag|MultiMiTar|PACCMIT|RNA22
SYNCRIP	O60506		hsa-miR-4719	0.609624	9	Very High	DIANA|MBStar|MirAncesTar|miranda_May_2021|miRDB_v6|mirmap_May_2021|MiRNATIP|MirTar2|mirzag
LCP1	P13796		hsa-miR-338-3p	0.609125	13	High	BCmicrO|bitargeting_May_2021|Cupid|DIANA|MirAncesTar|miranda_May_2021|miRcode|miRDB_v6|mirmap_May_2021|MiRNATIP|MirSNPInTarget|MirTar2|mirzag
SLC25A5	P05141		hsa-miR-135b-5p	0.608874	12	High	BCmicrO|CoMeTa|DIANA|MirAncesTar|miranda_May_2021|mirbase|miRDB_v6|MiRNATIP|MirTar2|mirzag|MultiMiTar|PACCMIT
CD44	P16070		hsa-miR-138-5p	0.608845	13	High	BCmicrO|CoMeTa|DIANA|MBStar|MirAncesTar|miranda_May_2021|miRcode|MiRNATIP|miRTar2GO|mirzag|PACCMIT|PITA_May_2021|RNA22
SH3BGRL	O75368		hsa-miR-548h-5p	0.608781	11	High	BCmicrO|CoMeTa|DIANA|MBStar|MirAncesTar|miranda_May_2021|miRDB_v6|mirmap_May_2021|MiRNATIP|MirTar2|mirzag
SH3BGRL	O75368		hsa-miR-548i	0.608154	11	High	BCmicrO|CoMeTa|DIANA|MBStar|MirAncesTar|miranda_May_2021|miRDB_v6|mirmap_May_2021|MiRNATIP|MirTar2|mirzag
DDX3X	O00571		hsa-miR-320b	0.608121	13	High	BCmicrO|bitargeting_May_2021|CoMeTa|Cupid|DIANA|MBStar|MirAncesTar|miranda_May_2021|MiRNATIP|miRTar2GO|mirzag|PITA_May_2021|RNA22
KCTD12	Q96CX2		hsa-miR-371b-5p	0.608053	11	Very High	DIANA|MBStar|MirAncesTar|miranda_May_2021|miRDB_v6|MiRNATIP|MirSNPInTarget|MirTar2|mirzag|PACCMIT|RNA22
CAPZA1	P52907		hsa-miR-203a-3p	0.607808	12	High	BCmicrO|bitargeting_May_2021|CoMeTa|Cupid|MBStar|MirAncesTar|miranda_May_2021|miRcode|miRDB_v6|MiRNATIP|mirzag|MultiMiTar
DDX5	P17844		hsa-miR-4729	0.607648	9	Very High	DIANA|MBStar|MirAncesTar|miranda_May_2021|miRDB_v6|MiRNATIP|MirTar2|mirzag|PACCMIT
LCP1	P13796		hsa-miR-519b-5p	0.607545	12	Very High	BCmicrO|bitargeting_May_2021|CoMeTa|DIANA|MBStar|MirAncesTar|miranda_May_2021|miRDB_v6|MiRNATIP|MirTar2|mirzag|RNA22
LCP1	P13796		hsa-miR-519c-5p	0.607545	12	Very High	BCmicrO|bitargeting_May_2021|CoMeTa|DIANA|MBStar|MirAncesTar|miranda_May_2021|miRDB_v6|MiRNATIP|MirTar2|mirzag|RNA22
FBN1	P35555		hsa-miR-671-5p	0.607353	13	Very High	BCmicrO|bitargeting_May_2021|CoMeTa|DIANA|MBStar|MirAncesTar|miranda_May_2021|mirmap_May_2021|MiRNATIP|miRTar2GO|MultiMiTar|PACCMIT|PITA_May_2021
ATP1B1	P05026		hsa-miR-140-3p	0.607252	12	Very High	BCmicrO|bitargeting_May_2021|CoMeTa|Cupid|DIANA|MirAncesTar|miranda_May_2021|mirbase|mirmap_May_2021|MirTar2|mirzag|PACCMIT
CAPRIN1	Q14444		hsa-miR-148a-3p	0.60721	11	High	BCmicrO|DIANA|MBStar|MirAncesTar|mirCoX|MiRNATIP|miRTar2GO|mirzag|MultiMiTar|RNA22|TargetScan_v7_2
CAPRIN1	Q14444		hsa-miR-130a-3p	0.607156	11	High	BCmicrO|CoMeTa|DIANA|MBStar|MirAncesTar|miranda_May_2021|MiRNATIP|miRTar2GO|mirzag|MultiMiTar|RNA22
DDX5	P17844		hsa-miR-493-5p	0.607131	11	High	Cupid|DIANA|MBStar|MirAncesTar|miranda_May_2021|miRDB_v6|MiRNATIP|MirTar2|mirzag|RNA22|TargetScan_v7_2
CAPRIN1	Q14444		hsa-miR-522-3p	0.607024	11	High	BCmicrO|bitargeting_May_2021|CoMeTa|Cupid|MBStar|MirAncesTar|miranda_May_2021|MiRNATIP|MirTar2|mirzag|MultiMiTar
CAPRIN1	Q14444		hsa-miR-548am-3p	0.607019	13	Very High	bitargeting_May_2021|DIANA|MBStar|MirAncesTar|miranda_May_2021|miRDB_v6|mirmap_May_2021|MiRNATIP|MirSNPInTarget|MirTar2|mirzag|PACCMIT|RNA22
KCTD12	Q96CX2		hsa-miR-600	0.606939	10	Very High	BCmicrO|CoMeTa|DIANA|MBStar|MirAncesTar|miranda_May_2021|miRDB_v6|MiRNATIP|mirzag|MultiMiTar
KCTD12	Q96CX2		hsa-miR-190b-5p	0.606781	11	Very High	BCmicrO|CoMeTa|DIANA|MBStar|MirAncesTar|miranda_May_2021|miRDB_v6|MiRNATIP|MirTar2|mirzag|MultiMiTar
SH3BGRL	O75368		hsa-miR-1206	0.606767	11	Very High	BCmicrO|CoMeTa|DIANA|MBStar|MirAncesTar|miranda_May_2021|miRDB_v6|MiRNATIP|MirTar2|mirzag|RNA22
KCTD12	Q96CX2		hsa-miR-548n	0.606755	12	High	BCmicrO|CoMeTa|DIANA|MBStar|MirAncesTar|miranda_May_2021|miRDB_v6|mirmap_May_2021|MiRNATIP|MirSNPInTarget|mirzag|PACCMIT
TARDBP	Q13148		hsa-miR-587	0.606737	11	Very High	BCmicrO|CoMeTa|Cupid|DIANA|MBStar|MirAncesTar|miranda_May_2021|MiRNATIP|mirzag|PACCMIT|RNA22
TARDBP	Q13148		hsa-miR-642b-3p	0.606471	12	Very High	Cupid|DIANA|MBStar|MirAncesTar|miranda_May_2021|miRDB_v6|mirmap_May_2021|MiRNATIP|MirSNPInTarget|MirTar2|mirzag|PACCMIT
FBN1	P35555		hsa-miR-29b-2-5p	0.606423	12	Very High	bitargeting_May_2021|Cupid|DIANA|MBStar|MirAncesTar|miranda_May_2021|miRDB_v6|MiRNATIP|miRTar2GO|MirTar2|mirzag|PITA_May_2021
TARDBP	Q13148		hsa-miR-675-5p	0.606381	12	Very High	BCmicrO|bitargeting_May_2021|CoMeTa|Cupid|MirAncesTar|miranda_May_2021|mirmap_May_2021|miRTar2GO|mirzag|MultiMiTar|PACCMIT|RNA22
CAPRIN1	Q14444		hsa-miR-519c-3p	0.606254	12	High	bitargeting_May_2021|CoMeTa|DIANA|MBStar|MirAncesTar|miranda_May_2021|MiRNATIP|miRTar2GO|mirzag|MultiMiTar|PITA_May_2021|RNA22
SH3BGRL	O75368		hsa-miR-548m	0.606133	11	Very High	BCmicrO|CoMeTa|DIANA|MBStar|MirAncesTar|miranda_May_2021|miRDB_v6|mirmap_May_2021|MiRNATIP|MirTar2|mirzag
PRDX3	P30048		hsa-miR-524-5p	0.606101	10	High	BCmicrO|CoMeTa|DIANA|MBStar|MirAncesTar|miranda_May_2021|miRDB_v6|MiRNATIP|MirTar2|mirzag
GPD1	P21695		hsa-miR-922	0.606099	13	High	BCmicrO|CoMeTa|DIANA|MBStar|MirAncesTar|miranda_May_2021|miRDB_v6|mirmap_May_2021|MiRNATIP|MirTar2|MultiMiTar|PACCMIT|RNA22
SYNCRIP	O60506		hsa-miR-544a	0.606066	11	Very High	BCmicrO|CoMeTa|Cupid|DIANA|MBStar|MirAncesTar|miranda_May_2021|MiRNATIP|mirzag|RNA22|TargetScan_v7_2
EIF2S3	P41091		hsa-miR-299-3p	0.606024	13	Very High	BCmicrO|bitargeting_May_2021|DIANA|MBStar|MirAncesTar|miranda_May_2021|mirbase|mirCoX|miRDB_v6|MiRNATIP|MirTar2|mirzag|RNA22
CAPZA1	P52907		hsa-miR-3919	0.605687	12	Very High	bitargeting_May_2021|Cupid|DIANA|MBStar|MirAncesTar|miranda_May_2021|mirmap_May_2021|MiRNATIP|MirSNPInTarget|MirTar2|mirzag|PITA_May_2021
CAPRIN1	Q14444		hsa-miR-802	0.605571	10	Very High	BCmicrO|CoMeTa|MBStar|MirAncesTar|miranda_May_2021|mirmap_May_2021|MiRNATIP|MirTar2|mirzag|MultiMiTar
CAPZA1	P52907		hsa-miR-520f-3p	0.60532	10	High	BCmicrO|CoMeTa|Cupid|DIANA|MirAncesTar|miranda_May_2021|MiRNATIP|mirzag|MultiMiTar|PACCMIT
PRDX3	P30048		hsa-miR-181a-5p	0.605295	9	High	BCmicrO|CoMeTa|MirAncesTar|miranda_May_2021|miRDB_v6|MiRNATIP|miRTar2GO|MirTar2|mirzag
NT5E	P21589		hsa-miR-4282	0.605289	8	High	DIANA|MBStar|MirAncesTar|miRDB_v6|MiRNATIP|MirSNPInTarget|MirTar2|mirzag
STAT1	P42224		hsa-miR-1303	0.605277	12	Very High	BCmicrO|CoMeTa|DIANA|MBStar|MirAncesTar|miranda_May_2021|MirSNPInTarget|miRTar2GO|MirTar2|mirzag|PACCMIT|RNA22
ERP29	P30040		hsa-miR-379-5p	0.605202	9	Very High	BCmicrO|CoMeTa|Cupid|DIANA|MBStar|MirAncesTar|miranda_May_2021|MultiMiTar|TargetScan_v7_2
ACADSB	P45954		hsa-miR-361-5p	0.605097	10	Very High	BCmicrO|CoMeTa|DIANA|MBStar|MirAncesTar|miRDB_v6|MiRNATIP|MirTar2|mirzag|TargetScan_v7_2
PRDX3	P30048		hsa-miR-31-5p	0.605049	12	High	BCmicrO|DIANA|MirAncesTar|mirbase|miRcode|mirmap_May_2021|MiRNATIP|MirSNPInTarget|miRTar2GO|MirTar2|mirzag|PITA_May_2021
CAPRIN1	Q14444		hsa-miR-548ah-3p	0.605047	13	Very High	bitargeting_May_2021|DIANA|MBStar|MirAncesTar|miranda_May_2021|miRDB_v6|mirmap_May_2021|MiRNATIP|MirSNPInTarget|MirTar2|mirzag|PACCMIT|RNA22
SYNCRIP	O60506		hsa-miR-29a-3p	0.604931	12	High	bitargeting_May_2021|Cupid|DIANA|MBStar|MirAncesTar|miranda_May_2021|mirCoX|mirmap_May_2021|MiRNATIP|miRTar2GO|mirzag|TargetScan_v7_2
TST	Q16762		hsa-miR-199a-5p	0.604597	8	High	BCmicrO|CoMeTa|DIANA|MirAncesTar|miranda_May_2021|mirbase|miRDB_v6|TargetScan_v7_2
ATP1B1	P05026		hsa-miR-224-3p	0.604276	10	Very High	Cupid|DIANA|MBStar|MirAncesTar|miranda_May_2021|miRDB_v6|MiRNATIP|MirTar2|mirzag|PACCMIT
CD44	P16070		hsa-miR-590-3p	0.604056	10	High	CoMeTa|DIANA|MBStar|MirAncesTar|miranda_May_2021|miRDB_v6|MiRNATIP|MirSNPInTarget|MirTar2|mirzag
TNC	P24821		hsa-miR-518a-5p	0.604027	11	High	BCmicrO|CoMeTa|Cupid|DIANA|MirAncesTar|mirbase|miRDB_v6|MiRNATIP|mirzag|MultiMiTar|PACCMIT
GATM	P50440		hsa-miR-5692a	0.603816	9	High	DIANA|MBStar|MirAncesTar|miranda_May_2021|miRDB_v6|MirSNPInTarget|MirTar2|mirzag|PACCMIT
STAT1	P42224		hsa-miR-875-3p	0.603747	14	Very High	BCmicrO|bitargeting_May_2021|CoMeTa|DIANA|MBStar|MirAncesTar|miranda_May_2021|miRDB_v6|MiRNATIP|MirTar2|mirzag|MultiMiTar|PITA_May_2021|RNA22
SYNCRIP	O60506		hsa-miR-188-5p	0.603312	12	Very High	BCmicrO|bitargeting_May_2021|CoMeTa|Cupid|DIANA|MBStar|MirAncesTar|miranda_May_2021|MiRNATIP|mirzag|PITA_May_2021|TargetScan_v7_2
DDX3X	O00571		hsa-miR-613	0.603264	9	High	BCmicrO|bitargeting_May_2021|CoMeTa|Cupid|DIANA|MBStar|miRcode|mirzag|MultiMiTar
C9	P02748		hsa-miR-494-3p	0.603247	13	High	BCmicrO|bitargeting_May_2021|CoMeTa|DIANA|MBStar|MirAncesTar|miranda_May_2021|mirbase|mirmap_May_2021|MirSNPInTarget|mirzag|PITA_May_2021|TargetScan_v7_2
STAT1	P42224		hsa-miR-494-3p	0.603203	10	High	BCmicrO|DIANA|MBStar|MirAncesTar|miranda_May_2021|miRDB_v6|mirmap_May_2021|miRTar2GO|MirTar2|mirzag
COL12A1	Q99715		hsa-miR-548g-3p	0.603191	11	Very High	BCmicrO|Cupid|DIANA|MBStar|MirAncesTar|miranda_May_2021|miRDB_v6|MiRNATIP|MirTar2|mirzag|PACCMIT
NID2	Q14112		hsa-miR-101-3p	0.603001	8	High	CoMeTa|Cupid|DIANA|MirAncesTar|miRcode|miRDB_v6|MiRNATIP|mirzag
CAPZA1	P52907		hsa-miR-196a-5p	0.602975	11	High	BCmicrO|CoMeTa|Cupid|DIANA|MBStar|MirAncesTar|miranda_May_2021|MiRNATIP|miRTar2GO|mirzag|MultiMiTar
DDX3X	O00571		hsa-miR-30e-3p	0.602854	11	Very High	bitargeting_May_2021|Cupid|MBStar|MirAncesTar|miranda_May_2021|MiRNATIP|miRTar2GO|MirTar2|mirzag|PACCMIT|RNA22
COL12A1	Q99715		hsa-miR-138-5p	0.602621	12	High	BCmicrO|bitargeting_May_2021|Cupid|DIANA|MirAncesTar|miranda_May_2021|miRcode|MiRNATIP|miRTar2GO|mirzag|MultiMiTar|RNA22
FBN1	P35555		hsa-miR-659-3p	0.602517	11	Very High	BCmicrO|bitargeting_May_2021|CoMeTa|Cupid|MBStar|MirAncesTar|miranda_May_2021|miRDB_v6|MiRNATIP|mirzag|MultiMiTar
LRP1	Q07954		hsa-miR-107	0.602233	11	High	BCmicrO|CoMeTa|DIANA|MirAncesTar|miranda_May_2021|miRcode|mirmap_May_2021|MultiMiTar|PACCMIT|RNA22|TargetScan_v7_2
SYNCRIP	O60506		hsa-miR-603	0.60189	11	Very High	BCmicrO|CoMeTa|Cupid|MBStar|MirAncesTar|miranda_May_2021|mirmap_May_2021|MiRNATIP|MirTar2|mirzag|RNA22
DDX3X	O00571		hsa-miR-514a-3p	0.601717	11	Very High	BCmicrO|bitargeting_May_2021|CoMeTa|Cupid|MBStar|MirAncesTar|miranda_May_2021|MiRNATIP|mirzag|PACCMIT|RNA22
ACADSB	P45954		hsa-miR-410-3p	0.601661	7	High	DIANA|MBStar|MirAncesTar|miRDB_v6|MiRNATIP|MirTar2|mirzag
FN1	P02751		hsa-miR-520a-5p	0.601553	12	Very High	bitargeting_May_2021|CoMeTa|Cupid|DIANA|MirAncesTar|miranda_May_2021|mirbase|MiRNATIP|MirTar2|mirzag|MultiMiTar|PACCMIT
DDX3X	O00571		hsa-miR-30a-3p	0.601514	11	Very High	bitargeting_May_2021|Cupid|MBStar|MirAncesTar|miranda_May_2021|MiRNATIP|miRTar2GO|MirTar2|mirzag|PACCMIT|RNA22
KCTD12	Q96CX2		hsa-miR-217-5p	0.601438	11	High	BCmicrO|CoMeTa|DIANA|MirAncesTar|miranda_May_2021|miRcode|MiRNATIP|MirSNPInTarget|miRTar2GO|MirTar2|mirzag
GPD1	P21695		hsa-miR-661	0.601124	12	Very High	BCmicrO|bitargeting_May_2021|CoMeTa|DIANA|MirAncesTar|miranda_May_2021|miRDB_v6|MiRNATIP|mirzag|PACCMIT|PITA_May_2021|RNA22
SYNCRIP	O60506		hsa-miR-548w	0.600935	10	Very High	Cupid|DIANA|MBStar|MirAncesTar|miranda_May_2021|mirmap_May_2021|MiRNATIP|MirTar2|mirzag|RNA22
DDX3X	O00571		hsa-miR-548at-5p	0.600848	9	Very High	DIANA|MBStar|MirAncesTar|miranda_May_2021|MiRNATIP|MirSNPInTarget|MirTar2|mirzag|PACCMIT
CAPRIN1	Q14444		hsa-miR-148b-3p	0.600705	11	High	BCmicrO|DIANA|MBStar|MirAncesTar|mirCoX|MiRNATIP|miRTar2GO|mirzag|MultiMiTar|RNA22|TargetScan_v7_2
CD44	P16070		hsa-miR-520b-3p	0.600644	11	High	bitargeting_May_2021|CoMeTa|DIANA|MBStar|MirAncesTar|miranda_May_2021|miRDB_v6|MiRNATIP|miRTar2GO|MirTar2|MultiMiTar
GPX3	P22352		hsa-miR-608	0.600619	13	High	BCmicrO|bitargeting_May_2021|CoMeTa|DIANA|MirAncesTar|miranda_May_2021|mirbase|MiRNATIP|MirSNPInTarget|miRTar2GO|mirzag|PITA_May_2021|RNA22
CAPRIN1	Q14444		hsa-miR-483-3p	0.600588	11	Very High	BCmicrO|CoMeTa|Cupid|DIANA|MBStar|MirAncesTar|miranda_May_2021|MirTar2|mirzag|PACCMIT|RNA22
ACTN1	P12814		hsa-miR-2113	0.600579	11	Very High	bitargeting_May_2021|Cupid|DIANA|MirAncesTar|miranda_May_2021|mirCoX|miRDB_v6|MirSNPInTarget|MirTar2|mirzag|PACCMIT
NAMPT	P43490		hsa-miR-410-3p	0.600147	10	High	CoMeTa|DIANA|MBStar|MirAncesTar|mirmap_May_2021|MiRNATIP|MirSNPInTarget|MirTar2|mirzag|MultiMiTar
CAPRIN1	Q14444		hsa-miR-889-3p	0.599791	9	Very High	BCmicrO|CoMeTa|Cupid|MBStar|MirAncesTar|miRDB_v6|MiRNATIP|MirTar2|mirzag
LRP1	Q07954		hsa-miR-548p	0.599749	11	High	BCmicrO|CoMeTa|DIANA|MBStar|MirAncesTar|miranda_May_2021|miRDB_v6|mirmap_May_2021|MirTar2|mirzag|PACCMIT
FBN1	P35555		hsa-miR-5002-5p	0.599732	10	Very High	bitargeting_May_2021|MBStar|MirAncesTar|miranda_May_2021|miRDB_v6|MiRNATIP|MirTar2|mirzag|PACCMIT|PITA_May_2021
TNC	P24821		hsa-miR-511-5p	0.599624	10	High	BCmicrO|CoMeTa|Cupid|MBStar|miranda_May_2021|miRDB_v6|miRTar2GO|mirzag|PACCMIT|RNA22
TARDBP	Q13148		hsa-miR-4422	0.599486	11	Very High	bitargeting_May_2021|DIANA|MBStar|MirAncesTar|miranda_May_2021|miRDB_v6|mirmap_May_2021|MiRNATIP|MirTar2|mirzag|PACCMIT
STMN1	P16949		hsa-miR-1302	0.59939	11	Very High	BCmicrO|CoMeTa|Cupid|DIANA|MBStar|MirAncesTar|miranda_May_2021|miRDB_v6|MiRNATIP|mirzag|PACCMIT
PRDX3	P30048		hsa-miR-520d-5p	0.598998	10	High	BCmicrO|CoMeTa|DIANA|MBStar|MirAncesTar|miranda_May_2021|mirbase|miRDB_v6|MirTar2|mirzag
CD44	P16070		hsa-miR-513a-5p	0.598968	13	High	BCmicrO|bitargeting_May_2021|CoMeTa|DIANA|MBStar|MirAncesTar|miranda_May_2021|miRDB_v6|MiRNATIP|miRTar2GO|mirzag|MultiMiTar|RNA22
SYNCRIP	O60506		hsa-miR-513c-5p	0.598967	11	Very High	BCmicrO|CoMeTa|Cupid|DIANA|MBStar|MirAncesTar|miranda_May_2021|mirmap_May_2021|MiRNATIP|mirzag|PACCMIT
FBN1	P35555		hsa-let-7a-5p	0.598942	11	High	bitargeting_May_2021|CoMeTa|DIANA|MBStar|MirAncesTar|miranda_May_2021|mirmap_May_2021|MiRNATIP|MultiMiTar|PACCMIT|PITA_May_2021
COL12A1	Q99715		hsa-miR-21-5p	0.59885	12	High	BCmicrO|Cupid|DIANA|MBStar|MirAncesTar|miranda_May_2021|miRcode|mirCoX|MiRNATIP|miRTar2GO|mirzag|MultiMiTar
KCTD12	Q96CX2		hsa-miR-940	0.598744	10	High	BCmicrO|DIANA|MirAncesTar|miranda_May_2021|miRDB_v6|mirmap_May_2021|MiRNATIP|miRTar2GO|MultiMiTar|PACCMIT
SYNCRIP	O60506		hsa-miR-548ae-3p	0.598729	11	Very High	bitargeting_May_2021|DIANA|MBStar|MirAncesTar|miranda_May_2021|mirmap_May_2021|MiRNATIP|MirSNPInTarget|MirTar2|mirzag|RNA22
SYNCRIP	O60506		hsa-miR-30a-3p	0.598708	11	Very High	bitargeting_May_2021|Cupid|DIANA|MBStar|MirAncesTar|miranda_May_2021|MiRNATIP|miRTar2GO|MirTar2|mirzag|RNA22
DDX3X	O00571		hsa-miR-590-3p	0.598592	9	High	CoMeTa|Cupid|DIANA|MBStar|MirAncesTar|miranda_May_2021|MiRNATIP|mirzag|PACCMIT
CAPRIN1	Q14444		hsa-miR-153-3p	0.598306	12	High	BCmicrO|DIANA|MBStar|MirAncesTar|miranda_May_2021|miRcode|miRDB_v6|MirSNPInTarget|miRTar2GO|mirzag|MultiMiTar|RNA22
STMN1	P16949		hsa-miR-513a-5p	0.598096	11	High	BCmicrO|Cupid|DIANA|MBStar|MirAncesTar|mirbase|mirmap_May_2021|MiRNATIP|miRTar2GO|mirzag|MultiMiTar
RAB1B	Q9H0U4		hsa-miR-185-5p	0.597717	12	High	BCmicrO|bitargeting_May_2021|CoMeTa|DIANA|MirAncesTar|miranda_May_2021|mirmap_May_2021|miRTar2GO|mirzag|MultiMiTar|PITA_May_2021|RNA22
STAT1	P42224		hsa-miR-3148	0.597671	11	High	DIANA|MBStar|MirAncesTar|miranda_May_2021|miRDB_v6|mirmap_May_2021|MiRNATIP|MirSNPInTarget|MirTar2|mirzag|RNA22
DDX3X	O00571		hsa-miR-320c	0.597643	12	High	BCmicrO|bitargeting_May_2021|CoMeTa|Cupid|DIANA|MBStar|MirAncesTar|miranda_May_2021|MiRNATIP|miRTar2GO|mirzag|RNA22
TARDBP	Q13148		hsa-miR-183-5p	0.597469	10	High	CoMeTa|Cupid|DIANA|MBStar|MirAncesTar|miRcode|MiRNATIP|miRTar2GO|mirzag|MultiMiTar
LRP1	Q07954		hsa-miR-200c-3p	0.597375	9	High	BCmicrO|CoMeTa|Cupid|MirAncesTar|miRDB_v6|MiRNATIP|mirzag|PACCMIT|TargetScan_v7_2
CD44	P16070		hsa-miR-513a-3p	0.59729	11	High	BCmicrO|CoMeTa|DIANA|MBStar|MirAncesTar|miranda_May_2021|miRDB_v6|MiRNATIP|MirSNPInTarget|MirTar2|PACCMIT
ATP1B1	P05026		hsa-miR-381-3p	0.597243	12	High	BCmicrO|bitargeting_May_2021|CoMeTa|Cupid|DIANA|MBStar|MirAncesTar|miranda_May_2021|miRDB_v6|mirmap_May_2021|MiRNATIP|mirzag
DDX5	P17844		hsa-miR-15a-3p	0.597033	13	Very High	bitargeting_May_2021|Cupid|DIANA|MirAncesTar|miranda_May_2021|mirbase|mirmap_May_2021|MiRNATIP|miRTar2GO|MirTar2|mirzag|PACCMIT|PITA_May_2021
SYNCRIP	O60506		hsa-miR-1245a	0.597001	10	Very High	BCmicrO|CoMeTa|Cupid|DIANA|MBStar|MirAncesTar|miranda_May_2021|MiRNATIP|MirTar2|mirzag
FBN1	P35555		hsa-miR-508-3p	0.596991	13	Very High	BCmicrO|bitargeting_May_2021|CoMeTa|MBStar|MirAncesTar|miranda_May_2021|miRcode|miRDB_v6|MiRNATIP|MirSNPInTarget|mirzag|MultiMiTar|PITA_May_2021
ACADSB	P45954		hsa-miR-5011-5p	0.596956	10	High	bitargeting_May_2021|DIANA|MBStar|MirAncesTar|miranda_May_2021|miRDB_v6|MiRNATIP|MirSNPInTarget|MirTar2|mirzag
ATP1B1	P05026		hsa-miR-338-3p	0.596383	11	High	BCmicrO|bitargeting_May_2021|CoMeTa|Cupid|MirAncesTar|miranda_May_2021|miRcode|mirmap_May_2021|mirzag|MultiMiTar|RNA22
CAPRIN1	Q14444		hsa-miR-301a-3p	0.595938	10	High	BCmicrO|CoMeTa|DIANA|MBStar|MirAncesTar|miranda_May_2021|MiRNATIP|miRTar2GO|mirzag|MultiMiTar
TARDBP	Q13148		hsa-miR-4770	0.595892	12	Very High	bitargeting_May_2021|DIANA|MBStar|MirAncesTar|miRcode|miRDB_v6|mirmap_May_2021|MiRNATIP|MirTar2|mirzag|PACCMIT|PITA_May_2021
SYNCRIP	O60506		hsa-let-7a-3p	0.595886	9	High	Cupid|DIANA|MBStar|MirAncesTar|miranda_May_2021|mirbase|MiRNATIP|MirTar2|mirzag
CAPRIN1	Q14444		hsa-miR-519b-3p	0.595858	12	High	BCmicrO|bitargeting_May_2021|CoMeTa|DIANA|MBStar|MirAncesTar|miranda_May_2021|MiRNATIP|mirzag|MultiMiTar|PITA_May_2021|RNA22
COL12A1	Q99715		hsa-miR-33a-3p	0.59585	12	Very High	Cupid|DIANA|MBStar|MirAncesTar|miranda_May_2021|miRcode|miRDB_v6|MiRNATIP|MirSNPInTarget|MirTar2|mirzag|RNA22
ERP29	P30040		hsa-miR-4673	0.595598	12	Very High	bitargeting_May_2021|DIANA|MirAncesTar|miranda_May_2021|miRDB_v6|mirmap_May_2021|MiRNATIP|MirSNPInTarget|MirTar2|mirzag|PACCMIT|PITA_May_2021
PRDX3	P30048		hsa-miR-383-5p	0.595504	11	Very High	BCmicrO|bitargeting_May_2021|CoMeTa|MirAncesTar|miranda_May_2021|mirbase|miRcode|miRDB_v6|MirSNPInTarget|mirzag|RNA22
KCTD12	Q96CX2		hsa-miR-548p	0.595474	11	High	BCmicrO|CoMeTa|DIANA|MBStar|MirAncesTar|miranda_May_2021|miRDB_v6|mirmap_May_2021|MiRNATIP|MirTar2|mirzag
KHK	P50053		hsa-miR-760	0.595463	13	High	BCmicrO|bitargeting_May_2021|CoMeTa|DIANA|MirAncesTar|miranda_May_2021|mirbase|miRDB_v6|MiRNATIP|MirSNPInTarget|mirzag|PITA_May_2021|RNA22
HTRA1	Q92743		hsa-miR-371a-5p	0.595448	9	Very High	BCmicrO|CoMeTa|DIANA|MirAncesTar|miranda_May_2021|mirbase|MiRNATIP|MirTar2|TargetScan_v7_2
ATP1B1	P05026		hsa-miR-1178-3p	0.595414	10	Very High	BCmicrO|CoMeTa|DIANA|MirAncesTar|miranda_May_2021|miRDB_v6|MirTar2|mirzag|PACCMIT|RNA22
DDX3X	O00571		hsa-miR-3616-5p	0.594952	10	Very High	Cupid|DIANA|MBStar|MirAncesTar|miranda_May_2021|MiRNATIP|MirSNPInTarget|MirTar2|mirzag|PACCMIT
COL12A1	Q99715		hsa-miR-144-3p	0.594608	11	High	BCmicrO|Cupid|DIANA|MBStar|MirAncesTar|miRcode|mirCoX|miRDB_v6|miRTar2GO|mirzag|RNA22
CA2	P00918		hsa-miR-130a-5p	0.594272	9	Very High	Cupid|DIANA|MirAncesTar|miranda_May_2021|mirbase|MiRNATIP|MirTar2|mirzag|PACCMIT
TARDBP	Q13148		hsa-miR-152-3p	0.594171	12	High	BCmicrO|bitargeting_May_2021|CoMeTa|MBStar|MirAncesTar|miranda_May_2021|mirbase|mirCoX|MiRNATIP|MultiMiTar|RNA22|rnahybrid_May_2021
DDX3X	O00571		hsa-miR-5011-5p	0.594155	9	High	DIANA|MBStar|MirAncesTar|miranda_May_2021|MiRNATIP|MirTar2|mirzag|PACCMIT|RNA22
RAB1B	Q9H0U4		hsa-miR-24-3p	0.594129	13	High	BCmicrO|bitargeting_May_2021|CoMeTa|MirAncesTar|miranda_May_2021|mirbase|miRcode|mirmap_May_2021|MirSNPInTarget|miRTar2GO|mirzag|PITA_May_2021|RNA22
ATP1A1	P05023		hsa-miR-30e-3p	0.594101	12	Very High	bitargeting_May_2021|Cupid|MBStar|MirAncesTar|miranda_May_2021|mirbase|MiRNATIP|MirSNPInTarget|miRTar2GO|MirTar2|mirzag|PACCMIT
CA2	P00918		hsa-miR-103a-3p	0.594091	13	High	BCmicrO|DIANA|MBStar|MirAncesTar|miranda_May_2021|mirbase|miRcode|mirmap_May_2021|MiRNATIP|miRTar2GO|MirTar2|mirzag|PITA_May_2021
PTPRC	P08575		hsa-miR-3163	0.594086	8	High	DIANA|MBStar|MirAncesTar|miranda_May_2021|miRDB_v6|MirTar2|mirzag|PACCMIT
HLA-A	P04439		hsa-miR-5196-5p	0.594017	13	Very High	bitargeting_May_2021|DIANA|MBStar|MirAncesTar|miranda_May_2021|miRDB_v6|mirmap_May_2021|MiRNATIP|MirSNPInTarget|MirTar2|mirzag|PITA_May_2021|RNA22
CAPRIN1	Q14444		hsa-miR-1253	0.594012	12	Very High	BCmicrO|bitargeting_May_2021|CoMeTa|Cupid|MBStar|MirAncesTar|miranda_May_2021|mirmap_May_2021|MiRNATIP|MirTar2|mirzag|RNA22
TARDBP	Q13148		hsa-miR-1236-3p	0.593928	10	Very High	BCmicrO|CoMeTa|DIANA|MBStar|MirAncesTar|miranda_May_2021|MiRNATIP|miRTar2GO|MirTar2|mirzag
DDX3X	O00571		hsa-miR-33b-5p	0.593928	10	High	BCmicrO|CoMeTa|Cupid|DIANA|MBStar|MirAncesTar|miRTar2GO|mirzag|RNA22|TargetScan_v7_2
TST	Q16762		hsa-miR-199b-5p	0.593877	9	High	BCmicrO|CoMeTa|DIANA|MirAncesTar|miranda_May_2021|mirbase|mirCoX|miRDB_v6|TargetScan_v7_2
NAMPT	P43490		hsa-miR-374b-5p	0.593833	12	High	BCmicrO|bitargeting_May_2021|CoMeTa|DIANA|MBStar|MirAncesTar|miranda_May_2021|MiRNATIP|MirSNPInTarget|miRTar2GO|mirzag|RNA22
ATP1A1	P05023		hsa-miR-548d-3p	0.593807	11	High	BCmicrO|CoMeTa|Cupid|DIANA|MBStar|MirAncesTar|miranda_May_2021|mirbase|mirmap_May_2021|MirSNPInTarget|MirTar2
DDX3X	O00571		hsa-miR-498-5p	0.593745	11	High	BCmicrO|Cupid|DIANA|MBStar|MirAncesTar|miranda_May_2021|MiRNATIP|miRTar2GO|mirzag|MultiMiTar|RNA22
LRP1	Q07954		hsa-miR-200b-3p	0.593676	9	High	BCmicrO|CoMeTa|Cupid|MirAncesTar|miRDB_v6|MiRNATIP|mirzag|PACCMIT|TargetScan_v7_2
SLC25A5	P05141		hsa-miR-374b-5p	0.593638	11	High	BCmicrO|bitargeting_May_2021|CoMeTa|Cupid|DIANA|MirAncesTar|miranda_May_2021|mirbase|MiRNATIP|MirSNPInTarget|miRTar2GO
KCTD12	Q96CX2		hsa-miR-381-3p	0.593529	10	High	BCmicrO|CoMeTa|DIANA|MBStar|MirAncesTar|miranda_May_2021|miRDB_v6|MiRNATIP|mirzag|TargetScan_v7_2
FBN1	P35555		hsa-miR-512-3p	0.593414	11	Very High	BCmicrO|bitargeting_May_2021|CoMeTa|Cupid|MirAncesTar|miranda_May_2021|miRDB_v6|MiRNATIP|mirzag|MultiMiTar|PACCMIT
GATM	P50440		hsa-miR-181c-5p	0.593104	9	High	BCmicrO|CoMeTa|MBStar|MirAncesTar|miranda_May_2021|miRDB_v6|MiRNATIP|MirTar2|mirzag
ABAT	P80404		hsa-miR-448	0.592937	12	High	BCmicrO|bitargeting_May_2021|CoMeTa|DIANA|MBStar|MirAncesTar|miranda_May_2021|MiRNATIP|mirzag|MultiMiTar|RNA22|TargetScan_v7_2
KCTD12	Q96CX2		hsa-miR-224-3p	0.592778	11	Very High	DIANA|MBStar|MirAncesTar|miranda_May_2021|miRDB_v6|MiRNATIP|MirSNPInTarget|MirTar2|mirzag|PACCMIT|RNA22
ATP1A1	P05023		hsa-miR-30a-3p	0.592636	12	Very High	bitargeting_May_2021|Cupid|MBStar|MirAncesTar|miranda_May_2021|mirbase|MiRNATIP|MirSNPInTarget|miRTar2GO|MirTar2|mirzag|PACCMIT
CAPRIN1	Q14444		hsa-miR-548f-3p	0.592597	10	High	BCmicrO|CoMeTa|Cupid|DIANA|MBStar|MirAncesTar|miranda_May_2021|MiRNATIP|MirTar2|mirzag
TARDBP	Q13148		hsa-miR-767-5p	0.592514	12	Very High	BCmicrO|bitargeting_May_2021|CoMeTa|Cupid|DIANA|MBStar|MirAncesTar|miranda_May_2021|mirmap_May_2021|MiRNATIP|mirzag|PITA_May_2021
PTPRC	P08575		hsa-miR-4789-3p	0.592441	11	Very High	bitargeting_May_2021|DIANA|MBStar|MirAncesTar|miranda_May_2021|miRDB_v6|mirmap_May_2021|MirSNPInTarget|MirTar2|mirzag|RNA22
COL12A1	Q99715		hsa-miR-450b-5p	0.592307	12	High	BCmicrO|Cupid|DIANA|MBStar|MirAncesTar|miranda_May_2021|miRDB_v6|MiRNATIP|MirTar2|mirzag|MultiMiTar|RNA22
SYNCRIP	O60506		hsa-miR-515-5p	0.592296	13	Very High	BCmicrO|bitargeting_May_2021|CoMeTa|Cupid|DIANA|MBStar|MirAncesTar|miranda_May_2021|mirmap_May_2021|MiRNATIP|MirSNPInTarget|mirzag|RNA22
FBN1	P35555		hsa-miR-190b-5p	0.592234	9	Very High	BCmicrO|CoMeTa|Cupid|MBStar|MirAncesTar|miranda_May_2021|MiRNATIP|mirzag|TargetScan_v7_2
PROS1	P07225		hsa-miR-502-5p	0.592181	13	Very High	BCmicrO|bitargeting_May_2021|CoMeTa|DIANA|MBStar|MirAncesTar|miranda_May_2021|mirbase|miRDB_v6|MirTar2|mirzag|PITA_May_2021|RNA22
NAMPT	P43490		hsa-miR-7-5p	0.591937	11	High	BCmicrO|bitargeting_May_2021|CoMeTa|DIANA|MBStar|MirAncesTar|miranda_May_2021|miRcode|mirmap_May_2021|mirzag|MultiMiTar
ATP1B1	P05026		hsa-miR-325	0.591714	13	Very High	BCmicrO|CoMeTa|DIANA|MBStar|MirAncesTar|miranda_May_2021|mirbase|miRDB_v6|MiRNATIP|MirTar2|mirzag|PACCMIT|RNA22
CAPRIN1	Q14444		hsa-miR-708-5p	0.591562	13	Very High	BCmicrO|bitargeting_May_2021|CoMeTa|MBStar|MirAncesTar|miranda_May_2021|mirmap_May_2021|MiRNATIP|miRTar2GO|mirzag|MultiMiTar|PITA_May_2021|RNA22
KCTD12	Q96CX2		hsa-miR-432-5p	0.591321	12	Very High	BCmicrO|bitargeting_May_2021|CoMeTa|DIANA|MBStar|MirAncesTar|miranda_May_2021|miRDB_v6|MiRNATIP|MultiMiTar|PITA_May_2021|RNA22
SYNCRIP	O60506		hsa-miR-148b-3p	0.591287	11	High	BCmicrO|Cupid|DIANA|MBStar|MirAncesTar|miranda_May_2021|mirCoX|MiRNATIP|miRTar2GO|mirzag|TargetScan_v7_2
DDX5	P17844		hsa-miR-142-5p	0.591172	9	High	Cupid|DIANA|MBStar|MirAncesTar|miranda_May_2021|miRDB_v6|MirTar2|mirzag|TargetScan_v7_2
FBN1	P35555		hsa-miR-488-3p	0.591125	10	Very High	DIANA|MBStar|MirAncesTar|miranda_May_2021|miRDB_v6|MiRNATIP|MirSNPInTarget|MirTar2|mirzag|PACCMIT
KCTD12	Q96CX2		hsa-miR-607	0.591093	10	High	BCmicrO|CoMeTa|DIANA|MBStar|MirAncesTar|miranda_May_2021|miRDB_v6|MiRNATIP|mirzag|MultiMiTar
SYNCRIP	O60506		hsa-miR-877-5p	0.591069	9	Very High	CoMeTa|Cupid|DIANA|MBStar|MirAncesTar|miranda_May_2021|MiRNATIP|miRTar2GO|TargetScan_v7_2
GATM	P50440		hsa-miR-181a-5p	0.590984	8	High	BCmicrO|CoMeTa|MirAncesTar|miranda_May_2021|miRDB_v6|MiRNATIP|MirTar2|mirzag
DDX5	P17844		hsa-miR-218-5p	0.59074	9	High	BCmicrO|Cupid|DIANA|MirAncesTar|miRcode|MiRNATIP|miRTar2GO|mirzag|TargetScan_v7_2
GPD1	P21695		hsa-miR-495-3p	0.590691	11	High	BCmicrO|CoMeTa|DIANA|MBStar|MirAncesTar|miranda_May_2021|miRDB_v6|mirmap_May_2021|MiRNATIP|MirTar2|TargetScan_v7_2
COL12A1	Q99715		hsa-let-7f-1-3p	0.590376	11	High	Cupid|DIANA|MBStar|MirAncesTar|miranda_May_2021|miRDB_v6|MiRNATIP|MirSNPInTarget|MirTar2|mirzag|PACCMIT
DDX3X	O00571		hsa-miR-2276-3p	0.590227	13	Very High	bitargeting_May_2021|Cupid|DIANA|MBStar|MirAncesTar|miranda_May_2021|mirCoX|MiRNATIP|MirTar2|mirzag|PACCMIT|PITA_May_2021|RNA22
TARDBP	Q13148		hsa-miR-129-5p	0.589871	11	High	BCmicrO|bitargeting_May_2021|CoMeTa|Cupid|DIANA|MBStar|MirAncesTar|miranda_May_2021|MiRNATIP|miRTar2GO|RNA22
CAPRIN1	Q14444		hsa-miR-548ae-3p	0.589609	11	High	DIANA|MBStar|MirAncesTar|miranda_May_2021|miRDB_v6|mirmap_May_2021|MiRNATIP|MirSNPInTarget|MirTar2|mirzag|PACCMIT
SYNCRIP	O60506		hsa-miR-4775	0.589533	8	High	DIANA|MBStar|MirAncesTar|miranda_May_2021|MiRNATIP|MirSNPInTarget|MirTar2|mirzag
DDX3X	O00571		hsa-miR-133b	0.589508	10	High	BCmicrO|CoMeTa|DIANA|MBStar|MirAncesTar|miranda_May_2021|miRTar2GO|mirzag|RNA22|TargetScan_v7_2
CSE1L	P55060		hsa-miR-194-5p	0.589471	13	High	BCmicrO|bitargeting_May_2021|DIANA|MBStar|MirAncesTar|miranda_May_2021|miRcode|miRDB_v6|mirmap_May_2021|MiRNATIP|miRTar2GO|MirTar2|mirzag
ERP29	P30040		hsa-miR-1237-3p	0.589188	11	Very High	BCmicrO|CoMeTa|DIANA|MirAncesTar|miranda_May_2021|miRDB_v6|MiRNATIP|MirSNPInTarget|MirTar2|mirzag|RNA22
TARDBP	Q13148		hsa-miR-3614-3p	0.589172	9	Very High	Cupid|DIANA|MBStar|MirAncesTar|miranda_May_2021|miRDB_v6|MirTar2|mirzag|PACCMIT
GBP1	P32455		hsa-miR-26b-5p	0.588945	12	High	BCmicrO|CoMeTa|DIANA|MBStar|MirAncesTar|miranda_May_2021|mirCoX|miRDB_v6|MiRNATIP|MirSNPInTarget|MirTar2|mirzag
CAPZA1	P52907		hsa-miR-620	0.588885	11	Very High	BCmicrO|CoMeTa|Cupid|DIANA|MBStar|MirAncesTar|miranda_May_2021|MiRNATIP|MirSNPInTarget|mirzag|MultiMiTar
RAB1B	Q9H0U4		hsa-miR-31-5p	0.588874	13	High	BCmicrO|bitargeting_May_2021|CoMeTa|DIANA|MirAncesTar|miRcode|mirmap_May_2021|MiRNATIP|MirSNPInTarget|mirzag|MultiMiTar|PACCMIT|RNA22
TARDBP	Q13148		hsa-miR-299-3p	0.588688	12	Very High	BCmicrO|CoMeTa|Cupid|DIANA|MBStar|MirAncesTar|miranda_May_2021|mirbase|mirCoX|miRTar2GO|mirzag|MultiMiTar
ATP1B1	P05026		hsa-miR-1278	0.58866	12	Very High	BCmicrO|bitargeting_May_2021|CoMeTa|DIANA|MBStar|MirAncesTar|miranda_May_2021|mirCoX|miRDB_v6|MiRNATIP|mirzag|PACCMIT
CAPRIN1	Q14444		hsa-miR-548aj-3p	0.588576	11	High	DIANA|MBStar|MirAncesTar|miranda_May_2021|miRDB_v6|mirmap_May_2021|MiRNATIP|MirSNPInTarget|MirTar2|mirzag|PACCMIT
DDX3X	O00571		hsa-miR-212-5p	0.588498	11	Very High	DIANA|MBStar|MirAncesTar|miranda_May_2021|MiRNATIP|MirTar2|mirzag|PACCMIT|PITA_May_2021|RNA22|TargetScan_v7_2
SYNCRIP	O60506		hsa-miR-548t-5p	0.588472	9	Very High	Cupid|DIANA|MBStar|MirAncesTar|miranda_May_2021|mirmap_May_2021|MiRNATIP|MirTar2|mirzag
TARDBP	Q13148		hsa-miR-1197	0.588404	11	Very High	BCmicrO|CoMeTa|Cupid|DIANA|MBStar|MirAncesTar|miranda_May_2021|mirmap_May_2021|MiRNATIP|mirzag|PACCMIT
TNC	P24821		hsa-miR-501-5p	0.588185	12	Very High	BCmicrO|bitargeting_May_2021|CoMeTa|DIANA|MBStar|MirAncesTar|mirbase|MiRNATIP|miRTar2GO|mirzag|PACCMIT|RNA22
CAPZA1	P52907		hsa-miR-1264	0.588145	11	Very High	BCmicrO|CoMeTa|Cupid|DIANA|MirAncesTar|miranda_May_2021|mirCoX|MiRNATIP|MirSNPInTarget|mirzag|PACCMIT
KCTD12	Q96CX2		hsa-miR-33b-5p	0.588144	11	High	BCmicrO|CoMeTa|DIANA|MBStar|MirAncesTar|MiRNATIP|miRTar2GO|MirTar2|mirzag|MultiMiTar|RNA22
CAPRIN1	Q14444		hsa-miR-3619-5p	0.588101	14	Very High	bitargeting_May_2021|Cupid|DIANA|MBStar|MirAncesTar|miranda_May_2021|miRcode|mirmap_May_2021|MiRNATIP|miRTar2GO|mirzag|PACCMIT|PITA_May_2021|RNA22
TARDBP	Q13148		hsa-miR-202-5p	0.588062	8	Very High	Cupid|DIANA|MirAncesTar|miRDB_v6|MiRNATIP|mirzag|PACCMIT|TargetScan_v7_2
GPD1	P21695		hsa-miR-939-5p	0.588034	12	High	BCmicrO|bitargeting_May_2021|CoMeTa|DIANA|MBStar|MirAncesTar|miranda_May_2021|miRDB_v6|mirmap_May_2021|mirzag|PITA_May_2021|RNA22
RPL36	Q9Y3U8		hsa-miR-24-3p	0.587857	9	High	BCmicrO|DIANA|MirAncesTar|miranda_May_2021|miRcode|MiRNATIP|miRTar2GO|RNA22|TargetScan_v7_2
CD44	P16070		hsa-miR-559	0.587798	12	High	BCmicrO|CoMeTa|DIANA|MBStar|MirAncesTar|miranda_May_2021|miRDB_v6|mirmap_May_2021|MiRNATIP|MirTar2|mirzag|PACCMIT
COL15A1	P39059		hsa-miR-410-3p	0.587663	10	High	CoMeTa|Cupid|DIANA|MBStar|MirAncesTar|mirbase|miRDB_v6|MiRNATIP|MirTar2|mirzag
LRP1	Q07954		hsa-miR-486-3p	0.587495	11	Very High	BCmicrO|bitargeting_May_2021|CoMeTa|MirAncesTar|miranda_May_2021|miRDB_v6|mirmap_May_2021|MirTar2|PACCMIT|PITA_May_2021|RNA22
FTL	P02792		hsa-miR-320b	0.58747	12	High	BCmicrO|bitargeting_May_2021|DIANA|MBStar|MirAncesTar|miranda_May_2021|MiRNATIP|MirSNPInTarget|miRTar2GO|mirzag|PITA_May_2021|TargetScan_v7_2
DDX3X	O00571		hsa-miR-548a-5p	0.587059	10	High	BCmicrO|CoMeTa|Cupid|DIANA|MBStar|MirAncesTar|miranda_May_2021|mirmap_May_2021|MiRNATIP|mirzag
DDX3X	O00571		hsa-miR-545-5p	0.586985	11	Very High	Cupid|DIANA|MBStar|MirAncesTar|miranda_May_2021|mirmap_May_2021|MiRNATIP|MirSNPInTarget|MirTar2|mirzag|PACCMIT
ALDOB	P05062		hsa-miR-4753-3p	0.586976	10	Very High	bitargeting_May_2021|DIANA|MBStar|MirAncesTar|miranda_May_2021|miRDB_v6|MiRNATIP|MirSNPInTarget|MirTar2|mirzag
SYNCRIP	O60506		hsa-miR-548b-3p	0.586972	11	Very High	BCmicrO|CoMeTa|Cupid|DIANA|MBStar|MirAncesTar|miranda_May_2021|mirmap_May_2021|MiRNATIP|mirzag|RNA22
FBN1	P35555		hsa-miR-190a-5p	0.586871	9	Very High	BCmicrO|CoMeTa|Cupid|MBStar|MirAncesTar|miRcode|MiRNATIP|mirzag|TargetScan_v7_2
ATP1B1	P05026		hsa-miR-142-3p	0.586781	11	High	BCmicrO|Cupid|DIANA|MBStar|MirAncesTar|miranda_May_2021|mirbase|miRcode|MiRNATIP|mirzag|MultiMiTar
CAPRIN1	Q14444		hsa-miR-548x-3p	0.586779	11	High	DIANA|MBStar|MirAncesTar|miranda_May_2021|miRDB_v6|mirmap_May_2021|MiRNATIP|MirSNPInTarget|MirTar2|mirzag|PACCMIT
CD44	P16070		hsa-miR-641	0.586628	12	High	BCmicrO|CoMeTa|DIANA|MBStar|MirAncesTar|miranda_May_2021|miRDB_v6|mirmap_May_2021|MiRNATIP|MirTar2|mirzag|RNA22
COL15A1	P39059		hsa-miR-200a-3p	0.586625	11	High	BCmicrO|CoMeTa|DIANA|MirAncesTar|miranda_May_2021|mirbase|miRcode|MirSNPInTarget|miRTar2GO|MirTar2|mirzag
ATP1A1	P05023		hsa-miR-147a	0.586586	13	Very High	BCmicrO|bitargeting_May_2021|CoMeTa|DIANA|MirAncesTar|miranda_May_2021|mirbase|mirCoX|MiRNATIP|miRTar2GO|MultiMiTar|PACCMIT|RNA22
TARDBP	Q13148		hsa-miR-548k	0.586413	11	High	BCmicrO|CoMeTa|Cupid|DIANA|MBStar|MirAncesTar|miranda_May_2021|mirmap_May_2021|MiRNATIP|mirzag|PACCMIT
ACTN1	P12814		hsa-miR-4531	0.586342	10	Very High	DIANA|MBStar|MirAncesTar|miRDB_v6|MiRNATIP|MirSNPInTarget|MirTar2|mirzag|PACCMIT|RNA22
CA2	P00918		hsa-miR-601	0.586271	11	Very High	BCmicrO|bitargeting_May_2021|CoMeTa|DIANA|MirAncesTar|mirbase|miRDB_v6|MiRNATIP|MirTar2|mirzag|PITA_May_2021
FN1	P02751		hsa-miR-645	0.586194	12	Very High	BCmicrO|bitargeting_May_2021|CoMeTa|Cupid|DIANA|MBStar|MirAncesTar|mirbase|MiRNATIP|mirzag|MultiMiTar|RNA22
EIF2S3	P41091		hsa-miR-216b-5p	0.586048	12	High	BCmicrO|CoMeTa|DIANA|MBStar|MirAncesTar|miranda_May_2021|miRcode|MiRNATIP|MirTar2|mirzag|RNA22|TargetScan_v7_2
DDX5	P17844		hsa-miR-3671	0.585983	11	Very High	Cupid|DIANA|MBStar|MirAncesTar|miranda_May_2021|miRDB_v6|mirmap_May_2021|MiRNATIP|MirTar2|mirzag|PACCMIT
KCTD12	Q96CX2		hsa-miR-500a-5p	0.585895	11	Very High	DIANA|MBStar|MirAncesTar|miranda_May_2021|miRDB_v6|MiRNATIP|MirSNPInTarget|miRTar2GO|MirTar2|mirzag|PACCMIT
PROS1	P07225		hsa-miR-1206	0.585756	10	Very High	BCmicrO|CoMeTa|DIANA|MBStar|MirAncesTar|miranda_May_2021|miRDB_v6|MirTar2|mirzag|PACCMIT
TARDBP	Q13148		hsa-miR-455-3p	0.585558	11	Very High	BCmicrO|bitargeting_May_2021|CoMeTa|DIANA|MirAncesTar|mirmap_May_2021|MiRNATIP|miRTar2GO|mirzag|MultiMiTar|PACCMIT
CAPZA1	P52907		hsa-miR-1270	0.585522	11	Very High	BCmicrO|bitargeting_May_2021|CoMeTa|Cupid|DIANA|MBStar|MirAncesTar|miranda_May_2021|MiRNATIP|mirzag|PITA_May_2021
GLYAT	Q6IB77		hsa-miR-4795-3p	0.585515	7	Very High	DIANA|MBStar|MirAncesTar|miranda_May_2021|miRDB_v6|MirTar2|mirzag
ABAT	P80404		hsa-miR-421	0.585421	11	High	BCmicrO|CoMeTa|DIANA|MBStar|MirAncesTar|miranda_May_2021|mirmap_May_2021|MiRNATIP|mirzag|RNA22|TargetScan_v7_2
KCTD12	Q96CX2		hsa-miR-374a-5p	0.585371	9	High	BCmicrO|CoMeTa|DIANA|MBStar|MirAncesTar|miranda_May_2021|MiRNATIP|MirSNPInTarget|mirzag
ABAT	P80404		hsa-miR-200b-3p	0.585235	9	High	BCmicrO|bitargeting_May_2021|CoMeTa|DIANA|MBStar|MirAncesTar|MiRNATIP|MirTar2|TargetScan_v7_2
SYNCRIP	O60506		hsa-miR-181b-5p	0.585015	11	High	BCmicrO|bitargeting_May_2021|CoMeTa|Cupid|DIANA|MBStar|MirAncesTar|miranda_May_2021|MiRNATIP|miRTar2GO|PITA_May_2021
KCTD12	Q96CX2		hsa-miR-299-5p	0.585013	11	Very High	bitargeting_May_2021|CoMeTa|DIANA|MBStar|MirAncesTar|miranda_May_2021|miRDB_v6|MiRNATIP|miRTar2GO|mirzag|MultiMiTar
CAPRIN1	Q14444		hsa-miR-486-5p	0.584987	8	Very High	CoMeTa|Cupid|DIANA|MBStar|MirAncesTar|miranda_May_2021|mirzag|TargetScan_v7_2
DDX3X	O00571		hsa-miR-203a-3p	0.584681	11	High	BCmicrO|bitargeting_May_2021|Cupid|MirAncesTar|miranda_May_2021|miRcode|MiRNATIP|miRTar2GO|mirzag|MultiMiTar|RNA22
STAT1	P42224		hsa-miR-548n	0.584479	12	High	BCmicrO|CoMeTa|DIANA|MBStar|MirAncesTar|miranda_May_2021|miRDB_v6|mirmap_May_2021|MiRNATIP|MirTar2|mirzag|RNA22
SYNCRIP	O60506		hsa-miR-4799-5p	0.584311	11	Very High	bitargeting_May_2021|DIANA|MBStar|MirAncesTar|miranda_May_2021|miRDB_v6|MiRNATIP|MirTar2|mirzag|PACCMIT|RNA22
FTL	P02792		hsa-miR-320c	0.584273	12	High	BCmicrO|bitargeting_May_2021|DIANA|MBStar|MirAncesTar|miranda_May_2021|MiRNATIP|MirSNPInTarget|miRTar2GO|mirzag|PITA_May_2021|TargetScan_v7_2
PROS1	P07225		hsa-miR-548a-3p	0.584243	10	High	BCmicrO|CoMeTa|DIANA|MBStar|MirAncesTar|miranda_May_2021|miRcode|miRDB_v6|MirTar2|mirzag
SYNCRIP	O60506		hsa-miR-875-3p	0.584224	10	High	BCmicrO|CoMeTa|Cupid|DIANA|MBStar|MirAncesTar|miranda_May_2021|mirbase|MirSNPInTarget|mirzag
ACTN1	P12814		hsa-miR-1207-5p	0.583961	13	High	BCmicrO|CoMeTa|DIANA|MBStar|MirAncesTar|miranda_May_2021|miRDB_v6|mirmap_May_2021|mirzag|PACCMIT|PITA_May_2021|RNA22|rnahybrid_May_2021
CAPRIN1	Q14444		hsa-miR-222-3p	0.58394	13	High	BCmicrO|bitargeting_May_2021|CoMeTa|Cupid|MBStar|MirAncesTar|miranda_May_2021|miRcode|mirCoX|MiRNATIP|mirzag|PITA_May_2021|RNA22
FBN1	P35555		hsa-miR-1264	0.583659	12	Very High	BCmicrO|bitargeting_May_2021|CoMeTa|Cupid|DIANA|MBStar|MirAncesTar|miranda_May_2021|mirCoX|MiRNATIP|mirzag|PACCMIT
DDX3X	O00571		hsa-miR-493-5p	0.583436	9	High	Cupid|DIANA|MirAncesTar|miranda_May_2021|MiRNATIP|MirTar2|mirzag|PACCMIT|TargetScan_v7_2
DDX5	P17844		hsa-miR-548aa	0.583381	10	Very High	DIANA|MBStar|MirAncesTar|miranda_May_2021|miRDB_v6|mirmap_May_2021|MiRNATIP|MirSNPInTarget|MirTar2|mirzag
DDX5	P17844		hsa-miR-548t-3p	0.583381	10	Very High	DIANA|MBStar|MirAncesTar|miranda_May_2021|miRDB_v6|mirmap_May_2021|MiRNATIP|MirSNPInTarget|MirTar2|mirzag
LDHB	P07195		hsa-miR-335-5p	0.582966	10	High	BCmicrO|CoMeTa|MirAncesTar|miranda_May_2021|mirbase|miRDB_v6|mirmap_May_2021|MiRNATIP|miRTar2GO|MirTar2
TNC	P24821		hsa-miR-365a-3p	0.582922	10	High	BCmicrO|CoMeTa|DIANA|MirAncesTar|mirbase|miRcode|miRDB_v6|MiRNATIP|PACCMIT|TargetScan_v7_2
TARDBP	Q13148		hsa-miR-1264	0.582856	12	Very High	BCmicrO|bitargeting_May_2021|CoMeTa|Cupid|DIANA|MBStar|MirAncesTar|miranda_May_2021|mirCoX|miRDB_v6|MiRNATIP|mirzag
STMN1	P16949		hsa-miR-4779	0.58277	13	Very High	bitargeting_May_2021|DIANA|MBStar|MirAncesTar|miranda_May_2021|miRDB_v6|mirmap_May_2021|MiRNATIP|MirTar2|mirzag|PACCMIT|PITA_May_2021|RNA22
EIF2S3	P41091		hsa-miR-132-3p	0.582551	11	High	bitargeting_May_2021|CoMeTa|DIANA|MirAncesTar|miranda_May_2021|mirbase|miRcode|miRDB_v6|MiRNATIP|MirTar2|mirzag
HSPD1	P10809		hsa-miR-323b-5p	0.582512	12	Very High	CoMeTa|DIANA|MBStar|MirAncesTar|miranda_May_2021|mirbase|miRDB_v6|MiRNATIP|MirSNPInTarget|MirTar2|PACCMIT|RNA22
CAPRIN1	Q14444		hsa-miR-590-3p	0.582487	10	High	CoMeTa|Cupid|DIANA|MBStar|MirAncesTar|miranda_May_2021|miRDB_v6|MiRNATIP|MirTar2|mirzag
DDX3X	O00571		hsa-miR-3529-3p	0.582354	9	Very High	DIANA|MBStar|MirAncesTar|miranda_May_2021|mirmap_May_2021|MiRNATIP|MirTar2|mirzag|PACCMIT
DDX5	P17844		hsa-miR-4793-3p	0.582323	11	Very High	bitargeting_May_2021|DIANA|MBStar|MirAncesTar|miranda_May_2021|miRDB_v6|MirSNPInTarget|MirTar2|mirzag|PACCMIT|PITA_May_2021
SERPING1	P05155		hsa-miR-320a-3p	0.582108	10	High	BCmicrO|CoMeTa|MirAncesTar|miranda_May_2021|mirbase|MiRNATIP|mirzag|PITA_May_2021|RNA22|TargetScan_v7_2
CAPZA1	P52907		hsa-miR-224-5p	0.58181	12	High	BCmicrO|CoMeTa|DIANA|MBStar|MirAncesTar|miranda_May_2021|mirbase|miRDB_v6|MiRNATIP|miRTar2GO|MultiMiTar|PITA_May_2021
DDX3X	O00571		hsa-miR-548ar-3p	0.581735	9	Very High	DIANA|MBStar|MirAncesTar|miranda_May_2021|MiRNATIP|MirSNPInTarget|MirTar2|mirzag|PACCMIT
DDX3X	O00571		hsa-miR-5688	0.581711	9	Very High	DIANA|MBStar|MirAncesTar|miranda_May_2021|mirmap_May_2021|MiRNATIP|MirTar2|mirzag|PACCMIT
KCTD12	Q96CX2		hsa-miR-875-3p	0.581688	11	High	BCmicrO|CoMeTa|DIANA|MBStar|MirAncesTar|miranda_May_2021|MiRNATIP|MirTar2|mirzag|MultiMiTar|RNA22
C1S	P09871		hsa-miR-301b-3p	0.581633	14	High	BCmicrO|bitargeting_May_2021|Cupid|DIANA|MBStar|MirAncesTar|miranda_May_2021|mirbase|miRcode|miRDB_v6|MiRNATIP|mirzag|PITA_May_2021|RNA22
GATM	P50440		hsa-miR-1264	0.581376	11	Very High	BCmicrO|CoMeTa|DIANA|MBStar|MirAncesTar|miranda_May_2021|mirCoX|miRDB_v6|MiRNATIP|MirTar2|mirzag
SYNCRIP	O60506		hsa-let-7b-3p	0.581112	9	High	Cupid|DIANA|MBStar|MirAncesTar|miranda_May_2021|mirmap_May_2021|MiRNATIP|MirTar2|mirzag
EIF2S3	P41091		hsa-miR-590-3p	0.581016	9	High	CoMeTa|DIANA|MBStar|MirAncesTar|miranda_May_2021|miRDB_v6|MiRNATIP|MirTar2|mirzag
CAPZA1	P52907		hsa-miR-1277-3p	0.581009	11	Very High	BCmicrO|bitargeting_May_2021|CoMeTa|DIANA|MBStar|MirAncesTar|miranda_May_2021|mirCoX|MiRNATIP|MirTar2|mirzag
CAPRIN1	Q14444		hsa-miR-589-3p	0.580715	11	Very High	Cupid|DIANA|MBStar|MirAncesTar|miranda_May_2021|miRDB_v6|mirmap_May_2021|MiRNATIP|MirSNPInTarget|mirzag|PACCMIT
GBP1	P32455		hsa-miR-377-3p	0.580569	12	High	BCmicrO|bitargeting_May_2021|CoMeTa|DIANA|MBStar|MirAncesTar|miranda_May_2021|mirbase|miRDB_v6|MiRNATIP|MirSNPInTarget|mirzag
NAMPT	P43490		hsa-miR-595	0.580389	10	Very High	BCmicrO|CoMeTa|MBStar|MirAncesTar|miranda_May_2021|MiRNATIP|MirSNPInTarget|MirTar2|mirzag|MultiMiTar
CAPRIN1	Q14444		hsa-miR-4262	0.580313	8	High	Cupid|MBStar|MirAncesTar|miRcode|miRDB_v6|MiRNATIP|MirTar2|mirzag
SYNCRIP	O60506		hsa-miR-559	0.579843	10	High	BCmicrO|CoMeTa|Cupid|DIANA|MBStar|MirAncesTar|miranda_May_2021|mirmap_May_2021|MiRNATIP|mirzag
PBLD	P30039		hsa-miR-136-5p	0.579639	11	High	BCmicrO|CoMeTa|MBStar|MirAncesTar|miranda_May_2021|mirbase|miRDB_v6|MiRNATIP|MirSNPInTarget|MirTar2|mirzag
STMN1	P16949		hsa-miR-224-5p	0.579503	12	High	BCmicrO|CoMeTa|Cupid|DIANA|MBStar|MirAncesTar|mirbase|mirmap_May_2021|MiRNATIP|miRTar2GO|mirzag|RNA22
DDX3X	O00571		hsa-miR-148b-3p	0.579255	9	High	BCmicrO|CoMeTa|DIANA|MirAncesTar|miranda_May_2021|mirCoX|MiRNATIP|miRTar2GO|MultiMiTar
ATP1A1	P05023		hsa-miR-222-3p	0.579202	10	High	BCmicrO|CoMeTa|DIANA|MirAncesTar|miranda_May_2021|mirbase|miRcode|mirCoX|mirzag|PACCMIT
NAMPT	P43490		hsa-miR-223-3p	0.57897	11	High	BCmicrO|CoMeTa|DIANA|MBStar|MirAncesTar|miRcode|mirCoX|MiRNATIP|miRTar2GO|mirzag|MultiMiTar
NAMPT	P43490		hsa-miR-889-3p	0.578905	9	Very High	BCmicrO|CoMeTa|Cupid|DIANA|MBStar|MirAncesTar|MiRNATIP|mirzag|PACCMIT
GPD1	P21695		hsa-miR-1224-5p	0.578815	12	Very High	BCmicrO|bitargeting_May_2021|CoMeTa|DIANA|MBStar|MirAncesTar|MiRNATIP|mirzag|MultiMiTar|PITA_May_2021|RNA22|TargetScan_v7_2
SYNCRIP	O60506		hsa-miR-450b-3p	0.578689	11	Very High	bitargeting_May_2021|CoMeTa|Cupid|DIANA|MBStar|MirAncesTar|miranda_May_2021|MiRNATIP|MirTar2|mirzag|RNA22
CA2	P00918		hsa-miR-1277-5p	0.578658	7	High	DIANA|MBStar|MirAncesTar|miRDB_v6|MirTar2|mirzag|PACCMIT
DDX3X	O00571		hsa-miR-583	0.578638	11	Very High	BCmicrO|bitargeting_May_2021|CoMeTa|DIANA|MBStar|MirAncesTar|mirmap_May_2021|MiRNATIP|MirSNPInTarget|mirzag|PACCMIT
CA2	P00918		hsa-miR-374a-5p	0.578637	11	High	BCmicrO|CoMeTa|Cupid|DIANA|MBStar|MirAncesTar|miranda_May_2021|miRDB_v6|MiRNATIP|MirTar2|mirzag
ATP1B1	P05026		hsa-miR-300	0.578543	13	High	BCmicrO|bitargeting_May_2021|CoMeTa|Cupid|DIANA|MBStar|MirAncesTar|miranda_May_2021|miRDB_v6|mirmap_May_2021|MiRNATIP|MirSNPInTarget|mirzag
ACADSB	P45954		hsa-miR-3148	0.57837	11	High	bitargeting_May_2021|DIANA|MBStar|MirAncesTar|miranda_May_2021|miRDB_v6|mirmap_May_2021|MiRNATIP|MirSNPInTarget|MirTar2|mirzag
FN1	P02751		hsa-miR-1262	0.578171	13	Very High	BCmicrO|CoMeTa|MBStar|MirAncesTar|miranda_May_2021|mirCoX|miRDB_v6|MiRNATIP|MirSNPInTarget|miRTar2GO|mirzag|PACCMIT|RNA22
SYNCRIP	O60506		hsa-miR-1277-5p	0.578123	9	High	DIANA|MBStar|MirAncesTar|miRDB_v6|MiRNATIP|MirSNPInTarget|MirTar2|mirzag|PACCMIT
ACADSB	P45954		hsa-miR-1277-5p	0.578065	9	High	bitargeting_May_2021|DIANA|MBStar|MirAncesTar|miRDB_v6|MiRNATIP|MirSNPInTarget|MirTar2|mirzag
EIF2S3	P41091		hsa-miR-371b-5p	0.577788	10	Very High	DIANA|MBStar|MirAncesTar|miranda_May_2021|miRDB_v6|MiRNATIP|MirSNPInTarget|MirTar2|mirzag|PACCMIT
GATM	P50440		hsa-miR-548n	0.577656	12	High	BCmicrO|CoMeTa|DIANA|MBStar|MirAncesTar|miranda_May_2021|miRDB_v6|mirmap_May_2021|MiRNATIP|MirSNPInTarget|MirTar2|mirzag
SYNCRIP	O60506		hsa-miR-4762-3p	0.577653	12	Very High	bitargeting_May_2021|DIANA|MBStar|MirAncesTar|miranda_May_2021|miRDB_v6|MiRNATIP|MirTar2|mirzag|PACCMIT|PITA_May_2021|RNA22
CAPRIN1	Q14444		hsa-miR-3190-5p	0.577358	13	Very High	bitargeting_May_2021|Cupid|DIANA|MBStar|MirAncesTar|miranda_May_2021|miRDB_v6|mirmap_May_2021|MiRNATIP|MirTar2|mirzag|PACCMIT|PITA_May_2021
FN1	P02751		hsa-miR-4668-5p	0.577215	9	Very High	DIANA|MirAncesTar|miranda_May_2021|miRDB_v6|mirmap_May_2021|MirSNPInTarget|MirTar2|mirzag|PACCMIT
CAPRIN1	Q14444		hsa-miR-544a	0.577025	11	High	BCmicrO|bitargeting_May_2021|CoMeTa|DIANA|MBStar|MirAncesTar|miranda_May_2021|MiRNATIP|mirzag|MultiMiTar|PITA_May_2021
DDX3X	O00571		hsa-miR-4524a-5p	0.576863	9	Very High	DIANA|MBStar|MirAncesTar|miranda_May_2021|MiRNATIP|MirTar2|mirzag|PACCMIT|RNA22
DDX3X	O00571		hsa-miR-152-3p	0.576519	11	High	BCmicrO|bitargeting_May_2021|CoMeTa|DIANA|MirAncesTar|miranda_May_2021|mirCoX|MiRNATIP|miRTar2GO|MultiMiTar|RNA22
TARDBP	Q13148		hsa-miR-33b-5p	0.576491	10	High	BCmicrO|CoMeTa|MBStar|MirAncesTar|MiRNATIP|miRTar2GO|mirzag|MultiMiTar|RNA22|TargetScan_v7_2
COL12A1	Q99715		hsa-miR-135a-5p	0.576399	11	High	BCmicrO|Cupid|DIANA|MBStar|MirAncesTar|miranda_May_2021|miRcode|MiRNATIP|miRTar2GO|mirzag|MultiMiTar
NAMPT	P43490		hsa-miR-664a-3p	0.576272	10	High	BCmicrO|CoMeTa|Cupid|DIANA|MBStar|MirAncesTar|miranda_May_2021|MiRNATIP|mirzag|PACCMIT
CAPZA1	P52907		hsa-miR-302e	0.576126	8	High	BCmicrO|CoMeTa|DIANA|MirAncesTar|miRDB_v6|mirzag|PACCMIT|TargetScan_v7_2
CAPRIN1	Q14444		hsa-miR-4255	0.576045	11	Very High	bitargeting_May_2021|DIANA|MBStar|MirAncesTar|miRDB_v6|MiRNATIP|MirTar2|mirzag|PACCMIT|PITA_May_2021|RNA22
STMN1	P16949		hsa-miR-155-3p	0.575943	12	Very High	bitargeting_May_2021|Cupid|DIANA|MBStar|MirAncesTar|miranda_May_2021|mirbase|miRDB_v6|MiRNATIP|MirTar2|mirzag|PACCMIT
ACADSB	P45954		hsa-miR-3662	0.575909	8	High	DIANA|MBStar|MirAncesTar|miranda_May_2021|miRDB_v6|MiRNATIP|MirTar2|mirzag
SYNCRIP	O60506		hsa-miR-548aq-3p	0.575903	10	Very High	bitargeting_May_2021|DIANA|MBStar|MirAncesTar|mirmap_May_2021|MiRNATIP|MirSNPInTarget|MirTar2|mirzag|RNA22
GATM	P50440		hsa-miR-548i	0.575831	13	High	BCmicrO|CoMeTa|DIANA|MBStar|MirAncesTar|miranda_May_2021|miRDB_v6|mirmap_May_2021|MiRNATIP|MirSNPInTarget|MirTar2|mirzag|RNA22
SUN2	Q9UH99		hsa-miR-335-5p	0.575821	9	High	BCmicrO|MBStar|MirAncesTar|miranda_May_2021|mirmap_May_2021|mirzag|MultiMiTar|PACCMIT|TargetScan_v7_2
HTRA1	Q92743		hsa-miR-765	0.57577	12	High	BCmicrO|bitargeting_May_2021|CoMeTa|DIANA|MirAncesTar|miranda_May_2021|mirbase|miRDB_v6|mirmap_May_2021|MirSNPInTarget|mirzag|PITA_May_2021
GPD1	P21695		hsa-miR-370-3p	0.57576	12	Very High	BCmicrO|bitargeting_May_2021|CoMeTa|DIANA|MirAncesTar|miRDB_v6|MiRNATIP|MirSNPInTarget|MirTar2|MultiMiTar|PITA_May_2021|RNA22
GATM	P50440		hsa-miR-548c-5p	0.575533	13	High	BCmicrO|CoMeTa|DIANA|MBStar|MirAncesTar|miranda_May_2021|miRDB_v6|mirmap_May_2021|MiRNATIP|MirSNPInTarget|MirTar2|mirzag|RNA22
CAPZA1	P52907		hsa-miR-214-3p	0.575521	10	High	Cupid|DIANA|MBStar|MirAncesTar|miRcode|miRDB_v6|mirmap_May_2021|miRTar2GO|mirzag|MultiMiTar
CAPRIN1	Q14444		hsa-miR-520a-3p	0.575391	11	High	bitargeting_May_2021|CoMeTa|DIANA|MBStar|MirAncesTar|miranda_May_2021|MiRNATIP|miRTar2GO|mirzag|MultiMiTar|RNA22
CA2	P00918		hsa-miR-323a-3p	0.575348	10	High	BCmicrO|CoMeTa|DIANA|MBStar|MirAncesTar|mirbase|miRDB_v6|MiRNATIP|MirTar2|mirzag
GATM	P50440		hsa-miR-1323	0.575236	12	High	BCmicrO|CoMeTa|DIANA|MBStar|MirAncesTar|miranda_May_2021|miRDB_v6|mirmap_May_2021|MiRNATIP|MirTar2|mirzag|PITA_May_2021
DDX3X	O00571		hsa-miR-656-3p	0.574932	9	Very High	CoMeTa|Cupid|DIANA|MBStar|MirAncesTar|MiRNATIP|MirTar2|mirzag|PACCMIT
VWA1	Q6PCB0		hsa-miR-1343-3p	0.574703	12	Very High	bitargeting_May_2021|DIANA|MBStar|MirAncesTar|miranda_May_2021|miRDB_v6|mirmap_May_2021|MirTar2|mirzag|PACCMIT|PITA_May_2021|RNA22
DDX5	P17844		hsa-miR-670-5p	0.574543	9	Very High	bitargeting_May_2021|Cupid|DIANA|MirAncesTar|miRcode|miRDB_v6|MiRNATIP|MirTar2|mirzag
ACADSB	P45954		hsa-miR-26b-5p	0.574539	11	High	BCmicrO|CoMeTa|DIANA|MBStar|MirAncesTar|miranda_May_2021|mirCoX|MiRNATIP|MultiMiTar|PACCMIT|TargetScan_v7_2
ABAT	P80404		hsa-miR-556-5p	0.574283	11	Very High	BCmicrO|CoMeTa|DIANA|MBStar|MirAncesTar|miranda_May_2021|MiRNATIP|MirTar2|mirzag|MultiMiTar|RNA22
ATP1A1	P05023		hsa-miR-608	0.573775	11	High	BCmicrO|CoMeTa|DIANA|MirAncesTar|miranda_May_2021|mirbase|MirSNPInTarget|miRTar2GO|mirzag|PITA_May_2021|RNA22
DDX3X	O00571		hsa-miR-181b-3p	0.573714	7	Very High	DIANA|MBStar|MirAncesTar|MiRNATIP|MirTar2|mirzag|PACCMIT
RAB1B	Q9H0U4		hsa-miR-4763-3p	0.57356	12	Very High	bitargeting_May_2021|DIANA|MirAncesTar|miranda_May_2021|miRDB_v6|mirmap_May_2021|MiRNATIP|MirSNPInTarget|MirTar2|mirzag|PITA_May_2021|RNA22
NAMPT	P43490		hsa-miR-4775	0.573501	9	High	DIANA|MBStar|MirAncesTar|miranda_May_2021|MiRNATIP|MirSNPInTarget|MirTar2|mirzag|PACCMIT
MCAM	P43121		hsa-miR-3941	0.573342	10	Very High	bitargeting_May_2021|DIANA|MirAncesTar|miranda_May_2021|miRDB_v6|mirmap_May_2021|MiRNATIP|MirTar2|mirzag|RNA22
GATM	P50440		hsa-miR-548d-5p	0.57328	13	High	BCmicrO|CoMeTa|DIANA|MBStar|MirAncesTar|miranda_May_2021|miRDB_v6|mirmap_May_2021|MiRNATIP|MirSNPInTarget|MirTar2|mirzag|RNA22
DDX5	P17844		hsa-miR-20a-3p	0.573257	11	Very High	bitargeting_May_2021|Cupid|DIANA|MBStar|MirAncesTar|miranda_May_2021|mirbase|MiRNATIP|MirTar2|mirzag|PACCMIT
STAT1	P42224		hsa-miR-150-5p	0.573223	12	High	BCmicrO|bitargeting_May_2021|DIANA|MBStar|MirAncesTar|miranda_May_2021|miRcode|mirCoX|mirmap_May_2021|MiRNATIP|mirzag|TargetScan_v7_2
ALDH4A1	P30038		hsa-miR-608	0.573045	12	High	BCmicrO|bitargeting_May_2021|CoMeTa|DIANA|MirAncesTar|miranda_May_2021|miRDB_v6|MiRNATIP|miRTar2GO|mirzag|PITA_May_2021|RNA22
DDX3X	O00571		hsa-miR-4524b-5p	0.573008	9	Very High	DIANA|MBStar|MirAncesTar|miranda_May_2021|MiRNATIP|MirTar2|mirzag|PACCMIT|RNA22
KCTD12	Q96CX2		hsa-miR-618	0.572885	9	Very High	BCmicrO|CoMeTa|DIANA|MBStar|MirAncesTar|miranda_May_2021|MiRNATIP|MirTar2|mirzag
KCTD12	Q96CX2		hsa-miR-1293	0.572842	13	Very High	BCmicrO|bitargeting_May_2021|CoMeTa|DIANA|MBStar|MirAncesTar|miranda_May_2021|MiRNATIP|miRTar2GO|mirzag|PACCMIT|PITA_May_2021|RNA22
CAPRIN1	Q14444		hsa-miR-520b-3p	0.572471	10	High	CoMeTa|DIANA|MBStar|MirAncesTar|miranda_May_2021|MiRNATIP|miRTar2GO|mirzag|MultiMiTar|RNA22
SYNCRIP	O60506		hsa-miR-143-3p	0.572366	12	High	BCmicrO|Cupid|DIANA|MBStar|MirAncesTar|miranda_May_2021|miRcode|mirCoX|MiRNATIP|miRTar2GO|mirzag|RNA22
SYNCRIP	O60506		hsa-let-7f-2-3p	0.572298	9	Very High	Cupid|DIANA|MBStar|MirAncesTar|miranda_May_2021|mirbase|MiRNATIP|MirSNPInTarget|mirzag
CD44	P16070		hsa-miR-3908	0.572261	12	Very High	bitargeting_May_2021|DIANA|MBStar|MirAncesTar|miranda_May_2021|miRDB_v6|MiRNATIP|MirSNPInTarget|MirTar2|mirzag|PACCMIT|RNA22
CAPRIN1	Q14444		hsa-miR-199a-3p	0.572184	9	High	BCmicrO|CoMeTa|MBStar|MirAncesTar|MiRNATIP|miRTar2GO|MirTar2|mirzag|MultiMiTar
SH3BGRL	O75368		hsa-miR-338-3p	0.572128	12	High	BCmicrO|bitargeting_May_2021|CoMeTa|DIANA|MBStar|MirAncesTar|miranda_May_2021|miRcode|miRDB_v6|mirmap_May_2021|miRTar2GO|mirzag
FGA	P02671		hsa-miR-520d-5p	0.572037	12	High	BCmicrO|bitargeting_May_2021|CoMeTa|DIANA|MBStar|MirAncesTar|miranda_May_2021|mirbase|MiRNATIP|MirTar2|mirzag|PACCMIT
CAPZA1	P52907		hsa-miR-101-3p	0.571978	10	High	CoMeTa|DIANA|MBStar|MirAncesTar|miRcode|MiRNATIP|MirSNPInTarget|miRTar2GO|mirzag|MultiMiTar
DDX3X	O00571		hsa-miR-4698	0.571852	8	Very High	DIANA|MBStar|MirAncesTar|miranda_May_2021|MiRNATIP|MirTar2|mirzag|PACCMIT
CAPZA1	P52907		hsa-miR-501-5p	0.571728	10	Very High	BCmicrO|CoMeTa|DIANA|MBStar|MirAncesTar|MiRNATIP|MirSNPInTarget|miRTar2GO|MirTar2|mirzag
SYNCRIP	O60506		hsa-miR-340-5p	0.571689	10	High	DIANA|MBStar|MirAncesTar|miranda_May_2021|mirmap_May_2021|MiRNATIP|MirSNPInTarget|miRTar2GO|mirzag|TargetScan_v7_2
DDX3X	O00571		hsa-miR-1224-5p	0.571594	11	Very High	BCmicrO|CoMeTa|Cupid|DIANA|MBStar|MirAncesTar|miRTar2GO|mirzag|MultiMiTar|PITA_May_2021|RNA22
TARDBP	Q13148		hsa-miR-520d-5p	0.571499	13	High	BCmicrO|bitargeting_May_2021|CoMeTa|MBStar|MirAncesTar|miranda_May_2021|miRDB_v6|mirmap_May_2021|MiRNATIP|mirzag|MultiMiTar|PACCMIT|RNA22
SYNCRIP	O60506		hsa-miR-181c-5p	0.57142	11	High	BCmicrO|bitargeting_May_2021|CoMeTa|Cupid|DIANA|MBStar|MirAncesTar|miranda_May_2021|MiRNATIP|miRTar2GO|rnahybrid_May_2021
CAPRIN1	Q14444		hsa-miR-4435	0.571278	11	Very High	DIANA|MBStar|MirAncesTar|miranda_May_2021|miRDB_v6|MiRNATIP|MirTar2|mirzag|PACCMIT|PITA_May_2021|RNA22
NAMPT	P43490		hsa-miR-216b-5p	0.571257	10	High	BCmicrO|CoMeTa|DIANA|MBStar|MirAncesTar|miranda_May_2021|mirbase|miRcode|MiRNATIP|mirzag
FBN1	P35555		hsa-miR-1275	0.571199	11	Very High	BCmicrO|bitargeting_May_2021|CoMeTa|Cupid|MirAncesTar|mirCoX|miRDB_v6|MiRNATIP|MirTar2|mirzag|PITA_May_2021
DDX3X	O00571		hsa-miR-515-5p	0.571056	10	Very High	BCmicrO|CoMeTa|Cupid|DIANA|MBStar|MirAncesTar|miranda_May_2021|MiRNATIP|mirzag|PACCMIT
PTPRC	P08575		hsa-miR-587	0.570948	11	High	BCmicrO|CoMeTa|DIANA|MBStar|MirAncesTar|miranda_May_2021|miRDB_v6|MirTar2|mirzag|PACCMIT|RNA22
KCTD12	Q96CX2		hsa-miR-204-5p	0.570933	11	High	BCmicrO|bitargeting_May_2021|CoMeTa|MBStar|MirAncesTar|miranda_May_2021|miRcode|MiRNATIP|miRTar2GO|PITA_May_2021|RNA22
ATP1B1	P05026		hsa-miR-20b-3p	0.570884	11	Very High	bitargeting_May_2021|Cupid|DIANA|MirAncesTar|miranda_May_2021|miRDB_v6|MiRNATIP|MirTar2|mirzag|PITA_May_2021|RNA22
FBN1	P35555		hsa-miR-362-3p	0.57075	10	High	BCmicrO|CoMeTa|Cupid|DIANA|MirAncesTar|miRDB_v6|mirmap_May_2021|MiRNATIP|mirzag|TargetScan_v7_2
DDX5	P17844		hsa-miR-548ap-3p	0.570666	10	Very High	DIANA|MBStar|MirAncesTar|miranda_May_2021|miRDB_v6|mirmap_May_2021|MiRNATIP|MirSNPInTarget|MirTar2|mirzag
GATM	P50440		hsa-miR-548a-5p	0.570633	12	High	BCmicrO|CoMeTa|DIANA|MBStar|MirAncesTar|miranda_May_2021|miRDB_v6|mirmap_May_2021|MiRNATIP|MirSNPInTarget|MirTar2|mirzag
DDX3X	O00571		hsa-miR-148a-3p	0.57055	9	High	BCmicrO|CoMeTa|DIANA|MirAncesTar|miranda_May_2021|mirCoX|MiRNATIP|miRTar2GO|MultiMiTar
HLA-A	P04439		hsa-miR-4747-5p	0.57052	13	Very High	bitargeting_May_2021|DIANA|MBStar|MirAncesTar|miranda_May_2021|miRDB_v6|mirmap_May_2021|MiRNATIP|MirSNPInTarget|MirTar2|mirzag|PITA_May_2021|RNA22
DDX3X	O00571		hsa-miR-520h	0.570488	10	High	BCmicrO|CoMeTa|Cupid|MBStar|MirAncesTar|miranda_May_2021|MiRNATIP|miRTar2GO|mirzag|MultiMiTar
NAMPT	P43490		hsa-miR-494-3p	0.570269	11	High	BCmicrO|CoMeTa|DIANA|MBStar|MirAncesTar|miranda_May_2021|mirmap_May_2021|MiRNATIP|MirTar2|mirzag|MultiMiTar
DDX3X	O00571		hsa-miR-122-5p	0.57023	11	High	bitargeting_May_2021|CoMeTa|MBStar|MirAncesTar|miranda_May_2021|miRcode|mirCoX|MiRNATIP|miRTar2GO|MultiMiTar|RNA22
ACY1	Q03154		hsa-miR-212-5p	0.570183	6	Very High	bitargeting_May_2021|MirAncesTar|miranda_May_2021|miRDB_v6|RNA22|TargetScan_v7_2
KCTD12	Q96CX2		hsa-miR-548ar-3p	0.570023	9	Very High	DIANA|MBStar|MirAncesTar|miranda_May_2021|miRDB_v6|MiRNATIP|MirTar2|mirzag|PACCMIT
DDX3X	O00571		hsa-miR-570-3p	0.569854	10	High	BCmicrO|CoMeTa|Cupid|DIANA|MBStar|MirAncesTar|miranda_May_2021|mirmap_May_2021|MirSNPInTarget|mirzag
TARDBP	Q13148		hsa-miR-298	0.569773	12	High	CoMeTa|MBStar|MirAncesTar|miranda_May_2021|mirCoX|miRDB_v6|mirmap_May_2021|MiRNATIP|miRTar2GO|mirzag|MultiMiTar|RNA22
KCTD12	Q96CX2		hsa-miR-3646	0.569746	9	High	bitargeting_May_2021|MBStar|MirAncesTar|miranda_May_2021|miRDB_v6|mirmap_May_2021|MiRNATIP|MirTar2|mirzag
PTPRC	P08575		hsa-miR-3941	0.569255	10	Very High	DIANA|MBStar|MirAncesTar|miranda_May_2021|miRDB_v6|mirmap_May_2021|MirSNPInTarget|MirTar2|mirzag|PACCMIT
TARDBP	Q13148		hsa-miR-5003-3p	0.569227	11	Very High	bitargeting_May_2021|DIANA|MBStar|MirAncesTar|miranda_May_2021|miRDB_v6|MiRNATIP|MirTar2|mirzag|PACCMIT|RNA22
ACADSB	P45954		hsa-miR-26a-5p	0.569064	9	High	BCmicrO|CoMeTa|MBStar|MirAncesTar|miranda_May_2021|MiRNATIP|MultiMiTar|PACCMIT|TargetScan_v7_2
GATM	P50440		hsa-miR-548j-5p	0.568984	12	High	BCmicrO|CoMeTa|DIANA|MBStar|MirAncesTar|miranda_May_2021|miRDB_v6|mirmap_May_2021|MiRNATIP|MirSNPInTarget|MirTar2|mirzag
SUN2	Q9UH99		hsa-miR-129-2-3p	0.56894	10	High	BCmicrO|bitargeting_May_2021|CoMeTa|DIANA|MBStar|MirAncesTar|mirmap_May_2021|MiRNATIP|mirzag|TargetScan_v7_2
COL12A1	Q99715		hsa-miR-501-3p	0.568714	11	Very High	BCmicrO|Cupid|DIANA|MBStar|MirAncesTar|miranda_May_2021|MiRNATIP|miRTar2GO|MirTar2|mirzag|RNA22
KCTD12	Q96CX2		hsa-miR-1252-5p	0.568644	11	High	BCmicrO|CoMeTa|Cupid|DIANA|MBStar|MirAncesTar|miranda_May_2021|mirmap_May_2021|MiRNATIP|MirSNPInTarget|mirzag
DDX3X	O00571		hsa-miR-3200-5p	0.568626	10	Very High	bitargeting_May_2021|Cupid|DIANA|MBStar|MirAncesTar|MiRNATIP|MirTar2|mirzag|PACCMIT|RNA22
CAPZA1	P52907		hsa-miR-935	0.567649	10	Very High	BCmicrO|CoMeTa|Cupid|DIANA|MirAncesTar|miranda_May_2021|miRDB_v6|MiRNATIP|mirzag|PACCMIT
DDX3X	O00571		hsa-miR-208a-3p	0.567648	11	Very High	BCmicrO|bitargeting_May_2021|CoMeTa|MBStar|MirAncesTar|miranda_May_2021|mirCoX|mirmap_May_2021|mirzag|MultiMiTar|TargetScan_v7_2
SYNCRIP	O60506		hsa-miR-1208	0.567565	10	Very High	bitargeting_May_2021|CoMeTa|Cupid|DIANA|MBStar|MirAncesTar|MiRNATIP|MirTar2|mirzag|RNA22
STAT1	P42224		hsa-miR-532-3p	0.567195	11	High	BCmicrO|CoMeTa|DIANA|MBStar|MirAncesTar|miranda_May_2021|miRDB_v6|MiRNATIP|MirSNPInTarget|MirTar2|mirzag
SYNCRIP	O60506		hsa-miR-181d-5p	0.567183	11	High	BCmicrO|bitargeting_May_2021|CoMeTa|Cupid|DIANA|MBStar|MirAncesTar|miranda_May_2021|MiRNATIP|miRTar2GO|PITA_May_2021
COL15A1	P39059		hsa-miR-649	0.56705	13	Very High	BCmicrO|bitargeting_May_2021|CoMeTa|DIANA|MBStar|MirAncesTar|mirbase|miRDB_v6|MiRNATIP|MirSNPInTarget|MirTar2|mirzag|RNA22
SYNCRIP	O60506		hsa-miR-105-5p	0.567007	11	High	BCmicrO|CoMeTa|Cupid|DIANA|MBStar|MirAncesTar|miranda_May_2021|mirbase|mirmap_May_2021|MiRNATIP|mirzag
SYNCRIP	O60506		hsa-miR-548av-3p	0.566995	9	Very High	DIANA|MBStar|MirAncesTar|miranda_May_2021|MiRNATIP|MirSNPInTarget|MirTar2|mirzag|RNA22
COL15A1	P39059		hsa-miR-548g-3p	0.566984	11	High	BCmicrO|CoMeTa|DIANA|MirAncesTar|miranda_May_2021|miRDB_v6|MiRNATIP|MirSNPInTarget|MirTar2|mirzag|RNA22
FBN1	P35555		hsa-miR-4458	0.566601	10	Very High	bitargeting_May_2021|DIANA|MBStar|MirAncesTar|miranda_May_2021|miRcode|mirmap_May_2021|MiRNATIP|PACCMIT|PITA_May_2021
SYNCRIP	O60506		hsa-miR-92a-3p	0.566431	11	High	BCmicrO|bitargeting_May_2021|CoMeTa|Cupid|DIANA|MBStar|MirAncesTar|miranda_May_2021|MiRNATIP|miRTar2GO|PITA_May_2021
SLC25A5	P05141		hsa-miR-369-3p	0.566424	9	High	BCmicrO|CoMeTa|Cupid|DIANA|MBStar|MirAncesTar|miranda_May_2021|mirbase|MirSNPInTarget
COL12A1	Q99715		hsa-miR-7-5p	0.56635	13	High	BCmicrO|DIANA|MBStar|MirAncesTar|miranda_May_2021|miRcode|mirmap_May_2021|MiRNATIP|miRTar2GO|mirzag|MultiMiTar|PITA_May_2021|RNA22
NAMPT	P43490		hsa-miR-5582-3p	0.566264	9	Very High	DIANA|MBStar|MirAncesTar|miranda_May_2021|MiRNATIP|MirSNPInTarget|MirTar2|mirzag|PACCMIT
KCTD12	Q96CX2		hsa-miR-760	0.566228	13	High	BCmicrO|bitargeting_May_2021|CoMeTa|DIANA|MBStar|MirAncesTar|miranda_May_2021|miRDB_v6|MiRNATIP|miRTar2GO|mirzag|PITA_May_2021|RNA22
CAPZA1	P52907		hsa-miR-16-1-3p	0.566216	11	Very High	Cupid|DIANA|MBStar|MirAncesTar|miranda_May_2021|miRDB_v6|MiRNATIP|MirSNPInTarget|miRTar2GO|mirzag|PACCMIT
SLC25A5	P05141		hsa-miR-190a-5p	0.566131	10	High	BCmicrO|CoMeTa|DIANA|MBStar|MirAncesTar|miranda_May_2021|mirbase|miRcode|miRDB_v6|mirzag
CAPZA1	P52907		hsa-miR-34b-3p	0.565863	9	Very High	Cupid|DIANA|MBStar|MirAncesTar|miranda_May_2021|miRDB_v6|MirTar2|mirzag|PACCMIT
SH3BGRL	O75368		hsa-miR-142-3p	0.56584	11	High	BCmicrO|CoMeTa|DIANA|MBStar|MirAncesTar|miranda_May_2021|miRcode|MiRNATIP|MirSNPInTarget|miRTar2GO|mirzag
SYNCRIP	O60506		hsa-miR-548z	0.565654	9	High	Cupid|DIANA|MBStar|MirAncesTar|miranda_May_2021|mirmap_May_2021|MiRNATIP|MirTar2|mirzag
TARDBP	Q13148		hsa-miR-1184	0.565614	13	Very High	BCmicrO|bitargeting_May_2021|CoMeTa|DIANA|MBStar|MirAncesTar|miranda_May_2021|mirmap_May_2021|MiRNATIP|mirzag|PACCMIT|PITA_May_2021|RNA22
CAPZA1	P52907		hsa-miR-432-3p	0.565422	11	Very High	Cupid|DIANA|MBStar|MirAncesTar|miranda_May_2021|miRDB_v6|MirSNPInTarget|MirTar2|mirzag|PACCMIT|RNA22
CAPRIN1	Q14444		hsa-miR-19a-5p	0.565396	11	Very High	bitargeting_May_2021|Cupid|DIANA|MBStar|MirAncesTar|miranda_May_2021|miRDB_v6|MiRNATIP|MirTar2|mirzag|PACCMIT
SYNCRIP	O60506		hsa-miR-4482-3p	0.565276	11	Very High	bitargeting_May_2021|DIANA|MBStar|MirAncesTar|miranda_May_2021|MiRNATIP|MirSNPInTarget|MirTar2|mirzag|PITA_May_2021|RNA22
NAMPT	P43490		hsa-miR-3924	0.565198	8	Very High	Cupid|DIANA|MBStar|MirAncesTar|miranda_May_2021|MiRNATIP|MirTar2|PACCMIT
CA2	P00918		hsa-miR-338-5p	0.565184	9	High	CoMeTa|Cupid|DIANA|MBStar|MirAncesTar|miranda_May_2021|miRDB_v6|MiRNATIP|MirTar2
TARDBP	Q13148		hsa-miR-548n	0.565168	11	High	BCmicrO|CoMeTa|Cupid|DIANA|MBStar|MirAncesTar|miranda_May_2021|mirmap_May_2021|MiRNATIP|mirzag|PACCMIT
SYNCRIP	O60506		hsa-miR-4282	0.564952	7	High	DIANA|MBStar|MirAncesTar|MiRNATIP|MirSNPInTarget|MirTar2|mirzag
PROS1	P07225		hsa-miR-891b	0.564842	13	Very High	BCmicrO|bitargeting_May_2021|CoMeTa|DIANA|MBStar|MirAncesTar|miranda_May_2021|mirbase|MiRNATIP|MirTar2|mirzag|PITA_May_2021|RNA22
FBN1	P35555		hsa-miR-665	0.56483	12	High	BCmicrO|bitargeting_May_2021|CoMeTa|DIANA|MBStar|MirAncesTar|miranda_May_2021|mirmap_May_2021|MirTar2|mirzag|PACCMIT|PITA_May_2021
EIF2S3	P41091		hsa-miR-330-3p	0.564553	11	High	BCmicrO|CoMeTa|MBStar|MirAncesTar|miranda_May_2021|mirmap_May_2021|MiRNATIP|MirTar2|mirzag|MultiMiTar|RNA22
ALDOB	P05062		hsa-miR-920	0.564488	13	Very High	BCmicrO|bitargeting_May_2021|CoMeTa|DIANA|MirAncesTar|miranda_May_2021|miRDB_v6|mirmap_May_2021|MiRNATIP|MirTar2|mirzag|PITA_May_2021|RNA22
SYNCRIP	O60506		hsa-miR-34c-3p	0.564454	9	Very High	BCmicrO|CoMeTa|Cupid|DIANA|MBStar|MirAncesTar|MiRNATIP|MirTar2|mirzag
CAPRIN1	Q14444		hsa-miR-4803	0.564346	10	Very High	bitargeting_May_2021|DIANA|MBStar|MirAncesTar|miranda_May_2021|miRDB_v6|MiRNATIP|MirTar2|mirzag|PACCMIT
COL15A1	P39059		hsa-miR-567	0.564182	10	Very High	BCmicrO|CoMeTa|DIANA|MBStar|MirAncesTar|miranda_May_2021|MirTar2|mirzag|MultiMiTar|PACCMIT
SYNCRIP	O60506		hsa-miR-142-5p	0.564151	9	High	CoMeTa|Cupid|DIANA|MBStar|MirAncesTar|miranda_May_2021|mirmap_May_2021|MiRNATIP|TargetScan_v7_2
DDX3X	O00571		hsa-miR-548b-5p	0.56413	10	High	BCmicrO|CoMeTa|Cupid|DIANA|MBStar|MirAncesTar|miranda_May_2021|mirmap_May_2021|MiRNATIP|mirzag
GATM	P50440		hsa-miR-548b-5p	0.564109	12	High	BCmicrO|CoMeTa|DIANA|MBStar|MirAncesTar|miranda_May_2021|miRDB_v6|mirmap_May_2021|MiRNATIP|MirSNPInTarget|MirTar2|mirzag
LCP1	P13796		hsa-miR-342-5p	0.563947	13	Very High	BCmicrO|bitargeting_May_2021|CoMeTa|DIANA|MBStar|MirAncesTar|miranda_May_2021|mirbase|MiRNATIP|miRTar2GO|mirzag|PITA_May_2021|RNA22
NAMPT	P43490		hsa-miR-508-5p	0.563903	10	Very High	BCmicrO|CoMeTa|Cupid|DIANA|MBStar|MirAncesTar|miranda_May_2021|MiRNATIP|mirzag|PACCMIT
B2M	P61769		hsa-miR-568	0.563817	10	Very High	BCmicrO|MBStar|MirAncesTar|miranda_May_2021|mirbase|miRDB_v6|MiRNATIP|MirSNPInTarget|MirTar2|mirzag
ABAT	P80404		hsa-miR-125b-5p	0.563666	11	High	BCmicrO|bitargeting_May_2021|DIANA|MBStar|MirAncesTar|miranda_May_2021|miRcode|mirmap_May_2021|MiRNATIP|mirzag|TargetScan_v7_2
ATP1A1	P05023		hsa-miR-574-5p	0.563515	11	High	BCmicrO|CoMeTa|DIANA|MirAncesTar|miranda_May_2021|mirbase|MirSNPInTarget|miRTar2GO|MultiMiTar|PITA_May_2021|RNA22
FBN1	P35555		hsa-miR-486-5p	0.563426	9	Very High	CoMeTa|DIANA|MirAncesTar|miranda_May_2021|mirbase|miRDB_v6|MiRNATIP|mirzag|TargetScan_v7_2
PRDX3	P30048		hsa-miR-224-5p	0.56325	6	High	BCmicrO|DIANA|MBStar|MirAncesTar|mirzag|TargetScan_v7_2
COL15A1	P39059		hsa-miR-1305	0.563074	9	Very High	CoMeTa|Cupid|DIANA|MBStar|MirAncesTar|miRDB_v6|MiRNATIP|MirTar2|mirzag
DDX3X	O00571		hsa-miR-302d-5p	0.562953	10	Very High	Cupid|DIANA|MBStar|MirAncesTar|miranda_May_2021|MiRNATIP|MirTar2|mirzag|PACCMIT|rnahybrid_May_2021
STAT1	P42224		hsa-miR-548d-5p	0.562766	12	High	BCmicrO|CoMeTa|DIANA|MBStar|MirAncesTar|miranda_May_2021|mirmap_May_2021|MiRNATIP|MirSNPInTarget|MirTar2|mirzag|RNA22
CAPRIN1	Q14444		hsa-miR-216a-5p	0.562644	10	Very High	CoMeTa|Cupid|MBStar|MirAncesTar|miranda_May_2021|miRcode|mirCoX|MiRNATIP|MirTar2|mirzag
CAPRIN1	Q14444		hsa-miR-130a-5p	0.562621	9	Very High	Cupid|DIANA|MBStar|MirAncesTar|MiRNATIP|MirTar2|mirzag|PACCMIT|RNA22
SUN2	Q9UH99		hsa-miR-516b-5p	0.562602	12	Very High	bitargeting_May_2021|CoMeTa|DIANA|MirAncesTar|miranda_May_2021|mirbase|miRDB_v6|MiRNATIP|mirzag|MultiMiTar|PITA_May_2021|RNA22
PROS1	P07225		hsa-miR-23a-3p	0.562584	10	High	BCmicrO|CoMeTa|DIANA|MBStar|MirAncesTar|miranda_May_2021|MiRNATIP|miRTar2GO|mirzag|PACCMIT
EIF2S3	P41091		hsa-miR-7-5p	0.562464	12	High	BCmicrO|bitargeting_May_2021|CoMeTa|DIANA|MirAncesTar|miranda_May_2021|miRcode|mirmap_May_2021|MiRNATIP|mirzag|PACCMIT|RNA22
CAPZA1	P52907		hsa-miR-579-3p	0.562342	10	High	BCmicrO|CoMeTa|DIANA|MBStar|MirAncesTar|miranda_May_2021|miRDB_v6|MiRNATIP|MirTar2|mirzag
CAPRIN1	Q14444		hsa-miR-579-3p	0.562251	8	High	BCmicrO|CoMeTa|Cupid|MBStar|MirAncesTar|miranda_May_2021|MiRNATIP|mirzag
SYNCRIP	O60506		hsa-miR-600	0.562103	10	Very High	BCmicrO|CoMeTa|Cupid|DIANA|MBStar|MirAncesTar|miranda_May_2021|MiRNATIP|mirzag|RNA22
DDX3X	O00571		hsa-miR-34b-3p	0.561989	11	Very High	bitargeting_May_2021|Cupid|DIANA|MBStar|MirAncesTar|miranda_May_2021|mirmap_May_2021|MiRNATIP|MirTar2|mirzag|PACCMIT
NID2	Q14112		hsa-miR-5682	0.561866	10	Very High	bitargeting_May_2021|DIANA|MBStar|MirAncesTar|miranda_May_2021|miRDB_v6|MirTar2|mirzag|PACCMIT|RNA22
CAPZA1	P52907		hsa-miR-374c-5p	0.561855	10	Very High	Cupid|DIANA|MBStar|MirAncesTar|miranda_May_2021|miRDB_v6|MiRNATIP|MirTar2|mirzag|PACCMIT
DDX3X	O00571		hsa-miR-505-3p	0.561823	9	Very High	bitargeting_May_2021|CoMeTa|Cupid|MBStar|MirAncesTar|miranda_May_2021|mirmap_May_2021|MiRNATIP|miRTar2GO
SH3BGRL	O75368		hsa-miR-889-3p	0.561811	9	Very High	BCmicrO|CoMeTa|DIANA|MBStar|MirAncesTar|miRDB_v6|MiRNATIP|MirTar2|mirzag
GATM	P50440		hsa-miR-548h-5p	0.561517	13	High	BCmicrO|CoMeTa|DIANA|MBStar|MirAncesTar|miranda_May_2021|miRDB_v6|mirmap_May_2021|MiRNATIP|MirSNPInTarget|MirTar2|mirzag|RNA22
SYNCRIP	O60506		hsa-miR-641	0.560988	12	High	BCmicrO|CoMeTa|Cupid|DIANA|MBStar|MirAncesTar|miranda_May_2021|mirbase|mirmap_May_2021|MiRNATIP|MirSNPInTarget|mirzag
ATP1B1	P05026		hsa-miR-1246	0.56095	10	Very High	BCmicrO|CoMeTa|Cupid|DIANA|MBStar|MirAncesTar|miranda_May_2021|MirSNPInTarget|MirTar2|mirzag
FBP1	P09467		hsa-miR-206	0.56068	13	High	BCmicrO|bitargeting_May_2021|DIANA|MBStar|MirAncesTar|miranda_May_2021|mirbase|miRcode|mirCoX|miRDB_v6|MirTar2|mirzag|PACCMIT
ATP1B1	P05026		hsa-miR-298	0.560661	14	High	CoMeTa|DIANA|MBStar|MirAncesTar|miranda_May_2021|mirCoX|miRDB_v6|mirmap_May_2021|MiRNATIP|miRTar2GO|mirzag|MultiMiTar|PITA_May_2021|RNA22
ALDOB	P05062		hsa-miR-939-5p	0.560583	13	High	BCmicrO|bitargeting_May_2021|CoMeTa|DIANA|MirAncesTar|miranda_May_2021|mirbase|miRDB_v6|mirmap_May_2021|MiRNATIP|mirzag|PITA_May_2021|RNA22
TNC	P24821		hsa-miR-548n	0.560571	12	High	BCmicrO|CoMeTa|DIANA|MBStar|MirAncesTar|miranda_May_2021|miRDB_v6|mirmap_May_2021|MiRNATIP|MirSNPInTarget|MirTar2|RNA22
SUN2	Q9UH99		hsa-miR-548b-3p	0.560481	11	High	BCmicrO|CoMeTa|DIANA|MirAncesTar|miranda_May_2021|miRDB_v6|mirmap_May_2021|MiRNATIP|MirTar2|mirzag|MultiMiTar
SYNCRIP	O60506		hsa-miR-17-3p	0.56048	10	Very High	bitargeting_May_2021|DIANA|MBStar|MirAncesTar|miranda_May_2021|MiRNATIP|MirSNPInTarget|miRTar2GO|MirTar2|mirzag
COL15A1	P39059		hsa-miR-511-5p	0.560408	9	High	BCmicrO|CoMeTa|Cupid|DIANA|miranda_May_2021|mirbase|MirTar2|mirzag|RNA22
ACTN1	P12814		hsa-miR-621	0.560384	12	Very High	BCmicrO|bitargeting_May_2021|CoMeTa|DIANA|MBStar|MirAncesTar|miranda_May_2021|mirbase|MiRNATIP|mirzag|PACCMIT|RNA22
CAPRIN1	Q14444		hsa-miR-139-5p	0.560364	11	High	BCmicrO|bitargeting_May_2021|CoMeTa|MBStar|MirAncesTar|miranda_May_2021|mirCoX|miRTar2GO|mirzag|MultiMiTar|RNA22
HADH	Q16836		hsa-miR-320b	0.560144	12	High	BCmicrO|DIANA|MBStar|MirAncesTar|miranda_May_2021|miRDB_v6|mirmap_May_2021|MiRNATIP|miRTar2GO|MirTar2|mirzag|PITA_May_2021
CAPRIN1	Q14444		hsa-miR-548e-3p	0.560024	9	High	CoMeTa|Cupid|DIANA|MBStar|MirAncesTar|miranda_May_2021|MiRNATIP|MirTar2|mirzag
COL12A1	Q99715		hsa-miR-26b-5p	0.559544	11	High	BCmicrO|Cupid|DIANA|MBStar|MirAncesTar|mirCoX|miRDB_v6|MiRNATIP|miRTar2GO|mirzag|RNA22
GNA11	P29992		hsa-miR-185-5p	0.559431	12	High	BCmicrO|bitargeting_May_2021|CoMeTa|DIANA|MirAncesTar|miranda_May_2021|mirbase|mirmap_May_2021|MirSNPInTarget|miRTar2GO|mirzag|PITA_May_2021
TARDBP	Q13148		hsa-miR-4744	0.559373	8	Very High	DIANA|MBStar|MirAncesTar|miranda_May_2021|miRDB_v6|MirTar2|mirzag|PACCMIT
SYNCRIP	O60506		hsa-miR-574-5p	0.559323	11	High	BCmicrO|CoMeTa|MBStar|MirAncesTar|miranda_May_2021|mirbase|MiRNATIP|miRTar2GO|MultiMiTar|PITA_May_2021|RNA22
TARDBP	Q13148		hsa-miR-4282	0.559291	8	High	DIANA|MBStar|MirAncesTar|miRDB_v6|MiRNATIP|MirTar2|mirzag|PACCMIT
FGA	P02671		hsa-miR-1293	0.559194	12	Very High	BCmicrO|bitargeting_May_2021|DIANA|MirAncesTar|miranda_May_2021|miRDB_v6|MiRNATIP|MirSNPInTarget|MirTar2|mirzag|PITA_May_2021|RNA22
COL15A1	P39059		hsa-miR-383-5p	0.559067	10	High	BCmicrO|CoMeTa|Cupid|DIANA|MirAncesTar|miranda_May_2021|mirbase|miRcode|MirTar2|RNA22
CAPZA1	P52907		hsa-miR-196b-5p	0.558698	10	High	CoMeTa|Cupid|DIANA|MBStar|MirAncesTar|mirCoX|MiRNATIP|miRTar2GO|mirzag|MultiMiTar
ACADSB	P45954		hsa-miR-141-3p	0.558465	11	High	BCmicrO|DIANA|MBStar|MirAncesTar|miranda_May_2021|miRcode|mirCoX|miRDB_v6|MiRNATIP|MirTar2|mirzag
FGB	P02675		hsa-miR-337-3p	0.558433	12	Very High	BCmicrO|CoMeTa|DIANA|MBStar|MirAncesTar|miranda_May_2021|mirbase|MiRNATIP|MirSNPInTarget|MirTar2|mirzag|PACCMIT
CD44	P16070		hsa-miR-492	0.558328	12	Very High	BCmicrO|bitargeting_May_2021|CoMeTa|DIANA|MBStar|MirAncesTar|miranda_May_2021|miRDB_v6|MirTar2|mirzag|PITA_May_2021|RNA22
TARDBP	Q13148		hsa-miR-1237-3p	0.558305	12	Very High	BCmicrO|bitargeting_May_2021|CoMeTa|Cupid|DIANA|MBStar|MirAncesTar|miranda_May_2021|MiRNATIP|mirzag|PACCMIT|PITA_May_2021
NAMPT	P43490		hsa-let-7a-2-3p	0.55827	10	Very High	bitargeting_May_2021|Cupid|DIANA|MBStar|MirAncesTar|miranda_May_2021|MiRNATIP|MirSNPInTarget|MirTar2|mirzag
ABAT	P80404		hsa-miR-153-3p	0.557808	10	High	BCmicrO|CoMeTa|DIANA|MBStar|MirAncesTar|miranda_May_2021|miRcode|MiRNATIP|MultiMiTar|TargetScan_v7_2
DDX3X	O00571		hsa-miR-142-3p	0.557701	10	High	BCmicrO|CoMeTa|MBStar|MirAncesTar|miranda_May_2021|miRcode|MiRNATIP|miRTar2GO|MultiMiTar|RNA22
C1R	P00736		hsa-miR-377-3p	0.557467	7	High	BCmicrO|CoMeTa|DIANA|MirAncesTar|miranda_May_2021|mirzag|TargetScan_v7_2
CAPZA1	P52907		hsa-miR-802	0.557317	9	High	BCmicrO|CoMeTa|Cupid|MirAncesTar|miranda_May_2021|mirbase|MiRNATIP|mirzag|MultiMiTar
GPD1	P21695		hsa-miR-4728-5p	0.557302	12	Very High	bitargeting_May_2021|DIANA|MBStar|MirAncesTar|miranda_May_2021|miRDB_v6|mirmap_May_2021|MiRNATIP|mirzag|PACCMIT|PITA_May_2021|RNA22
KCTD12	Q96CX2		hsa-miR-299-3p	0.557145	13	Very High	BCmicrO|CoMeTa|DIANA|MBStar|MirAncesTar|miranda_May_2021|mirCoX|MiRNATIP|MirSNPInTarget|miRTar2GO|MirTar2|mirzag|RNA22
KCTD12	Q96CX2		hsa-miR-561-3p	0.557044	9	High	BCmicrO|CoMeTa|MBStar|MirAncesTar|miranda_May_2021|MiRNATIP|MirTar2|mirzag|PACCMIT
NID2	Q14112		hsa-miR-29c-3p	0.557036	12	High	BCmicrO|CoMeTa|Cupid|DIANA|MBStar|MirAncesTar|miranda_May_2021|mirbase|miRDB_v6|mirmap_May_2021|MiRNATIP|mirzag
FN1	P02751		hsa-miR-219a-1-3p	0.557006	13	Very High	bitargeting_May_2021|CoMeTa|Cupid|DIANA|MBStar|MirAncesTar|mirbase|miRDB_v6|MiRNATIP|mirzag|MultiMiTar|PITA_May_2021|RNA22
PROS1	P07225		hsa-miR-633	0.556985	11	Very High	BCmicrO|DIANA|MBStar|MirAncesTar|miranda_May_2021|mirbase|miRDB_v6|MiRNATIP|MirSNPInTarget|MirTar2|mirzag
KCTD12	Q96CX2		hsa-miR-140-5p	0.556945	11	High	BCmicrO|CoMeTa|DIANA|MBStar|MirAncesTar|miranda_May_2021|miRcode|mirCoX|MiRNATIP|miRTar2GO|RNA22
ABAT	P80404		hsa-miR-3664-3p	0.556751	12	Very High	bitargeting_May_2021|DIANA|MBStar|MirAncesTar|miranda_May_2021|miRDB_v6|mirmap_May_2021|MiRNATIP|MirTar2|mirzag|PACCMIT|RNA22
SUN2	Q9UH99		hsa-miR-744-5p	0.556718	11	Very High	BCmicrO|bitargeting_May_2021|CoMeTa|MirAncesTar|miranda_May_2021|mirmap_May_2021|MirSNPInTarget|miRTar2GO|MultiMiTar|PITA_May_2021|RNA22
CAPRIN1	Q14444		hsa-miR-487a-3p	0.556339	10	Very High	BCmicrO|CoMeTa|Cupid|MBStar|MirAncesTar|miranda_May_2021|mirmap_May_2021|MiRNATIP|MirTar2|mirzag
GBP1	P32455		hsa-miR-944	0.556212	10	High	CoMeTa|DIANA|MBStar|MirAncesTar|miranda_May_2021|miRDB_v6|MiRNATIP|MirSNPInTarget|MirTar2|mirzag
NAMPT	P43490		hsa-miR-548aj-3p	0.556096	9	High	DIANA|MBStar|MirAncesTar|miranda_May_2021|mirmap_May_2021|MiRNATIP|MirTar2|mirzag|PACCMIT
LCP1	P13796		hsa-miR-135a-5p	0.555662	12	High	BCmicrO|bitargeting_May_2021|CoMeTa|DIANA|MBStar|MirAncesTar|miranda_May_2021|miRcode|MiRNATIP|mirzag|PACCMIT|RNA22
FBN1	P35555		hsa-miR-518a-3p	0.555505	11	Very High	BCmicrO|bitargeting_May_2021|CoMeTa|MirAncesTar|miranda_May_2021|mirbase|miRcode|mirmap_May_2021|MiRNATIP|MultiMiTar|PITA_May_2021
ATP1B1	P05026		hsa-miR-1290	0.555394	11	Very High	BCmicrO|CoMeTa|Cupid|DIANA|MBStar|MirAncesTar|miRDB_v6|MiRNATIP|MirSNPInTarget|mirzag|RNA22
RAB1B	Q9H0U4		hsa-miR-1321	0.555237	12	Very High	BCmicrO|bitargeting_May_2021|CoMeTa|DIANA|MirAncesTar|miRDB_v6|mirmap_May_2021|MiRNATIP|MirSNPInTarget|MirTar2|mirzag|RNA22
SYNCRIP	O60506		hsa-miR-548d-3p	0.555111	10	High	BCmicrO|Cupid|DIANA|MBStar|MirAncesTar|miranda_May_2021|mirmap_May_2021|MiRNATIP|MirTar2|mirzag
GATM	P50440		hsa-miR-582-5p	0.55506	9	High	BCmicrO|CoMeTa|Cupid|DIANA|MirAncesTar|miranda_May_2021|MirTar2|mirzag|PACCMIT
NAMPT	P43490		hsa-miR-561-3p	0.555006	8	High	BCmicrO|CoMeTa|Cupid|MBStar|MirAncesTar|miranda_May_2021|mirzag|PACCMIT
ATP1B1	P05026		hsa-miR-570-3p	0.554913	11	High	BCmicrO|CoMeTa|Cupid|DIANA|MBStar|MirAncesTar|miranda_May_2021|mirmap_May_2021|MiRNATIP|mirzag|PACCMIT
KCTD12	Q96CX2		hsa-miR-1290	0.554894	8	Very High	BCmicrO|CoMeTa|DIANA|MBStar|MirAncesTar|MirSNPInTarget|MirTar2|mirzag
EIF3B	P55884		hsa-miR-198	0.554891	13	Very High	BCmicrO|bitargeting_May_2021|CoMeTa|DIANA|MirAncesTar|miranda_May_2021|mirbase|mirCoX|MiRNATIP|miRTar2GO|mirzag|PACCMIT|PITA_May_2021
POSTN	Q15063		hsa-miR-518a-5p	0.55485	9	High	BCmicrO|CoMeTa|Cupid|DIANA|MBStar|MirAncesTar|MirTar2|mirzag|MultiMiTar
ALDH6A1	Q02252		hsa-miR-320a-3p	0.554395	11	High	BCmicrO|CoMeTa|DIANA|MBStar|MirAncesTar|miranda_May_2021|mirbase|MiRNATIP|MirTar2|mirzag|PITA_May_2021
NAMPT	P43490		hsa-miR-486-3p	0.554343	10	High	BCmicrO|CoMeTa|DIANA|MirAncesTar|miranda_May_2021|mirmap_May_2021|MirTar2|mirzag|MultiMiTar|PITA_May_2021
SUN2	Q9UH99		hsa-miR-1270	0.554182	12	Very High	BCmicrO|bitargeting_May_2021|CoMeTa|DIANA|MBStar|MirAncesTar|miranda_May_2021|MiRNATIP|mirzag|PACCMIT|PITA_May_2021|RNA22
TARDBP	Q13148		hsa-miR-548p	0.554167	11	High	BCmicrO|CoMeTa|Cupid|DIANA|MBStar|MirAncesTar|miranda_May_2021|mirmap_May_2021|MiRNATIP|mirzag|PACCMIT
NAMPT	P43490		hsa-let-7g-3p	0.554128	10	Very High	bitargeting_May_2021|Cupid|DIANA|MBStar|MirAncesTar|miranda_May_2021|MiRNATIP|MirSNPInTarget|MirTar2|mirzag
DDX3X	O00571		hsa-miR-140-5p	0.554063	12	High	BCmicrO|bitargeting_May_2021|Cupid|DIANA|MBStar|MirAncesTar|miranda_May_2021|miRcode|mirCoX|MiRNATIP|miRTar2GO|RNA22
CD44	P16070		hsa-miR-135a-5p	0.554049	11	High	BCmicrO|bitargeting_May_2021|CoMeTa|MBStar|MirAncesTar|miranda_May_2021|miRcode|MiRNATIP|miRTar2GO|MultiMiTar|RNA22
CAPRIN1	Q14444		hsa-miR-548aq-3p	0.553548	10	High	DIANA|MBStar|MirAncesTar|miRDB_v6|mirmap_May_2021|MiRNATIP|MirSNPInTarget|MirTar2|mirzag|PACCMIT
HADH	Q16836		hsa-miR-320c	0.553445	12	High	BCmicrO|DIANA|MBStar|MirAncesTar|miranda_May_2021|miRDB_v6|mirmap_May_2021|MiRNATIP|miRTar2GO|MirTar2|mirzag|PITA_May_2021
STMN1	P16949		hsa-miR-629-3p	0.553444	11	Very High	bitargeting_May_2021|DIANA|MBStar|MirAncesTar|mirbase|miRDB_v6|MiRNATIP|MirTar2|mirzag|PACCMIT|RNA22
TARDBP	Q13148		hsa-miR-4262	0.553345	9	High	Cupid|MBStar|MirAncesTar|miRcode|miRDB_v6|MiRNATIP|MirSNPInTarget|mirzag|PACCMIT
TARDBP	Q13148		hsa-miR-524-5p	0.553148	13	High	BCmicrO|bitargeting_May_2021|CoMeTa|MBStar|MirAncesTar|miranda_May_2021|miRDB_v6|mirmap_May_2021|MiRNATIP|mirzag|MultiMiTar|PACCMIT|RNA22
SYNCRIP	O60506		hsa-miR-338-5p	0.553086	9	High	bitargeting_May_2021|CoMeTa|Cupid|DIANA|MBStar|MirAncesTar|miranda_May_2021|MiRNATIP|mirzag
CAPZA1	P52907		hsa-miR-516b-5p	0.552661	12	Very High	bitargeting_May_2021|CoMeTa|DIANA|MBStar|MirAncesTar|miranda_May_2021|miRDB_v6|MiRNATIP|MirSNPInTarget|mirzag|MultiMiTar|PITA_May_2021
TNC	P24821		hsa-miR-548k	0.552624	10	High	BCmicrO|CoMeTa|Cupid|DIANA|MBStar|MirAncesTar|miranda_May_2021|miRDB_v6|MiRNATIP|MirSNPInTarget
CAPRIN1	Q14444		hsa-miR-450b-5p	0.552584	9	High	BCmicrO|bitargeting_May_2021|CoMeTa|DIANA|MBStar|MirAncesTar|miranda_May_2021|mirbase|MultiMiTar
AKR1A1	P14550		hsa-miR-135a-5p	0.552577	11	High	BCmicrO|bitargeting_May_2021|CoMeTa|DIANA|MirAncesTar|miranda_May_2021|mirbase|miRcode|MiRNATIP|MirTar2|MultiMiTar
CAPRIN1	Q14444		hsa-miR-10b-5p	0.552558	10	High	BCmicrO|CoMeTa|DIANA|MirAncesTar|miranda_May_2021|MiRNATIP|MirSNPInTarget|MirTar2|mirzag|RNA22
GPD1	P21695		hsa-miR-765	0.552538	12	High	BCmicrO|bitargeting_May_2021|CoMeTa|DIANA|MirAncesTar|miranda_May_2021|mirmap_May_2021|MiRNATIP|mirzag|MultiMiTar|PITA_May_2021|RNA22
ATP1B1	P05026		hsa-miR-1276	0.552429	12	Very High	BCmicrO|CoMeTa|Cupid|DIANA|MirAncesTar|miranda_May_2021|mirCoX|miRDB_v6|mirmap_May_2021|MiRNATIP|MirSNPInTarget|mirzag
COL15A1	P39059		hsa-miR-570-3p	0.552341	10	High	BCmicrO|CoMeTa|Cupid|DIANA|MirAncesTar|miranda_May_2021|mirbase|miRDB_v6|mirmap_May_2021|mirzag
SH3BGRL	O75368		hsa-miR-548k	0.552327	10	High	BCmicrO|CoMeTa|DIANA|MBStar|MirAncesTar|miranda_May_2021|miRDB_v6|MiRNATIP|MirTar2|mirzag
CD44	P16070		hsa-miR-520f-3p	0.552258	9	High	BCmicrO|CoMeTa|DIANA|MBStar|MirAncesTar|miranda_May_2021|MiRNATIP|MirTar2|MultiMiTar
KCTD12	Q96CX2		hsa-miR-632	0.552106	13	Very High	bitargeting_May_2021|CoMeTa|DIANA|MBStar|MirAncesTar|miranda_May_2021|miRDB_v6|MiRNATIP|MirTar2|mirzag|MultiMiTar|PITA_May_2021|RNA22
FBN1	P35555		hsa-miR-380-3p	0.552057	10	High	BCmicrO|CoMeTa|Cupid|DIANA|MBStar|MirAncesTar|miranda_May_2021|MiRNATIP|mirzag|MultiMiTar
SYNCRIP	O60506		hsa-miR-876-5p	0.552025	11	Very High	BCmicrO|bitargeting_May_2021|CoMeTa|Cupid|DIANA|MBStar|MirAncesTar|miranda_May_2021|MiRNATIP|mirzag|RNA22
TARDBP	Q13148		hsa-miR-576-5p	0.551788	10	High	BCmicrO|CoMeTa|Cupid|DIANA|MBStar|MirAncesTar|miranda_May_2021|miRDB_v6|MiRNATIP|mirzag
COL12A1	Q99715		hsa-miR-1180-3p	0.551575	14	Very High	BCmicrO|bitargeting_May_2021|DIANA|MBStar|MirAncesTar|miranda_May_2021|miRDB_v6|MiRNATIP|MirSNPInTarget|miRTar2GO|MirTar2|mirzag|PITA_May_2021|RNA22
STAT1	P42224		hsa-miR-802	0.551537	11	High	BCmicrO|bitargeting_May_2021|CoMeTa|MBStar|MirAncesTar|miranda_May_2021|MiRNATIP|MirSNPInTarget|mirzag|PITA_May_2021|TargetScan_v7_2
GLYAT	Q6IB77		hsa-miR-185-5p	0.551448	12	High	BCmicrO|bitargeting_May_2021|CoMeTa|DIANA|MBStar|MirAncesTar|miranda_May_2021|mirbase|mirmap_May_2021|MirTar2|mirzag|PITA_May_2021
SERPING1	P05155		hsa-miR-1207-5p	0.551222	12	High	BCmicrO|bitargeting_May_2021|MirAncesTar|miranda_May_2021|miRDB_v6|mirmap_May_2021|MiRNATIP|MirSNPInTarget|MirTar2|mirzag|PITA_May_2021|RNA22
CAPRIN1	Q14444		hsa-miR-501-5p	0.550765	9	Very High	BCmicrO|CoMeTa|Cupid|DIANA|MBStar|MirAncesTar|MiRNATIP|MirTar2|mirzag
CAPRIN1	Q14444		hsa-miR-1301-3p	0.550663	10	Very High	BCmicrO|CoMeTa|Cupid|MBStar|MirAncesTar|miranda_May_2021|MiRNATIP|miRTar2GO|mirzag|RNA22
TARDBP	Q13148		hsa-miR-1283	0.550392	11	High	BCmicrO|bitargeting_May_2021|CoMeTa|Cupid|MirAncesTar|miranda_May_2021|miRDB_v6|mirmap_May_2021|MiRNATIP|PACCMIT|RNA22
DDX3X	O00571		hsa-miR-183-5p	0.550145	10	High	bitargeting_May_2021|Cupid|DIANA|miranda_May_2021|miRcode|mirmap_May_2021|MiRNATIP|miRTar2GO|mirzag|MultiMiTar
CAPRIN1	Q14444		hsa-miR-618	0.550111	10	Very High	BCmicrO|CoMeTa|Cupid|DIANA|MBStar|MirAncesTar|miranda_May_2021|miRDB_v6|mirzag|RNA22
HTRA1	Q92743		hsa-miR-31-5p	0.550068	13	High	BCmicrO|bitargeting_May_2021|CoMeTa|DIANA|MirAncesTar|mirbase|miRcode|miRDB_v6|mirmap_May_2021|MiRNATIP|mirzag|PITA_May_2021|RNA22
GLYAT	Q6IB77		hsa-miR-483-3p	0.55001	9	Very High	BCmicrO|CoMeTa|DIANA|MirAncesTar|miranda_May_2021|MirSNPInTarget|MirTar2|mirzag|PITA_May_2021
TARDBP	Q13148		hsa-miR-1324	0.549833	11	Very High	BCmicrO|bitargeting_May_2021|CoMeTa|DIANA|MBStar|MirAncesTar|miranda_May_2021|mirmap_May_2021|MiRNATIP|MirTar2|mirzag
KCTD12	Q96CX2		hsa-miR-7-5p	0.549787	11	High	BCmicrO|bitargeting_May_2021|CoMeTa|MBStar|MirAncesTar|miranda_May_2021|mirmap_May_2021|MiRNATIP|miRTar2GO|MultiMiTar|RNA22
GPD1	P21695		hsa-miR-6825-5p	0.549544	9	Very High	bitargeting_May_2021|MirAncesTar|miranda_May_2021|miRDB_v6|mirmap_May_2021|MiRNATIP|mirzag|PITA_May_2021|RNA22
LRP1	Q07954		hsa-miR-744-5p	0.549479	12	Very High	BCmicrO|bitargeting_May_2021|CoMeTa|MirAncesTar|miranda_May_2021|mirbase|mirmap_May_2021|MirSNPInTarget|MultiMiTar|PITA_May_2021|RNA22|rnahybrid_May_2021
DDX3X	O00571		hsa-miR-4801	0.549314	11	Very High	bitargeting_May_2021|DIANA|MBStar|MirAncesTar|miranda_May_2021|mirmap_May_2021|MiRNATIP|MirTar2|mirzag|PACCMIT|RNA22
SYNCRIP	O60506		hsa-miR-33b-5p	0.54909	10	High	BCmicrO|bitargeting_May_2021|Cupid|DIANA|MBStar|MirAncesTar|MiRNATIP|miRTar2GO|RNA22|TargetScan_v7_2
ABAT	P80404		hsa-miR-660-5p	0.548929	10	Very High	BCmicrO|CoMeTa|DIANA|MBStar|MirAncesTar|miranda_May_2021|MiRNATIP|MirTar2|mirzag|PACCMIT
CD44	P16070		hsa-miR-383-5p	0.548906	12	High	BCmicrO|CoMeTa|MBStar|MirAncesTar|miranda_May_2021|miRcode|mirmap_May_2021|MiRNATIP|miRTar2GO|MultiMiTar|PITA_May_2021|RNA22
DDX3X	O00571		hsa-miR-3129-3p	0.548728	9	Very High	DIANA|MBStar|MirAncesTar|miranda_May_2021|MiRNATIP|MirTar2|mirzag|PACCMIT|RNA22
CD44	P16070		hsa-miR-485-5p	0.548725	12	High	BCmicrO|bitargeting_May_2021|CoMeTa|DIANA|MBStar|MirAncesTar|miranda_May_2021|MiRNATIP|MirSNPInTarget|mirzag|PITA_May_2021|RNA22
POSTN	Q15063		hsa-miR-185-5p	0.548629	10	High	BCmicrO|CoMeTa|DIANA|MirAncesTar|miranda_May_2021|miRDB_v6|mirmap_May_2021|MirSNPInTarget|MirTar2|mirzag
FBN1	P35555		hsa-miR-450b-5p	0.548371	10	High	BCmicrO|CoMeTa|DIANA|MBStar|MirAncesTar|miranda_May_2021|miRDB_v6|MirTar2|mirzag|MultiMiTar
STAT1	P42224		hsa-miR-548f-3p	0.548314	9	High	BCmicrO|CoMeTa|DIANA|MBStar|MirAncesTar|miranda_May_2021|MiRNATIP|MirTar2|mirzag
GATM	P50440		hsa-miR-298	0.548264	14	High	CoMeTa|DIANA|MBStar|MirAncesTar|miranda_May_2021|mirCoX|mirmap_May_2021|MiRNATIP|miRTar2GO|MirTar2|mirzag|MultiMiTar|PITA_May_2021|RNA22
STMN1	P16949		hsa-miR-194-5p	0.548249	11	High	BCmicrO|bitargeting_May_2021|DIANA|MBStar|MirAncesTar|miranda_May_2021|miRcode|MiRNATIP|mirzag|RNA22|TargetScan_v7_2
TARDBP	Q13148		hsa-miR-331-3p	0.548243	12	Very High	BCmicrO|bitargeting_May_2021|CoMeTa|Cupid|MBStar|MirAncesTar|miranda_May_2021|MiRNATIP|miRTar2GO|mirzag|PITA_May_2021|rnahybrid_May_2021
DDX3X	O00571		hsa-miR-9-3p	0.548186	10	Very High	Cupid|DIANA|MBStar|MirAncesTar|miranda_May_2021|mirmap_May_2021|MiRNATIP|MirSNPInTarget|MirTar2|mirzag
NAMPT	P43490		hsa-miR-4436b-3p	0.547931	11	Very High	bitargeting_May_2021|DIANA|MirAncesTar|miranda_May_2021|mirmap_May_2021|MiRNATIP|MirTar2|mirzag|PACCMIT|PITA_May_2021|RNA22
DDX3X	O00571		hsa-miR-624-3p	0.547882	11	Very High	bitargeting_May_2021|Cupid|DIANA|MBStar|MirAncesTar|miranda_May_2021|mirmap_May_2021|MiRNATIP|MirTar2|mirzag|RNA22
DDX3X	O00571		hsa-miR-5582-5p	0.54783	10	Very High	bitargeting_May_2021|DIANA|MBStar|MirAncesTar|miranda_May_2021|mirmap_May_2021|MiRNATIP|MirTar2|mirzag|PACCMIT
TARDBP	Q13148		hsa-miR-5700	0.547753	10	Very High	DIANA|MBStar|MirAncesTar|miranda_May_2021|miRDB_v6|MiRNATIP|MirSNPInTarget|MirTar2|mirzag|PACCMIT
TARDBP	Q13148		hsa-miR-1279	0.547569	10	Very High	CoMeTa|DIANA|MBStar|MirAncesTar|mirCoX|miRDB_v6|MiRNATIP|MirTar2|mirzag|PACCMIT
FN1	P02751		hsa-miR-146b-5p	0.547512	14	High	BCmicrO|CoMeTa|Cupid|DIANA|MBStar|MirAncesTar|miranda_May_2021|miRcode|mirCoX|mirmap_May_2021|MiRNATIP|mirzag|MultiMiTar|RNA22
SYNCRIP	O60506		hsa-miR-514a-3p	0.547213	10	Very High	BCmicrO|CoMeTa|Cupid|DIANA|MBStar|MirAncesTar|miranda_May_2021|mirbase|MiRNATIP|mirzag
KCTD12	Q96CX2		hsa-miR-1260a	0.547184	14	Very High	BCmicrO|bitargeting_May_2021|CoMeTa|DIANA|MBStar|MirAncesTar|miranda_May_2021|mirCoX|mirmap_May_2021|MiRNATIP|miRTar2GO|mirzag|PITA_May_2021|RNA22
DDX3X	O00571		hsa-miR-205-5p	0.547161	9	High	bitargeting_May_2021|CoMeTa|DIANA|miranda_May_2021|miRcode|MiRNATIP|miRTar2GO|PITA_May_2021|rnahybrid_May_2021
DDX5	P17844		hsa-miR-4716-5p	0.547136	9	Very High	DIANA|MBStar|MirAncesTar|miranda_May_2021|miRDB_v6|MiRNATIP|MirTar2|mirzag|PACCMIT
NAMPT	P43490		hsa-miR-519e-3p	0.547005	11	Very High	BCmicrO|CoMeTa|Cupid|DIANA|MBStar|MirAncesTar|miranda_May_2021|MiRNATIP|MirSNPInTarget|mirzag|MultiMiTar
HLA-A	P04439		hsa-miR-31-5p	0.546949	13	High	BCmicrO|bitargeting_May_2021|DIANA|MBStar|MirAncesTar|miRcode|miRDB_v6|mirmap_May_2021|MiRNATIP|MirTar2|mirzag|PITA_May_2021|RNA22
POSTN	Q15063		hsa-miR-522-3p	0.546753	10	High	BCmicrO|CoMeTa|DIANA|MBStar|MirAncesTar|miranda_May_2021|mirbase|miRDB_v6|MirTar2|mirzag
ACADSB	P45954		hsa-miR-30b-3p	0.546633	12	Very High	DIANA|MBStar|MirAncesTar|miranda_May_2021|miRDB_v6|MiRNATIP|MirSNPInTarget|miRTar2GO|MirTar2|mirzag|PITA_May_2021|RNA22
PROS1	P07225		hsa-miR-1272	0.546582	10	Very High	BCmicrO|CoMeTa|MBStar|MirAncesTar|miranda_May_2021|mirCoX|MiRNATIP|MirTar2|mirzag|PACCMIT
CD44	P16070		hsa-miR-942-5p	0.546562	12	High	BCmicrO|bitargeting_May_2021|CoMeTa|DIANA|MirAncesTar|miranda_May_2021|miRDB_v6|MiRNATIP|MirSNPInTarget|miRTar2GO|mirzag|RNA22
COL12A1	Q99715		hsa-miR-1297	0.54653	9	High	BCmicrO|Cupid|DIANA|MBStar|MirAncesTar|miRcode|miRDB_v6|MiRNATIP|mirzag
KCTD12	Q96CX2		hsa-miR-125a-3p	0.546469	11	High	BCmicrO|CoMeTa|MBStar|MirAncesTar|miranda_May_2021|MiRNATIP|miRTar2GO|mirzag|PACCMIT|PITA_May_2021|RNA22
POSTN	Q15063		hsa-miR-296-3p	0.546358	10	Very High	BCmicrO|CoMeTa|DIANA|MBStar|MirAncesTar|mirbase|miRDB_v6|MirTar2|MultiMiTar|RNA22
CAPZA1	P52907		hsa-miR-4533	0.546343	11	Very High	DIANA|MBStar|MirAncesTar|miranda_May_2021|miRDB_v6|mirmap_May_2021|MiRNATIP|MirSNPInTarget|MirTar2|mirzag|PITA_May_2021
SYNCRIP	O60506		hsa-miR-302c-5p	0.546315	9	Very High	DIANA|MBStar|MirAncesTar|miranda_May_2021|MiRNATIP|MirSNPInTarget|MirTar2|mirzag|RNA22
C1S	P09871		hsa-miR-580-3p	0.54627	11	High	BCmicrO|DIANA|MBStar|MirAncesTar|miranda_May_2021|mirbase|miRDB_v6|MiRNATIP|MirSNPInTarget|MirTar2|mirzag
ATP1B1	P05026		hsa-miR-31-5p	0.5462	12	High	BCmicrO|CoMeTa|DIANA|MBStar|MirAncesTar|miRcode|mirmap_May_2021|MiRNATIP|MirSNPInTarget|miRTar2GO|mirzag|PITA_May_2021
SYNCRIP	O60506		hsa-miR-1324	0.546152	10	Very High	BCmicrO|CoMeTa|DIANA|MBStar|MirAncesTar|miranda_May_2021|mirmap_May_2021|MiRNATIP|MirSNPInTarget|mirzag
GPX3	P22352		hsa-miR-296-5p	0.545957	12	Very High	BCmicrO|bitargeting_May_2021|CoMeTa|DIANA|MirAncesTar|miranda_May_2021|mirbase|mirCoX|mirmap_May_2021|miRTar2GO|PITA_May_2021|RNA22
CAPRIN1	Q14444		hsa-miR-656-3p	0.545816	9	High	CoMeTa|DIANA|MBStar|MirAncesTar|miRDB_v6|MiRNATIP|MirTar2|mirzag|PACCMIT
NAMPT	P43490		hsa-miR-7-1-3p	0.545681	9	High	Cupid|DIANA|MBStar|MirAncesTar|miranda_May_2021|mirmap_May_2021|MiRNATIP|mirzag|PACCMIT
COL12A1	Q99715		hsa-let-7b-3p	0.545618	11	High	bitargeting_May_2021|DIANA|MBStar|MirAncesTar|miranda_May_2021|miRDB_v6|MiRNATIP|MirSNPInTarget|MirTar2|mirzag|PACCMIT
TARDBP	Q13148		hsa-miR-4418	0.545499	8	Very High	bitargeting_May_2021|DIANA|MirAncesTar|miRDB_v6|MiRNATIP|mirzag|PACCMIT|RNA22
DDX3X	O00571		hsa-miR-5583-5p	0.545468	8	Very High	DIANA|MBStar|MirAncesTar|miranda_May_2021|MiRNATIP|MirTar2|mirzag|PACCMIT
ATP1B1	P05026		hsa-miR-634	0.54529	11	Very High	BCmicrO|CoMeTa|Cupid|DIANA|MBStar|MirAncesTar|miranda_May_2021|mirmap_May_2021|MiRNATIP|mirzag|MultiMiTar
CAPRIN1	Q14444		hsa-miR-4666a-5p	0.545178	9	Very High	DIANA|MBStar|MirAncesTar|miranda_May_2021|miRDB_v6|MirSNPInTarget|MirTar2|mirzag|PACCMIT
COL12A1	Q99715		hsa-miR-214-3p	0.54515	10	High	DIANA|MBStar|MirAncesTar|miRcode|mirmap_May_2021|MiRNATIP|miRTar2GO|MultiMiTar|PITA_May_2021|RNA22
COL12A1	Q99715		hsa-miR-3158-5p	0.545119	10	Very High	bitargeting_May_2021|DIANA|MBStar|MirAncesTar|miRDB_v6|MiRNATIP|MirTar2|mirzag|PACCMIT|RNA22
GATM	P50440		hsa-miR-6835-3p	0.545026	7	Very High	MirAncesTar|miranda_May_2021|miRDB_v6|mirmap_May_2021|MiRNATIP|mirzag|TargetScan_v7_2
FN1	P02751		hsa-miR-3129-5p	0.544898	12	Very High	bitargeting_May_2021|Cupid|DIANA|MBStar|MirAncesTar|miranda_May_2021|miRDB_v6|MiRNATIP|MirTar2|mirzag|PACCMIT|RNA22
GLYAT	Q6IB77		hsa-miR-216b-5p	0.54479	11	High	BCmicrO|CoMeTa|DIANA|MBStar|MirAncesTar|miranda_May_2021|mirbase|miRcode|miRDB_v6|MirSNPInTarget|mirzag
SYNCRIP	O60506		hsa-miR-382-5p	0.54474	11	High	BCmicrO|bitargeting_May_2021|CoMeTa|Cupid|MBStar|MirAncesTar|miranda_May_2021|MiRNATIP|mirzag|MultiMiTar|RNA22
LCP1	P13796		hsa-miR-34b-5p	0.544731	13	Very High	bitargeting_May_2021|Cupid|DIANA|MBStar|MirAncesTar|miranda_May_2021|miRDB_v6|mirmap_May_2021|MiRNATIP|MirSNPInTarget|MirTar2|mirzag|RNA22
TARDBP	Q13148		hsa-miR-4295	0.544555	7	High	Cupid|MBStar|MirAncesTar|miRcode|MiRNATIP|mirzag|PACCMIT
CAPRIN1	Q14444		hsa-miR-520d-3p	0.544536	11	High	BCmicrO|bitargeting_May_2021|CoMeTa|DIANA|MBStar|MirAncesTar|miranda_May_2021|MiRNATIP|mirzag|MultiMiTar|RNA22
DDX3X	O00571		hsa-miR-520g-3p	0.544472	10	High	BCmicrO|CoMeTa|Cupid|MBStar|MirAncesTar|miranda_May_2021|MiRNATIP|mirzag|MultiMiTar|RNA22
SLC25A5	P05141		hsa-miR-190b-5p	0.544453	11	Very High	BCmicrO|CoMeTa|Cupid|DIANA|MBStar|MirAncesTar|miranda_May_2021|mirbase|miRDB_v6|mirzag|RNA22
STAT1	P42224		hsa-miR-511-5p	0.5444	8	High	BCmicrO|DIANA|MBStar|miranda_May_2021|miRDB_v6|MiRNATIP|miRTar2GO|mirzag
SYNCRIP	O60506		hsa-let-7f-1-3p	0.544369	8	High	Cupid|DIANA|MBStar|MirAncesTar|miranda_May_2021|MiRNATIP|MirTar2|mirzag
CAPRIN1	Q14444		hsa-miR-5187-5p	0.544164	12	Very High	DIANA|MBStar|MirAncesTar|miranda_May_2021|miRDB_v6|MiRNATIP|MirSNPInTarget|MirTar2|mirzag|PACCMIT|PITA_May_2021|RNA22
KCTD12	Q96CX2		hsa-miR-371a-5p	0.544084	11	High	BCmicrO|bitargeting_May_2021|CoMeTa|DIANA|MBStar|MirAncesTar|miranda_May_2021|miRDB_v6|MiRNATIP|mirzag|RNA22
MFGE8	Q08431		hsa-miR-608	0.544065	10	High	BCmicrO|bitargeting_May_2021|CoMeTa|DIANA|MirAncesTar|miranda_May_2021|miRDB_v6|miRTar2GO|PITA_May_2021|RNA22
NAMPT	P43490		hsa-miR-4465	0.543728	9	Very High	bitargeting_May_2021|MBStar|MirAncesTar|miranda_May_2021|miRcode|MiRNATIP|MirTar2|mirzag|PACCMIT
COL15A1	P39059		hsa-miR-548f-3p	0.543647	10	High	BCmicrO|CoMeTa|DIANA|MirAncesTar|miranda_May_2021|miRDB_v6|MiRNATIP|MirSNPInTarget|MirTar2|mirzag
KCTD12	Q96CX2		hsa-miR-584-5p	0.543559	12	Very High	BCmicrO|bitargeting_May_2021|CoMeTa|DIANA|MBStar|MirAncesTar|mirbase|MiRNATIP|mirzag|MultiMiTar|PITA_May_2021|RNA22
RAB1B	Q9H0U4		hsa-miR-491-5p	0.543495	13	High	BCmicrO|bitargeting_May_2021|CoMeTa|DIANA|MirAncesTar|miranda_May_2021|MiRNATIP|MirSNPInTarget|miRTar2GO|mirzag|MultiMiTar|PITA_May_2021|RNA22
ACADSB	P45954		hsa-miR-5590-3p	0.543421	8	Very High	DIANA|MBStar|MirAncesTar|miranda_May_2021|miRDB_v6|MiRNATIP|mirzag|PACCMIT
PROS1	P07225		hsa-miR-548f-3p	0.543415	10	High	BCmicrO|CoMeTa|DIANA|MBStar|MirAncesTar|miranda_May_2021|miRDB_v6|MiRNATIP|MirTar2|mirzag
CD44	P16070		hsa-miR-1321	0.543325	12	Very High	BCmicrO|bitargeting_May_2021|DIANA|MBStar|MirAncesTar|mirmap_May_2021|MiRNATIP|MirSNPInTarget|mirzag|PACCMIT|PITA_May_2021|RNA22
KCTD12	Q96CX2		hsa-miR-633	0.543308	11	Very High	BCmicrO|CoMeTa|DIANA|MBStar|MirAncesTar|miranda_May_2021|MiRNATIP|MirSNPInTarget|mirzag|MultiMiTar|RNA22
FBN1	P35555		hsa-miR-425-5p	0.543253	9	Very High	Cupid|MBStar|MirAncesTar|miranda_May_2021|miRcode|miRDB_v6|MiRNATIP|mirzag|TargetScan_v7_2
COL12A1	Q99715		hsa-miR-31-5p	0.542899	10	High	BCmicrO|Cupid|MBStar|MirAncesTar|miRcode|mirmap_May_2021|MiRNATIP|miRTar2GO|MultiMiTar|RNA22
FBN1	P35555		hsa-miR-216a-5p	0.542863	10	High	bitargeting_May_2021|CoMeTa|DIANA|MBStar|MirAncesTar|miranda_May_2021|miRcode|mirCoX|miRDB_v6|mirzag
TARDBP	Q13148		hsa-miR-3936	0.542851	14	Very High	bitargeting_May_2021|Cupid|DIANA|MBStar|MirAncesTar|miranda_May_2021|miRDB_v6|mirmap_May_2021|MiRNATIP|MirSNPInTarget|MirTar2|mirzag|PITA_May_2021|RNA22
GPD1	P21695		hsa-miR-149-3p	0.542828	13	High	bitargeting_May_2021|DIANA|MBStar|MirAncesTar|miranda_May_2021|miRDB_v6|mirmap_May_2021|MiRNATIP|mirzag|PACCMIT|PITA_May_2021|RNA22|rnahybrid_May_2021
SYNCRIP	O60506		hsa-miR-34b-5p	0.542092	11	Very High	bitargeting_May_2021|Cupid|DIANA|MBStar|MirAncesTar|miranda_May_2021|mirmap_May_2021|MiRNATIP|miRTar2GO|mirzag|RNA22
DDX3X	O00571		hsa-miR-612	0.542026	11	High	BCmicrO|bitargeting_May_2021|CoMeTa|MBStar|MirAncesTar|miranda_May_2021|MiRNATIP|miRTar2GO|MultiMiTar|PITA_May_2021|RNA22
ALDOB	P05062		hsa-miR-664a-3p	0.541758	11	High	BCmicrO|CoMeTa|DIANA|MBStar|MirAncesTar|miranda_May_2021|miRDB_v6|MiRNATIP|MirSNPInTarget|MirTar2|mirzag
KCTD12	Q96CX2		hsa-miR-568	0.54174	8	High	BCmicrO|CoMeTa|MBStar|MirAncesTar|miranda_May_2021|miRDB_v6|mirzag|MultiMiTar
FBN1	P35555		hsa-miR-4500	0.541713	8	Very High	bitargeting_May_2021|DIANA|MBStar|MirAncesTar|miRcode|mirmap_May_2021|MiRNATIP|PACCMIT
ATP1A1	P05023		hsa-miR-221-3p	0.54169	12	High	BCmicrO|CoMeTa|DIANA|MirAncesTar|miranda_May_2021|mirbase|miRcode|mirCoX|MiRNATIP|mirzag|PACCMIT|RNA22
GPD1	P21695		hsa-miR-483-3p	0.541608	12	Very High	BCmicrO|bitargeting_May_2021|CoMeTa|DIANA|MirAncesTar|miranda_May_2021|mirbase|MiRNATIP|MirSNPInTarget|mirzag|PITA_May_2021|RNA22
FBN1	P35555		hsa-miR-892a	0.541588	10	Very High	BCmicrO|bitargeting_May_2021|CoMeTa|DIANA|MirAncesTar|miranda_May_2021|miRDB_v6|MiRNATIP|mirzag|PITA_May_2021
EIF2S3	P41091		hsa-miR-373-5p	0.541511	9	Very High	DIANA|MBStar|MirAncesTar|miranda_May_2021|miRDB_v6|MiRNATIP|MirTar2|mirzag|PACCMIT
DDX5	P17844		hsa-miR-5696	0.541414	9	Very High	DIANA|MBStar|MirAncesTar|miranda_May_2021|miRDB_v6|MiRNATIP|MirTar2|mirzag|PACCMIT
LCP1	P13796		hsa-miR-671-5p	0.541376	14	High	BCmicrO|bitargeting_May_2021|CoMeTa|DIANA|MBStar|MirAncesTar|miranda_May_2021|mirmap_May_2021|MiRNATIP|MirSNPInTarget|miRTar2GO|mirzag|PITA_May_2021|RNA22
KCTD12	Q96CX2		hsa-miR-548j-3p	0.541361	6	Very High	MirAncesTar|miranda_May_2021|miRDB_v6|mirmap_May_2021|MiRNATIP|mirzag
CAPZA1	P52907		hsa-miR-630	0.541329	8	Very High	BCmicrO|CoMeTa|Cupid|MirAncesTar|miranda_May_2021|MiRNATIP|miRTar2GO|mirzag
DDX3X	O00571		hsa-miR-548c-5p	0.541003	10	High	BCmicrO|CoMeTa|Cupid|DIANA|MBStar|MirAncesTar|miranda_May_2021|mirmap_May_2021|MiRNATIP|mirzag
CD44	P16070		hsa-miR-548w	0.540991	11	High	bitargeting_May_2021|DIANA|MBStar|MirAncesTar|miranda_May_2021|miRDB_v6|mirmap_May_2021|MiRNATIP|MirTar2|mirzag|PACCMIT
GBP1	P32455		hsa-miR-302f	0.540408	8	Very High	BCmicrO|CoMeTa|DIANA|MBStar|MirAncesTar|miRDB_v6|MiRNATIP|MirTar2
TARDBP	Q13148		hsa-miR-1305	0.540235	9	High	CoMeTa|DIANA|MBStar|MirAncesTar|miRDB_v6|MiRNATIP|MirSNPInTarget|MirTar2|mirzag
CAPRIN1	Q14444		hsa-miR-19b-1-5p	0.539862	11	Very High	DIANA|MBStar|MirAncesTar|miranda_May_2021|miRDB_v6|MiRNATIP|miRTar2GO|MirTar2|mirzag|PACCMIT|RNA22
FGA	P02671		hsa-miR-524-5p	0.539834	11	High	BCmicrO|bitargeting_May_2021|CoMeTa|DIANA|MirAncesTar|miranda_May_2021|mirbase|MiRNATIP|MirTar2|mirzag|PACCMIT
CD44	P16070		hsa-miR-562	0.539599	11	High	BCmicrO|bitargeting_May_2021|CoMeTa|MBStar|MirAncesTar|miranda_May_2021|mirmap_May_2021|MiRNATIP|miRTar2GO|MultiMiTar|RNA22
SUN2	Q9UH99		hsa-miR-369-3p	0.539486	9	High	BCmicrO|CoMeTa|DIANA|MirAncesTar|miranda_May_2021|MiRNATIP|mirzag|PACCMIT|TargetScan_v7_2
LRP1	Q07954		hsa-miR-338-5p	0.539457	10	High	CoMeTa|Cupid|MirAncesTar|miranda_May_2021|mirbase|miRDB_v6|MiRNATIP|MirTar2|PACCMIT|RNA22
ABAT	P80404		hsa-miR-200c-3p	0.539305	8	High	BCmicrO|CoMeTa|DIANA|MBStar|MirAncesTar|MiRNATIP|MirTar2|TargetScan_v7_2
TNC	P24821		hsa-miR-4495	0.539205	9	Very High	DIANA|MBStar|MirAncesTar|miranda_May_2021|miRDB_v6|MiRNATIP|MirSNPInTarget|MirTar2|mirzag
VWA1	Q6PCB0		hsa-miR-663a	0.539188	11	Very High	BCmicrO|bitargeting_May_2021|DIANA|MirAncesTar|mirbase|miRDB_v6|mirmap_May_2021|MirSNPInTarget|miRTar2GO|PITA_May_2021|RNA22
CD44	P16070		hsa-miR-4282	0.539154	8	High	DIANA|MBStar|MirAncesTar|MiRNATIP|MirSNPInTarget|MirTar2|mirzag|PACCMIT
KCTD12	Q96CX2		hsa-miR-514b-5p	0.539051	9	Very High	bitargeting_May_2021|MBStar|MirAncesTar|miranda_May_2021|miRDB_v6|MiRNATIP|MirTar2|mirzag|RNA22
COL12A1	Q99715		hsa-miR-219a-2-3p	0.538787	11	Very High	BCmicrO|DIANA|MBStar|MirAncesTar|miRDB_v6|MiRNATIP|MirTar2|mirzag|MultiMiTar|PITA_May_2021|RNA22
GATM	P50440		hsa-miR-3148	0.538666	11	High	Cupid|DIANA|MBStar|MirAncesTar|miranda_May_2021|miRDB_v6|mirmap_May_2021|MiRNATIP|MirTar2|mirzag|RNA22
CAPRIN1	Q14444		hsa-miR-4799-5p	0.53855	9	Very High	DIANA|MBStar|MirAncesTar|miranda_May_2021|miRDB_v6|MiRNATIP|MirTar2|mirzag|PACCMIT
SYNCRIP	O60506		hsa-miR-30d-3p	0.538162	10	Very High	bitargeting_May_2021|Cupid|DIANA|MBStar|MirAncesTar|miranda_May_2021|MiRNATIP|MirTar2|mirzag|RNA22
ACADSB	P45954		hsa-miR-875-3p	0.538097	12	High	BCmicrO|CoMeTa|DIANA|MBStar|MirAncesTar|miranda_May_2021|miRDB_v6|MiRNATIP|MirTar2|mirzag|MultiMiTar|RNA22
FN1	P02751		hsa-miR-3124-3p	0.537993	8	Very High	MBStar|MirAncesTar|miRDB_v6|MiRNATIP|MirTar2|mirzag|PACCMIT|RNA22
HTRA1	Q92743		hsa-miR-19b-1-5p	0.537824	10	Very High	Cupid|DIANA|MirAncesTar|miranda_May_2021|miRDB_v6|miRTar2GO|MirTar2|mirzag|PACCMIT|RNA22
NAMPT	P43490		hsa-miR-4799-5p	0.537774	9	Very High	bitargeting_May_2021|DIANA|MirAncesTar|miranda_May_2021|MiRNATIP|MirSNPInTarget|MirTar2|mirzag|PACCMIT
SYNCRIP	O60506		hsa-miR-769-3p	0.537609	12	Very High	BCmicrO|CoMeTa|DIANA|MBStar|MirAncesTar|miranda_May_2021|MiRNATIP|miRTar2GO|MirTar2|mirzag|PITA_May_2021|RNA22
CAPRIN1	Q14444		hsa-miR-503-5p	0.537601	11	High	BCmicrO|DIANA|MBStar|MirAncesTar|miRcode|mirmap_May_2021|MiRNATIP|miRTar2GO|mirzag|MultiMiTar|RNA22
ABAT	P80404		hsa-miR-548t-5p	0.537579	9	High	DIANA|MBStar|MirAncesTar|miranda_May_2021|miRDB_v6|MiRNATIP|MirSNPInTarget|MirTar2|mirzag
ATP1B1	P05026		hsa-miR-20a-3p	0.537572	9	Very High	Cupid|DIANA|MBStar|MirAncesTar|miranda_May_2021|MiRNATIP|MirTar2|mirzag|PACCMIT
STAT1	P42224		hsa-miR-548c-5p	0.537304	11	High	BCmicrO|CoMeTa|DIANA|MBStar|MirAncesTar|miranda_May_2021|mirmap_May_2021|MiRNATIP|MirSNPInTarget|MirTar2|mirzag
GBP1	P32455		hsa-miR-1297	0.537252	10	High	BCmicrO|CoMeTa|DIANA|MBStar|MirAncesTar|miRcode|miRDB_v6|MiRNATIP|MirTar2|mirzag
EIF2S3	P41091		hsa-miR-616-5p	0.537141	9	High	DIANA|MBStar|MirAncesTar|miranda_May_2021|miRDB_v6|MiRNATIP|MirTar2|mirzag|PACCMIT
CAPRIN1	Q14444		hsa-miR-297	0.537135	11	High	BCmicrO|bitargeting_May_2021|CoMeTa|MBStar|MirAncesTar|miranda_May_2021|MiRNATIP|MirSNPInTarget|mirzag|MultiMiTar|RNA22
DDX3X	O00571		hsa-miR-516b-5p	0.537128	11	Very High	CoMeTa|DIANA|MirAncesTar|miranda_May_2021|mirmap_May_2021|MiRNATIP|MirTar2|mirzag|MultiMiTar|PACCMIT|RNA22
DDX3X	O00571		hsa-miR-302f	0.537047	8	Very High	BCmicrO|CoMeTa|Cupid|DIANA|MBStar|MirAncesTar|mirzag|PACCMIT
ABAT	P80404		hsa-miR-545-5p	0.536903	8	Very High	DIANA|MBStar|MirAncesTar|miranda_May_2021|miRDB_v6|MirTar2|mirzag|PACCMIT
STMN1	P16949		hsa-miR-185-5p	0.536844	12	High	BCmicrO|CoMeTa|MBStar|MirAncesTar|miranda_May_2021|mirbase|mirmap_May_2021|MiRNATIP|miRTar2GO|MultiMiTar|PITA_May_2021|RNA22
KCTD12	Q96CX2		hsa-miR-615-5p	0.536737	14	Very High	BCmicrO|bitargeting_May_2021|DIANA|MBStar|MirAncesTar|miranda_May_2021|miRDB_v6|mirmap_May_2021|MiRNATIP|miRTar2GO|MirTar2|mirzag|PITA_May_2021|RNA22
CAPRIN1	Q14444		hsa-miR-556-3p	0.536732	10	Very High	BCmicrO|CoMeTa|Cupid|DIANA|MBStar|MirAncesTar|miranda_May_2021|MiRNATIP|MirTar2|mirzag
COL12A1	Q99715		hsa-miR-646	0.536703	10	High	BCmicrO|Cupid|DIANA|MBStar|MirAncesTar|mirmap_May_2021|MiRNATIP|mirzag|MultiMiTar|RNA22
SYNCRIP	O60506		hsa-miR-3662	0.536608	10	High	Cupid|DIANA|MBStar|MirAncesTar|miranda_May_2021|mirmap_May_2021|MiRNATIP|MirSNPInTarget|MirTar2|mirzag
CD44	P16070		hsa-miR-4739	0.536381	12	Very High	bitargeting_May_2021|DIANA|MBStar|MirAncesTar|miranda_May_2021|mirmap_May_2021|MiRNATIP|MirSNPInTarget|mirzag|PACCMIT|PITA_May_2021|RNA22
NID2	Q14112		hsa-miR-383-5p	0.536378	11	High	BCmicrO|bitargeting_May_2021|Cupid|MirAncesTar|miranda_May_2021|mirbase|miRcode|miRDB_v6|MirSNPInTarget|mirzag|RNA22
CAPRIN1	Q14444		hsa-miR-1303	0.535883	12	High	BCmicrO|bitargeting_May_2021|CoMeTa|DIANA|MBStar|MirAncesTar|miranda_May_2021|MiRNATIP|MirSNPInTarget|miRTar2GO|mirzag|RNA22
COL15A1	P39059		hsa-miR-548a-3p	0.535763	10	High	BCmicrO|CoMeTa|DIANA|MirAncesTar|miranda_May_2021|miRcode|miRDB_v6|MirSNPInTarget|MirTar2|mirzag
STAT1	P42224		hsa-miR-548a-5p	0.535752	11	High	BCmicrO|CoMeTa|DIANA|MBStar|MirAncesTar|miranda_May_2021|mirmap_May_2021|MiRNATIP|MirSNPInTarget|MirTar2|mirzag
CAPRIN1	Q14444		hsa-miR-299-3p	0.535535	13	Very High	BCmicrO|bitargeting_May_2021|CoMeTa|DIANA|MBStar|MirAncesTar|miranda_May_2021|mirCoX|MiRNATIP|miRTar2GO|MultiMiTar|PITA_May_2021|RNA22
ASS1	P00966		hsa-miR-5003-5p	0.535181	11	Very High	DIANA|MBStar|MirAncesTar|miranda_May_2021|miRDB_v6|mirmap_May_2021|MiRNATIP|MirSNPInTarget|MirTar2|mirzag|PACCMIT
ABAT	P80404		hsa-miR-549a-3p	0.535164	11	Very High	BCmicrO|bitargeting_May_2021|CoMeTa|DIANA|MBStar|MirAncesTar|miranda_May_2021|mirmap_May_2021|MiRNATIP|MirSNPInTarget|MirTar2
TARDBP	Q13148		hsa-miR-148b-3p	0.535091	9	High	BCmicrO|bitargeting_May_2021|CoMeTa|MBStar|MirAncesTar|miranda_May_2021|mirCoX|MiRNATIP|MultiMiTar
SUN2	Q9UH99		hsa-miR-129-1-3p	0.535084	10	High	bitargeting_May_2021|Cupid|DIANA|MBStar|MirAncesTar|miranda_May_2021|mirmap_May_2021|MiRNATIP|mirzag|TargetScan_v7_2
SLC25A5	P05141		hsa-miR-134-5p	0.534913	8	Very High	BCmicrO|CoMeTa|DIANA|MirAncesTar|mirbase|miRDB_v6|mirzag|PACCMIT
BHMT	Q93088		hsa-miR-5003-3p	0.534794	9	Very High	bitargeting_May_2021|DIANA|MBStar|MirAncesTar|miranda_May_2021|miRDB_v6|MirSNPInTarget|MirTar2|mirzag
CTSB	P07858		hsa-miR-378a-5p	0.534662	11	Very High	bitargeting_May_2021|DIANA|MBStar|MirAncesTar|miranda_May_2021|miRDB_v6|MiRNATIP|MirSNPInTarget|MirTar2|mirzag|PITA_May_2021
SYNCRIP	O60506		hsa-miR-520h	0.53463	10	High	BCmicrO|Cupid|DIANA|MBStar|MirAncesTar|miranda_May_2021|MiRNATIP|miRTar2GO|mirzag|MultiMiTar
SYNCRIP	O60506		hsa-miR-582-5p	0.534629	11	High	BCmicrO|bitargeting_May_2021|Cupid|DIANA|MBStar|MirAncesTar|miranda_May_2021|MiRNATIP|miRTar2GO|mirzag|RNA22
FGA	P02671		hsa-miR-139-5p	0.53458	11	High	BCmicrO|CoMeTa|MirAncesTar|miranda_May_2021|mirbase|miRcode|mirCoX|miRDB_v6|MiRNATIP|mirzag|PACCMIT
TARDBP	Q13148		hsa-miR-1224-3p	0.534441	12	Very High	BCmicrO|CoMeTa|DIANA|MBStar|MirAncesTar|miranda_May_2021|miRDB_v6|mirmap_May_2021|MiRNATIP|miRTar2GO|mirzag|PITA_May_2021
TARDBP	Q13148		hsa-miR-141-3p	0.534399	10	High	BCmicrO|CoMeTa|DIANA|MBStar|MirAncesTar|miranda_May_2021|miRcode|mirCoX|MiRNATIP|mirzag
STAT1	P42224		hsa-miR-4682	0.534182	10	Very High	DIANA|MirAncesTar|miranda_May_2021|miRDB_v6|MiRNATIP|MirSNPInTarget|MirTar2|mirzag|PITA_May_2021|RNA22
CAPZA1	P52907		hsa-miR-191-5p	0.534079	10	Very High	BCmicrO|CoMeTa|DIANA|MBStar|MirAncesTar|mirbase|miRcode|mirmap_May_2021|miRTar2GO|mirzag
CAPRIN1	Q14444		hsa-miR-665	0.533893	12	High	BCmicrO|bitargeting_May_2021|CoMeTa|DIANA|MBStar|MirAncesTar|miranda_May_2021|miRDB_v6|mirmap_May_2021|mirzag|MultiMiTar|RNA22
CAPRIN1	Q14444		hsa-miR-616-3p	0.533811	11	Very High	Cupid|DIANA|MBStar|MirAncesTar|miRDB_v6|MiRNATIP|MirSNPInTarget|MirTar2|mirzag|PACCMIT|RNA22
CAPRIN1	Q14444		hsa-miR-1293	0.533648	10	Very High	BCmicrO|CoMeTa|DIANA|MBStar|MirAncesTar|miranda_May_2021|miRTar2GO|mirzag|PACCMIT|RNA22
CAPRIN1	Q14444		hsa-miR-508-3p	0.533609	11	High	BCmicrO|CoMeTa|MBStar|MirAncesTar|miranda_May_2021|miRDB_v6|MiRNATIP|MirSNPInTarget|mirzag|MultiMiTar|RNA22
PTPRC	P08575		hsa-miR-382-5p	0.533553	9	High	BCmicrO|CoMeTa|DIANA|MBStar|MirAncesTar|miranda_May_2021|MirTar2|mirzag|RNA22
CAPRIN1	Q14444		hsa-miR-520e-3p	0.533501	9	High	BCmicrO|CoMeTa|DIANA|MBStar|MirAncesTar|miranda_May_2021|MiRNATIP|mirzag|MultiMiTar
SUN2	Q9UH99		hsa-miR-3944-5p	0.533438	8	Very High	DIANA|MirAncesTar|miranda_May_2021|miRDB_v6|MirTar2|mirzag|PACCMIT|RNA22
CAPZA1	P52907		hsa-miR-548x-3p	0.533395	11	High	Cupid|DIANA|MBStar|MirAncesTar|miranda_May_2021|miRDB_v6|mirmap_May_2021|MiRNATIP|MirSNPInTarget|mirzag|PACCMIT
TARDBP	Q13148		hsa-miR-552-3p	0.533273	9	Very High	BCmicrO|CoMeTa|MBStar|MirAncesTar|miranda_May_2021|MiRNATIP|mirzag|MultiMiTar|PACCMIT
COL12A1	Q99715		hsa-miR-890	0.533197	10	Very High	BCmicrO|Cupid|DIANA|MBStar|MirAncesTar|miranda_May_2021|miRDB_v6|MiRNATIP|mirzag|PACCMIT
CD44	P16070		hsa-miR-450b-5p	0.533098	9	High	BCmicrO|CoMeTa|DIANA|MBStar|MirAncesTar|miranda_May_2021|MiRNATIP|mirzag|MultiMiTar
C9	P02748		hsa-miR-1290	0.533062	8	Very High	BCmicrO|CoMeTa|DIANA|MBStar|MirAncesTar|miRDB_v6|MirTar2|mirzag
CTSB	P07858		hsa-miR-1207-5p	0.532945	11	High	BCmicrO|bitargeting_May_2021|CoMeTa|MBStar|MirAncesTar|miranda_May_2021|mirmap_May_2021|MiRNATIP|MirSNPInTarget|PITA_May_2021|RNA22
CRYL1	Q9Y2S2		hsa-miR-105-5p	0.532884	10	High	BCmicrO|DIANA|MirAncesTar|miranda_May_2021|mirbase|miRcode|miRDB_v6|MiRNATIP|MirTar2|mirzag
GPD1	P21695		hsa-miR-920	0.532854	14	Very High	BCmicrO|bitargeting_May_2021|CoMeTa|DIANA|MBStar|MirAncesTar|miranda_May_2021|mirmap_May_2021|MiRNATIP|MirSNPInTarget|mirzag|MultiMiTar|PITA_May_2021|RNA22
CAPZA1	P52907		hsa-miR-613	0.532723	10	High	BCmicrO|CoMeTa|DIANA|MBStar|MirAncesTar|miRcode|MiRNATIP|MirSNPInTarget|mirzag|MultiMiTar
DDX3X	O00571		hsa-miR-548d-5p	0.532668	10	High	BCmicrO|CoMeTa|Cupid|DIANA|MBStar|MirAncesTar|miranda_May_2021|mirmap_May_2021|MiRNATIP|mirzag
STMN1	P16949		hsa-miR-622	0.532478	12	Very High	CoMeTa|DIANA|MBStar|MirAncesTar|miranda_May_2021|mirbase|MiRNATIP|MirSNPInTarget|miRTar2GO|mirzag|MultiMiTar|RNA22
CD44	P16070		hsa-miR-548am-5p	0.532416	11	High	bitargeting_May_2021|DIANA|MBStar|MirAncesTar|miranda_May_2021|miRDB_v6|mirmap_May_2021|MiRNATIP|MirTar2|mirzag|PACCMIT
CD44	P16070		hsa-miR-548o-5p	0.532416	11	High	bitargeting_May_2021|DIANA|MBStar|MirAncesTar|miranda_May_2021|miRDB_v6|mirmap_May_2021|MiRNATIP|MirTar2|mirzag|PACCMIT
PRDX3	P30048		hsa-miR-545-3p	0.532349	11	High	BCmicrO|CoMeTa|MBStar|MirAncesTar|miranda_May_2021|mirbase|miRDB_v6|mirmap_May_2021|MiRNATIP|MirTar2|mirzag
CAPRIN1	Q14444		hsa-miR-657	0.532337	11	Very High	BCmicrO|bitargeting_May_2021|CoMeTa|MBStar|MirAncesTar|miranda_May_2021|miRTar2GO|MirTar2|mirzag|MultiMiTar|RNA22
ATP1B1	P05026		hsa-miR-4280	0.532297	9	Very High	Cupid|DIANA|MBStar|MirAncesTar|miranda_May_2021|miRDB_v6|MiRNATIP|mirzag|PACCMIT
CAPZA1	P52907		hsa-miR-6835-3p	0.532229	7	Very High	MirAncesTar|miranda_May_2021|miRDB_v6|mirmap_May_2021|MiRNATIP|mirzag|TargetScan_v7_2
LCP1	P13796		hsa-miR-608	0.532042	12	High	BCmicrO|bitargeting_May_2021|CoMeTa|DIANA|MBStar|MirAncesTar|miranda_May_2021|MiRNATIP|miRTar2GO|mirzag|PITA_May_2021|RNA22
NAMPT	P43490		hsa-miR-542-3p	0.531934	8	High	BCmicrO|CoMeTa|DIANA|MBStar|MirAncesTar|miRTar2GO|mirzag|PACCMIT
DDX3X	O00571		hsa-miR-758-3p	0.53181	10	Very High	bitargeting_May_2021|CoMeTa|Cupid|DIANA|MBStar|MirAncesTar|miranda_May_2021|MiRNATIP|MirTar2|mirzag
CAPRIN1	Q14444		hsa-miR-28-5p	0.531802	11	High	BCmicrO|CoMeTa|MBStar|MirAncesTar|miranda_May_2021|mirmap_May_2021|MiRNATIP|miRTar2GO|mirzag|MultiMiTar|RNA22
CAPRIN1	Q14444		hsa-miR-22-3p	0.531758	11	High	BCmicrO|CoMeTa|DIANA|MBStar|MirAncesTar|miranda_May_2021|mirCoX|MiRNATIP|MultiMiTar|PITA_May_2021|RNA22
FBN1	P35555		hsa-miR-587	0.531676	10	High	BCmicrO|bitargeting_May_2021|CoMeTa|DIANA|MBStar|MirAncesTar|miranda_May_2021|MiRNATIP|MirSNPInTarget|mirzag
CD44	P16070		hsa-miR-548ak	0.531619	10	High	DIANA|MBStar|MirAncesTar|miranda_May_2021|miRDB_v6|mirmap_May_2021|MiRNATIP|MirTar2|mirzag|PACCMIT
CAPZA1	P52907		hsa-miR-885-5p	0.531574	10	Very High	BCmicrO|CoMeTa|Cupid|DIANA|MBStar|MirAncesTar|miranda_May_2021|MiRNATIP|mirzag|PACCMIT
CD44	P16070		hsa-miR-143-3p	0.531527	11	High	BCmicrO|bitargeting_May_2021|CoMeTa|DIANA|MBStar|MirAncesTar|miranda_May_2021|miRcode|mirCoX|MiRNATIP|RNA22
FBN1	P35555		hsa-miR-23c	0.53152	9	High	bitargeting_May_2021|DIANA|MBStar|MirAncesTar|miranda_May_2021|MiRNATIP|mirzag|PACCMIT|TargetScan_v7_2
GPX3	P22352		hsa-miR-324-5p	0.531362	9	Very High	BCmicrO|CoMeTa|DIANA|MirAncesTar|miranda_May_2021|MiRNATIP|MirSNPInTarget|rnahybrid_May_2021|TargetScan_v7_2
CAPRIN1	Q14444		hsa-miR-583	0.531169	9	High	BCmicrO|CoMeTa|Cupid|MBStar|MirAncesTar|mirmap_May_2021|MiRNATIP|MirTar2|mirzag
CD44	P16070		hsa-miR-548ar-5p	0.531074	11	High	bitargeting_May_2021|DIANA|MBStar|MirAncesTar|miranda_May_2021|miRDB_v6|mirmap_May_2021|MiRNATIP|MirTar2|mirzag|PACCMIT
NAMPT	P43490		hsa-miR-3168	0.531071	9	Very High	Cupid|DIANA|MBStar|MirAncesTar|MiRNATIP|MirSNPInTarget|MirTar2|mirzag|PACCMIT
COL15A1	P39059		hsa-miR-30e-3p	0.531035	10	High	DIANA|MBStar|MirAncesTar|miranda_May_2021|mirbase|MiRNATIP|MirSNPInTarget|miRTar2GO|mirzag|RNA22
FN1	P02751		hsa-miR-432-5p	0.531017	11	Very High	BCmicrO|CoMeTa|DIANA|MirAncesTar|miranda_May_2021|miRDB_v6|MiRNATIP|MirTar2|mirzag|PACCMIT|RNA22
HTRA1	Q92743		hsa-miR-323a-3p	0.530699	8	High	BCmicrO|CoMeTa|DIANA|MirAncesTar|mirbase|miRDB_v6|mirzag|TargetScan_v7_2
DDX5	P17844		hsa-miR-548t-5p	0.53065	10	High	DIANA|MBStar|MirAncesTar|miranda_May_2021|miRDB_v6|MiRNATIP|MirTar2|mirzag|PACCMIT|RNA22
CD44	P16070		hsa-miR-511-5p	0.530305	11	High	BCmicrO|bitargeting_May_2021|CoMeTa|DIANA|MBStar|miranda_May_2021|MiRNATIP|MirSNPInTarget|miRTar2GO|mirzag|RNA22
GPD1	P21695		hsa-miR-637	0.530301	11	Very High	BCmicrO|bitargeting_May_2021|CoMeTa|DIANA|MBStar|MirAncesTar|miranda_May_2021|MiRNATIP|mirzag|PACCMIT|PITA_May_2021
DDX3X	O00571		hsa-miR-548j-5p	0.53009	10	High	BCmicrO|CoMeTa|Cupid|DIANA|MBStar|MirAncesTar|miranda_May_2021|mirmap_May_2021|MiRNATIP|mirzag
NAMPT	P43490		hsa-miR-548f-3p	0.529923	9	High	BCmicrO|CoMeTa|Cupid|DIANA|MBStar|MirAncesTar|miranda_May_2021|MiRNATIP|mirzag
CAPRIN1	Q14444		hsa-miR-877-5p	0.529774	11	Very High	CoMeTa|MBStar|MirAncesTar|miranda_May_2021|mirmap_May_2021|MiRNATIP|MirSNPInTarget|miRTar2GO|mirzag|MultiMiTar|RNA22
SFXN3	Q9BWM7		hsa-miR-485-5p	0.529713	11	High	BCmicrO|bitargeting_May_2021|CoMeTa|DIANA|MirAncesTar|miranda_May_2021|miRDB_v6|MirTar2|mirzag|PITA_May_2021|RNA22
NAMPT	P43490		hsa-miR-30c-2-3p	0.529662	10	Very High	bitargeting_May_2021|Cupid|DIANA|MBStar|MirAncesTar|miranda_May_2021|MiRNATIP|mirzag|PACCMIT|PITA_May_2021
DDX3X	O00571		hsa-miR-497-3p	0.529589	10	Very High	bitargeting_May_2021|Cupid|DIANA|MBStar|MirAncesTar|miranda_May_2021|mirmap_May_2021|MiRNATIP|MirTar2|mirzag
NAMPT	P43490		hsa-miR-570-3p	0.529359	9	High	BCmicrO|CoMeTa|Cupid|DIANA|MBStar|MirAncesTar|miranda_May_2021|mirmap_May_2021|mirzag
NAMPT	P43490		hsa-miR-515-3p	0.529353	12	Very High	BCmicrO|bitargeting_May_2021|CoMeTa|DIANA|MBStar|MirAncesTar|mirbase|MiRNATIP|MirSNPInTarget|mirzag|MultiMiTar|RNA22
DDX3X	O00571		hsa-miR-548i	0.529323	10	High	BCmicrO|CoMeTa|Cupid|DIANA|MBStar|MirAncesTar|miranda_May_2021|mirmap_May_2021|MiRNATIP|mirzag
FN1	P02751		hsa-miR-647	0.529067	12	Very High	BCmicrO|bitargeting_May_2021|CoMeTa|DIANA|MBStar|MirAncesTar|mirbase|miRDB_v6|MiRNATIP|MirTar2|mirzag|RNA22
CD44	P16070		hsa-miR-126-5p	0.528999	10	Very High	DIANA|MBStar|MirAncesTar|miranda_May_2021|miRDB_v6|MiRNATIP|MirSNPInTarget|MirTar2|mirzag|PACCMIT
SUN2	Q9UH99		hsa-miR-873-5p	0.528907	12	High	BCmicrO|bitargeting_May_2021|CoMeTa|DIANA|MirAncesTar|miranda_May_2021|mirmap_May_2021|MiRNATIP|MirSNPInTarget|mirzag|PACCMIT|RNA22
TNC	P24821		hsa-miR-29b-1-5p	0.528727	10	Very High	bitargeting_May_2021|Cupid|DIANA|MirAncesTar|miranda_May_2021|miRDB_v6|MiRNATIP|MirTar2|mirzag|RNA22
TARDBP	Q13148		hsa-miR-620	0.528708	10	Very High	BCmicrO|bitargeting_May_2021|CoMeTa|MirAncesTar|miranda_May_2021|mirbase|MiRNATIP|mirzag|MultiMiTar|PACCMIT
SYNCRIP	O60506		hsa-miR-802	0.528605	9	High	BCmicrO|CoMeTa|Cupid|DIANA|MBStar|MirAncesTar|miranda_May_2021|MirTar2|mirzag
STMN1	P16949		hsa-miR-600	0.528487	12	Very High	BCmicrO|CoMeTa|DIANA|MBStar|MirAncesTar|miranda_May_2021|mirbase|miRDB_v6|MiRNATIP|MirSNPInTarget|MirTar2|mirzag
GATM	P50440		hsa-miR-557	0.528439	10	High	BCmicrO|bitargeting_May_2021|CoMeTa|DIANA|MirAncesTar|miranda_May_2021|miRDB_v6|MiRNATIP|MirTar2|mirzag
NAMPT	P43490		hsa-miR-3065-5p	0.528361	9	High	Cupid|DIANA|MBStar|MirAncesTar|mirmap_May_2021|MiRNATIP|MirTar2|mirzag|PACCMIT
HLA-A	P04439		hsa-miR-152-3p	0.528296	14	High	BCmicrO|bitargeting_May_2021|DIANA|MBStar|MirAncesTar|miranda_May_2021|miRcode|mirCoX|miRDB_v6|MiRNATIP|MirSNPInTarget|miRTar2GO|mirzag|PITA_May_2021
SUN2	Q9UH99		hsa-miR-620	0.528284	10	Very High	BCmicrO|CoMeTa|DIANA|MBStar|MirAncesTar|miranda_May_2021|MiRNATIP|MirTar2|mirzag|PACCMIT
FN1	P02751		hsa-miR-146a-5p	0.528127	12	High	BCmicrO|bitargeting_May_2021|CoMeTa|Cupid|DIANA|MBStar|MirAncesTar|mirCoX|mirmap_May_2021|MiRNATIP|mirzag|MultiMiTar
DDX5	P17844		hsa-miR-548k	0.528113	12	High	BCmicrO|Cupid|DIANA|MBStar|MirAncesTar|miranda_May_2021|miRDB_v6|mirmap_May_2021|MiRNATIP|MirSNPInTarget|MirTar2|mirzag
SH3BGRL	O75368		hsa-miR-3140-3p	0.528069	12	Very High	bitargeting_May_2021|DIANA|MBStar|MirAncesTar|miranda_May_2021|miRDB_v6|MiRNATIP|miRTar2GO|MirTar2|mirzag|PITA_May_2021|RNA22
PROS1	P07225		hsa-miR-548e-3p	0.528028	10	High	CoMeTa|DIANA|MBStar|MirAncesTar|miranda_May_2021|miRDB_v6|MiRNATIP|MirTar2|mirzag|RNA22
LCP1	P13796		hsa-miR-548b-5p	0.527998	11	High	BCmicrO|bitargeting_May_2021|CoMeTa|Cupid|DIANA|MBStar|MirAncesTar|miranda_May_2021|mirmap_May_2021|MiRNATIP|mirzag
CA2	P00918		hsa-miR-143-3p	0.527888	10	High	BCmicrO|CoMeTa|DIANA|MirAncesTar|miranda_May_2021|miRcode|mirCoX|miRDB_v6|miRTar2GO|mirzag
ATP1A1	P05023		hsa-miR-644a	0.5277	11	Very High	BCmicrO|bitargeting_May_2021|CoMeTa|DIANA|MBStar|MirAncesTar|mirbase|miRDB_v6|MultiMiTar|PACCMIT|RNA22
CAPRIN1	Q14444		hsa-miR-5699-3p	0.527681	10	Very High	DIANA|MirAncesTar|miranda_May_2021|miRDB_v6|MiRNATIP|MirSNPInTarget|MirTar2|mirzag|PACCMIT|RNA22
DDX3X	O00571		hsa-miR-3916	0.527673	11	Very High	Cupid|DIANA|MirAncesTar|miranda_May_2021|mirmap_May_2021|MiRNATIP|MirSNPInTarget|MirTar2|mirzag|PACCMIT|RNA22
CD44	P16070		hsa-miR-548au-5p	0.527633	11	High	bitargeting_May_2021|DIANA|MBStar|MirAncesTar|miranda_May_2021|miRDB_v6|mirmap_May_2021|MiRNATIP|MirTar2|mirzag|PACCMIT
LRP1	Q07954		hsa-miR-939-5p	0.527593	11	High	BCmicrO|bitargeting_May_2021|CoMeTa|DIANA|MirAncesTar|miranda_May_2021|mirmap_May_2021|miRTar2GO|mirzag|PITA_May_2021|RNA22
ACADSB	P45954		hsa-miR-335-3p	0.527535	10	High	bitargeting_May_2021|DIANA|MBStar|MirAncesTar|miranda_May_2021|miRDB_v6|MiRNATIP|MirSNPInTarget|MirTar2|mirzag
RAB1B	Q9H0U4		hsa-miR-2355-5p	0.527509	8	Very High	Cupid|DIANA|MirAncesTar|miranda_May_2021|miRDB_v6|MiRNATIP|MirSNPInTarget|PACCMIT
CAPRIN1	Q14444		hsa-miR-3620-3p	0.527419	9	Very High	Cupid|DIANA|MBStar|MirAncesTar|miranda_May_2021|miRDB_v6|MiRNATIP|MirTar2|mirzag
CAPRIN1	Q14444		hsa-miR-761	0.527239	12	High	bitargeting_May_2021|Cupid|DIANA|MBStar|MirAncesTar|miranda_May_2021|miRcode|mirmap_May_2021|MiRNATIP|mirzag|PACCMIT|RNA22
SYNCRIP	O60506		hsa-miR-548am-5p	0.527153	9	High	DIANA|MBStar|MirAncesTar|miranda_May_2021|mirmap_May_2021|MiRNATIP|MirTar2|mirzag|RNA22
SYNCRIP	O60506		hsa-miR-548o-5p	0.527153	9	High	DIANA|MBStar|MirAncesTar|miranda_May_2021|mirmap_May_2021|MiRNATIP|MirTar2|mirzag|RNA22
CAPRIN1	Q14444		hsa-miR-3120-3p	0.527045	12	Very High	Cupid|DIANA|MBStar|MirAncesTar|miranda_May_2021|miRDB_v6|mirmap_May_2021|MirTar2|mirzag|PACCMIT|PITA_May_2021|RNA22
PTPRC	P08575		hsa-miR-410-3p	0.526993	8	High	DIANA|MBStar|MirAncesTar|miRDB_v6|MirSNPInTarget|MirTar2|mirzag|RNA22
NAMPT	P43490		hsa-miR-520f-3p	0.526818	12	High	BCmicrO|bitargeting_May_2021|CoMeTa|DIANA|MBStar|MirAncesTar|miranda_May_2021|MiRNATIP|mirzag|MultiMiTar|PITA_May_2021|RNA22
COL12A1	Q99715		hsa-let-7a-3p	0.526621	11	High	Cupid|DIANA|MBStar|MirAncesTar|miranda_May_2021|miRDB_v6|MiRNATIP|MirSNPInTarget|MirTar2|mirzag|PACCMIT
AGMAT	Q9BSE5		hsa-miR-4695-5p	0.526576	13	Very High	bitargeting_May_2021|DIANA|MBStar|MirAncesTar|miranda_May_2021|miRDB_v6|mirmap_May_2021|MiRNATIP|MirSNPInTarget|MirTar2|mirzag|PITA_May_2021|RNA22
DDX3X	O00571		hsa-miR-1183	0.52652	12	Very High	BCmicrO|CoMeTa|DIANA|MBStar|MirAncesTar|miranda_May_2021|MiRNATIP|MirSNPInTarget|mirzag|PACCMIT|PITA_May_2021|RNA22
COL12A1	Q99715		hsa-miR-143-3p	0.526466	12	High	BCmicrO|DIANA|MBStar|MirAncesTar|miranda_May_2021|miRcode|mirCoX|MiRNATIP|miRTar2GO|mirzag|MultiMiTar|RNA22
GPD1	P21695		hsa-miR-4667-5p	0.526324	13	Very High	bitargeting_May_2021|DIANA|MBStar|MirAncesTar|miranda_May_2021|miRDB_v6|mirmap_May_2021|MiRNATIP|MirSNPInTarget|MirTar2|mirzag|PITA_May_2021|RNA22
PRDX3	P30048		hsa-miR-23c	0.526298	8	High	DIANA|MirAncesTar|miranda_May_2021|MiRNATIP|MirTar2|mirzag|RNA22|TargetScan_v7_2
CAPRIN1	Q14444		hsa-miR-1267	0.526259	9	Very High	CoMeTa|Cupid|DIANA|MBStar|MirAncesTar|miranda_May_2021|MiRNATIP|mirzag|PACCMIT
GATM	P50440		hsa-miR-4311	0.526235	10	Very High	bitargeting_May_2021|DIANA|MirAncesTar|miRDB_v6|mirmap_May_2021|MiRNATIP|MirTar2|mirzag|PACCMIT|RNA22
COL12A1	Q99715		hsa-miR-152-3p	0.526173	13	High	BCmicrO|bitargeting_May_2021|Cupid|DIANA|MBStar|MirAncesTar|miranda_May_2021|mirCoX|MiRNATIP|miRTar2GO|MultiMiTar|PITA_May_2021|RNA22
CD44	P16070		hsa-miR-625-5p	0.526157	13	High	BCmicrO|bitargeting_May_2021|CoMeTa|DIANA|MBStar|MirAncesTar|miranda_May_2021|mirmap_May_2021|MiRNATIP|miRTar2GO|mirzag|PITA_May_2021|RNA22
DDX3X	O00571		hsa-miR-1264	0.526106	11	High	BCmicrO|bitargeting_May_2021|CoMeTa|Cupid|DIANA|MirAncesTar|miranda_May_2021|mirCoX|MiRNATIP|mirzag|RNA22
COL12A1	Q99715		hsa-miR-548aj-5p	0.526015	12	Very High	bitargeting_May_2021|DIANA|MBStar|MirAncesTar|miranda_May_2021|miRDB_v6|mirmap_May_2021|MiRNATIP|MirSNPInTarget|MirTar2|mirzag|PACCMIT
COL12A1	Q99715		hsa-miR-548g-5p	0.526015	12	Very High	bitargeting_May_2021|DIANA|MBStar|MirAncesTar|miranda_May_2021|miRDB_v6|mirmap_May_2021|MiRNATIP|MirSNPInTarget|MirTar2|mirzag|PACCMIT
COL12A1	Q99715		hsa-miR-548x-5p	0.526015	12	Very High	bitargeting_May_2021|DIANA|MBStar|MirAncesTar|miranda_May_2021|miRDB_v6|mirmap_May_2021|MiRNATIP|MirSNPInTarget|MirTar2|mirzag|PACCMIT
CD44	P16070		hsa-miR-150-5p	0.525872	12	High	BCmicrO|CoMeTa|DIANA|MBStar|MirAncesTar|miranda_May_2021|miRcode|mirCoX|mirmap_May_2021|MiRNATIP|miRTar2GO|mirzag
SH3BGRL	O75368		hsa-miR-578	0.525727	10	Very High	CoMeTa|DIANA|MBStar|MirAncesTar|miranda_May_2021|miRDB_v6|MiRNATIP|MirTar2|mirzag|RNA22
COL12A1	Q99715		hsa-miR-484	0.525635	10	High	BCmicrO|bitargeting_May_2021|DIANA|MBStar|MirAncesTar|miranda_May_2021|miRTar2GO|MultiMiTar|PACCMIT|RNA22
ACADSB	P45954		hsa-miR-194-5p	0.52558	11	High	BCmicrO|DIANA|MBStar|MirAncesTar|miranda_May_2021|miRcode|miRDB_v6|MiRNATIP|MirSNPInTarget|mirzag|MultiMiTar
KCTD12	Q96CX2		hsa-miR-3662	0.525478	10	High	DIANA|MBStar|MirAncesTar|miranda_May_2021|miRDB_v6|MiRNATIP|MirSNPInTarget|MirTar2|mirzag|RNA22
FBN1	P35555		hsa-miR-573	0.525285	10	High	BCmicrO|bitargeting_May_2021|CoMeTa|MBStar|MirAncesTar|miranda_May_2021|MiRNATIP|MultiMiTar|PACCMIT|PITA_May_2021
CAPRIN1	Q14444		hsa-miR-1252-5p	0.525281	12	High	BCmicrO|CoMeTa|DIANA|MBStar|MirAncesTar|miranda_May_2021|miRDB_v6|mirmap_May_2021|MiRNATIP|MirSNPInTarget|mirzag|RNA22
NAMPT	P43490		hsa-miR-875-3p	0.525224	9	High	BCmicrO|CoMeTa|DIANA|MBStar|MirAncesTar|miranda_May_2021|mirzag|MultiMiTar|RNA22
COL15A1	P39059		hsa-miR-3529-3p	0.525036	9	High	DIANA|MBStar|MirAncesTar|miranda_May_2021|miRDB_v6|mirmap_May_2021|MiRNATIP|MirTar2|mirzag
CSE1L	P55060		hsa-miR-539-5p	0.525016	13	High	BCmicrO|Cupid|DIANA|MBStar|MirAncesTar|miranda_May_2021|miRDB_v6|mirmap_May_2021|MiRNATIP|MirSNPInTarget|MirTar2|mirzag|RNA22
ALDH4A1	P30038		hsa-miR-4640-5p	0.52495	12	Very High	bitargeting_May_2021|DIANA|MirAncesTar|miranda_May_2021|miRDB_v6|mirmap_May_2021|MiRNATIP|MirSNPInTarget|MirTar2|mirzag|PITA_May_2021|RNA22
KCTD12	Q96CX2		hsa-miR-586	0.524936	9	High	CoMeTa|DIANA|MBStar|MirAncesTar|miRDB_v6|MiRNATIP|MirTar2|mirzag|MultiMiTar
RAB1B	Q9H0U4		hsa-miR-608	0.524837	10	High	BCmicrO|bitargeting_May_2021|CoMeTa|MirAncesTar|miranda_May_2021|MiRNATIP|miRTar2GO|mirzag|PITA_May_2021|RNA22
GATM	P50440		hsa-miR-559	0.524796	10	High	BCmicrO|CoMeTa|DIANA|MBStar|MirAncesTar|miranda_May_2021|miRDB_v6|mirmap_May_2021|MirTar2|mirzag
CAPRIN1	Q14444		hsa-miR-508-5p	0.524703	10	Very High	BCmicrO|CoMeTa|DIANA|MirAncesTar|miranda_May_2021|miRDB_v6|MiRNATIP|MirSNPInTarget|mirzag|PACCMIT
GATM	P50440		hsa-miR-4770	0.524639	9	Very High	bitargeting_May_2021|DIANA|MBStar|MirAncesTar|miRcode|miRDB_v6|MiRNATIP|MirTar2|mirzag
KCTD12	Q96CX2		hsa-miR-219a-2-3p	0.524565	9	Very High	BCmicrO|CoMeTa|DIANA|MBStar|MirAncesTar|miRDB_v6|MiRNATIP|MirTar2|mirzag
PROS1	P07225		hsa-miR-521	0.524541	12	Very High	BCmicrO|bitargeting_May_2021|DIANA|MBStar|MirAncesTar|miranda_May_2021|mirbase|mirmap_May_2021|MiRNATIP|MirSNPInTarget|MirTar2|mirzag
CTSB	P07858		hsa-miR-625-5p	0.524526	12	High	BCmicrO|bitargeting_May_2021|DIANA|MirAncesTar|miranda_May_2021|miRDB_v6|mirmap_May_2021|MiRNATIP|MirSNPInTarget|MirTar2|PITA_May_2021|RNA22
SYNCRIP	O60506		hsa-miR-337-3p	0.524519	11	Very High	BCmicrO|bitargeting_May_2021|CoMeTa|DIANA|MBStar|MirAncesTar|miranda_May_2021|MiRNATIP|MirSNPInTarget|mirzag|RNA22
GATM	P50440		hsa-miR-507	0.524485	9	High	CoMeTa|DIANA|MirAncesTar|miranda_May_2021|mirbase|miRcode|miRDB_v6|MirTar2|mirzag
SH3BGRL	O75368		hsa-miR-607	0.524457	9	High	BCmicrO|CoMeTa|DIANA|MirAncesTar|miranda_May_2021|miRDB_v6|MiRNATIP|MirTar2|mirzag
ABAT	P80404		hsa-miR-3609	0.524308	10	Very High	bitargeting_May_2021|Cupid|MBStar|MirAncesTar|miranda_May_2021|MiRNATIP|MirSNPInTarget|MirTar2|mirzag|RNA22
DDX3X	O00571		hsa-miR-596	0.524303	8	Very High	BCmicrO|CoMeTa|MirAncesTar|miranda_May_2021|MiRNATIP|MirTar2|mirzag|PACCMIT
DDX3X	O00571		hsa-miR-410-3p	0.524146	8	High	bitargeting_May_2021|CoMeTa|Cupid|DIANA|MBStar|MirAncesTar|mirmap_May_2021|mirzag
FBN1	P35555		hsa-miR-133a-3p	0.524035	9	High	BCmicrO|bitargeting_May_2021|CoMeTa|Cupid|MBStar|MirAncesTar|miRDB_v6|MiRNATIP|mirzag
SLC25A5	P05141		hsa-miR-548a-3p	0.523899	10	High	BCmicrO|CoMeTa|DIANA|MBStar|MirAncesTar|miranda_May_2021|mirbase|MiRNATIP|mirzag|PACCMIT
PTPRC	P08575		hsa-miR-586	0.523877	8	High	DIANA|MBStar|MirAncesTar|miRDB_v6|MirSNPInTarget|MirTar2|mirzag|PACCMIT
GATM	P50440		hsa-miR-19b-2-5p	0.523824	11	Very High	Cupid|MBStar|MirAncesTar|miranda_May_2021|mirbase|miRDB_v6|MiRNATIP|MirSNPInTarget|MirTar2|mirzag|RNA22
ABAT	P80404		hsa-miR-125a-5p	0.523748	12	High	BCmicrO|DIANA|MBStar|MirAncesTar|miranda_May_2021|miRcode|mirCoX|mirmap_May_2021|MiRNATIP|mirzag|RNA22|TargetScan_v7_2
TNC	P24821		hsa-miR-527	0.523507	10	High	BCmicrO|CoMeTa|Cupid|DIANA|MirAncesTar|miranda_May_2021|miRDB_v6|MiRNATIP|mirzag|PACCMIT
CSE1L	P55060		hsa-miR-889-3p	0.523483	10	High	BCmicrO|Cupid|DIANA|MBStar|MirAncesTar|mirbase|miRDB_v6|MiRNATIP|MirTar2|mirzag
KHK	P50053		hsa-miR-1827	0.523451	10	High	BCmicrO|DIANA|MBStar|MirAncesTar|miranda_May_2021|miRDB_v6|mirmap_May_2021|MiRNATIP|MirTar2|mirzag
ABAT	P80404		hsa-miR-4729	0.523439	10	High	DIANA|MBStar|MirAncesTar|miranda_May_2021|miRDB_v6|MiRNATIP|MirTar2|mirzag|PACCMIT|RNA22
COL12A1	Q99715		hsa-miR-933	0.523381	9	Very High	BCmicrO|DIANA|MirAncesTar|MiRNATIP|MirTar2|mirzag|MultiMiTar|PACCMIT|RNA22
DDX3X	O00571		hsa-miR-1323	0.523328	10	High	BCmicrO|bitargeting_May_2021|CoMeTa|DIANA|MBStar|MirAncesTar|miranda_May_2021|mirmap_May_2021|MiRNATIP|mirzag
KCTD12	Q96CX2		hsa-miR-1224-3p	0.523269	11	Very High	BCmicrO|bitargeting_May_2021|CoMeTa|MBStar|MirAncesTar|miranda_May_2021|mirmap_May_2021|MiRNATIP|miRTar2GO|mirzag|PITA_May_2021
CA2	P00918		hsa-miR-505-3p	0.522892	12	Very High	bitargeting_May_2021|CoMeTa|DIANA|MirAncesTar|miranda_May_2021|mirbase|miRDB_v6|MiRNATIP|MirSNPInTarget|miRTar2GO|mirzag|PITA_May_2021
GATM	P50440		hsa-miR-3927-3p	0.522518	11	Very High	Cupid|DIANA|MBStar|MirAncesTar|miranda_May_2021|miRDB_v6|MiRNATIP|MirTar2|mirzag|PACCMIT|RNA22
CAPRIN1	Q14444		hsa-miR-136-5p	0.522435	11	High	BCmicrO|CoMeTa|DIANA|MBStar|MirAncesTar|miranda_May_2021|MiRNATIP|miRTar2GO|mirzag|PITA_May_2021|RNA22
CAPZA1	P52907		hsa-miR-511-5p	0.5224	7	High	BCmicrO|CoMeTa|Cupid|DIANA|miranda_May_2021|miRTar2GO|RNA22
DDX3X	O00571		hsa-miR-646	0.522284	11	High	BCmicrO|bitargeting_May_2021|CoMeTa|Cupid|DIANA|MBStar|mirmap_May_2021|MiRNATIP|mirzag|MultiMiTar|RNA22
KCTD12	Q96CX2		hsa-miR-142-5p	0.522105	9	High	CoMeTa|DIANA|MBStar|MirAncesTar|miranda_May_2021|MiRNATIP|MirSNPInTarget|mirzag|TargetScan_v7_2
ATP1B1	P05026		hsa-miR-1179	0.521845	10	Very High	BCmicrO|CoMeTa|Cupid|DIANA|MBStar|MirAncesTar|miranda_May_2021|MiRNATIP|mirzag|PACCMIT
CD44	P16070		hsa-miR-520h	0.521805	9	High	BCmicrO|CoMeTa|MBStar|MirAncesTar|miranda_May_2021|MiRNATIP|miRTar2GO|mirzag|MultiMiTar
FN1	P02751		hsa-miR-1278	0.521749	10	Very High	BCmicrO|CoMeTa|Cupid|DIANA|MBStar|MirAncesTar|miranda_May_2021|mirCoX|mirzag|RNA22
PTPRC	P08575		hsa-miR-548a-5p	0.521511	10	High	BCmicrO|CoMeTa|DIANA|MBStar|MirAncesTar|miranda_May_2021|mirbase|mirmap_May_2021|MirTar2|mirzag
HLA-A	P04439		hsa-miR-1299	0.52151	13	High	BCmicrO|bitargeting_May_2021|CoMeTa|DIANA|MirAncesTar|miranda_May_2021|miRDB_v6|MiRNATIP|MirSNPInTarget|MirTar2|mirzag|PITA_May_2021|RNA22
ACADSB	P45954		hsa-miR-149-3p	0.521426	13	High	bitargeting_May_2021|DIANA|MBStar|MirAncesTar|miranda_May_2021|miRDB_v6|mirmap_May_2021|MiRNATIP|MirSNPInTarget|miRTar2GO|mirzag|PITA_May_2021|RNA22
FBN1	P35555		hsa-miR-216b-5p	0.521386	9	High	BCmicrO|bitargeting_May_2021|CoMeTa|DIANA|MBStar|MirAncesTar|miranda_May_2021|miRcode|MiRNATIP
RAB1B	Q9H0U4		hsa-miR-214-3p	0.521296	12	High	bitargeting_May_2021|CoMeTa|DIANA|MirAncesTar|miranda_May_2021|miRcode|miRDB_v6|mirmap_May_2021|MiRNATIP|MirSNPInTarget|mirzag|PITA_May_2021
SYNCRIP	O60506		hsa-miR-3609	0.521114	9	Very High	Cupid|DIANA|MBStar|MirAncesTar|miranda_May_2021|MiRNATIP|MirTar2|mirzag|RNA22
NAMPT	P43490		hsa-miR-449a	0.521036	9	High	BCmicrO|bitargeting_May_2021|CoMeTa|MirAncesTar|miranda_May_2021|miRTar2GO|MultiMiTar|PITA_May_2021|RNA22
CAPZA1	P52907		hsa-miR-548l	0.520891	9	High	BCmicrO|CoMeTa|Cupid|DIANA|MBStar|MirAncesTar|miranda_May_2021|miRDB_v6|MiRNATIP
SYNCRIP	O60506		hsa-miR-33a-5p	0.520802	10	High	BCmicrO|bitargeting_May_2021|Cupid|DIANA|MBStar|MirAncesTar|miranda_May_2021|miRTar2GO|RNA22|TargetScan_v7_2
TARDBP	Q13148		hsa-miR-3148	0.520763	10	High	bitargeting_May_2021|Cupid|DIANA|MBStar|MirAncesTar|miranda_May_2021|mirmap_May_2021|MirTar2|mirzag|PACCMIT
KCTD12	Q96CX2		hsa-miR-18a-5p	0.520734	10	High	BCmicrO|bitargeting_May_2021|CoMeTa|DIANA|MBStar|MirAncesTar|miranda_May_2021|MiRNATIP|miRTar2GO|PITA_May_2021
ATP1B1	P05026		hsa-miR-944	0.520733	9	High	CoMeTa|Cupid|DIANA|MBStar|MirAncesTar|miranda_May_2021|MiRNATIP|mirzag|PACCMIT
CD44	P16070		hsa-miR-302e	0.52058	8	High	BCmicrO|CoMeTa|DIANA|MBStar|MirAncesTar|miRDB_v6|MiRNATIP|MirTar2
ACTN1	P12814		hsa-miR-539-5p	0.520516	10	High	BCmicrO|CoMeTa|Cupid|DIANA|MBStar|MirAncesTar|miranda_May_2021|mirmap_May_2021|MiRNATIP|mirzag
DDX3X	O00571		hsa-miR-548h-5p	0.520451	10	High	BCmicrO|CoMeTa|Cupid|DIANA|MBStar|MirAncesTar|miranda_May_2021|mirmap_May_2021|MiRNATIP|mirzag
KCTD12	Q96CX2		hsa-miR-33a-3p	0.520236	10	High	Cupid|DIANA|MBStar|MirAncesTar|miranda_May_2021|miRDB_v6|MiRNATIP|MirTar2|mirzag|PACCMIT
SH3BGRL	O75368		hsa-miR-196a-5p	0.520178	10	High	BCmicrO|CoMeTa|DIANA|MBStar|MirAncesTar|miranda_May_2021|MiRNATIP|MirSNPInTarget|miRTar2GO|mirzag
DDX3X	O00571		hsa-miR-587	0.520098	9	High	BCmicrO|bitargeting_May_2021|CoMeTa|DIANA|MirAncesTar|miranda_May_2021|MiRNATIP|MirTar2|RNA22
ACAA2	P42765		hsa-miR-433-3p	0.520082	8	High	BCmicrO|DIANA|MirAncesTar|miranda_May_2021|mirbase|mirzag|RNA22|TargetScan_v7_2
CAPZA1	P52907		hsa-miR-636	0.519961	9	Very High	BCmicrO|CoMeTa|Cupid|MBStar|MirAncesTar|miranda_May_2021|miRDB_v6|mirzag|MultiMiTar
FN1	P02751		hsa-miR-579-3p	0.519894	10	High	BCmicrO|CoMeTa|DIANA|MBStar|MirAncesTar|miranda_May_2021|mirbase|MiRNATIP|mirzag|RNA22
LRP1	Q07954		hsa-miR-940	0.519817	11	High	BCmicrO|CoMeTa|DIANA|MirAncesTar|miranda_May_2021|mirmap_May_2021|MiRNATIP|MultiMiTar|PACCMIT|PITA_May_2021|RNA22
CAPZA1	P52907		hsa-miR-298	0.519654	13	High	bitargeting_May_2021|CoMeTa|DIANA|MBStar|MirAncesTar|miranda_May_2021|mirCoX|mirmap_May_2021|MiRNATIP|miRTar2GO|MultiMiTar|PITA_May_2021|RNA22
TARDBP	Q13148		hsa-miR-4328	0.519523	9	Very High	Cupid|MBStar|MirAncesTar|miranda_May_2021|miRDB_v6|MiRNATIP|MirTar2|mirzag|PACCMIT
SYNCRIP	O60506		hsa-miR-548ar-5p	0.519468	8	High	DIANA|MBStar|MirAncesTar|miranda_May_2021|mirmap_May_2021|MiRNATIP|MirTar2|mirzag
ACADSB	P45954		hsa-miR-1914-5p	0.51916	9	Very High	BCmicrO|DIANA|MBStar|MirAncesTar|miranda_May_2021|miRDB_v6|MiRNATIP|MirTar2|mirzag
CSE1L	P55060		hsa-miR-802	0.519083	9	High	BCmicrO|MBStar|MirAncesTar|miranda_May_2021|mirbase|miRDB_v6|mirmap_May_2021|MirTar2|mirzag
HSPD1	P10809		hsa-miR-515-5p	0.518981	11	High	BCmicrO|bitargeting_May_2021|CoMeTa|DIANA|MirAncesTar|miranda_May_2021|mirbase|miRDB_v6|MiRNATIP|mirzag|RNA22
FGA	P02671		hsa-miR-33a-5p	0.518965	11	High	BCmicrO|bitargeting_May_2021|DIANA|MBStar|MirAncesTar|miranda_May_2021|mirbase|MiRNATIP|MirTar2|mirzag|RNA22
SYNCRIP	O60506		hsa-miR-4468	0.518905	8	Very High	DIANA|MBStar|MirAncesTar|mirmap_May_2021|MiRNATIP|MirSNPInTarget|MirTar2|mirzag
CAPRIN1	Q14444		hsa-miR-488-3p	0.518481	10	Very High	Cupid|DIANA|MBStar|MirAncesTar|miranda_May_2021|mirmap_May_2021|MiRNATIP|mirzag|PACCMIT|TargetScan_v7_2
SFXN3	Q9BWM7		hsa-miR-769-3p	0.518432	11	Very High	BCmicrO|bitargeting_May_2021|DIANA|MirAncesTar|miranda_May_2021|miRDB_v6|miRTar2GO|MirTar2|mirzag|PITA_May_2021|RNA22
CAPZA1	P52907		hsa-miR-1206	0.518317	9	Very High	BCmicrO|CoMeTa|Cupid|DIANA|MBStar|MirAncesTar|miranda_May_2021|MiRNATIP|mirzag
RAB1B	Q9H0U4		hsa-miR-105-5p	0.518214	10	High	BCmicrO|CoMeTa|DIANA|MirAncesTar|miranda_May_2021|miRDB_v6|MiRNATIP|MultiMiTar|PACCMIT|RNA22
PBLD	P30039		hsa-miR-548p	0.518122	10	High	BCmicrO|CoMeTa|MBStar|MirAncesTar|miranda_May_2021|miRDB_v6|mirmap_May_2021|MiRNATIP|MirTar2|mirzag
PTPRC	P08575		hsa-miR-4729	0.518071	8	High	DIANA|MBStar|MirAncesTar|miranda_May_2021|MirSNPInTarget|MirTar2|mirzag|PACCMIT
CAPRIN1	Q14444		hsa-miR-653-5p	0.518062	10	High	BCmicrO|CoMeTa|DIANA|MBStar|MirAncesTar|miranda_May_2021|MiRNATIP|MultiMiTar|PACCMIT|RNA22
DDX3X	O00571		hsa-miR-30d-3p	0.518009	9	Very High	Cupid|MBStar|MirAncesTar|miranda_May_2021|MiRNATIP|MirTar2|mirzag|PACCMIT|RNA22
CKB	P12277		hsa-miR-138-5p	0.517985	10	High	BCmicrO|bitargeting_May_2021|CoMeTa|DIANA|MirAncesTar|miranda_May_2021|mirbase|miRcode|miRTar2GO|PITA_May_2021
RAB1B	Q9H0U4		hsa-miR-331-3p	0.51797	10	Very High	BCmicrO|bitargeting_May_2021|CoMeTa|MirAncesTar|miranda_May_2021|miRDB_v6|MiRNATIP|MirTar2|PACCMIT|RNA22
GATM	P50440		hsa-miR-510-5p	0.51793	12	Very High	BCmicrO|bitargeting_May_2021|CoMeTa|DIANA|MBStar|MirAncesTar|miranda_May_2021|mirmap_May_2021|MiRNATIP|mirzag|MultiMiTar|PITA_May_2021
NAMPT	P43490		hsa-miR-151a-3p	0.517618	9	Very High	BCmicrO|CoMeTa|DIANA|MBStar|MirAncesTar|miranda_May_2021|MirTar2|mirzag|MultiMiTar
FBLN1	P23142		hsa-miR-149-5p	0.517618	10	High	BCmicrO|CoMeTa|MirAncesTar|mirCoX|miRDB_v6|MiRNATIP|miRTar2GO|mirzag|MultiMiTar|RNA22
FBN1	P35555		hsa-miR-132-3p	0.517604	10	High	bitargeting_May_2021|CoMeTa|MBStar|MirAncesTar|miranda_May_2021|miRcode|mirmap_May_2021|MiRNATIP|mirzag|MultiMiTar
COL12A1	Q99715		hsa-miR-2682-5p	0.517572	11	Very High	bitargeting_May_2021|DIANA|MBStar|MirAncesTar|miranda_May_2021|mirmap_May_2021|MiRNATIP|MirTar2|mirzag|PACCMIT|RNA22
EIF2S3	P41091		hsa-miR-335-5p	0.517495	8	High	BCmicrO|CoMeTa|MBStar|MirAncesTar|miranda_May_2021|mirmap_May_2021|miRTar2GO|mirzag
DDX3X	O00571		hsa-miR-4446-3p	0.517474	12	Very High	bitargeting_May_2021|DIANA|MBStar|MirAncesTar|miranda_May_2021|mirmap_May_2021|MiRNATIP|MirTar2|mirzag|PACCMIT|PITA_May_2021|RNA22
CAPRIN1	Q14444		hsa-miR-2114-5p	0.517409	10	Very High	DIANA|MBStar|MirAncesTar|miranda_May_2021|mirCoX|miRDB_v6|MiRNATIP|MirTar2|mirzag|PACCMIT
FBN1	P35555		hsa-miR-4668-5p	0.517331	12	High	bitargeting_May_2021|DIANA|MBStar|MirAncesTar|miranda_May_2021|miRDB_v6|mirmap_May_2021|MiRNATIP|MirTar2|mirzag|PACCMIT|PITA_May_2021
ALDH6A1	Q02252		hsa-miR-371b-5p	0.517245	10	High	DIANA|MBStar|MirAncesTar|miranda_May_2021|miRDB_v6|mirmap_May_2021|MiRNATIP|MirTar2|mirzag|RNA22
STAT1	P42224		hsa-miR-513a-3p	0.517196	10	High	BCmicrO|CoMeTa|DIANA|MBStar|MirAncesTar|miranda_May_2021|MiRNATIP|MirSNPInTarget|MirTar2|mirzag
NAMPT	P43490		hsa-miR-620	0.517186	9	Very High	BCmicrO|CoMeTa|DIANA|MBStar|MirAncesTar|miranda_May_2021|MiRNATIP|MirTar2|mirzag
KCTD12	Q96CX2		hsa-miR-643	0.516903	9	Very High	BCmicrO|CoMeTa|DIANA|MBStar|MirAncesTar|miranda_May_2021|MiRNATIP|MirTar2|mirzag
PBLD	P30039		hsa-miR-573	0.516875	11	High	BCmicrO|CoMeTa|DIANA|MBStar|MirAncesTar|miranda_May_2021|miRDB_v6|MiRNATIP|mirzag|MultiMiTar|RNA22
TARDBP	Q13148		hsa-miR-4427	0.516458	10	Very High	MBStar|MirAncesTar|miranda_May_2021|miRDB_v6|MiRNATIP|MirTar2|mirzag|PACCMIT|PITA_May_2021|RNA22
CAPRIN1	Q14444		hsa-miR-135a-5p	0.516418	10	High	BCmicrO|CoMeTa|MBStar|MirAncesTar|miranda_May_2021|miRcode|MiRNATIP|miRTar2GO|mirzag|MultiMiTar
PTPRC	P08575		hsa-miR-520d-5p	0.51634	9	High	BCmicrO|DIANA|MBStar|MirAncesTar|miranda_May_2021|miRDB_v6|MirTar2|mirzag|MultiMiTar
LCP1	P13796		hsa-miR-548d-5p	0.516211	10	High	BCmicrO|CoMeTa|Cupid|DIANA|MBStar|MirAncesTar|miranda_May_2021|mirmap_May_2021|MiRNATIP|mirzag
SYNCRIP	O60506		hsa-miR-4458	0.516192	9	High	DIANA|MBStar|MirAncesTar|miranda_May_2021|miRcode|mirmap_May_2021|MiRNATIP|mirzag|RNA22
ABAT	P80404		hsa-miR-767-5p	0.516091	12	High	BCmicrO|bitargeting_May_2021|DIANA|MBStar|MirAncesTar|miranda_May_2021|miRDB_v6|mirmap_May_2021|MiRNATIP|MirSNPInTarget|MirTar2|RNA22
CAPRIN1	Q14444		hsa-miR-4421	0.516042	11	Very High	bitargeting_May_2021|DIANA|MBStar|MirAncesTar|miranda_May_2021|miRDB_v6|MiRNATIP|MirTar2|mirzag|PACCMIT|RNA22
SYNCRIP	O60506		hsa-miR-548ak	0.515829	8	High	DIANA|MBStar|MirAncesTar|miranda_May_2021|mirmap_May_2021|MiRNATIP|MirTar2|mirzag
CAPZA1	P52907		hsa-miR-205-5p	0.515749	8	High	CoMeTa|Cupid|DIANA|MBStar|MirAncesTar|miRcode|MiRNATIP|mirzag
NAMPT	P43490		hsa-miR-548am-3p	0.515734	9	High	DIANA|MBStar|MirAncesTar|miranda_May_2021|mirmap_May_2021|MiRNATIP|MirTar2|mirzag|PACCMIT
STAT1	P42224		hsa-miR-532-5p	0.515369	11	High	BCmicrO|CoMeTa|DIANA|MBStar|MirAncesTar|miranda_May_2021|MiRNATIP|miRTar2GO|MirTar2|mirzag|RNA22
BHMT	Q93088		hsa-miR-4703-5p	0.515265	7	Very High	DIANA|MBStar|MirAncesTar|miranda_May_2021|miRDB_v6|MirTar2|mirzag
SYNCRIP	O60506		hsa-miR-548as-5p	0.515116	9	High	DIANA|MBStar|MirAncesTar|miranda_May_2021|mirmap_May_2021|MiRNATIP|MirTar2|mirzag|RNA22
TARDBP	Q13148		hsa-miR-548aw	0.515098	8	High	DIANA|MBStar|MirAncesTar|miRDB_v6|MiRNATIP|MirTar2|mirzag|PACCMIT
DDX3X	O00571		hsa-miR-149-5p	0.515062	12	High	BCmicrO|bitargeting_May_2021|CoMeTa|DIANA|MBStar|MirAncesTar|mirCoX|miRTar2GO|mirzag|MultiMiTar|PITA_May_2021|RNA22
FBN1	P35555		hsa-miR-653-5p	0.514904	10	High	BCmicrO|bitargeting_May_2021|CoMeTa|MBStar|MirAncesTar|miranda_May_2021|miRDB_v6|MiRNATIP|mirzag|MultiMiTar
COL15A1	P39059		hsa-miR-30a-3p	0.514897	9	High	DIANA|MBStar|MirAncesTar|miranda_May_2021|MiRNATIP|MirSNPInTarget|miRTar2GO|mirzag|RNA22
SYNCRIP	O60506		hsa-miR-548au-5p	0.514891	8	High	DIANA|MBStar|MirAncesTar|miranda_May_2021|mirmap_May_2021|MiRNATIP|MirTar2|mirzag
CAPRIN1	Q14444		hsa-miR-1272	0.514848	12	Very High	BCmicrO|CoMeTa|DIANA|MBStar|MirAncesTar|miranda_May_2021|mirCoX|miRDB_v6|MiRNATIP|mirzag|PACCMIT|RNA22
CAPRIN1	Q14444		hsa-miR-122-5p	0.514835	9	High	bitargeting_May_2021|DIANA|MirAncesTar|miRcode|mirCoX|MiRNATIP|miRTar2GO|MultiMiTar|RNA22
TARDBP	Q13148		hsa-miR-574-5p	0.514834	11	High	BCmicrO|bitargeting_May_2021|CoMeTa|MBStar|MirAncesTar|miranda_May_2021|MiRNATIP|miRTar2GO|mirzag|PITA_May_2021|RNA22
CHDH	Q8NE62		hsa-miR-1276	0.5148	12	High	BCmicrO|DIANA|MBStar|MirAncesTar|miranda_May_2021|mirCoX|miRDB_v6|mirmap_May_2021|MiRNATIP|MirSNPInTarget|MirTar2|mirzag
SYNCRIP	O60506		hsa-miR-548ac	0.514751	8	High	DIANA|MBStar|MirAncesTar|miranda_May_2021|mirmap_May_2021|MiRNATIP|MirTar2|mirzag
FN1	P02751		hsa-miR-4646-5p	0.514735	10	Very High	bitargeting_May_2021|DIANA|MirAncesTar|miRDB_v6|MiRNATIP|MirSNPInTarget|MirTar2|mirzag|PACCMIT|RNA22
ACAA2	P42765		hsa-miR-31-5p	0.514678	12	High	BCmicrO|bitargeting_May_2021|DIANA|MBStar|MirAncesTar|miRcode|miRDB_v6|mirmap_May_2021|MiRNATIP|miRTar2GO|mirzag|RNA22
LRP1	Q07954		hsa-miR-944	0.514667	9	High	CoMeTa|Cupid|MirAncesTar|miranda_May_2021|miRDB_v6|MiRNATIP|MirTar2|mirzag|PACCMIT
DDX3X	O00571		hsa-miR-505-5p	0.514659	12	Very High	bitargeting_May_2021|Cupid|DIANA|MirAncesTar|miranda_May_2021|mirmap_May_2021|MiRNATIP|MirTar2|mirzag|PACCMIT|PITA_May_2021|RNA22
NAMPT	P43490		hsa-miR-362-3p	0.514602	9	High	BCmicrO|bitargeting_May_2021|CoMeTa|DIANA|MBStar|MirAncesTar|mirbase|mirmap_May_2021|miRTar2GO
COL12A1	Q99715		hsa-miR-4667-3p	0.514549	9	Very High	bitargeting_May_2021|MBStar|MirAncesTar|miRDB_v6|MiRNATIP|MirTar2|mirzag|PACCMIT|RNA22
KCTD12	Q96CX2		hsa-miR-18b-5p	0.514403	9	High	BCmicrO|bitargeting_May_2021|CoMeTa|DIANA|MBStar|MirAncesTar|miranda_May_2021|MiRNATIP|miRTar2GO
GBP1	P32455		hsa-miR-605-5p	0.514366	8	High	BCmicrO|bitargeting_May_2021|CoMeTa|DIANA|MirAncesTar|miranda_May_2021|MirTar2|mirzag
ACADSB	P45954		hsa-miR-548p	0.514355	10	High	BCmicrO|CoMeTa|DIANA|MBStar|MirAncesTar|miranda_May_2021|mirmap_May_2021|MiRNATIP|MirTar2|mirzag
KCTD12	Q96CX2		hsa-miR-545-3p	0.514077	9	High	BCmicrO|CoMeTa|MBStar|MirAncesTar|miranda_May_2021|mirmap_May_2021|MiRNATIP|mirzag|MultiMiTar
CAPRIN1	Q14444		hsa-miR-5582-3p	0.514074	9	High	DIANA|MBStar|MirAncesTar|miranda_May_2021|miRDB_v6|MiRNATIP|MirTar2|mirzag|PACCMIT
SYNCRIP	O60506		hsa-miR-578	0.51405	10	Very High	CoMeTa|Cupid|DIANA|MBStar|MirAncesTar|miranda_May_2021|MiRNATIP|MirTar2|mirzag|RNA22
TARDBP	Q13148		hsa-miR-3168	0.514039	9	Very High	Cupid|DIANA|MBStar|MirAncesTar|miRDB_v6|MiRNATIP|MirTar2|mirzag|PACCMIT
CAPZA1	P52907		hsa-miR-302c-3p	0.514031	9	High	BCmicrO|DIANA|MirAncesTar|miranda_May_2021|MiRNATIP|miRTar2GO|mirzag|MultiMiTar|PACCMIT
CAPRIN1	Q14444		hsa-miR-3133	0.513958	10	High	bitargeting_May_2021|Cupid|MBStar|MirAncesTar|miranda_May_2021|mirmap_May_2021|MiRNATIP|MirSNPInTarget|mirzag|PACCMIT
PTPRC	P08575		hsa-miR-1283	0.513741	7	High	BCmicrO|MBStar|MirAncesTar|miranda_May_2021|miRDB_v6|MirTar2|mirzag
SH3BGRL	O75368		hsa-miR-664a-3p	0.513645	9	High	BCmicrO|CoMeTa|DIANA|MBStar|MirAncesTar|miranda_May_2021|miRDB_v6|MiRNATIP|mirzag
NT5E	P21589		hsa-miR-382-5p	0.513501	13	High	BCmicrO|bitargeting_May_2021|DIANA|MBStar|MirAncesTar|miranda_May_2021|miRDB_v6|MiRNATIP|MirTar2|mirzag|MultiMiTar|PITA_May_2021|RNA22
KCTD12	Q96CX2		hsa-miR-513a-3p	0.513415	9	High	BCmicrO|CoMeTa|DIANA|MBStar|MirAncesTar|miranda_May_2021|MiRNATIP|MirSNPInTarget|MultiMiTar
KCTD12	Q96CX2		hsa-miR-1206	0.513409	10	Very High	BCmicrO|bitargeting_May_2021|CoMeTa|MBStar|MirAncesTar|miranda_May_2021|MiRNATIP|MirSNPInTarget|mirzag|RNA22
NAMPT	P43490		hsa-miR-548ah-3p	0.513384	9	High	DIANA|MBStar|MirAncesTar|miranda_May_2021|mirmap_May_2021|MiRNATIP|MirTar2|mirzag|PACCMIT
NT5E	P21589		hsa-miR-1827	0.513372	12	High	BCmicrO|bitargeting_May_2021|CoMeTa|DIANA|MBStar|MirAncesTar|miranda_May_2021|mirmap_May_2021|MiRNATIP|MirSNPInTarget|mirzag|PACCMIT
LCP1	P13796		hsa-miR-548c-5p	0.513307	10	High	BCmicrO|CoMeTa|Cupid|DIANA|MBStar|MirAncesTar|miranda_May_2021|mirmap_May_2021|MiRNATIP|mirzag
KCTD12	Q96CX2		hsa-miR-548g-3p	0.513235	9	High	BCmicrO|CoMeTa|DIANA|MBStar|MirAncesTar|miranda_May_2021|MiRNATIP|mirzag|PACCMIT
COL12A1	Q99715		hsa-miR-4711-5p	0.513094	12	Very High	bitargeting_May_2021|DIANA|MBStar|MirAncesTar|miranda_May_2021|miRDB_v6|MiRNATIP|MirSNPInTarget|MirTar2|mirzag|PACCMIT|RNA22
ACTN1	P12814		hsa-miR-641	0.513037	9	High	BCmicrO|CoMeTa|Cupid|DIANA|MBStar|MirAncesTar|miranda_May_2021|mirmap_May_2021|MirTar2
CAPRIN1	Q14444		hsa-miR-4511	0.512974	12	Very High	DIANA|MBStar|MirAncesTar|miranda_May_2021|miRDB_v6|mirmap_May_2021|MiRNATIP|MirSNPInTarget|MirTar2|mirzag|PACCMIT|RNA22
FN1	P02751		hsa-miR-513a-5p	0.512776	10	High	BCmicrO|DIANA|MirAncesTar|miranda_May_2021|miRDB_v6|MiRNATIP|MirSNPInTarget|MirTar2|mirzag|RNA22
STAT1	P42224		hsa-miR-548b-5p	0.512712	12	High	BCmicrO|bitargeting_May_2021|CoMeTa|DIANA|MBStar|MirAncesTar|miranda_May_2021|mirmap_May_2021|MiRNATIP|MirSNPInTarget|mirzag|RNA22
CD44	P16070		hsa-miR-802	0.512552	10	High	BCmicrO|CoMeTa|MBStar|MirAncesTar|miranda_May_2021|miRDB_v6|mirmap_May_2021|MiRNATIP|mirzag|MultiMiTar
SLC25A5	P05141		hsa-miR-656-3p	0.51229	9	High	CoMeTa|Cupid|DIANA|MirAncesTar|mirbase|MiRNATIP|MirSNPInTarget|mirzag|PACCMIT
CAPZA1	P52907		hsa-miR-619-3p	0.512228	8	Very High	BCmicrO|CoMeTa|DIANA|MBStar|MirAncesTar|miRDB_v6|MirSNPInTarget|mirzag
DDX3X	O00571		hsa-miR-4731-3p	0.512174	8	Very High	DIANA|MBStar|MirAncesTar|miranda_May_2021|mirmap_May_2021|MirTar2|mirzag|PACCMIT
DDX3X	O00571		hsa-miR-657	0.512169	10	High	BCmicrO|bitargeting_May_2021|CoMeTa|DIANA|MBStar|MirAncesTar|miranda_May_2021|miRTar2GO|MultiMiTar|RNA22
SLC25A5	P05141		hsa-miR-513a-5p	0.512143	11	High	BCmicrO|bitargeting_May_2021|CoMeTa|DIANA|MBStar|MirAncesTar|miranda_May_2021|mirbase|MiRNATIP|MirSNPInTarget|miRTar2GO
CAPRIN1	Q14444		hsa-miR-520f-3p	0.512103	10	High	BCmicrO|bitargeting_May_2021|CoMeTa|DIANA|MBStar|MirAncesTar|miranda_May_2021|MiRNATIP|MultiMiTar|RNA22
KCTD12	Q96CX2		hsa-miR-4282	0.512047	7	High	DIANA|MBStar|MirAncesTar|miRDB_v6|MiRNATIP|MirTar2|mirzag
KCTD12	Q96CX2		hsa-miR-4328	0.511765	8	Very High	MBStar|MirAncesTar|miranda_May_2021|miRDB_v6|MiRNATIP|MirTar2|mirzag|RNA22
FBN1	P35555		hsa-miR-194-5p	0.511727	11	High	BCmicrO|bitargeting_May_2021|CoMeTa|MBStar|MirAncesTar|miranda_May_2021|miRcode|mirmap_May_2021|MiRNATIP|MirSNPInTarget|mirzag
EIF2S3	P41091		hsa-miR-494-3p	0.511528	10	High	BCmicrO|CoMeTa|DIANA|MBStar|MirAncesTar|miranda_May_2021|mirmap_May_2021|MiRNATIP|miRTar2GO|mirzag
CA2	P00918		hsa-miR-1303	0.511367	8	High	BCmicrO|CoMeTa|MBStar|MirAncesTar|miranda_May_2021|miRDB_v6|miRTar2GO|PACCMIT
DDX3X	O00571		hsa-miR-31-5p	0.511337	10	High	BCmicrO|MBStar|MirAncesTar|miRcode|mirmap_May_2021|MiRNATIP|miRTar2GO|MirTar2|MultiMiTar|RNA22
CD44	P16070		hsa-miR-711	0.511231	12	Very High	bitargeting_May_2021|DIANA|MBStar|MirAncesTar|miranda_May_2021|miRDB_v6|mirmap_May_2021|MiRNATIP|MirTar2|mirzag|PACCMIT|RNA22
KCTD12	Q96CX2		hsa-miR-942-5p	0.511218	11	High	BCmicrO|bitargeting_May_2021|CoMeTa|DIANA|MBStar|MirAncesTar|miranda_May_2021|miRTar2GO|mirzag|PITA_May_2021|RNA22
NAMPT	P43490		hsa-miR-4735-5p	0.51121	9	Very High	bitargeting_May_2021|DIANA|MBStar|MirAncesTar|miranda_May_2021|MiRNATIP|MirTar2|mirzag|PACCMIT
ACADSB	P45954		hsa-miR-3689b-3p	0.511208	12	Very High	bitargeting_May_2021|DIANA|MBStar|MirAncesTar|miranda_May_2021|miRDB_v6|MiRNATIP|MirSNPInTarget|MirTar2|mirzag|PITA_May_2021|RNA22
ACADSB	P45954		hsa-miR-3689c	0.511145	12	Very High	bitargeting_May_2021|DIANA|MBStar|MirAncesTar|miranda_May_2021|miRDB_v6|MiRNATIP|MirSNPInTarget|MirTar2|mirzag|PITA_May_2021|RNA22
SYNCRIP	O60506		hsa-miR-493-3p	0.511129	11	Very High	bitargeting_May_2021|DIANA|MBStar|MirAncesTar|miranda_May_2021|mirbase|MiRNATIP|mirzag|PITA_May_2021|RNA22|TargetScan_v7_2
DDX5	P17844		hsa-miR-34b-3p	0.511066	10	Very High	Cupid|DIANA|MBStar|MirAncesTar|miranda_May_2021|mirbase|MiRNATIP|MirTar2|mirzag|PACCMIT
NT5E	P21589		hsa-miR-548an	0.511028	10	High	DIANA|MBStar|MirAncesTar|miranda_May_2021|miRDB_v6|mirmap_May_2021|MiRNATIP|MirTar2|mirzag|PACCMIT
ATP1B1	P05026		hsa-miR-4640-5p	0.51088	10	Very High	DIANA|MBStar|MirAncesTar|miranda_May_2021|miRDB_v6|mirmap_May_2021|MirTar2|mirzag|PACCMIT|RNA22
ATP1B1	P05026		hsa-miR-559	0.510874	9	High	BCmicrO|CoMeTa|DIANA|MBStar|MirAncesTar|miranda_May_2021|mirmap_May_2021|MiRNATIP|mirzag
VWA1	Q6PCB0		hsa-miR-612	0.510809	10	High	BCmicrO|bitargeting_May_2021|DIANA|MirAncesTar|miranda_May_2021|miRTar2GO|MirTar2|PACCMIT|PITA_May_2021|RNA22
SUN2	Q9UH99		hsa-miR-1236-3p	0.510784	11	High	BCmicrO|bitargeting_May_2021|CoMeTa|MBStar|MirAncesTar|miranda_May_2021|MiRNATIP|miRTar2GO|mirzag|PITA_May_2021|RNA22
SYNCRIP	O60506		hsa-miR-410-3p	0.510648	7	High	CoMeTa|Cupid|DIANA|MBStar|MirAncesTar|mirmap_May_2021|MiRNATIP
CAPZA1	P52907		hsa-miR-1277-5p	0.510523	7	High	DIANA|MBStar|MirAncesTar|miRDB_v6|MirTar2|mirzag|PACCMIT
C1S	P09871		hsa-miR-187-3p	0.510465	11	Very High	BCmicrO|Cupid|DIANA|MirAncesTar|miranda_May_2021|mirbase|miRcode|miRDB_v6|MiRNATIP|MirSNPInTarget|mirzag
NAMPT	P43490		hsa-miR-1283	0.510275	9	High	BCmicrO|CoMeTa|MBStar|MirAncesTar|miranda_May_2021|mirmap_May_2021|MiRNATIP|MirTar2|mirzag
PRDX3	P30048		hsa-miR-3662	0.510249	9	High	bitargeting_May_2021|DIANA|MBStar|MirAncesTar|miranda_May_2021|miRDB_v6|MiRNATIP|MirTar2|mirzag
NAMPT	P43490		hsa-miR-200a-5p	0.51013	9	Very High	Cupid|DIANA|MBStar|MirAncesTar|miranda_May_2021|MiRNATIP|MirTar2|mirzag|PACCMIT
CAPRIN1	Q14444		hsa-miR-21-5p	0.510127	10	High	BCmicrO|Cupid|MBStar|MirAncesTar|miranda_May_2021|miRcode|mirCoX|MiRNATIP|mirzag|MultiMiTar
CAPRIN1	Q14444		hsa-miR-4429	0.51005	10	Very High	bitargeting_May_2021|DIANA|MBStar|MirAncesTar|miRDB_v6|MiRNATIP|MirTar2|mirzag|PACCMIT|RNA22
KCTD12	Q96CX2		hsa-miR-1827	0.510026	11	High	BCmicrO|bitargeting_May_2021|CoMeTa|DIANA|MBStar|MirAncesTar|miranda_May_2021|miRDB_v6|mirmap_May_2021|MiRNATIP|mirzag
ABAT	P80404		hsa-miR-369-3p	0.509954	9	High	BCmicrO|CoMeTa|DIANA|MBStar|MirAncesTar|miranda_May_2021|MiRNATIP|mirzag|TargetScan_v7_2
GLYAT	Q6IB77		hsa-miR-665	0.50987	11	High	BCmicrO|CoMeTa|DIANA|MBStar|MirAncesTar|miranda_May_2021|miRDB_v6|mirmap_May_2021|MirTar2|mirzag|PITA_May_2021
DDX3X	O00571		hsa-miR-320d	0.509469	10	High	BCmicrO|bitargeting_May_2021|CoMeTa|Cupid|DIANA|MBStar|MirAncesTar|MiRNATIP|mirzag|RNA22
STAT1	P42224		hsa-miR-409-3p	0.509459	10	High	BCmicrO|DIANA|MBStar|MirAncesTar|miranda_May_2021|MiRNATIP|MirSNPInTarget|miRTar2GO|MirTar2|mirzag
CD44	P16070		hsa-miR-4756-5p	0.509334	11	Very High	DIANA|MBStar|MirAncesTar|miranda_May_2021|mirmap_May_2021|MiRNATIP|MirSNPInTarget|mirzag|PACCMIT|PITA_May_2021|RNA22
SLC25A5	P05141		hsa-miR-548f-3p	0.509305	9	High	BCmicrO|CoMeTa|Cupid|DIANA|MirAncesTar|miranda_May_2021|MirSNPInTarget|mirzag|PACCMIT
CAPZA1	P52907		hsa-miR-142-5p	0.509266	10	High	bitargeting_May_2021|CoMeTa|Cupid|DIANA|MBStar|MirAncesTar|miranda_May_2021|mirbase|MiRNATIP|mirzag
CAPRIN1	Q14444		hsa-miR-150-3p	0.509148	12	Very High	bitargeting_May_2021|Cupid|DIANA|MBStar|MirAncesTar|miranda_May_2021|miRDB_v6|MiRNATIP|mirzag|PACCMIT|PITA_May_2021|RNA22
KCTD12	Q96CX2		hsa-miR-892a	0.508973	10	High	BCmicrO|CoMeTa|DIANA|MBStar|MirAncesTar|miranda_May_2021|MirSNPInTarget|MirTar2|mirzag|RNA22
CAPRIN1	Q14444		hsa-miR-586	0.508954	9	High	CoMeTa|DIANA|MBStar|MirAncesTar|miRDB_v6|MiRNATIP|MirSNPInTarget|mirzag|MultiMiTar
TARDBP	Q13148		hsa-miR-23c	0.508941	10	High	bitargeting_May_2021|DIANA|MBStar|MirAncesTar|miranda_May_2021|miRDB_v6|MiRNATIP|mirzag|PITA_May_2021|TargetScan_v7_2
KCTD12	Q96CX2		hsa-miR-877-5p	0.508927	11	High	bitargeting_May_2021|CoMeTa|MBStar|MirAncesTar|miranda_May_2021|mirmap_May_2021|MiRNATIP|miRTar2GO|MultiMiTar|PITA_May_2021|RNA22
FBN1	P35555		hsa-miR-329-3p	0.50892	8	High	BCmicrO|CoMeTa|DIANA|miRDB_v6|mirmap_May_2021|MiRNATIP|mirzag|TargetScan_v7_2
CA2	P00918		hsa-miR-4729	0.508895	10	High	DIANA|MBStar|MirAncesTar|miranda_May_2021|miRDB_v6|MiRNATIP|MirSNPInTarget|MirTar2|mirzag|RNA22
CAPRIN1	Q14444		hsa-miR-205-3p	0.508775	10	High	bitargeting_May_2021|Cupid|DIANA|MBStar|MirAncesTar|miranda_May_2021|miRDB_v6|MiRNATIP|MirTar2|mirzag
CAPRIN1	Q14444		hsa-miR-640	0.508751	8	Very High	BCmicrO|CoMeTa|Cupid|MirAncesTar|miranda_May_2021|MiRNATIP|MirTar2|mirzag
GATM	P50440		hsa-miR-1206	0.508731	12	Very High	BCmicrO|bitargeting_May_2021|CoMeTa|DIANA|MirAncesTar|miranda_May_2021|miRDB_v6|MiRNATIP|MirTar2|mirzag|PACCMIT|RNA22
FBN1	P35555		hsa-miR-196b-5p	0.508662	11	High	bitargeting_May_2021|CoMeTa|DIANA|MBStar|MirAncesTar|mirCoX|MiRNATIP|miRTar2GO|MultiMiTar|PACCMIT|PITA_May_2021
POSTN	Q15063		hsa-miR-33a-5p	0.508611	10	High	BCmicrO|bitargeting_May_2021|CoMeTa|DIANA|MBStar|MirAncesTar|miranda_May_2021|mirbase|mirzag|MultiMiTar
FN1	P02751		hsa-miR-4516	0.50861	12	Very High	bitargeting_May_2021|DIANA|MBStar|MirAncesTar|miRDB_v6|mirmap_May_2021|MiRNATIP|MirSNPInTarget|MirTar2|mirzag|PACCMIT|RNA22
F9	P00740		hsa-miR-4795-3p	0.508609	7	High	DIANA|MBStar|MirAncesTar|miranda_May_2021|miRDB_v6|MirTar2|mirzag
FN1	P02751		hsa-miR-139-5p	0.508178	12	High	BCmicrO|CoMeTa|MBStar|MirAncesTar|miranda_May_2021|miRcode|mirCoX|MiRNATIP|MirSNPInTarget|mirzag|PACCMIT|RNA22
FBN1	P35555		hsa-miR-890	0.508045	9	Very High	BCmicrO|CoMeTa|Cupid|MBStar|MirAncesTar|miranda_May_2021|MiRNATIP|MirSNPInTarget|mirzag
DDX3X	O00571		hsa-miR-548v	0.507977	9	Very High	bitargeting_May_2021|Cupid|DIANA|MirAncesTar|miranda_May_2021|MiRNATIP|MirSNPInTarget|MirTar2|mirzag
PRDX3	P30048		hsa-miR-567	0.507928	8	Very High	BCmicrO|CoMeTa|DIANA|MBStar|MirAncesTar|miranda_May_2021|miRDB_v6|MirTar2
CD44	P16070		hsa-miR-548y	0.507889	11	High	bitargeting_May_2021|DIANA|MBStar|MirAncesTar|miranda_May_2021|miRDB_v6|mirmap_May_2021|MiRNATIP|MirTar2|mirzag|PACCMIT
ATP1B1	P05026		hsa-miR-548i	0.507825	10	High	BCmicrO|CoMeTa|Cupid|DIANA|MBStar|MirAncesTar|miranda_May_2021|mirmap_May_2021|MiRNATIP|mirzag
SYNCRIP	O60506		hsa-miR-3166	0.507682	9	Very High	Cupid|DIANA|MBStar|MirAncesTar|miranda_May_2021|miRDB_v6|mirmap_May_2021|MiRNATIP|mirzag
LCP1	P13796		hsa-miR-302f	0.507582	8	Very High	BCmicrO|CoMeTa|DIANA|MBStar|MirAncesTar|MirTar2|mirzag|PACCMIT
STAT1	P42224		hsa-miR-548j-5p	0.507503	11	High	BCmicrO|CoMeTa|DIANA|MBStar|MirAncesTar|miranda_May_2021|mirmap_May_2021|MiRNATIP|MirSNPInTarget|MirTar2|mirzag
SYNCRIP	O60506		hsa-miR-2053	0.507444	9	Very High	Cupid|DIANA|MBStar|MirAncesTar|miranda_May_2021|mirCoX|MiRNATIP|MirTar2|mirzag
SYNCRIP	O60506		hsa-miR-4500	0.507369	7	High	DIANA|MBStar|MirAncesTar|miRcode|mirmap_May_2021|MiRNATIP|mirzag
ALDH6A1	Q02252		hsa-miR-320c	0.507081	12	High	BCmicrO|bitargeting_May_2021|CoMeTa|DIANA|MBStar|MirAncesTar|miranda_May_2021|MiRNATIP|MirTar2|mirzag|PITA_May_2021|RNA22
STMN1	P16949		hsa-miR-183-5p	0.507051	13	High	bitargeting_May_2021|CoMeTa|DIANA|MBStar|MirAncesTar|miranda_May_2021|mirbase|miRcode|MiRNATIP|miRTar2GO|mirzag|MultiMiTar|RNA22
SYNCRIP	O60506		hsa-miR-3617-5p	0.506727	12	High	bitargeting_May_2021|Cupid|DIANA|MBStar|MirAncesTar|miranda_May_2021|mirmap_May_2021|MiRNATIP|MirSNPInTarget|MirTar2|mirzag|PITA_May_2021
DDX3X	O00571		hsa-miR-133a-3p	0.506632	9	High	BCmicrO|bitargeting_May_2021|CoMeTa|DIANA|MBStar|MirAncesTar|miranda_May_2021|miRTar2GO|mirzag
TARDBP	Q13148		hsa-miR-379-3p	0.506557	9	High	DIANA|MBStar|MirAncesTar|miranda_May_2021|miRDB_v6|MiRNATIP|MirSNPInTarget|MirTar2|mirzag
ATP1A1	P05023		hsa-miR-583	0.506486	11	High	BCmicrO|CoMeTa|DIANA|MirAncesTar|mirbase|mirmap_May_2021|MiRNATIP|MirSNPInTarget|mirzag|PACCMIT|RNA22
SH3BGRL	O75368		hsa-miR-127-5p	0.506346	10	High	BCmicrO|CoMeTa|DIANA|MBStar|MirAncesTar|miranda_May_2021|mirzag|MultiMiTar|PITA_May_2021|RNA22
ACTN1	P12814		hsa-miR-1321	0.506295	12	High	BCmicrO|bitargeting_May_2021|CoMeTa|DIANA|MBStar|MirAncesTar|miRDB_v6|mirmap_May_2021|MiRNATIP|mirzag|PACCMIT|RNA22
ATP1B1	P05026		hsa-miR-545-5p	0.506287	10	High	Cupid|DIANA|MBStar|MirAncesTar|miranda_May_2021|miRDB_v6|mirmap_May_2021|MiRNATIP|MirTar2|PACCMIT
STAT1	P42224		hsa-miR-421	0.506147	11	High	BCmicrO|CoMeTa|DIANA|MBStar|MirAncesTar|miranda_May_2021|mirmap_May_2021|MiRNATIP|miRTar2GO|mirzag|RNA22
STMN1	P16949		hsa-miR-4435	0.506106	10	Very High	bitargeting_May_2021|DIANA|MirAncesTar|miranda_May_2021|miRDB_v6|MiRNATIP|MirTar2|mirzag|PACCMIT|RNA22
CAPRIN1	Q14444		hsa-miR-1305	0.506101	6	High	CoMeTa|Cupid|DIANA|MBStar|MirAncesTar|mirzag
DDX3X	O00571		hsa-miR-559	0.506085	10	High	BCmicrO|CoMeTa|Cupid|DIANA|MBStar|MirAncesTar|miranda_May_2021|mirmap_May_2021|MiRNATIP|mirzag
RPL13	P26373		hsa-miR-4685-5p	0.506064	13	Very High	bitargeting_May_2021|DIANA|MBStar|MirAncesTar|miranda_May_2021|miRDB_v6|mirmap_May_2021|MiRNATIP|MirTar2|mirzag|PITA_May_2021|RNA22|rnahybrid_May_2021
FN1	P02751		hsa-miR-4531	0.505976	10	Very High	DIANA|MBStar|MirAncesTar|miRDB_v6|MiRNATIP|MirSNPInTarget|MirTar2|mirzag|PACCMIT|RNA22
CAPRIN1	Q14444		hsa-miR-649	0.505936	7	Very High	BCmicrO|CoMeTa|MBStar|MirAncesTar|MiRNATIP|MirTar2|mirzag
SH3BGRL	O75368		hsa-miR-1278	0.505902	10	Very High	BCmicrO|CoMeTa|DIANA|MBStar|MirAncesTar|miranda_May_2021|mirCoX|MirSNPInTarget|MirTar2|PITA_May_2021
VWA1	Q6PCB0		hsa-miR-2110	0.505768	13	Very High	bitargeting_May_2021|DIANA|MBStar|MirAncesTar|miranda_May_2021|mirCoX|miRDB_v6|mirmap_May_2021|miRTar2GO|mirzag|PACCMIT|PITA_May_2021|RNA22
COL12A1	Q99715		hsa-miR-30a-3p	0.505518	9	High	Cupid|MBStar|MirAncesTar|miranda_May_2021|miRDB_v6|MiRNATIP|miRTar2GO|PACCMIT|RNA22
SYNCRIP	O60506		hsa-miR-548ab	0.505446	8	High	DIANA|MBStar|MirAncesTar|miranda_May_2021|mirmap_May_2021|MiRNATIP|MirTar2|mirzag
CKB	P12277		hsa-miR-618	0.505413	10	Very High	BCmicrO|CoMeTa|DIANA|MirAncesTar|miranda_May_2021|mirbase|MiRNATIP|MirTar2|mirzag|PACCMIT
TARDBP	Q13148		hsa-miR-411-3p	0.505396	9	High	DIANA|MBStar|MirAncesTar|miranda_May_2021|miRDB_v6|MiRNATIP|MirSNPInTarget|MirTar2|mirzag
CAPRIN1	Q14444		hsa-miR-199b-3p	0.505382	8	High	BCmicrO|CoMeTa|MBStar|MirAncesTar|MiRNATIP|MirTar2|mirzag|MultiMiTar
CD44	P16070		hsa-miR-548ab	0.505215	10	High	DIANA|MBStar|MirAncesTar|miranda_May_2021|miRDB_v6|mirmap_May_2021|MiRNATIP|MirTar2|mirzag|PACCMIT
DDX3X	O00571		hsa-miR-146a-3p	0.505207	9	Very High	DIANA|MBStar|MirAncesTar|mirmap_May_2021|MiRNATIP|miRTar2GO|MirTar2|mirzag|PACCMIT
EIF3F	O00303		hsa-miR-134-5p	0.505154	9	High	BCmicrO|bitargeting_May_2021|DIANA|miRDB_v6|MiRNATIP|mirzag|PITA_May_2021|RNA22|TargetScan_v7_2
CAPRIN1	Q14444		hsa-miR-3200-5p	0.505033	9	Very High	Cupid|DIANA|MBStar|MirAncesTar|miRDB_v6|MiRNATIP|mirzag|PACCMIT|PITA_May_2021
CD44	P16070		hsa-miR-548as-5p	0.504945	10	High	DIANA|MBStar|MirAncesTar|miranda_May_2021|miRDB_v6|mirmap_May_2021|MiRNATIP|MirTar2|mirzag|PACCMIT
CKB	P12277		hsa-miR-940	0.504912	9	High	BCmicrO|CoMeTa|MirAncesTar|mirmap_May_2021|MiRNATIP|MirSNPInTarget|miRTar2GO|MultiMiTar|PITA_May_2021
GATM	P50440		hsa-miR-202-3p	0.504906	12	High	BCmicrO|bitargeting_May_2021|Cupid|DIANA|MBStar|MirAncesTar|miRDB_v6|MiRNATIP|mirzag|MultiMiTar|PITA_May_2021|RNA22
CAPRIN1	Q14444		hsa-miR-568	0.504898	8	High	BCmicrO|CoMeTa|Cupid|MBStar|MirAncesTar|miranda_May_2021|MirTar2|mirzag
SERPING1	P05155		hsa-miR-320b	0.504706	9	High	BCmicrO|CoMeTa|MirAncesTar|miranda_May_2021|MiRNATIP|mirzag|PITA_May_2021|RNA22|TargetScan_v7_2
CAPRIN1	Q14444		hsa-miR-30e-3p	0.50467	8	High	Cupid|DIANA|MBStar|MirAncesTar|miranda_May_2021|MiRNATIP|MirTar2|mirzag
FBN1	P35555		hsa-miR-485-5p	0.504608	11	High	BCmicrO|bitargeting_May_2021|CoMeTa|DIANA|MirAncesTar|miranda_May_2021|mirmap_May_2021|MiRNATIP|MultiMiTar|PACCMIT|PITA_May_2021
CD44	P16070		hsa-miR-1915-3p	0.504595	12	Very High	BCmicrO|bitargeting_May_2021|DIANA|MBStar|MirAncesTar|miRDB_v6|mirmap_May_2021|MiRNATIP|miRTar2GO|MirTar2|mirzag|RNA22
FBN1	P35555		hsa-miR-767-5p	0.504544	10	High	BCmicrO|CoMeTa|MBStar|MirAncesTar|miranda_May_2021|miRDB_v6|mirmap_May_2021|MiRNATIP|mirzag|PACCMIT
FBN1	P35555		hsa-miR-561-3p	0.504308	10	High	BCmicrO|CoMeTa|Cupid|DIANA|MBStar|MirAncesTar|miranda_May_2021|mirbase|MiRNATIP|mirzag
TINAGL1	Q9GZM7		hsa-miR-1285-3p	0.50423	10	High	BCmicrO|bitargeting_May_2021|DIANA|MirAncesTar|miranda_May_2021|miRDB_v6|MirTar2|mirzag|PITA_May_2021|RNA22
F9	P00740		hsa-miR-190a-3p	0.503779	4	Very High	MirAncesTar|miranda_May_2021|miRDB_v6|mirzag
CAPRIN1	Q14444		hsa-miR-1197	0.50373	9	High	BCmicrO|CoMeTa|DIANA|MBStar|MirAncesTar|mirmap_May_2021|MiRNATIP|mirzag|TargetScan_v7_2
SLC25A5	P05141		hsa-miR-655-3p	0.503691	9	High	BCmicrO|CoMeTa|Cupid|DIANA|MBStar|MirAncesTar|miranda_May_2021|mirbase|MirSNPInTarget
[truncated: 10,101 more rows]

## Sheet: Table S5b
Supplementary Table S5B. microRNAs found with 'high' confidence (top 5% score class) in miRDIP to regulate the 45 genes found in cABMR peripheral blood mononuclear cells.
Results (5344)
Gene Symbol	Uniprot	Pseudogene	MicroRNA	Integrated Score	Number of Sources	Score Class	Sources
BNC2	Q6ZN30		hsa-miR-182-5p	0.927772	16	Very High	BCmicrO|CoMeTa|Cupid|DIANA|MBStar|MirAncesTar|miranda_May_2021|miRcode|miRDB_v6|MiRNATIP|miRTar2GO|MirTar2|mirzag|MultiMiTar|PACCMIT|TargetScan_v7_2
BNC2	Q6ZN30		hsa-miR-200b-3p	0.881512	17	Very High	BCmicrO|bitargeting_May_2021|CoMeTa|Cupid|DIANA|MBStar|MirAncesTar|miRDB_v6|MiRNATIP|MirSNPInTarget|miRTar2GO|MirTar2|mirzag|MultiMiTar|PACCMIT|RNA22|TargetScan_v7_2
BNC2	Q6ZN30		hsa-miR-429	0.880831	17	Very High	CoMeTa|Cupid|DIANA|MBStar|MirAncesTar|miranda_May_2021|miRcode|miRDB_v6|MiRNATIP|MirSNPInTarget|miRTar2GO|MirTar2|mirzag|MultiMiTar|PACCMIT|RNA22|TargetScan_v7_2
BNC2	Q6ZN30		hsa-miR-200c-3p	0.877857	17	Very High	BCmicrO|bitargeting_May_2021|CoMeTa|Cupid|DIANA|MBStar|MirAncesTar|miRDB_v6|MiRNATIP|MirSNPInTarget|miRTar2GO|MirTar2|mirzag|MultiMiTar|PACCMIT|RNA22|TargetScan_v7_2
BNC2	Q6ZN30		hsa-miR-155-5p	0.867245	18	Very High	BCmicrO|bitargeting_May_2021|CoMeTa|Cupid|DIANA|MBStar|MirAncesTar|miranda_May_2021|mirbase|miRcode|miRDB_v6|MiRNATIP|miRTar2GO|MirTar2|mirzag|MultiMiTar|PACCMIT|TargetScan_v7_2
BNC2	Q6ZN30		hsa-miR-20b-5p	0.863925	18	Very High	BCmicrO|CoMeTa|Cupid|MBStar|MirAncesTar|miranda_May_2021|miRcode|mirCoX|miRDB_v6|MiRNATIP|MirSNPInTarget|miRTar2GO|MirTar2|mirzag|MultiMiTar|PACCMIT|RNA22|TargetScan_v7_2
BNC2	Q6ZN30		hsa-miR-96-5p	0.8582	16	Very High	BCmicrO|bitargeting_May_2021|CoMeTa|Cupid|DIANA|MBStar|MirAncesTar|miranda_May_2021|miRcode|miRDB_v6|MiRNATIP|miRTar2GO|mirzag|MultiMiTar|RNA22|TargetScan_v7_2
BNC2	Q6ZN30		hsa-miR-17-5p	0.856949	16	High	BCmicrO|CoMeTa|Cupid|MBStar|MirAncesTar|miranda_May_2021|miRcode|miRDB_v6|MiRNATIP|MirSNPInTarget|miRTar2GO|MirTar2|mirzag|MultiMiTar|PACCMIT|TargetScan_v7_2
BNC2	Q6ZN30		hsa-miR-519d-3p	0.84887	17	Very High	BCmicrO|CoMeTa|Cupid|DIANA|MBStar|MirAncesTar|miranda_May_2021|miRcode|miRDB_v6|mirmap_May_2021|MiRNATIP|MirSNPInTarget|miRTar2GO|mirzag|PACCMIT|RNA22|TargetScan_v7_2
BNC2	Q6ZN30		hsa-miR-93-5p	0.845166	17	Very High	bitargeting_May_2021|CoMeTa|Cupid|MBStar|MirAncesTar|miranda_May_2021|miRcode|miRDB_v6|MiRNATIP|MirSNPInTarget|miRTar2GO|MirTar2|mirzag|MultiMiTar|PACCMIT|RNA22|TargetScan_v7_2
BNC2	Q6ZN30		hsa-miR-106a-5p	0.84042	17	High	BCmicrO|CoMeTa|Cupid|DIANA|MBStar|MirAncesTar|miranda_May_2021|miRDB_v6|MiRNATIP|MirSNPInTarget|miRTar2GO|MirTar2|mirzag|MultiMiTar|PACCMIT|RNA22|TargetScan_v7_2
COL13A1	Q5TAT6		hsa-miR-96-5p	0.83438	14	Very High	BCmicrO|bitargeting_May_2021|CoMeTa|Cupid|MirAncesTar|miranda_May_2021|mirbase|miRcode|miRTar2GO|mirzag|MultiMiTar|PACCMIT|RNA22|TargetScan_v7_2
BNC2	Q6ZN30		hsa-miR-212-3p	0.831981	20	Very High	BCmicrO|bitargeting_May_2021|CoMeTa|Cupid|DIANA|MBStar|MirAncesTar|mirbase|miRcode|mirCoX|miRDB_v6|mirmap_May_2021|MiRNATIP|MirSNPInTarget|MirTar2|mirzag|MultiMiTar|PACCMIT|RNA22|TargetScan_v7_2
DAGLA	Q9Y4D2		hsa-miR-98-5p	0.822389	16	High	BCmicrO|bitargeting_May_2021|CoMeTa|Cupid|DIANA|MirAncesTar|miranda_May_2021|miRcode|miRDB_v6|mirmap_May_2021|MiRNATIP|miRTar2GO|MultiMiTar|PACCMIT|RNA22|TargetScan_v7_2
ZNF365	Q70YC4		hsa-miR-9-5p	0.817985	16	High	BCmicrO|CoMeTa|Cupid|DIANA|MBStar|MirAncesTar|miranda_May_2021|miRcode|miRDB_v6|MiRNATIP|MirTar2|mirzag|MultiMiTar|PACCMIT|RNA22|TargetScan_v7_2
BNC2	Q6ZN30		hsa-miR-106b-5p	0.815681	16	High	BCmicrO|CoMeTa|Cupid|DIANA|MBStar|MirAncesTar|miranda_May_2021|miRDB_v6|MiRNATIP|MirSNPInTarget|miRTar2GO|mirzag|MultiMiTar|PACCMIT|PITA_May_2021|TargetScan_v7_2
COL13A1	Q5TAT6		hsa-miR-30b-5p	0.814124	12	High	BCmicrO|CoMeTa|Cupid|DIANA|MBStar|MirAncesTar|miranda_May_2021|mirbase|MirTar2|mirzag|PACCMIT|TargetScan_v7_2
BNC2	Q6ZN30		hsa-miR-142-3p	0.813087	16	Very High	BCmicrO|bitargeting_May_2021|CoMeTa|Cupid|DIANA|MBStar|MirAncesTar|miranda_May_2021|mirbase|miRcode|miRDB_v6|MiRNATIP|miRTar2GO|mirzag|MultiMiTar|RNA22
COL13A1	Q5TAT6		hsa-miR-30d-5p	0.81295	12	High	BCmicrO|CoMeTa|Cupid|DIANA|MBStar|MirAncesTar|miranda_May_2021|mirbase|MirTar2|mirzag|PACCMIT|TargetScan_v7_2
DAGLA	Q9Y4D2		hsa-miR-608	0.809328	17	Very High	BCmicrO|bitargeting_May_2021|CoMeTa|DIANA|MBStar|MirAncesTar|miranda_May_2021|miRDB_v6|mirmap_May_2021|MiRNATIP|MirSNPInTarget|miRTar2GO|MirTar2|mirzag|PACCMIT|PITA_May_2021|RNA22
BNC2	Q6ZN30		hsa-miR-449a	0.808528	14	Very High	BCmicrO|CoMeTa|DIANA|MBStar|MirAncesTar|miranda_May_2021|miRDB_v6|MiRNATIP|miRTar2GO|mirzag|MultiMiTar|PITA_May_2021|RNA22|TargetScan_v7_2
BNC2	Q6ZN30		hsa-miR-19b-3p	0.80359	15	High	BCmicrO|bitargeting_May_2021|CoMeTa|Cupid|DIANA|MBStar|MirAncesTar|miranda_May_2021|miRDB_v6|MiRNATIP|miRTar2GO|MultiMiTar|PACCMIT|RNA22|TargetScan_v7_2
BNC2	Q6ZN30		hsa-miR-34a-5p	0.800512	15	Very High	BCmicrO|bitargeting_May_2021|CoMeTa|DIANA|MBStar|MirAncesTar|miranda_May_2021|miRDB_v6|MiRNATIP|MirSNPInTarget|miRTar2GO|mirzag|MultiMiTar|RNA22|TargetScan_v7_2
BNC2	Q6ZN30		hsa-miR-191-5p	0.800212	15	Very High	BCmicrO|CoMeTa|DIANA|MBStar|MirAncesTar|miRcode|miRDB_v6|mirmap_May_2021|MiRNATIP|MirSNPInTarget|miRTar2GO|mirzag|MultiMiTar|PACCMIT|TargetScan_v7_2
BNC2	Q6ZN30		hsa-miR-19a-3p	0.797939	14	High	BCmicrO|bitargeting_May_2021|CoMeTa|Cupid|DIANA|MBStar|MirAncesTar|miranda_May_2021|miRDB_v6|MiRNATIP|miRTar2GO|MultiMiTar|PACCMIT|TargetScan_v7_2
COL13A1	Q5TAT6		hsa-miR-30c-5p	0.796651	11	High	BCmicrO|CoMeTa|Cupid|DIANA|MBStar|MirAncesTar|miranda_May_2021|MirTar2|mirzag|PACCMIT|TargetScan_v7_2
DAGLA	Q9Y4D2		hsa-let-7f-5p	0.795249	17	High	BCmicrO|bitargeting_May_2021|CoMeTa|Cupid|DIANA|MBStar|MirAncesTar|miranda_May_2021|miRDB_v6|mirmap_May_2021|MiRNATIP|miRTar2GO|MultiMiTar|PACCMIT|PITA_May_2021|RNA22|TargetScan_v7_2
BNC2	Q6ZN30		hsa-miR-132-3p	0.794416	17	Very High	bitargeting_May_2021|CoMeTa|Cupid|DIANA|MBStar|MirAncesTar|miranda_May_2021|mirbase|miRcode|miRDB_v6|mirmap_May_2021|MiRNATIP|MirSNPInTarget|MirTar2|MultiMiTar|PACCMIT|TargetScan_v7_2
COL13A1	Q5TAT6		hsa-miR-30a-5p	0.792102	11	High	CoMeTa|Cupid|DIANA|MBStar|MirAncesTar|miranda_May_2021|mirbase|MirTar2|mirzag|PACCMIT|TargetScan_v7_2
BNC2	Q6ZN30		hsa-miR-520c-3p	0.790808	16	Very High	BCmicrO|bitargeting_May_2021|CoMeTa|Cupid|DIANA|MBStar|MirAncesTar|miranda_May_2021|MiRNATIP|MirSNPInTarget|miRTar2GO|MultiMiTar|PACCMIT|PITA_May_2021|RNA22|TargetScan_v7_2
GBP1	P32455		hsa-miR-532-5p	0.788719	13	Very High	BCmicrO|bitargeting_May_2021|CoMeTa|DIANA|MBStar|MirAncesTar|miranda_May_2021|miRDB_v6|MiRNATIP|MirSNPInTarget|MirTar2|mirzag|TargetScan_v7_2
DAGLA	Q9Y4D2		hsa-let-7g-5p	0.786663	15	High	BCmicrO|bitargeting_May_2021|CoMeTa|Cupid|DIANA|MirAncesTar|miranda_May_2021|miRDB_v6|mirmap_May_2021|MiRNATIP|miRTar2GO|MultiMiTar|PACCMIT|RNA22|TargetScan_v7_2
COL13A1	Q5TAT6		hsa-miR-30e-5p	0.783658	11	High	CoMeTa|Cupid|DIANA|MBStar|MirAncesTar|miranda_May_2021|mirbase|MirTar2|mirzag|PACCMIT|TargetScan_v7_2
BNC2	Q6ZN30		hsa-miR-30d-5p	0.78155	15	High	BCmicrO|CoMeTa|Cupid|DIANA|MBStar|MirAncesTar|miranda_May_2021|miRDB_v6|mirmap_May_2021|MiRNATIP|MirSNPInTarget|mirzag|MultiMiTar|PACCMIT|TargetScan_v7_2
BNC2	Q6ZN30		hsa-miR-141-3p	0.77988	14	High	BCmicrO|CoMeTa|Cupid|DIANA|MBStar|MirAncesTar|miranda_May_2021|miRcode|mirCoX|miRDB_v6|MiRNATIP|miRTar2GO|MultiMiTar|TargetScan_v7_2
BNC2	Q6ZN30		hsa-miR-34c-5p	0.779574	16	Very High	BCmicrO|bitargeting_May_2021|CoMeTa|DIANA|MBStar|MirAncesTar|miranda_May_2021|miRDB_v6|MiRNATIP|MirSNPInTarget|miRTar2GO|mirzag|MultiMiTar|PITA_May_2021|RNA22|TargetScan_v7_2
BNC2	Q6ZN30		hsa-miR-144-3p	0.777971	15	High	BCmicrO|CoMeTa|MBStar|MirAncesTar|miranda_May_2021|miRcode|mirCoX|miRDB_v6|mirmap_May_2021|MirSNPInTarget|MirTar2|mirzag|MultiMiTar|PACCMIT|TargetScan_v7_2
BNC2	Q6ZN30		hsa-miR-20a-5p	0.777877	15	High	CoMeTa|Cupid|DIANA|MBStar|MirAncesTar|miranda_May_2021|miRDB_v6|MiRNATIP|MirSNPInTarget|miRTar2GO|mirzag|MultiMiTar|PACCMIT|RNA22|TargetScan_v7_2
BNC2	Q6ZN30		hsa-miR-549a-3p	0.775904	18	Very High	BCmicrO|bitargeting_May_2021|CoMeTa|Cupid|DIANA|MBStar|MirAncesTar|miranda_May_2021|mirbase|miRDB_v6|mirmap_May_2021|MiRNATIP|MirSNPInTarget|MirTar2|mirzag|PACCMIT|PITA_May_2021|RNA22
BNC2	Q6ZN30		hsa-miR-449b-5p	0.771953	14	Very High	BCmicrO|CoMeTa|DIANA|MBStar|MirAncesTar|miranda_May_2021|miRDB_v6|MiRNATIP|miRTar2GO|mirzag|MultiMiTar|PITA_May_2021|RNA22|TargetScan_v7_2
DAGLA	Q9Y4D2		hsa-let-7d-5p	0.770427	15	High	BCmicrO|bitargeting_May_2021|CoMeTa|DIANA|MirAncesTar|miranda_May_2021|mirmap_May_2021|MiRNATIP|MirSNPInTarget|miRTar2GO|MultiMiTar|PACCMIT|PITA_May_2021|RNA22|TargetScan_v7_2
BNC2	Q6ZN30		hsa-miR-21-5p	0.766391	14	Very High	BCmicrO|CoMeTa|Cupid|DIANA|MBStar|MirAncesTar|miranda_May_2021|miRcode|mirCoX|miRDB_v6|MiRNATIP|mirzag|MultiMiTar|TargetScan_v7_2
DAGLA	Q9Y4D2		hsa-let-7c-5p	0.764795	16	High	BCmicrO|bitargeting_May_2021|CoMeTa|DIANA|MirAncesTar|miranda_May_2021|miRDB_v6|mirmap_May_2021|MiRNATIP|MirSNPInTarget|miRTar2GO|MultiMiTar|PACCMIT|PITA_May_2021|RNA22|TargetScan_v7_2
DAGLA	Q9Y4D2		hsa-let-7b-5p	0.764337	16	High	BCmicrO|bitargeting_May_2021|CoMeTa|DIANA|MirAncesTar|miranda_May_2021|miRDB_v6|mirmap_May_2021|MiRNATIP|MirSNPInTarget|miRTar2GO|MultiMiTar|PACCMIT|PITA_May_2021|RNA22|TargetScan_v7_2
DAGLA	Q9Y4D2		hsa-let-7e-5p	0.761096	15	High	BCmicrO|bitargeting_May_2021|CoMeTa|DIANA|MirAncesTar|miranda_May_2021|miRDB_v6|mirmap_May_2021|MiRNATIP|miRTar2GO|MultiMiTar|PACCMIT|PITA_May_2021|RNA22|TargetScan_v7_2
BNC2	Q6ZN30		hsa-miR-302d-3p	0.759865	15	High	BCmicrO|CoMeTa|Cupid|DIANA|MBStar|MirAncesTar|miranda_May_2021|MiRNATIP|MirSNPInTarget|miRTar2GO|MultiMiTar|PACCMIT|PITA_May_2021|RNA22|TargetScan_v7_2
STAT1	P42224		hsa-miR-1252-5p	0.759402	15	Very High	BCmicrO|bitargeting_May_2021|CoMeTa|DIANA|MBStar|MirAncesTar|miranda_May_2021|miRDB_v6|mirmap_May_2021|MiRNATIP|MirSNPInTarget|MirTar2|mirzag|PACCMIT|RNA22
DAGLA	Q9Y4D2		hsa-let-7f-2-3p	0.758342	10	Very High	Cupid|DIANA|MirAncesTar|miranda_May_2021|miRDB_v6|MiRNATIP|MirSNPInTarget|MirTar2|mirzag|PACCMIT
BNC2	Q6ZN30		hsa-miR-125a-3p	0.75822	16	Very High	BCmicrO|CoMeTa|MBStar|MirAncesTar|miranda_May_2021|mirbase|miRDB_v6|mirmap_May_2021|MiRNATIP|miRTar2GO|MirTar2|mirzag|MultiMiTar|PACCMIT|PITA_May_2021|RNA22
DAGLA	Q9Y4D2		hsa-miR-214-3p	0.757781	16	Very High	bitargeting_May_2021|CoMeTa|DIANA|MirAncesTar|miranda_May_2021|miRcode|miRDB_v6|mirmap_May_2021|MiRNATIP|MirSNPInTarget|miRTar2GO|MirTar2|MultiMiTar|PACCMIT|PITA_May_2021|RNA22
BNC2	Q6ZN30		hsa-miR-519a-3p	0.757745	16	High	BCmicrO|bitargeting_May_2021|CoMeTa|DIANA|MBStar|MirAncesTar|miranda_May_2021|mirbase|mirmap_May_2021|MiRNATIP|MirSNPInTarget|miRTar2GO|mirzag|MultiMiTar|PACCMIT|RNA22
BNC2	Q6ZN30		hsa-miR-30b-5p	0.756268	14	High	BCmicrO|CoMeTa|DIANA|MBStar|MirAncesTar|miranda_May_2021|miRDB_v6|mirmap_May_2021|MiRNATIP|MirSNPInTarget|mirzag|MultiMiTar|PACCMIT|TargetScan_v7_2
BNC2	Q6ZN30		hsa-miR-129-5p	0.75582	16	Very High	BCmicrO|bitargeting_May_2021|CoMeTa|DIANA|MBStar|MirAncesTar|miranda_May_2021|miRcode|MiRNATIP|miRTar2GO|MirTar2|mirzag|PACCMIT|PITA_May_2021|RNA22|TargetScan_v7_2
BNC2	Q6ZN30		hsa-miR-373-3p	0.755083	14	High	BCmicrO|CoMeTa|Cupid|DIANA|MBStar|MirAncesTar|miranda_May_2021|MiRNATIP|MirSNPInTarget|miRTar2GO|MultiMiTar|PACCMIT|RNA22|TargetScan_v7_2
BNC2	Q6ZN30		hsa-miR-30a-5p	0.754336	14	High	CoMeTa|Cupid|DIANA|MBStar|MirAncesTar|miranda_May_2021|miRDB_v6|mirmap_May_2021|MiRNATIP|MirSNPInTarget|mirzag|MultiMiTar|PACCMIT|TargetScan_v7_2
BNC2	Q6ZN30		hsa-miR-520a-3p	0.751615	14	High	bitargeting_May_2021|CoMeTa|Cupid|DIANA|MBStar|MirAncesTar|miranda_May_2021|MiRNATIP|MirSNPInTarget|miRTar2GO|MultiMiTar|PACCMIT|RNA22|TargetScan_v7_2
BNC2	Q6ZN30		hsa-miR-30e-5p	0.750611	14	High	CoMeTa|Cupid|DIANA|MBStar|MirAncesTar|miranda_May_2021|miRDB_v6|mirmap_May_2021|MiRNATIP|MirSNPInTarget|mirzag|MultiMiTar|PACCMIT|TargetScan_v7_2
BNC2	Q6ZN30		hsa-miR-30c-5p	0.750283	14	High	BCmicrO|CoMeTa|DIANA|MBStar|MirAncesTar|miranda_May_2021|miRDB_v6|mirmap_May_2021|MiRNATIP|MirSNPInTarget|mirzag|MultiMiTar|PACCMIT|TargetScan_v7_2
BNC2	Q6ZN30		hsa-miR-200a-3p	0.746285	14	High	BCmicrO|CoMeTa|Cupid|DIANA|MBStar|MirAncesTar|miranda_May_2021|miRcode|miRDB_v6|MiRNATIP|MirSNPInTarget|miRTar2GO|MultiMiTar|TargetScan_v7_2
BNC2	Q6ZN30		hsa-miR-520e-3p	0.745224	15	High	BCmicrO|bitargeting_May_2021|CoMeTa|Cupid|DIANA|MBStar|MirAncesTar|miranda_May_2021|MiRNATIP|MirSNPInTarget|MultiMiTar|PACCMIT|PITA_May_2021|RNA22|TargetScan_v7_2
BNC2	Q6ZN30		hsa-miR-372-3p	0.744861	14	High	bitargeting_May_2021|CoMeTa|Cupid|DIANA|MBStar|MirAncesTar|miranda_May_2021|MiRNATIP|MirSNPInTarget|miRTar2GO|MultiMiTar|PACCMIT|RNA22|TargetScan_v7_2
DAGLA	Q9Y4D2		hsa-let-7i-5p	0.743873	15	High	BCmicrO|bitargeting_May_2021|CoMeTa|DIANA|MBStar|MirAncesTar|miranda_May_2021|miRDB_v6|mirmap_May_2021|MiRNATIP|miRTar2GO|MultiMiTar|PACCMIT|RNA22|TargetScan_v7_2
BNC2	Q6ZN30		hsa-miR-520b-3p	0.741719	15	High	bitargeting_May_2021|CoMeTa|Cupid|DIANA|MBStar|MirAncesTar|miranda_May_2021|MiRNATIP|MirSNPInTarget|miRTar2GO|MultiMiTar|PACCMIT|PITA_May_2021|RNA22|TargetScan_v7_2
BNC2	Q6ZN30		hsa-miR-204-5p	0.740124	14	High	BCmicrO|bitargeting_May_2021|CoMeTa|MBStar|MirAncesTar|miranda_May_2021|miRcode|miRDB_v6|MiRNATIP|miRTar2GO|MirTar2|mirzag|RNA22|TargetScan_v7_2
BNC2	Q6ZN30		hsa-miR-302a-3p	0.737051	15	High	BCmicrO|bitargeting_May_2021|Cupid|DIANA|MBStar|MirAncesTar|miranda_May_2021|MiRNATIP|MirSNPInTarget|miRTar2GO|MultiMiTar|PACCMIT|PITA_May_2021|RNA22|TargetScan_v7_2
BNC2	Q6ZN30		hsa-miR-98-5p	0.731816	13	High	BCmicrO|bitargeting_May_2021|CoMeTa|Cupid|DIANA|MBStar|MirAncesTar|miRcode|mirmap_May_2021|MiRNATIP|MultiMiTar|RNA22|TargetScan_v7_2
DAGLA	Q9Y4D2		hsa-miR-1185-1-3p	0.728931	11	Very High	DIANA|MBStar|MirAncesTar|miranda_May_2021|miRDB_v6|MiRNATIP|MirSNPInTarget|MirTar2|mirzag|PACCMIT|RNA22
BNC2	Q6ZN30		hsa-miR-196a-5p	0.726945	13	Very High	BCmicrO|CoMeTa|DIANA|MBStar|MirAncesTar|miranda_May_2021|MiRNATIP|miRTar2GO|mirzag|MultiMiTar|PITA_May_2021|RNA22|TargetScan_v7_2
BNC2	Q6ZN30		hsa-miR-183-5p	0.724723	14	Very High	bitargeting_May_2021|CoMeTa|Cupid|DIANA|MBStar|MirAncesTar|miranda_May_2021|miRcode|miRDB_v6|MiRNATIP|miRTar2GO|mirzag|MultiMiTar|PITA_May_2021
DAGLA	Q9Y4D2		hsa-let-7a-5p	0.72441	14	High	bitargeting_May_2021|CoMeTa|DIANA|MirAncesTar|miranda_May_2021|miRDB_v6|mirmap_May_2021|MiRNATIP|MirSNPInTarget|miRTar2GO|MultiMiTar|PACCMIT|RNA22|TargetScan_v7_2
BNC2	Q6ZN30		hsa-miR-519b-3p	0.724135	15	Very High	BCmicrO|bitargeting_May_2021|CoMeTa|DIANA|MBStar|MirAncesTar|miranda_May_2021|mirbase|mirmap_May_2021|MiRNATIP|MirSNPInTarget|mirzag|MultiMiTar|PACCMIT|RNA22
BNC2	Q6ZN30		hsa-miR-491-3p	0.723996	11	Very High	BCmicrO|CoMeTa|MBStar|MirAncesTar|miRDB_v6|MiRNATIP|MirSNPInTarget|MirTar2|mirzag|MultiMiTar|PACCMIT
DAGLA	Q9Y4D2		hsa-miR-24-3p	0.721741	14	High	BCmicrO|bitargeting_May_2021|CoMeTa|DIANA|MirAncesTar|miranda_May_2021|miRcode|miRDB_v6|mirmap_May_2021|MiRNATIP|MultiMiTar|PACCMIT|RNA22|TargetScan_v7_2
ZNF365	Q70YC4		hsa-miR-323a-3p	0.721669	11	Very High	BCmicrO|CoMeTa|DIANA|MBStar|MirAncesTar|miRDB_v6|MiRNATIP|MirTar2|mirzag|PACCMIT|TargetScan_v7_2
BNC2	Q6ZN30		hsa-miR-202-3p	0.721522	14	Very High	BCmicrO|bitargeting_May_2021|CoMeTa|Cupid|MBStar|MirAncesTar|miRDB_v6|mirmap_May_2021|MiRNATIP|mirzag|MultiMiTar|PACCMIT|PITA_May_2021|RNA22
BNC2	Q6ZN30		hsa-miR-520d-3p	0.721397	14	High	BCmicrO|bitargeting_May_2021|CoMeTa|DIANA|MBStar|MirAncesTar|miranda_May_2021|MiRNATIP|MirSNPInTarget|MultiMiTar|PACCMIT|PITA_May_2021|RNA22|TargetScan_v7_2
BNC2	Q6ZN30		hsa-miR-548o-3p	0.721314	16	Very High	BCmicrO|bitargeting_May_2021|CoMeTa|Cupid|DIANA|MBStar|MirAncesTar|miranda_May_2021|miRDB_v6|mirmap_May_2021|MiRNATIP|MirSNPInTarget|MirTar2|mirzag|PACCMIT|RNA22
BNC2	Q6ZN30		hsa-miR-552-3p	0.720869	15	Very High	BCmicrO|bitargeting_May_2021|CoMeTa|Cupid|MBStar|MirAncesTar|miranda_May_2021|miRDB_v6|mirmap_May_2021|MiRNATIP|MirTar2|mirzag|MultiMiTar|PACCMIT|RNA22
BNC2	Q6ZN30		hsa-miR-302b-3p	0.719933	13	High	BCmicrO|Cupid|DIANA|MBStar|MirAncesTar|miranda_May_2021|MiRNATIP|MirSNPInTarget|miRTar2GO|MultiMiTar|PACCMIT|RNA22|TargetScan_v7_2
BNC2	Q6ZN30		hsa-miR-545-3p	0.719801	15	Very High	BCmicrO|bitargeting_May_2021|CoMeTa|MBStar|MirAncesTar|miranda_May_2021|miRDB_v6|mirmap_May_2021|MiRNATIP|MirSNPInTarget|MirTar2|mirzag|MultiMiTar|PACCMIT|RNA22
BNC2	Q6ZN30		hsa-miR-9-5p	0.719469	13	High	BCmicrO|bitargeting_May_2021|CoMeTa|DIANA|MBStar|MirAncesTar|miranda_May_2021|miRcode|MiRNATIP|MirSNPInTarget|miRTar2GO|RNA22|TargetScan_v7_2
DAGLA	Q9Y4D2		hsa-miR-1185-2-3p	0.715872	11	Very High	DIANA|MBStar|MirAncesTar|miranda_May_2021|miRDB_v6|MiRNATIP|MirSNPInTarget|MirTar2|mirzag|PACCMIT|RNA22
BNC2	Q6ZN30		hsa-miR-186-5p	0.713927	13	High	BCmicrO|CoMeTa|Cupid|DIANA|MBStar|MirAncesTar|miranda_May_2021|mirbase|mirmap_May_2021|MiRNATIP|miRTar2GO|MirTar2|TargetScan_v7_2
BNC2	Q6ZN30		hsa-miR-507	0.712421	13	Very High	CoMeTa|Cupid|DIANA|MBStar|MirAncesTar|miranda_May_2021|miRcode|MiRNATIP|MirSNPInTarget|mirzag|MultiMiTar|PACCMIT|RNA22
BNC2	Q6ZN30		hsa-miR-519c-3p	0.711484	13	High	CoMeTa|DIANA|MBStar|MirAncesTar|miranda_May_2021|mirmap_May_2021|MiRNATIP|MirSNPInTarget|miRTar2GO|mirzag|MultiMiTar|PACCMIT|RNA22
BNC2	Q6ZN30		hsa-miR-542-3p	0.710331	12	Very High	BCmicrO|bitargeting_May_2021|CoMeTa|Cupid|MBStar|MirAncesTar|mirmap_May_2021|MiRNATIP|miRTar2GO|MultiMiTar|PACCMIT|TargetScan_v7_2
BNC2	Q6ZN30		hsa-miR-503-5p	0.707508	13	Very High	BCmicrO|bitargeting_May_2021|CoMeTa|MBStar|MirAncesTar|miranda_May_2021|miRcode|mirmap_May_2021|MiRNATIP|miRTar2GO|MultiMiTar|PACCMIT|RNA22
DAGLA	Q9Y4D2		hsa-miR-34a-5p	0.707428	11	High	BCmicrO|bitargeting_May_2021|CoMeTa|DIANA|MirAncesTar|miranda_May_2021|miRDB_v6|miRTar2GO|PACCMIT|RNA22|TargetScan_v7_2
BNC2	Q6ZN30		hsa-miR-211-5p	0.70548	13	High	BCmicrO|CoMeTa|MBStar|MirAncesTar|miranda_May_2021|miRcode|mirCoX|miRDB_v6|MiRNATIP|MirTar2|mirzag|RNA22|TargetScan_v7_2
BNC2	Q6ZN30		hsa-miR-543	0.704912	15	Very High	BCmicrO|bitargeting_May_2021|CoMeTa|DIANA|MBStar|MirAncesTar|miranda_May_2021|miRDB_v6|MiRNATIP|MirSNPInTarget|mirzag|MultiMiTar|PACCMIT|RNA22|TargetScan_v7_2
PARP9	Q8IXQ6		hsa-miR-124-3p	0.704724	16	High	bitargeting_May_2021|DIANA|MBStar|MirAncesTar|miranda_May_2021|mirbase|miRcode|miRDB_v6|mirmap_May_2021|MiRNATIP|MirSNPInTarget|MirTar2|mirzag|MultiMiTar|PACCMIT|RNA22
BNC2	Q6ZN30		hsa-miR-411-3p	0.69909	11	Very High	Cupid|DIANA|MBStar|MirAncesTar|miranda_May_2021|miRDB_v6|MiRNATIP|MirTar2|mirzag|PACCMIT|TargetScan_v7_2
DAGLA	Q9Y4D2		hsa-miR-4651	0.698099	14	Very High	bitargeting_May_2021|DIANA|MBStar|MirAncesTar|miranda_May_2021|miRDB_v6|mirmap_May_2021|MiRNATIP|MirSNPInTarget|MirTar2|mirzag|PACCMIT|PITA_May_2021|RNA22
BNC2	Q6ZN30		hsa-miR-1323	0.697902	14	Very High	BCmicrO|bitargeting_May_2021|Cupid|DIANA|MBStar|MirAncesTar|miranda_May_2021|miRDB_v6|mirmap_May_2021|MiRNATIP|MirSNPInTarget|MirTar2|mirzag|PACCMIT
BNC2	Q6ZN30		hsa-let-7i-5p	0.693658	14	High	BCmicrO|bitargeting_May_2021|CoMeTa|DIANA|MBStar|MirAncesTar|miranda_May_2021|mirmap_May_2021|MiRNATIP|miRTar2GO|mirzag|MultiMiTar|RNA22|TargetScan_v7_2
BNC2	Q6ZN30		hsa-miR-590-5p	0.692393	13	Very High	BCmicrO|CoMeTa|Cupid|DIANA|MBStar|MirAncesTar|miranda_May_2021|miRcode|miRDB_v6|MiRNATIP|MultiMiTar|RNA22|TargetScan_v7_2
BNC2	Q6ZN30		hsa-miR-485-5p	0.691906	14	Very High	BCmicrO|bitargeting_May_2021|CoMeTa|DIANA|MBStar|MirAncesTar|miranda_May_2021|MiRNATIP|mirzag|MultiMiTar|PACCMIT|PITA_May_2021|RNA22|TargetScan_v7_2
DAGLA	Q9Y4D2		hsa-miR-637	0.69159	16	Very High	BCmicrO|bitargeting_May_2021|CoMeTa|DIANA|MBStar|MirAncesTar|miranda_May_2021|miRDB_v6|mirmap_May_2021|MiRNATIP|MirSNPInTarget|MirTar2|mirzag|PACCMIT|PITA_May_2021|RNA22
DAGLA	Q9Y4D2		hsa-miR-4700-5p	0.688477	13	Very High	bitargeting_May_2021|DIANA|MBStar|MirAncesTar|miranda_May_2021|miRDB_v6|MiRNATIP|MirSNPInTarget|MirTar2|mirzag|PACCMIT|PITA_May_2021|RNA22
BNC2	Q6ZN30		hsa-miR-2110	0.688429	15	Very High	bitargeting_May_2021|DIANA|MBStar|MirAncesTar|miranda_May_2021|mirCoX|miRDB_v6|MiRNATIP|MirSNPInTarget|miRTar2GO|MirTar2|mirzag|PACCMIT|PITA_May_2021|RNA22
BNC2	Q6ZN30		hsa-miR-379-3p	0.687739	11	Very High	Cupid|DIANA|MBStar|MirAncesTar|miranda_May_2021|miRDB_v6|MiRNATIP|MirTar2|mirzag|PACCMIT|TargetScan_v7_2
BNC2	Q6ZN30		hsa-miR-1271-5p	0.685896	12	High	CoMeTa|Cupid|DIANA|MBStar|MirAncesTar|miranda_May_2021|miRcode|miRDB_v6|MiRNATIP|mirzag|RNA22|TargetScan_v7_2
SIGLEC1	Q9BZZ2		hsa-miR-185-5p	0.685681	13	High	BCmicrO|bitargeting_May_2021|CoMeTa|DIANA|MirAncesTar|miranda_May_2021|miRDB_v6|mirmap_May_2021|MirTar2|mirzag|MultiMiTar|PITA_May_2021|RNA22
CD38	P28907		hsa-miR-499a-5p	0.685123	10	Very High	BCmicrO|bitargeting_May_2021|CoMeTa|miranda_May_2021|miRcode|miRDB_v6|MiRNATIP|mirzag|RNA22|TargetScan_v7_2
BNC2	Q6ZN30		hsa-let-7f-5p	0.682748	14	High	BCmicrO|bitargeting_May_2021|CoMeTa|Cupid|DIANA|MBStar|MirAncesTar|mirmap_May_2021|MiRNATIP|mirzag|MultiMiTar|PITA_May_2021|RNA22|TargetScan_v7_2
BNC2	Q6ZN30		hsa-miR-561-3p	0.681673	12	Very High	BCmicrO|CoMeTa|Cupid|MBStar|MirAncesTar|miranda_May_2021|miRDB_v6|MiRNATIP|MirTar2|mirzag|PACCMIT|RNA22
BNC2	Q6ZN30		hsa-miR-495-3p	0.681617	13	High	BCmicrO|CoMeTa|DIANA|MBStar|MirAncesTar|miranda_May_2021|miRDB_v6|mirmap_May_2021|MiRNATIP|MirSNPInTarget|MirTar2|mirzag|MultiMiTar
ZNF365	Q70YC4		hsa-miR-193b-3p	0.680062	12	Very High	BCmicrO|bitargeting_May_2021|CoMeTa|DIANA|MirAncesTar|miranda_May_2021|miRcode|MiRNATIP|miRTar2GO|mirzag|MultiMiTar|PACCMIT
BNC2	Q6ZN30		hsa-let-7g-5p	0.679703	13	High	BCmicrO|bitargeting_May_2021|CoMeTa|DIANA|MBStar|MirAncesTar|mirmap_May_2021|MiRNATIP|miRTar2GO|mirzag|MultiMiTar|RNA22|TargetScan_v7_2
STAT1	P42224		hsa-miR-935	0.677448	13	Very High	BCmicrO|CoMeTa|DIANA|MBStar|MirAncesTar|miranda_May_2021|mirbase|miRDB_v6|MiRNATIP|miRTar2GO|MirTar2|mirzag|RNA22
BNC2	Q6ZN30		hsa-miR-134-5p	0.675057	13	Very High	BCmicrO|bitargeting_May_2021|CoMeTa|MBStar|MirAncesTar|miRDB_v6|MiRNATIP|miRTar2GO|MultiMiTar|PACCMIT|PITA_May_2021|RNA22|TargetScan_v7_2
OAS3	Q9Y6K5		hsa-miR-185-5p	0.674201	15	High	BCmicrO|bitargeting_May_2021|CoMeTa|DIANA|MBStar|MirAncesTar|miranda_May_2021|miRDB_v6|mirmap_May_2021|MirSNPInTarget|miRTar2GO|MirTar2|mirzag|PITA_May_2021|RNA22
ANKRD22	Q5VYY1		hsa-miR-216b-5p	0.674142	13	Very High	BCmicrO|bitargeting_May_2021|DIANA|MBStar|MirAncesTar|miranda_May_2021|mirbase|miRcode|miRDB_v6|MiRNATIP|MirTar2|mirzag|RNA22
BNC2	Q6ZN30		hsa-miR-548au-3p	0.673932	11	Very High	bitargeting_May_2021|DIANA|MBStar|MirAncesTar|miranda_May_2021|miRDB_v6|MiRNATIP|MirTar2|mirzag|PACCMIT|RNA22
BNC2	Q6ZN30		hsa-let-7e-5p	0.672999	13	High	BCmicrO|bitargeting_May_2021|CoMeTa|DIANA|MBStar|MirAncesTar|mirmap_May_2021|MiRNATIP|miRTar2GO|mirzag|MultiMiTar|RNA22|TargetScan_v7_2
PRSS23	O95084		hsa-miR-548c-3p	0.672688	11	High	BCmicrO|CoMeTa|DIANA|MirAncesTar|miranda_May_2021|miRDB_v6|mirmap_May_2021|MiRNATIP|MirTar2|mirzag|MultiMiTar
DAGLA	Q9Y4D2		hsa-miR-449a	0.671425	11	High	BCmicrO|bitargeting_May_2021|CoMeTa|DIANA|MirAncesTar|miranda_May_2021|miRDB_v6|miRTar2GO|PACCMIT|RNA22|TargetScan_v7_2
DAGLA	Q9Y4D2		hsa-miR-449b-5p	0.670909	12	High	BCmicrO|bitargeting_May_2021|CoMeTa|DIANA|MirAncesTar|miranda_May_2021|miRDB_v6|MiRNATIP|miRTar2GO|PACCMIT|RNA22|TargetScan_v7_2
BNC2	Q6ZN30		hsa-miR-494-3p	0.669756	12	High	BCmicrO|CoMeTa|DIANA|MBStar|MirAncesTar|miranda_May_2021|mirmap_May_2021|MiRNATIP|miRTar2GO|mirzag|PACCMIT|TargetScan_v7_2
COL13A1	Q5TAT6		hsa-miR-568	0.668418	14	Very High	BCmicrO|bitargeting_May_2021|CoMeTa|DIANA|MBStar|MirAncesTar|miranda_May_2021|mirbase|MirSNPInTarget|MirTar2|mirzag|PACCMIT|RNA22|rnahybrid_May_2021
BNC2	Q6ZN30		hsa-let-7b-5p	0.666631	12	High	BCmicrO|bitargeting_May_2021|CoMeTa|DIANA|MBStar|MirAncesTar|mirmap_May_2021|MiRNATIP|miRTar2GO|MultiMiTar|RNA22|TargetScan_v7_2
BNC2	Q6ZN30		hsa-miR-448	0.666407	13	High	BCmicrO|bitargeting_May_2021|CoMeTa|DIANA|MBStar|MirAncesTar|miranda_May_2021|MiRNATIP|miRTar2GO|mirzag|MultiMiTar|PACCMIT|TargetScan_v7_2
BNC2	Q6ZN30		hsa-miR-3529-3p	0.66609	12	Very High	bitargeting_May_2021|DIANA|MBStar|MirAncesTar|miranda_May_2021|miRDB_v6|mirmap_May_2021|MiRNATIP|MirSNPInTarget|MirTar2|PACCMIT|RNA22
BNC2	Q6ZN30		hsa-miR-671-5p	0.665317	14	Very High	BCmicrO|bitargeting_May_2021|CoMeTa|MBStar|MirAncesTar|miranda_May_2021|mirmap_May_2021|MiRNATIP|miRTar2GO|mirzag|MultiMiTar|PACCMIT|PITA_May_2021|RNA22
DAGLA	Q9Y4D2		hsa-miR-34c-5p	0.662872	12	High	BCmicrO|bitargeting_May_2021|CoMeTa|DIANA|MirAncesTar|miranda_May_2021|miRDB_v6|MiRNATIP|miRTar2GO|PACCMIT|RNA22|TargetScan_v7_2
ATAT1	Q5SQI0		hsa-miR-182-5p	0.661972	15	High	BCmicrO|bitargeting_May_2021|CoMeTa|DIANA|MBStar|MirAncesTar|miranda_May_2021|mirbase|miRcode|miRDB_v6|MiRNATIP|miRTar2GO|mirzag|PITA_May_2021|RNA22
BNC2	Q6ZN30		hsa-miR-641	0.661166	14	Very High	BCmicrO|CoMeTa|DIANA|MBStar|MirAncesTar|miranda_May_2021|mirmap_May_2021|MiRNATIP|MirTar2|mirzag|MultiMiTar|PACCMIT|PITA_May_2021|RNA22
ZNF365	Q70YC4		hsa-miR-18a-5p	0.659478	12	High	BCmicrO|CoMeTa|DIANA|MBStar|MirAncesTar|miranda_May_2021|miRDB_v6|MiRNATIP|miRTar2GO|MirTar2|mirzag|MultiMiTar
IFI44L	Q53G44		hsa-miR-129-5p	0.657587	15	High	BCmicrO|bitargeting_May_2021|DIANA|MBStar|MirAncesTar|miranda_May_2021|miRcode|miRDB_v6|MiRNATIP|MirSNPInTarget|miRTar2GO|MirTar2|mirzag|PITA_May_2021|RNA22
BNC2	Q6ZN30		hsa-miR-548aj-5p	0.656878	13	Very High	bitargeting_May_2021|DIANA|MBStar|MirAncesTar|miranda_May_2021|miRDB_v6|mirmap_May_2021|MiRNATIP|MirSNPInTarget|MirTar2|mirzag|PACCMIT|RNA22
BNC2	Q6ZN30		hsa-miR-548g-5p	0.656878	13	Very High	bitargeting_May_2021|DIANA|MBStar|MirAncesTar|miranda_May_2021|miRDB_v6|mirmap_May_2021|MiRNATIP|MirSNPInTarget|MirTar2|mirzag|PACCMIT|RNA22
BNC2	Q6ZN30		hsa-miR-548x-5p	0.656878	13	Very High	bitargeting_May_2021|DIANA|MBStar|MirAncesTar|miranda_May_2021|miRDB_v6|mirmap_May_2021|MiRNATIP|MirSNPInTarget|MirTar2|mirzag|PACCMIT|RNA22
BNC2	Q6ZN30		hsa-miR-23a-3p	0.65649	13	High	BCmicrO|bitargeting_May_2021|CoMeTa|MBStar|MirAncesTar|miranda_May_2021|miRDB_v6|MiRNATIP|miRTar2GO|mirzag|PACCMIT|RNA22|TargetScan_v7_2
BNC2	Q6ZN30		hsa-miR-567	0.655887	14	Very High	BCmicrO|bitargeting_May_2021|CoMeTa|DIANA|MBStar|MirAncesTar|miranda_May_2021|miRDB_v6|MiRNATIP|MirSNPInTarget|MirTar2|mirzag|MultiMiTar|RNA22
ZNF365	Q70YC4		hsa-miR-650	0.655133	15	Very High	BCmicrO|bitargeting_May_2021|CoMeTa|DIANA|MBStar|MirAncesTar|miranda_May_2021|miRDB_v6|mirmap_May_2021|MiRNATIP|miRTar2GO|MirTar2|mirzag|PITA_May_2021|RNA22
BNC2	Q6ZN30		hsa-miR-520g-3p	0.654055	13	Very High	BCmicrO|bitargeting_May_2021|CoMeTa|Cupid|MBStar|MirAncesTar|miranda_May_2021|miRDB_v6|MiRNATIP|MirSNPInTarget|MultiMiTar|PACCMIT|RNA22
OAS2	P29728		hsa-miR-206	0.653215	16	High	BCmicrO|bitargeting_May_2021|DIANA|MBStar|MirAncesTar|miranda_May_2021|miRcode|mirCoX|miRDB_v6|MiRNATIP|MirSNPInTarget|miRTar2GO|MirTar2|mirzag|PITA_May_2021|RNA22
BNC2	Q6ZN30		hsa-miR-409-3p	0.653145	14	Very High	BCmicrO|bitargeting_May_2021|CoMeTa|Cupid|DIANA|MBStar|MirAncesTar|miranda_May_2021|MiRNATIP|miRTar2GO|mirzag|MultiMiTar|PACCMIT|RNA22
PRSS23	O95084		hsa-miR-548aj-5p	0.652099	10	Very High	DIANA|MirAncesTar|miranda_May_2021|miRDB_v6|mirmap_May_2021|MiRNATIP|MirSNPInTarget|MirTar2|mirzag|PACCMIT
PRSS23	O95084		hsa-miR-548g-5p	0.652099	10	Very High	DIANA|MirAncesTar|miranda_May_2021|miRDB_v6|mirmap_May_2021|MiRNATIP|MirSNPInTarget|MirTar2|mirzag|PACCMIT
PRSS23	O95084		hsa-miR-548x-5p	0.652099	10	Very High	DIANA|MirAncesTar|miranda_May_2021|miRDB_v6|mirmap_May_2021|MiRNATIP|MirSNPInTarget|MirTar2|mirzag|PACCMIT
LTF	P02788		hsa-miR-214-3p	0.652009	15	High	bitargeting_May_2021|CoMeTa|DIANA|MBStar|MirAncesTar|miranda_May_2021|mirbase|miRcode|miRDB_v6|mirmap_May_2021|MirSNPInTarget|MirTar2|mirzag|PACCMIT|PITA_May_2021
BNC2	Q6ZN30		hsa-miR-196b-5p	0.651005	12	Very High	CoMeTa|DIANA|MBStar|MirAncesTar|mirCoX|MiRNATIP|miRTar2GO|mirzag|MultiMiTar|PITA_May_2021|RNA22|TargetScan_v7_2
DAGLA	Q9Y4D2		hsa-miR-485-3p	0.650112	12	Very High	BCmicrO|CoMeTa|DIANA|MirAncesTar|miranda_May_2021|miRDB_v6|MiRNATIP|MirTar2|mirzag|PACCMIT|RNA22|TargetScan_v7_2
ZNF365	Q70YC4		hsa-miR-374b-5p	0.649058	12	High	BCmicrO|CoMeTa|DIANA|MBStar|MirAncesTar|miranda_May_2021|miRDB_v6|MiRNATIP|MirSNPInTarget|miRTar2GO|MirTar2|mirzag
BNC2	Q6ZN30		hsa-miR-223-3p	0.648953	11	High	BCmicrO|CoMeTa|DIANA|MBStar|MirAncesTar|miRcode|mirCoX|MiRNATIP|miRTar2GO|MultiMiTar|PACCMIT
GBP1	P32455		hsa-miR-199a-5p	0.647917	11	High	BCmicrO|CoMeTa|DIANA|MBStar|MirAncesTar|miranda_May_2021|miRDB_v6|MirSNPInTarget|MirTar2|mirzag|TargetScan_v7_2
ZNF365	Q70YC4		hsa-miR-548d-3p	0.647747	11	High	BCmicrO|CoMeTa|Cupid|DIANA|MBStar|MirAncesTar|miranda_May_2021|miRDB_v6|mirmap_May_2021|MiRNATIP|mirzag
BNC2	Q6ZN30		hsa-miR-1294	0.647181	13	Very High	BCmicrO|bitargeting_May_2021|CoMeTa|DIANA|MBStar|MirAncesTar|miranda_May_2021|miRDB_v6|MiRNATIP|MirTar2|mirzag|PACCMIT|RNA22
COL13A1	Q5TAT6		hsa-miR-182-5p	0.646929	10	High	BCmicrO|CoMeTa|MirAncesTar|miranda_May_2021|miRcode|miRTar2GO|mirzag|MultiMiTar|RNA22|TargetScan_v7_2
COL13A1	Q5TAT6		hsa-miR-1271-5p	0.646898	9	High	bitargeting_May_2021|CoMeTa|MirAncesTar|miranda_May_2021|miRcode|mirzag|PACCMIT|RNA22|TargetScan_v7_2
COL13A1	Q5TAT6		hsa-miR-377-3p	0.646334	9	High	BCmicrO|CoMeTa|MirAncesTar|miranda_May_2021|mirbase|MirSNPInTarget|MirTar2|PACCMIT|TargetScan_v7_2
BNC2	Q6ZN30		hsa-let-7c-5p	0.646119	12	High	BCmicrO|bitargeting_May_2021|CoMeTa|DIANA|MBStar|MirAncesTar|mirmap_May_2021|MiRNATIP|miRTar2GO|MultiMiTar|RNA22|TargetScan_v7_2
BNC2	Q6ZN30		hsa-miR-4753-3p	0.645969	13	Very High	bitargeting_May_2021|DIANA|MBStar|MirAncesTar|miranda_May_2021|miRDB_v6|MiRNATIP|MirSNPInTarget|MirTar2|mirzag|PACCMIT|PITA_May_2021|RNA22
BNC2	Q6ZN30		hsa-miR-548c-3p	0.644843	11	High	BCmicrO|CoMeTa|DIANA|MBStar|MirAncesTar|miranda_May_2021|mirbase|miRDB_v6|MiRNATIP|MirTar2|mirzag
BNC2	Q6ZN30		hsa-miR-3613-3p	0.643439	10	High	DIANA|MBStar|MirAncesTar|miranda_May_2021|miRDB_v6|mirmap_May_2021|MiRNATIP|MirSNPInTarget|MirTar2|mirzag
ZNF365	Q70YC4		hsa-miR-223-3p	0.642818	13	High	BCmicrO|CoMeTa|DIANA|MBStar|MirAncesTar|miRcode|mirCoX|miRDB_v6|MiRNATIP|MirSNPInTarget|miRTar2GO|MirTar2|mirzag
BNC2	Q6ZN30		hsa-miR-570-3p	0.640962	14	High	BCmicrO|bitargeting_May_2021|CoMeTa|DIANA|MBStar|MirAncesTar|miranda_May_2021|miRDB_v6|mirmap_May_2021|MiRNATIP|MirSNPInTarget|MirTar2|mirzag|MultiMiTar
ZNF365	Q70YC4		hsa-miR-3148	0.639276	11	Very High	DIANA|MBStar|MirAncesTar|miranda_May_2021|miRDB_v6|mirmap_May_2021|MiRNATIP|MirSNPInTarget|MirTar2|mirzag|PACCMIT
ZNF365	Q70YC4		hsa-miR-5692a	0.638832	8	Very High	DIANA|MBStar|MirAncesTar|miranda_May_2021|miRDB_v6|MirSNPInTarget|MirTar2|mirzag
BNC2	Q6ZN30		hsa-miR-142-5p	0.638314	11	High	CoMeTa|Cupid|DIANA|MBStar|MirAncesTar|miranda_May_2021|mirmap_May_2021|MirSNPInTarget|mirzag|PACCMIT|TargetScan_v7_2
DAGLA	Q9Y4D2		hsa-miR-3619-5p	0.63817	13	Very High	bitargeting_May_2021|MirAncesTar|miranda_May_2021|miRcode|miRDB_v6|mirmap_May_2021|MiRNATIP|MirSNPInTarget|miRTar2GO|MirTar2|PACCMIT|PITA_May_2021|RNA22
STAT1	P42224		hsa-miR-548a-3p	0.637845	12	High	BCmicrO|bitargeting_May_2021|CoMeTa|DIANA|MBStar|MirAncesTar|miranda_May_2021|mirbase|miRcode|MiRNATIP|MirTar2|mirzag
GBP1	P32455		hsa-miR-335-5p	0.637831	12	Very High	BCmicrO|CoMeTa|DIANA|MBStar|MirAncesTar|miranda_May_2021|miRDB_v6|mirmap_May_2021|MiRNATIP|MirSNPInTarget|miRTar2GO|mirzag
BNC2	Q6ZN30		hsa-miR-513c-5p	0.635534	13	Very High	BCmicrO|bitargeting_May_2021|CoMeTa|MBStar|MirAncesTar|miranda_May_2021|miRDB_v6|MiRNATIP|MirSNPInTarget|mirzag|MultiMiTar|PACCMIT|RNA22
BNC2	Q6ZN30		hsa-miR-532-5p	0.635295	13	Very High	BCmicrO|bitargeting_May_2021|CoMeTa|DIANA|MBStar|MirAncesTar|miranda_May_2021|MiRNATIP|miRTar2GO|mirzag|MultiMiTar|RNA22|TargetScan_v7_2
OAS3	Q9Y6K5		hsa-miR-138-5p	0.634636	12	High	BCmicrO|bitargeting_May_2021|CoMeTa|DIANA|MirAncesTar|miranda_May_2021|miRcode|miRTar2GO|MirTar2|mirzag|PITA_May_2021|RNA22
BNC2	Q6ZN30		hsa-miR-23b-3p	0.633647	13	High	BCmicrO|bitargeting_May_2021|CoMeTa|MBStar|MirAncesTar|miranda_May_2021|miRcode|miRDB_v6|MiRNATIP|mirzag|PACCMIT|RNA22|TargetScan_v7_2
BNC2	Q6ZN30		hsa-miR-3065-5p	0.632326	11	Very High	bitargeting_May_2021|DIANA|MBStar|MirAncesTar|miRDB_v6|mirmap_May_2021|MiRNATIP|MirSNPInTarget|MirTar2|PACCMIT|RNA22
BNC2	Q6ZN30		hsa-miR-548d-3p	0.63206	11	High	BCmicrO|CoMeTa|Cupid|DIANA|MBStar|MirAncesTar|miranda_May_2021|mirmap_May_2021|MiRNATIP|mirzag|MultiMiTar
BNC2	Q6ZN30		hsa-miR-520h	0.632004	13	Very High	BCmicrO|bitargeting_May_2021|CoMeTa|Cupid|MBStar|MirAncesTar|miranda_May_2021|miRDB_v6|MiRNATIP|MirSNPInTarget|MultiMiTar|PACCMIT|RNA22
ZNF365	Q70YC4		hsa-miR-18b-5p	0.631919	12	High	BCmicrO|CoMeTa|DIANA|MBStar|MirAncesTar|miranda_May_2021|miRDB_v6|MiRNATIP|miRTar2GO|MirTar2|mirzag|MultiMiTar
GBP1	P32455		hsa-miR-199b-5p	0.631291	13	High	BCmicrO|CoMeTa|DIANA|MBStar|MirAncesTar|miranda_May_2021|mirCoX|miRDB_v6|MirSNPInTarget|MirTar2|mirzag|RNA22|TargetScan_v7_2
BNC2	Q6ZN30		hsa-let-7a-5p	0.630579	13	High	bitargeting_May_2021|CoMeTa|DIANA|MBStar|MirAncesTar|mirmap_May_2021|MiRNATIP|miRTar2GO|mirzag|MultiMiTar|PITA_May_2021|RNA22|TargetScan_v7_2
ZNF365	Q70YC4		hsa-miR-1-3p	0.630253	11	High	BCmicrO|bitargeting_May_2021|CoMeTa|DIANA|MBStar|MirAncesTar|miranda_May_2021|miRDB_v6|MiRNATIP|miRTar2GO|MirTar2
USP18	Q9UMW8		hsa-miR-216b-5p	0.628541	11	High	BCmicrO|CoMeTa|DIANA|MirAncesTar|miranda_May_2021|mirbase|miRcode|miRDB_v6|MiRNATIP|mirzag|TargetScan_v7_2
BNC2	Q6ZN30		hsa-miR-335-5p	0.625375	10	High	BCmicrO|CoMeTa|Cupid|MBStar|MirAncesTar|miranda_May_2021|mirmap_May_2021|MiRNATIP|MultiMiTar|TargetScan_v7_2
OAS2	P29728		hsa-miR-31-5p	0.624855	12	High	BCmicrO|DIANA|MBStar|MirAncesTar|miRcode|mirmap_May_2021|MiRNATIP|MirTar2|mirzag|PITA_May_2021|RNA22|TargetScan_v7_2
FSTL3	O95633		hsa-miR-329-3p	0.622355	14	Very High	BCmicrO|bitargeting_May_2021|DIANA|MBStar|MirAncesTar|miranda_May_2021|mirbase|miRDB_v6|mirmap_May_2021|MiRNATIP|MirSNPInTarget|MirTar2|mirzag|PITA_May_2021
DAGLA	Q9Y4D2		hsa-miR-1293	0.622084	15	Very High	BCmicrO|bitargeting_May_2021|CoMeTa|DIANA|MBStar|MirAncesTar|miranda_May_2021|miRDB_v6|mirmap_May_2021|MiRNATIP|MirSNPInTarget|miRTar2GO|PACCMIT|PITA_May_2021|RNA22
BNC2	Q6ZN30		hsa-miR-513b-5p	0.620428	14	Very High	BCmicrO|bitargeting_May_2021|CoMeTa|Cupid|DIANA|MBStar|MirAncesTar|miranda_May_2021|miRDB_v6|mirmap_May_2021|MiRNATIP|mirzag|MultiMiTar|RNA22
PRSS23	O95084		hsa-miR-450b-5p	0.619737	10	High	BCmicrO|CoMeTa|DIANA|MirAncesTar|miranda_May_2021|miRDB_v6|MiRNATIP|MirTar2|mirzag|MultiMiTar
ANKRD22	Q5VYY1		hsa-miR-559	0.619303	11	High	BCmicrO|DIANA|MBStar|MirAncesTar|miranda_May_2021|miRDB_v6|mirmap_May_2021|MiRNATIP|MirSNPInTarget|MirTar2|mirzag
BNC2	Q6ZN30		hsa-let-7d-5p	0.618738	12	High	BCmicrO|bitargeting_May_2021|CoMeTa|DIANA|MBStar|MirAncesTar|mirmap_May_2021|MiRNATIP|miRTar2GO|MultiMiTar|RNA22|TargetScan_v7_2
BNC2	Q6ZN30		hsa-miR-194-5p	0.618371	13	High	BCmicrO|bitargeting_May_2021|CoMeTa|DIANA|MBStar|MirAncesTar|miranda_May_2021|miRDB_v6|mirmap_May_2021|miRTar2GO|MirTar2|mirzag|MultiMiTar
ATAT1	Q5SQI0		hsa-miR-1321	0.617921	14	Very High	BCmicrO|bitargeting_May_2021|CoMeTa|DIANA|MBStar|MirAncesTar|miRDB_v6|mirmap_May_2021|MiRNATIP|MirSNPInTarget|MirTar2|mirzag|PITA_May_2021|RNA22
XAF1	Q6GPH4		hsa-miR-129-5p	0.6175	11	High	BCmicrO|DIANA|MBStar|MirAncesTar|miranda_May_2021|miRcode|miRDB_v6|MiRNATIP|MirSNPInTarget|MirTar2|RNA22
BNC2	Q6ZN30		hsa-miR-924	0.617402	13	Very High	BCmicrO|bitargeting_May_2021|CoMeTa|Cupid|DIANA|MBStar|MirAncesTar|miranda_May_2021|miRDB_v6|MiRNATIP|mirzag|MultiMiTar|RNA22
BNC2	Q6ZN30		hsa-miR-502-5p	0.617181	15	Very High	BCmicrO|bitargeting_May_2021|CoMeTa|DIANA|MBStar|MirAncesTar|miranda_May_2021|MiRNATIP|MirSNPInTarget|MirTar2|mirzag|MultiMiTar|PACCMIT|PITA_May_2021|RNA22
BNC2	Q6ZN30		hsa-miR-375-3p	0.616007	11	Very High	BCmicrO|CoMeTa|DIANA|MBStar|MirAncesTar|miRcode|MiRNATIP|miRTar2GO|MultiMiTar|RNA22|TargetScan_v7_2
DAGLA	Q9Y4D2		hsa-miR-940	0.615165	13	High	BCmicrO|bitargeting_May_2021|CoMeTa|DIANA|MirAncesTar|miranda_May_2021|miRDB_v6|mirmap_May_2021|MiRNATIP|MirSNPInTarget|miRTar2GO|PACCMIT|PITA_May_2021
BNC2	Q6ZN30		hsa-miR-591	0.615105	13	Very High	BCmicrO|bitargeting_May_2021|CoMeTa|DIANA|MBStar|MirAncesTar|mirmap_May_2021|MiRNATIP|MirSNPInTarget|MirTar2|mirzag|PACCMIT|RNA22
DAGLA	Q9Y4D2		hsa-miR-4667-5p	0.614606	13	Very High	bitargeting_May_2021|DIANA|MBStar|MirAncesTar|miranda_May_2021|miRDB_v6|mirmap_May_2021|MiRNATIP|MirTar2|mirzag|PACCMIT|PITA_May_2021|RNA22
ZNF365	Q70YC4		hsa-miR-5011-5p	0.614299	8	High	DIANA|MBStar|MirAncesTar|miranda_May_2021|miRDB_v6|MiRNATIP|MirTar2|mirzag
BNC2	Q6ZN30		hsa-miR-1299	0.613598	13	Very High	BCmicrO|bitargeting_May_2021|CoMeTa|DIANA|MBStar|MirAncesTar|miranda_May_2021|miRDB_v6|MiRNATIP|MirTar2|mirzag|PITA_May_2021|RNA22
BNC2	Q6ZN30		hsa-miR-520f-3p	0.613532	11	High	BCmicrO|bitargeting_May_2021|Cupid|DIANA|MBStar|MirAncesTar|miranda_May_2021|MiRNATIP|MultiMiTar|PACCMIT|TargetScan_v7_2
STAT1	P42224		hsa-miR-513a-5p	0.612482	12	High	BCmicrO|CoMeTa|DIANA|MBStar|MirAncesTar|miranda_May_2021|miRDB_v6|MiRNATIP|miRTar2GO|MirTar2|mirzag|RNA22
BNC2	Q6ZN30		hsa-miR-3664-5p	0.612421	11	Very High	bitargeting_May_2021|Cupid|DIANA|MBStar|MirAncesTar|miranda_May_2021|miRDB_v6|MiRNATIP|MirTar2|mirzag|PACCMIT
PRSS23	O95084		hsa-miR-105-5p	0.612203	11	High	BCmicrO|bitargeting_May_2021|CoMeTa|DIANA|MirAncesTar|miranda_May_2021|miRcode|MiRNATIP|MirTar2|mirzag|MultiMiTar
BNC2	Q6ZN30		hsa-miR-4422	0.611991	13	Very High	bitargeting_May_2021|DIANA|MBStar|MirAncesTar|miranda_May_2021|miRDB_v6|mirmap_May_2021|MiRNATIP|MirSNPInTarget|MirTar2|mirzag|PACCMIT|RNA22
PARP9	Q8IXQ6		hsa-miR-4428	0.611341	13	Very High	bitargeting_May_2021|DIANA|MirAncesTar|miranda_May_2021|miRDB_v6|mirmap_May_2021|MiRNATIP|MirSNPInTarget|MirTar2|mirzag|PACCMIT|PITA_May_2021|RNA22
BNC2	Q6ZN30		hsa-miR-875-3p	0.610836	15	Very High	BCmicrO|bitargeting_May_2021|CoMeTa|DIANA|MBStar|MirAncesTar|miranda_May_2021|miRDB_v6|mirmap_May_2021|MirSNPInTarget|MirTar2|mirzag|PACCMIT|PITA_May_2021|RNA22
BNC2	Q6ZN30		hsa-miR-302c-3p	0.610764	12	High	BCmicrO|bitargeting_May_2021|DIANA|MBStar|MirAncesTar|miranda_May_2021|MiRNATIP|MirSNPInTarget|miRTar2GO|MultiMiTar|PACCMIT|RNA22
GBP1	P32455		hsa-miR-26a-5p	0.610163	11	High	BCmicrO|CoMeTa|DIANA|MBStar|MirAncesTar|miranda_May_2021|miRDB_v6|MiRNATIP|miRTar2GO|MirTar2|mirzag
DAGLA	Q9Y4D2		hsa-miR-761	0.609975	12	Very High	bitargeting_May_2021|DIANA|MirAncesTar|miranda_May_2021|miRcode|miRDB_v6|mirmap_May_2021|MiRNATIP|MirSNPInTarget|MirTar2|PACCMIT|RNA22
BNC2	Q6ZN30		hsa-miR-381-3p	0.609573	12	High	BCmicrO|CoMeTa|DIANA|MBStar|MirAncesTar|miranda_May_2021|mirmap_May_2021|MiRNATIP|MirTar2|mirzag|MultiMiTar|TargetScan_v7_2
BNC2	Q6ZN30		hsa-miR-103a-3p	0.609087	11	High	BCmicrO|MBStar|MirAncesTar|miranda_May_2021|miRcode|mirmap_May_2021|MiRNATIP|miRTar2GO|MultiMiTar|PITA_May_2021|RNA22
BNC2	Q6ZN30		hsa-miR-574-5p	0.60853	12	Very High	BCmicrO|CoMeTa|DIANA|MBStar|MirAncesTar|miranda_May_2021|MiRNATIP|miRTar2GO|MultiMiTar|PITA_May_2021|RNA22|rnahybrid_May_2021
BNC2	Q6ZN30		hsa-miR-512-3p	0.608255	12	Very High	BCmicrO|bitargeting_May_2021|CoMeTa|Cupid|MBStar|MirAncesTar|miranda_May_2021|MiRNATIP|MirSNPInTarget|MultiMiTar|PACCMIT|RNA22
BNC2	Q6ZN30		hsa-miR-665	0.607238	11	High	BCmicrO|bitargeting_May_2021|CoMeTa|MBStar|MirAncesTar|miranda_May_2021|mirmap_May_2021|MultiMiTar|PITA_May_2021|RNA22|TargetScan_v7_2
ZNF365	Q70YC4		hsa-miR-7-5p	0.605922	14	High	BCmicrO|bitargeting_May_2021|CoMeTa|DIANA|MBStar|MirAncesTar|miranda_May_2021|miRcode|mirmap_May_2021|MiRNATIP|miRTar2GO|mirzag|MultiMiTar|RNA22
OAS3	Q9Y6K5		hsa-miR-149-5p	0.605904	14	High	BCmicrO|bitargeting_May_2021|CoMeTa|DIANA|MBStar|MirAncesTar|mirCoX|miRDB_v6|mirmap_May_2021|miRTar2GO|MirTar2|mirzag|PITA_May_2021|RNA22
ZNF365	Q70YC4		hsa-miR-193a-3p	0.605332	11	High	BCmicrO|CoMeTa|DIANA|MirAncesTar|miranda_May_2021|miRcode|MiRNATIP|miRTar2GO|mirzag|MultiMiTar|PACCMIT
STAT1	P42224		hsa-miR-1303	0.605277	12	Very High	BCmicrO|CoMeTa|DIANA|MBStar|MirAncesTar|miranda_May_2021|MirSNPInTarget|miRTar2GO|MirTar2|mirzag|PACCMIT|RNA22
IFI44L	Q53G44		hsa-miR-548p	0.6052	12	High	BCmicrO|CoMeTa|DIANA|MBStar|MirAncesTar|miranda_May_2021|miRDB_v6|mirmap_May_2021|MiRNATIP|MirSNPInTarget|MirTar2|mirzag
BNC2	Q6ZN30		hsa-miR-940	0.604723	13	High	BCmicrO|CoMeTa|MBStar|MirAncesTar|miranda_May_2021|mirmap_May_2021|MiRNATIP|miRTar2GO|mirzag|MultiMiTar|PACCMIT|PITA_May_2021|RNA22
ZNF365	Q70YC4		hsa-miR-206	0.604315	14	High	BCmicrO|bitargeting_May_2021|CoMeTa|DIANA|MBStar|MirAncesTar|miranda_May_2021|miRcode|mirCoX|miRDB_v6|MiRNATIP|MirTar2|PITA_May_2021|RNA22
ZNF365	Q70YC4		hsa-miR-200c-3p	0.604185	10	High	BCmicrO|CoMeTa|DIANA|MirAncesTar|mirbase|MiRNATIP|MirSNPInTarget|miRTar2GO|mirzag|TargetScan_v7_2
STAT1	P42224		hsa-miR-875-3p	0.603747	14	Very High	BCmicrO|bitargeting_May_2021|CoMeTa|DIANA|MBStar|MirAncesTar|miranda_May_2021|miRDB_v6|MiRNATIP|MirTar2|mirzag|MultiMiTar|PITA_May_2021|RNA22
BNC2	Q6ZN30		hsa-miR-196a-3p	0.603672	11	Very High	bitargeting_May_2021|MBStar|MirAncesTar|miRDB_v6|mirmap_May_2021|MiRNATIP|MirSNPInTarget|MirTar2|mirzag|PACCMIT|RNA22
STAT1	P42224		hsa-miR-494-3p	0.603203	10	High	BCmicrO|DIANA|MBStar|MirAncesTar|miranda_May_2021|miRDB_v6|mirmap_May_2021|miRTar2GO|MirTar2|mirzag
ATAT1	Q5SQI0		hsa-miR-149-3p	0.602205	13	Very High	bitargeting_May_2021|DIANA|MBStar|MirAncesTar|miranda_May_2021|miRDB_v6|mirmap_May_2021|MiRNATIP|miRTar2GO|MirTar2|mirzag|PITA_May_2021|RNA22
BNC2	Q6ZN30		hsa-miR-3646	0.601351	12	Very High	bitargeting_May_2021|Cupid|MBStar|MirAncesTar|miranda_May_2021|miRDB_v6|mirmap_May_2021|MiRNATIP|MirSNPInTarget|MirTar2|mirzag|PACCMIT
BNC2	Q6ZN30		hsa-miR-4742-5p	0.600782	13	Very High	bitargeting_May_2021|DIANA|MBStar|MirAncesTar|miranda_May_2021|miRDB_v6|mirmap_May_2021|MiRNATIP|MirSNPInTarget|MirTar2|mirzag|PACCMIT|RNA22
BNC2	Q6ZN30		hsa-miR-329-3p	0.600704	13	Very High	BCmicrO|bitargeting_May_2021|CoMeTa|DIANA|MBStar|MirAncesTar|miranda_May_2021|miRDB_v6|mirmap_May_2021|MiRNATIP|MirSNPInTarget|MirTar2|mirzag
BNC2	Q6ZN30		hsa-miR-491-5p	0.60057	11	Very High	BCmicrO|CoMeTa|DIANA|MBStar|MirAncesTar|miranda_May_2021|MiRNATIP|miRTar2GO|PITA_May_2021|RNA22|TargetScan_v7_2
PRSS23	O95084		hsa-miR-548aw	0.600498	8	Very High	DIANA|MirAncesTar|miRDB_v6|mirmap_May_2021|MiRNATIP|MirTar2|mirzag|PACCMIT
BNC2	Q6ZN30		hsa-miR-548as-3p	0.599315	11	Very High	DIANA|MBStar|MirAncesTar|miranda_May_2021|miRDB_v6|mirmap_May_2021|MiRNATIP|MirSNPInTarget|MirTar2|mirzag|PACCMIT
BNC2	Q6ZN30		hsa-miR-362-3p	0.59863	12	Very High	BCmicrO|bitargeting_May_2021|CoMeTa|DIANA|MBStar|MirAncesTar|miRDB_v6|mirmap_May_2021|MiRNATIP|MirSNPInTarget|MirTar2|mirzag
BNC2	Q6ZN30		hsa-miR-4768-5p	0.598376	12	Very High	bitargeting_May_2021|MBStar|MirAncesTar|miranda_May_2021|miRDB_v6|MiRNATIP|MirSNPInTarget|MirTar2|mirzag|PACCMIT|PITA_May_2021|RNA22
PARP9	Q8IXQ6		hsa-miR-506-3p	0.597875	12	High	DIANA|MBStar|MirAncesTar|miranda_May_2021|mirbase|miRcode|miRDB_v6|mirmap_May_2021|MiRNATIP|MirTar2|mirzag|PACCMIT
STAT1	P42224		hsa-miR-3148	0.597671	11	High	DIANA|MBStar|MirAncesTar|miranda_May_2021|miRDB_v6|mirmap_May_2021|MiRNATIP|MirSNPInTarget|MirTar2|mirzag|RNA22
BNC2	Q6ZN30		hsa-miR-518a-5p	0.596377	9	High	BCmicrO|CoMeTa|Cupid|DIANA|MBStar|MirAncesTar|miRDB_v6|MultiMiTar|PACCMIT
DAGLA	Q9Y4D2		hsa-miR-650	0.595989	14	High	BCmicrO|bitargeting_May_2021|CoMeTa|DIANA|MirAncesTar|miranda_May_2021|miRDB_v6|mirmap_May_2021|MiRNATIP|miRTar2GO|mirzag|MultiMiTar|PITA_May_2021|RNA22
BNC2	Q6ZN30		hsa-miR-576-5p	0.59558	12	Very High	BCmicrO|CoMeTa|Cupid|DIANA|MBStar|MirAncesTar|miranda_May_2021|MiRNATIP|MirSNPInTarget|mirzag|MultiMiTar|PACCMIT
BNC2	Q6ZN30		hsa-miR-138-5p	0.595576	13	High	BCmicrO|bitargeting_May_2021|CoMeTa|DIANA|MBStar|MirAncesTar|miranda_May_2021|miRcode|MiRNATIP|miRTar2GO|MultiMiTar|PITA_May_2021|RNA22
BNC2	Q6ZN30		hsa-miR-501-5p	0.595477	12	Very High	BCmicrO|bitargeting_May_2021|CoMeTa|DIANA|MBStar|MirAncesTar|MiRNATIP|miRTar2GO|MultiMiTar|PACCMIT|PITA_May_2021|RNA22
OAS3	Q9Y6K5		hsa-miR-299-3p	0.595246	13	Very High	BCmicrO|bitargeting_May_2021|CoMeTa|DIANA|MirAncesTar|miranda_May_2021|mirCoX|miRDB_v6|MirSNPInTarget|miRTar2GO|MirTar2|mirzag|RNA22
IFI44L	Q53G44		hsa-miR-219a-2-3p	0.595223	12	Very High	BCmicrO|bitargeting_May_2021|CoMeTa|DIANA|MBStar|MirAncesTar|mirbase|miRDB_v6|MiRNATIP|MirTar2|mirzag|RNA22
BNC2	Q6ZN30		hsa-miR-548aw	0.594657	10	Very High	DIANA|MBStar|MirAncesTar|miRDB_v6|mirmap_May_2021|MiRNATIP|MirSNPInTarget|MirTar2|mirzag|PACCMIT
BNC2	Q6ZN30		hsa-miR-588	0.59452	11	Very High	BCmicrO|bitargeting_May_2021|CoMeTa|Cupid|MBStar|MirAncesTar|miranda_May_2021|MirTar2|mirzag|MultiMiTar|RNA22
BNC2	Q6ZN30		hsa-miR-7-1-3p	0.594043	12	High	bitargeting_May_2021|DIANA|MBStar|MirAncesTar|miranda_May_2021|mirbase|miRDB_v6|mirmap_May_2021|MiRNATIP|MirSNPInTarget|MirTar2|mirzag
OAS2	P29728		hsa-miR-346	0.592658	12	Very High	BCmicrO|bitargeting_May_2021|DIANA|MirAncesTar|miranda_May_2021|miRDB_v6|MiRNATIP|miRTar2GO|MirTar2|mirzag|PITA_May_2021|RNA22
DAGLA	Q9Y4D2		hsa-miR-448	0.592446	11	High	BCmicrO|bitargeting_May_2021|CoMeTa|DIANA|MirAncesTar|miranda_May_2021|miRDB_v6|MiRNATIP|PACCMIT|RNA22|TargetScan_v7_2
BNC2	Q6ZN30		hsa-miR-206	0.592244	12	High	BCmicrO|CoMeTa|DIANA|MBStar|MirAncesTar|miranda_May_2021|miRcode|mirCoX|MiRNATIP|miRTar2GO|MultiMiTar|RNA22
ATAT1	Q5SQI0		hsa-miR-185-5p	0.591951	12	High	BCmicrO|bitargeting_May_2021|CoMeTa|DIANA|MBStar|MirAncesTar|miranda_May_2021|mirmap_May_2021|MiRNATIP|mirzag|PITA_May_2021|RNA22
DAGLA	Q9Y4D2		hsa-miR-4690-5p	0.591927	12	Very High	bitargeting_May_2021|DIANA|MirAncesTar|miranda_May_2021|miRDB_v6|mirmap_May_2021|MiRNATIP|MirSNPInTarget|MirTar2|PACCMIT|PITA_May_2021|RNA22
BNC2	Q6ZN30		hsa-miR-1183	0.591752	12	Very High	BCmicrO|CoMeTa|DIANA|MBStar|MirAncesTar|miranda_May_2021|miRDB_v6|MiRNATIP|mirzag|PACCMIT|PITA_May_2021|RNA22
BNC2	Q6ZN30		hsa-miR-181d-5p	0.591378	10	High	BCmicrO|CoMeTa|MBStar|MirAncesTar|miranda_May_2021|MiRNATIP|MirSNPInTarget|miRTar2GO|RNA22|TargetScan_v7_2
BNC2	Q6ZN30		hsa-miR-152-3p	0.591108	10	High	BCmicrO|CoMeTa|MBStar|MirAncesTar|miranda_May_2021|miRcode|mirCoX|MiRNATIP|MultiMiTar|RNA22
ZNF365	Q70YC4		hsa-miR-502-5p	0.590904	13	Very High	BCmicrO|bitargeting_May_2021|CoMeTa|DIANA|MBStar|MirAncesTar|miranda_May_2021|miRDB_v6|MiRNATIP|MirTar2|mirzag|PACCMIT|RNA22
IFI44L	Q53G44		hsa-miR-943	0.590687	13	Very High	BCmicrO|bitargeting_May_2021|CoMeTa|DIANA|MBStar|MirAncesTar|miranda_May_2021|mirbase|miRDB_v6|MiRNATIP|MirTar2|mirzag|RNA22
BNC2	Q6ZN30		hsa-miR-7-2-3p	0.590051	11	Very High	DIANA|MBStar|MirAncesTar|miranda_May_2021|mirbase|miRDB_v6|mirmap_May_2021|MiRNATIP|MirSNPInTarget|MirTar2|mirzag
BNC2	Q6ZN30		hsa-miR-24-3p	0.589148	9	High	BCmicrO|bitargeting_May_2021|CoMeTa|DIANA|MirAncesTar|miranda_May_2021|miRcode|MultiMiTar|RNA22
GBP1	P32455		hsa-miR-26b-5p	0.588945	12	High	BCmicrO|CoMeTa|DIANA|MBStar|MirAncesTar|miranda_May_2021|mirCoX|miRDB_v6|MiRNATIP|MirSNPInTarget|MirTar2|mirzag
BNC2	Q6ZN30		hsa-miR-214-3p	0.58857	13	High	bitargeting_May_2021|CoMeTa|MBStar|MirAncesTar|miranda_May_2021|miRcode|miRDB_v6|mirmap_May_2021|MiRNATIP|MirSNPInTarget|MultiMiTar|PITA_May_2021|RNA22
BNC2	Q6ZN30		hsa-miR-526b-3p	0.588537	11	High	Cupid|DIANA|MBStar|MirAncesTar|miranda_May_2021|miRDB_v6|MiRNATIP|MirSNPInTarget|mirzag|PACCMIT|RNA22
BNC2	Q6ZN30		hsa-miR-449c-5p	0.588428	13	Very High	bitargeting_May_2021|MBStar|MirAncesTar|miranda_May_2021|miRcode|miRDB_v6|mirmap_May_2021|MiRNATIP|MirSNPInTarget|miRTar2GO|mirzag|PITA_May_2021|RNA22
BNC2	Q6ZN30		hsa-miR-136-5p	0.588314	10	Very High	BCmicrO|CoMeTa|MBStar|MirAncesTar|miranda_May_2021|MiRNATIP|MirTar2|PACCMIT|RNA22|TargetScan_v7_2
BNC2	Q6ZN30		hsa-miR-557	0.587941	13	Very High	BCmicrO|bitargeting_May_2021|CoMeTa|DIANA|MBStar|MirAncesTar|miranda_May_2021|MiRNATIP|MirSNPInTarget|mirzag|MultiMiTar|PACCMIT|RNA22
COL13A1	Q5TAT6		hsa-miR-487a-3p	0.587395	10	Very High	BCmicrO|CoMeTa|DIANA|MBStar|MirAncesTar|miranda_May_2021|mirbase|MirTar2|mirzag|TargetScan_v7_2
ZNF365	Q70YC4		hsa-miR-515-5p	0.586722	9	Very High	BCmicrO|CoMeTa|DIANA|MirAncesTar|miranda_May_2021|miRDB_v6|MiRNATIP|MirTar2|mirzag
PRSS23	O95084		hsa-miR-607	0.585325	10	High	BCmicrO|CoMeTa|DIANA|MirAncesTar|miranda_May_2021|miRDB_v6|MiRNATIP|MirTar2|mirzag|MultiMiTar
STAT1	P42224		hsa-miR-548n	0.584479	12	High	BCmicrO|CoMeTa|DIANA|MBStar|MirAncesTar|miranda_May_2021|miRDB_v6|mirmap_May_2021|MiRNATIP|MirTar2|mirzag|RNA22
OAS3	Q9Y6K5		hsa-miR-1264	0.584288	12	Very High	BCmicrO|bitargeting_May_2021|CoMeTa|DIANA|MBStar|MirAncesTar|miranda_May_2021|mirCoX|miRDB_v6|MirTar2|mirzag|RNA22
DAGLA	Q9Y4D2		hsa-miR-145-5p	0.584234	8	High	BCmicrO|CoMeTa|MirAncesTar|miranda_May_2021|miRcode|MiRNATIP|RNA22|TargetScan_v7_2
LY6E	Q16553		hsa-miR-486-3p	0.584132	12	Very High	BCmicrO|bitargeting_May_2021|DIANA|MirAncesTar|miranda_May_2021|miRDB_v6|mirmap_May_2021|MirSNPInTarget|MirTar2|mirzag|PITA_May_2021|RNA22
IFI44L	Q53G44		hsa-miR-1293	0.583826	14	Very High	BCmicrO|bitargeting_May_2021|CoMeTa|DIANA|MBStar|MirAncesTar|miranda_May_2021|miRDB_v6|MirSNPInTarget|miRTar2GO|MirTar2|mirzag|PITA_May_2021|RNA22
ANKRD22	Q5VYY1		hsa-miR-767-3p	0.58247	13	Very High	BCmicrO|DIANA|MBStar|MirAncesTar|miranda_May_2021|mirbase|miRDB_v6|MiRNATIP|MirSNPInTarget|MirTar2|mirzag|MultiMiTar|RNA22
COL13A1	Q5TAT6		hsa-miR-548f-3p	0.582248	11	High	BCmicrO|CoMeTa|Cupid|DIANA|MBStar|MirAncesTar|miranda_May_2021|MirSNPInTarget|MirTar2|mirzag|PACCMIT
SERPING1	P05155		hsa-miR-320a-3p	0.582108	10	High	BCmicrO|CoMeTa|MirAncesTar|miranda_May_2021|mirbase|MiRNATIP|mirzag|PITA_May_2021|RNA22|TargetScan_v7_2
CXCL9	Q07325		hsa-miR-1253	0.581538	12	Very High	BCmicrO|bitargeting_May_2021|CoMeTa|DIANA|MBStar|MirAncesTar|miranda_May_2021|mirmap_May_2021|MiRNATIP|MirSNPInTarget|mirzag|PITA_May_2021
GBP1	P32455		hsa-miR-377-3p	0.580569	12	High	BCmicrO|bitargeting_May_2021|CoMeTa|DIANA|MBStar|MirAncesTar|miranda_May_2021|mirbase|miRDB_v6|MiRNATIP|MirSNPInTarget|mirzag
BNC2	Q6ZN30		hsa-miR-330-3p	0.580491	11	High	BCmicrO|CoMeTa|DIANA|MBStar|MirAncesTar|miranda_May_2021|mirmap_May_2021|MiRNATIP|miRTar2GO|MirTar2|mirzag
BNC2	Q6ZN30		hsa-miR-107	0.580378	10	High	BCmicrO|MBStar|MirAncesTar|miranda_May_2021|miRcode|mirmap_May_2021|MiRNATIP|miRTar2GO|MultiMiTar|RNA22
LTF	P02788		hsa-miR-3619-5p	0.580178	14	Very High	bitargeting_May_2021|DIANA|MBStar|MirAncesTar|miranda_May_2021|miRcode|miRDB_v6|mirmap_May_2021|MirSNPInTarget|MirTar2|mirzag|PACCMIT|PITA_May_2021|RNA22
ZNF365	Q70YC4		hsa-miR-374a-5p	0.579999	10	High	BCmicrO|CoMeTa|DIANA|MBStar|MirAncesTar|miranda_May_2021|miRDB_v6|MiRNATIP|MirTar2|mirzag
DAGLA	Q9Y4D2		hsa-miR-324-3p	0.57948	13	Very High	BCmicrO|bitargeting_May_2021|CoMeTa|MirAncesTar|miranda_May_2021|mirmap_May_2021|MiRNATIP|MirSNPInTarget|MirTar2|MultiMiTar|PACCMIT|PITA_May_2021|RNA22
ZNF365	Q70YC4		hsa-miR-1292-5p	0.579347	14	Very High	BCmicrO|CoMeTa|DIANA|MBStar|MirAncesTar|miranda_May_2021|miRDB_v6|mirmap_May_2021|MiRNATIP|MirSNPInTarget|MirTar2|mirzag|PITA_May_2021|RNA22
BNC2	Q6ZN30		hsa-miR-346	0.578072	12	Very High	BCmicrO|bitargeting_May_2021|CoMeTa|DIANA|MBStar|MirAncesTar|miranda_May_2021|MiRNATIP|miRTar2GO|MultiMiTar|RNA22|TargetScan_v7_2
DAGLA	Q9Y4D2		hsa-miR-4530	0.577104	12	Very High	bitargeting_May_2021|DIANA|MirAncesTar|miRDB_v6|mirmap_May_2021|MiRNATIP|MirSNPInTarget|MirTar2|mirzag|PACCMIT|PITA_May_2021|RNA22
BNC2	Q6ZN30		hsa-miR-1257	0.576945	10	Very High	BCmicrO|CoMeTa|Cupid|DIANA|MBStar|MirAncesTar|MiRNATIP|mirzag|PACCMIT|RNA22
OAS3	Q9Y6K5		hsa-miR-942-5p	0.575689	12	High	BCmicrO|bitargeting_May_2021|CoMeTa|DIANA|MBStar|MirAncesTar|miranda_May_2021|miRDB_v6|MirTar2|mirzag|PITA_May_2021|RNA22
BNC2	Q6ZN30		hsa-miR-450b-5p	0.575628	10	High	BCmicrO|CoMeTa|DIANA|MBStar|MirAncesTar|miranda_May_2021|MiRNATIP|mirzag|MultiMiTar|PACCMIT
BNC2	Q6ZN30		hsa-miR-654-3p	0.575473	11	Very High	BCmicrO|CoMeTa|DIANA|MBStar|MirAncesTar|miranda_May_2021|MirSNPInTarget|miRTar2GO|mirzag|MultiMiTar|RNA22
BNC2	Q6ZN30		hsa-miR-767-5p	0.57538	13	Very High	BCmicrO|bitargeting_May_2021|CoMeTa|MBStar|MirAncesTar|miranda_May_2021|miRDB_v6|mirmap_May_2021|MiRNATIP|MirSNPInTarget|MirTar2|mirzag|RNA22
BNC2	Q6ZN30		hsa-miR-548x-3p	0.575142	11	High	Cupid|DIANA|MBStar|MirAncesTar|miranda_May_2021|miRDB_v6|mirmap_May_2021|MiRNATIP|MirSNPInTarget|MirTar2|mirzag
BNC2	Q6ZN30		hsa-miR-181b-5p	0.574201	10	High	BCmicrO|CoMeTa|MBStar|MirAncesTar|miranda_May_2021|MiRNATIP|MirSNPInTarget|miRTar2GO|RNA22|TargetScan_v7_2
CXCL9	Q07325		hsa-miR-185-5p	0.573576	12	High	BCmicrO|bitargeting_May_2021|CoMeTa|DIANA|MirAncesTar|miranda_May_2021|miRDB_v6|mirmap_May_2021|MiRNATIP|mirzag|PITA_May_2021|RNA22
BNC2	Q6ZN30		hsa-miR-16-1-3p	0.573561	9	Very High	bitargeting_May_2021|Cupid|MBStar|MirAncesTar|miranda_May_2021|MiRNATIP|miRTar2GO|mirzag|PACCMIT
STAT1	P42224		hsa-miR-150-5p	0.573223	12	High	BCmicrO|bitargeting_May_2021|DIANA|MBStar|MirAncesTar|miranda_May_2021|miRcode|mirCoX|mirmap_May_2021|MiRNATIP|mirzag|TargetScan_v7_2
BNC2	Q6ZN30		hsa-miR-493-5p	0.57309	11	High	bitargeting_May_2021|DIANA|MBStar|MirAncesTar|miranda_May_2021|miRDB_v6|MiRNATIP|MirTar2|PACCMIT|RNA22|TargetScan_v7_2
DAGLA	Q9Y4D2		hsa-miR-1207-5p	0.572751	13	High	BCmicrO|bitargeting_May_2021|CoMeTa|DIANA|MirAncesTar|miranda_May_2021|miRDB_v6|mirmap_May_2021|MiRNATIP|MirSNPInTarget|mirzag|PITA_May_2021|RNA22
BNC2	Q6ZN30		hsa-miR-499a-5p	0.571718	8	Very High	BCmicrO|CoMeTa|miranda_May_2021|miRcode|MiRNATIP|mirzag|MultiMiTar|TargetScan_v7_2
DAGLA	Q9Y4D2		hsa-miR-615-5p	0.571657	12	Very High	BCmicrO|bitargeting_May_2021|CoMeTa|DIANA|MirAncesTar|miranda_May_2021|mirmap_May_2021|MiRNATIP|miRTar2GO|PACCMIT|PITA_May_2021|RNA22
ZNF365	Q70YC4		hsa-miR-4668-5p	0.571138	11	Very High	DIANA|MBStar|MirAncesTar|miranda_May_2021|miRDB_v6|mirmap_May_2021|MiRNATIP|MirSNPInTarget|MirTar2|mirzag|RNA22
FSTL3	O95633		hsa-miR-940	0.570926	13	High	BCmicrO|bitargeting_May_2021|CoMeTa|DIANA|MirAncesTar|miranda_May_2021|mirmap_May_2021|MiRNATIP|MirSNPInTarget|MultiMiTar|PITA_May_2021|RNA22|rnahybrid_May_2021
BNC2	Q6ZN30		hsa-miR-193b-3p	0.569959	11	High	BCmicrO|bitargeting_May_2021|MBStar|MirAncesTar|miranda_May_2021|miRcode|mirmap_May_2021|MiRNATIP|MirSNPInTarget|MultiMiTar|PACCMIT
OAS2	P29728		hsa-miR-1-3p	0.569543	12	High	BCmicrO|DIANA|MBStar|MirAncesTar|miranda_May_2021|miRDB_v6|MiRNATIP|MirSNPInTarget|miRTar2GO|MirTar2|mirzag|RNA22
ZNF365	Q70YC4		hsa-miR-548x-3p	0.569534	10	High	DIANA|MBStar|MirAncesTar|miranda_May_2021|miRDB_v6|mirmap_May_2021|MiRNATIP|MirTar2|mirzag|PACCMIT
BNC2	Q6ZN30		hsa-miR-302e	0.568347	10	High	BCmicrO|CoMeTa|Cupid|DIANA|MBStar|MirAncesTar|MiRNATIP|PACCMIT|RNA22|TargetScan_v7_2
BNC2	Q6ZN30		hsa-miR-15a-3p	0.567984	11	Very High	Cupid|DIANA|MBStar|MirAncesTar|miranda_May_2021|mirbase|miRDB_v6|mirmap_May_2021|MiRNATIP|MirTar2|PACCMIT
ZNF365	Q70YC4		hsa-miR-548aj-3p	0.567836	10	High	DIANA|MBStar|MirAncesTar|miranda_May_2021|miRDB_v6|mirmap_May_2021|MiRNATIP|MirTar2|mirzag|PACCMIT
ATAT1	Q5SQI0		hsa-miR-342-5p	0.567792	13	Very High	BCmicrO|bitargeting_May_2021|CoMeTa|DIANA|MirAncesTar|miranda_May_2021|mirbase|MiRNATIP|miRTar2GO|MirTar2|mirzag|PITA_May_2021|RNA22
DAGLA	Q9Y4D2		hsa-miR-539-3p	0.567759	8	Very High	DIANA|MirAncesTar|miRDB_v6|MiRNATIP|MirTar2|mirzag|PACCMIT|TargetScan_v7_2
DAGLA	Q9Y4D2		hsa-miR-218-5p	0.567501	9	High	BCmicrO|bitargeting_May_2021|CoMeTa|MirAncesTar|miRcode|miRDB_v6|MiRNATIP|MultiMiTar|TargetScan_v7_2
DAGLA	Q9Y4D2		hsa-miR-939-5p	0.567396	13	High	BCmicrO|bitargeting_May_2021|CoMeTa|DIANA|MBStar|MirAncesTar|miranda_May_2021|miRDB_v6|mirmap_May_2021|MiRNATIP|mirzag|PITA_May_2021|RNA22
STAT1	P42224		hsa-miR-532-3p	0.567195	11	High	BCmicrO|CoMeTa|DIANA|MBStar|MirAncesTar|miranda_May_2021|miRDB_v6|MiRNATIP|MirSNPInTarget|MirTar2|mirzag
BNC2	Q6ZN30		hsa-miR-452-5p	0.567138	12	High	BCmicrO|bitargeting_May_2021|CoMeTa|DIANA|MBStar|MirAncesTar|miranda_May_2021|MiRNATIP|MirSNPInTarget|mirzag|MultiMiTar|RNA22
ZNF365	Q70YC4		hsa-miR-935	0.565943	11	Very High	BCmicrO|CoMeTa|DIANA|MBStar|MirAncesTar|miranda_May_2021|miRDB_v6|MiRNATIP|MirTar2|mirzag|RNA22
EBI3	Q14213		hsa-miR-1303	0.565662	13	Very High	BCmicrO|bitargeting_May_2021|MBStar|MirAncesTar|miranda_May_2021|miRDB_v6|MiRNATIP|MirSNPInTarget|miRTar2GO|MirTar2|PITA_May_2021|RNA22|rnahybrid_May_2021
DAGLA	Q9Y4D2		hsa-miR-503-5p	0.563878	13	High	BCmicrO|bitargeting_May_2021|CoMeTa|DIANA|MirAncesTar|miranda_May_2021|miRcode|mirmap_May_2021|MiRNATIP|miRTar2GO|MultiMiTar|PITA_May_2021|RNA22
CXCL9	Q07325		hsa-miR-607	0.563186	11	High	BCmicrO|CoMeTa|DIANA|MBStar|MirAncesTar|miranda_May_2021|miRDB_v6|MiRNATIP|MirSNPInTarget|MirTar2|mirzag
BNC2	Q6ZN30		hsa-miR-105-5p	0.563183	12	High	BCmicrO|bitargeting_May_2021|CoMeTa|Cupid|DIANA|MBStar|MirAncesTar|miranda_May_2021|MiRNATIP|MirSNPInTarget|mirzag|MultiMiTar
STAT1	P42224		hsa-miR-548d-5p	0.562766	12	High	BCmicrO|CoMeTa|DIANA|MBStar|MirAncesTar|miranda_May_2021|mirmap_May_2021|MiRNATIP|MirSNPInTarget|MirTar2|mirzag|RNA22
ZNF365	Q70YC4		hsa-miR-526b-5p	0.561781	12	Very High	BCmicrO|bitargeting_May_2021|CoMeTa|DIANA|MBStar|MirAncesTar|miRDB_v6|MiRNATIP|MirTar2|mirzag|MultiMiTar|RNA22
BNC2	Q6ZN30		hsa-miR-122-5p	0.561691	11	High	CoMeTa|MBStar|MirAncesTar|miranda_May_2021|miRcode|mirCoX|MiRNATIP|miRTar2GO|MultiMiTar|PITA_May_2021|RNA22
IFI44L	Q53G44		hsa-miR-1303	0.561314	12	Very High	BCmicrO|CoMeTa|DIANA|MBStar|MirAncesTar|miranda_May_2021|MiRNATIP|MirSNPInTarget|miRTar2GO|MirTar2|mirzag|RNA22
BNC2	Q6ZN30		hsa-miR-376c-3p	0.56053	11	High	CoMeTa|DIANA|MBStar|MirAncesTar|mirmap_May_2021|MiRNATIP|MirSNPInTarget|miRTar2GO|MirTar2|mirzag|MultiMiTar
ZNF365	Q70YC4		hsa-miR-548b-3p	0.560312	12	High	BCmicrO|bitargeting_May_2021|CoMeTa|DIANA|MBStar|MirAncesTar|miranda_May_2021|mirmap_May_2021|MiRNATIP|MirTar2|mirzag|MultiMiTar
ZNF365	Q70YC4		hsa-miR-200b-3p	0.560282	9	High	BCmicrO|CoMeTa|DIANA|MirAncesTar|mirbase|MiRNATIP|MirSNPInTarget|mirzag|TargetScan_v7_2
PRSS23	O95084		hsa-miR-588	0.559186	12	Very High	BCmicrO|bitargeting_May_2021|CoMeTa|DIANA|MirAncesTar|miranda_May_2021|mirmap_May_2021|MiRNATIP|MirSNPInTarget|MirTar2|mirzag|PITA_May_2021
BNC2	Q6ZN30		hsa-miR-562	0.5585	11	Very High	BCmicrO|CoMeTa|DIANA|MBStar|MirAncesTar|miranda_May_2021|mirmap_May_2021|MiRNATIP|MultiMiTar|PACCMIT|RNA22
BNC2	Q6ZN30		hsa-miR-892a	0.558333	13	Very High	BCmicrO|bitargeting_May_2021|CoMeTa|Cupid|DIANA|MBStar|MirAncesTar|miranda_May_2021|MiRNATIP|MirSNPInTarget|mirzag|MultiMiTar|RNA22
PARP9	Q8IXQ6		hsa-miR-875-3p	0.557105	11	High	BCmicrO|bitargeting_May_2021|DIANA|MBStar|MirAncesTar|miranda_May_2021|mirbase|miRDB_v6|MiRNATIP|MirTar2|mirzag
ZNF365	Q70YC4		hsa-miR-625-5p	0.556604	12	High	BCmicrO|bitargeting_May_2021|CoMeTa|DIANA|MBStar|MirAncesTar|miranda_May_2021|mirmap_May_2021|MiRNATIP|miRTar2GO|mirzag|PITA_May_2021
BNC2	Q6ZN30		hsa-miR-208a-3p	0.556601	8	Very High	BCmicrO|CoMeTa|Cupid|MBStar|MirAncesTar|mirCoX|MultiMiTar|TargetScan_v7_2
BNC2	Q6ZN30		hsa-miR-548p	0.556574	10	High	BCmicrO|CoMeTa|DIANA|MBStar|MirAncesTar|miranda_May_2021|mirmap_May_2021|MiRNATIP|MirTar2|mirzag
BNC2	Q6ZN30		hsa-miR-599	0.556449	10	Very High	BCmicrO|CoMeTa|Cupid|DIANA|MBStar|MirAncesTar|MiRNATIP|MultiMiTar|PACCMIT|RNA22
GBP1	P32455		hsa-miR-944	0.556212	10	High	CoMeTa|DIANA|MBStar|MirAncesTar|miranda_May_2021|miRDB_v6|MiRNATIP|MirSNPInTarget|MirTar2|mirzag
DAGLA	Q9Y4D2		hsa-miR-331-3p	0.55618	11	Very High	BCmicrO|bitargeting_May_2021|CoMeTa|MirAncesTar|miranda_May_2021|miRDB_v6|mirmap_May_2021|MiRNATIP|MirSNPInTarget|MirTar2|RNA22
LY6E	Q16553		hsa-miR-762	0.555891	13	Very High	bitargeting_May_2021|DIANA|MirAncesTar|miranda_May_2021|mirmap_May_2021|MiRNATIP|MirSNPInTarget|miRTar2GO|MirTar2|mirzag|PITA_May_2021|RNA22|rnahybrid_May_2021
ATAT1	Q5SQI0		hsa-miR-370-3p	0.555676	12	Very High	BCmicrO|bitargeting_May_2021|CoMeTa|DIANA|MirAncesTar|mirbase|MiRNATIP|MirSNPInTarget|MirTar2|mirzag|PITA_May_2021|RNA22
PRSS23	O95084		hsa-miR-561-3p	0.554408	8	High	BCmicrO|CoMeTa|DIANA|MirAncesTar|miranda_May_2021|MiRNATIP|MirTar2|mirzag
LY6E	Q16553		hsa-miR-1207-5p	0.554092	12	High	BCmicrO|bitargeting_May_2021|DIANA|MBStar|MirAncesTar|miranda_May_2021|mirmap_May_2021|MiRNATIP|MirSNPInTarget|mirzag|PITA_May_2021|RNA22
SLC1A7	O00341		hsa-miR-141-3p	0.553751	11	High	BCmicrO|bitargeting_May_2021|DIANA|MBStar|MirAncesTar|miranda_May_2021|mirbase|miRcode|mirCoX|miRDB_v6|MirTar2
BNC2	Q6ZN30		hsa-miR-297	0.553253	12	Very High	BCmicrO|bitargeting_May_2021|MBStar|MirAncesTar|miranda_May_2021|mirbase|miRDB_v6|MiRNATIP|MirSNPInTarget|MultiMiTar|PITA_May_2021|RNA22
IFI44L	Q53G44		hsa-miR-608	0.553124	13	High	BCmicrO|bitargeting_May_2021|CoMeTa|DIANA|MBStar|MirAncesTar|miranda_May_2021|MiRNATIP|MirSNPInTarget|miRTar2GO|mirzag|PITA_May_2021|RNA22
IFI44L	Q53G44		hsa-miR-5197-3p	0.55241	10	Very High	DIANA|MBStar|MirAncesTar|miranda_May_2021|miRDB_v6|mirmap_May_2021|MiRNATIP|MirSNPInTarget|MirTar2|mirzag
FSTL3	O95633		hsa-miR-1827	0.551912	10	High	BCmicrO|bitargeting_May_2021|CoMeTa|DIANA|MirAncesTar|miranda_May_2021|miRDB_v6|mirmap_May_2021|MiRNATIP|PACCMIT
STAT1	P42224		hsa-miR-802	0.551537	11	High	BCmicrO|bitargeting_May_2021|CoMeTa|MBStar|MirAncesTar|miranda_May_2021|MiRNATIP|MirSNPInTarget|mirzag|PITA_May_2021|TargetScan_v7_2
OAS3	Q9Y6K5		hsa-miR-1287-5p	0.551435	10	Very High	BCmicrO|bitargeting_May_2021|DIANA|MirAncesTar|miranda_May_2021|miRDB_v6|MirTar2|mirzag|PITA_May_2021|RNA22
SERPING1	P05155		hsa-miR-1207-5p	0.551222	12	High	BCmicrO|bitargeting_May_2021|MirAncesTar|miranda_May_2021|miRDB_v6|mirmap_May_2021|MiRNATIP|MirSNPInTarget|MirTar2|mirzag|PITA_May_2021|RNA22
EPSTI1	Q96J88		hsa-miR-223-3p	0.55107	9	High	BCmicrO|DIANA|MBStar|MirAncesTar|miRcode|mirCoX|MiRNATIP|MirSNPInTarget|TargetScan_v7_2
BNC2	Q6ZN30		hsa-miR-6835-3p	0.550668	8	Very High	bitargeting_May_2021|MirAncesTar|miranda_May_2021|miRDB_v6|mirmap_May_2021|MiRNATIP|mirzag|TargetScan_v7_2
ZNF365	Q70YC4		hsa-miR-298	0.549678	14	High	bitargeting_May_2021|DIANA|MBStar|MirAncesTar|miranda_May_2021|mirbase|mirCoX|mirmap_May_2021|MiRNATIP|miRTar2GO|mirzag|MultiMiTar|PITA_May_2021|RNA22
BNC2	Q6ZN30		hsa-miR-942-5p	0.549531	12	High	BCmicrO|bitargeting_May_2021|CoMeTa|DIANA|MBStar|MirAncesTar|miranda_May_2021|MiRNATIP|miRTar2GO|mirzag|PITA_May_2021|RNA22
BNC2	Q6ZN30		hsa-miR-377-3p	0.549051	9	High	BCmicrO|CoMeTa|MBStar|MirAncesTar|miranda_May_2021|MiRNATIP|miRTar2GO|mirzag|TargetScan_v7_2
STAT1	P42224		hsa-miR-548f-3p	0.548314	9	High	BCmicrO|CoMeTa|DIANA|MBStar|MirAncesTar|miranda_May_2021|MiRNATIP|MirTar2|mirzag
PRSS23	O95084		hsa-miR-3671	0.547784	10	Very High	bitargeting_May_2021|DIANA|MirAncesTar|miranda_May_2021|miRDB_v6|mirmap_May_2021|MiRNATIP|MirTar2|mirzag|PACCMIT
ZNF365	Q70YC4		hsa-miR-1915-5p	0.547605	13	Very High	DIANA|MBStar|MirAncesTar|miranda_May_2021|miRDB_v6|MiRNATIP|MirSNPInTarget|miRTar2GO|MirTar2|mirzag|PACCMIT|PITA_May_2021|RNA22
DAGLA	Q9Y4D2		hsa-miR-22-3p	0.547422	14	High	BCmicrO|bitargeting_May_2021|CoMeTa|DIANA|MirAncesTar|miranda_May_2021|miRcode|mirCoX|miRDB_v6|mirmap_May_2021|MiRNATIP|MirSNPInTarget|PACCMIT|PITA_May_2021
DAGLA	Q9Y4D2		hsa-miR-183-5p	0.546823	9	High	CoMeTa|DIANA|MirAncesTar|miranda_May_2021|miRcode|miRDB_v6|MiRNATIP|mirzag|PACCMIT
OAS2	P29728		hsa-miR-135b-5p	0.546357	11	High	BCmicrO|CoMeTa|Cupid|DIANA|MirAncesTar|miranda_May_2021|miRDB_v6|MiRNATIP|miRTar2GO|mirzag|RNA22
DAGLA	Q9Y4D2		hsa-miR-153-3p	0.546258	8	High	BCmicrO|CoMeTa|DIANA|miRcode|miRDB_v6|MiRNATIP|MultiMiTar|TargetScan_v7_2
PARP9	Q8IXQ6		hsa-miR-513a-3p	0.54601	10	High	BCmicrO|DIANA|MBStar|MirAncesTar|miranda_May_2021|mirbase|MiRNATIP|MirSNPInTarget|MirTar2|mirzag
XAF1	Q6GPH4		hsa-miR-155-5p	0.545804	10	High	BCmicrO|DIANA|MBStar|MirAncesTar|miranda_May_2021|miRcode|miRDB_v6|MiRNATIP|MirSNPInTarget|MirTar2
JUP	P14923		hsa-miR-608	0.545123	13	High	BCmicrO|bitargeting_May_2021|CoMeTa|DIANA|MBStar|MirAncesTar|miranda_May_2021|mirmap_May_2021|MiRNATIP|miRTar2GO|mirzag|PITA_May_2021|RNA22
BNC2	Q6ZN30		hsa-miR-508-3p	0.5448	9	Very High	BCmicrO|CoMeTa|MBStar|MirAncesTar|miranda_May_2021|miRcode|MiRNATIP|MultiMiTar|RNA22
ZNF365	Q70YC4		hsa-miR-548ae-3p	0.544743	10	High	DIANA|MBStar|MirAncesTar|miranda_May_2021|miRDB_v6|mirmap_May_2021|MiRNATIP|MirTar2|mirzag|PACCMIT
PRSS23	O95084		hsa-miR-548n	0.544717	10	High	BCmicrO|CoMeTa|DIANA|MirAncesTar|miranda_May_2021|mirmap_May_2021|MiRNATIP|MirTar2|mirzag|PACCMIT
DAGLA	Q9Y4D2		hsa-miR-361-3p	0.544707	10	Very High	BCmicrO|bitargeting_May_2021|CoMeTa|Cupid|MirAncesTar|miranda_May_2021|miRDB_v6|mirmap_May_2021|MiRNATIP|MirSNPInTarget
SIGLEC1	Q9BZZ2		hsa-miR-765	0.544447	11	High	BCmicrO|bitargeting_May_2021|CoMeTa|DIANA|MirAncesTar|miranda_May_2021|mirmap_May_2021|MirTar2|mirzag|PITA_May_2021|RNA22
STAT1	P42224		hsa-miR-511-5p	0.5444	8	High	BCmicrO|DIANA|MBStar|miranda_May_2021|miRDB_v6|MiRNATIP|miRTar2GO|mirzag
ZNF365	Q70YC4		hsa-miR-149-5p	0.544043	11	High	BCmicrO|CoMeTa|DIANA|MBStar|MirAncesTar|mirCoX|MiRNATIP|miRTar2GO|mirzag|MultiMiTar|RNA22
BNC2	Q6ZN30		hsa-miR-340-5p	0.543498	10	High	Cupid|DIANA|MBStar|MirAncesTar|miranda_May_2021|mirbase|MiRNATIP|MirTar2|mirzag|PACCMIT
ZNF365	Q70YC4		hsa-miR-548am-3p	0.543453	10	High	DIANA|MBStar|MirAncesTar|miranda_May_2021|miRDB_v6|mirmap_May_2021|MiRNATIP|MirTar2|mirzag|PACCMIT
BNC2	Q6ZN30		hsa-miR-579-3p	0.543437	10	High	BCmicrO|bitargeting_May_2021|CoMeTa|DIANA|MBStar|MirAncesTar|miranda_May_2021|MiRNATIP|MirSNPInTarget|MirTar2
FSTL3	O95633		hsa-miR-1470	0.542266	12	Very High	BCmicrO|bitargeting_May_2021|DIANA|MirAncesTar|miranda_May_2021|mirCoX|miRDB_v6|MiRNATIP|MirSNPInTarget|mirzag|PITA_May_2021|RNA22
BNC2	Q6ZN30		hsa-miR-7-5p	0.541902	14	High	BCmicrO|bitargeting_May_2021|DIANA|MBStar|MirAncesTar|miranda_May_2021|mirbase|miRcode|mirmap_May_2021|MiRNATIP|miRTar2GO|mirzag|MultiMiTar|RNA22
BNC2	Q6ZN30		hsa-miR-877-5p	0.541761	12	Very High	bitargeting_May_2021|CoMeTa|MBStar|MirAncesTar|miranda_May_2021|mirmap_May_2021|MiRNATIP|MirSNPInTarget|miRTar2GO|MultiMiTar|PITA_May_2021|RNA22
BNC2	Q6ZN30		hsa-miR-4659a-5p	0.541686	11	Very High	bitargeting_May_2021|DIANA|MBStar|MirAncesTar|miranda_May_2021|miRDB_v6|MiRNATIP|MirTar2|mirzag|PACCMIT|PITA_May_2021
OAS3	Q9Y6K5		hsa-miR-183-5p	0.541436	12	High	bitargeting_May_2021|CoMeTa|DIANA|MBStar|MirAncesTar|miranda_May_2021|miRcode|miRDB_v6|MirTar2|MultiMiTar|PITA_May_2021|RNA22
DAGLA	Q9Y4D2		hsa-miR-125a-5p	0.540617	10	High	BCmicrO|CoMeTa|DIANA|MirAncesTar|miRcode|mirCoX|MiRNATIP|MultiMiTar|RNA22|TargetScan_v7_2
GBP1	P32455		hsa-miR-302f	0.540408	8	Very High	BCmicrO|CoMeTa|DIANA|MBStar|MirAncesTar|miRDB_v6|MiRNATIP|MirTar2
CXCL9	Q07325		hsa-miR-485-5p	0.540091	11	High	BCmicrO|bitargeting_May_2021|CoMeTa|DIANA|MBStar|MirAncesTar|miranda_May_2021|MiRNATIP|MirSNPInTarget|PACCMIT|PITA_May_2021
CXCL9	Q07325		hsa-miR-573	0.539967	9	High	BCmicrO|CoMeTa|DIANA|MBStar|MirAncesTar|miranda_May_2021|miRDB_v6|MirTar2|mirzag
BNC2	Q6ZN30		hsa-miR-548aj-3p	0.539261	10	High	DIANA|MBStar|MirAncesTar|miranda_May_2021|miRDB_v6|mirmap_May_2021|MiRNATIP|MirSNPInTarget|MirTar2|mirzag
JUP	P14923		hsa-miR-1914-3p	0.538697	12	Very High	bitargeting_May_2021|DIANA|MirAncesTar|miranda_May_2021|mirmap_May_2021|MiRNATIP|MirSNPInTarget|miRTar2GO|mirzag|PACCMIT|PITA_May_2021|RNA22
DAGLA	Q9Y4D2		hsa-miR-125b-5p	0.538538	9	High	BCmicrO|CoMeTa|DIANA|MirAncesTar|miRcode|MiRNATIP|MultiMiTar|RNA22|TargetScan_v7_2
PARP9	Q8IXQ6		hsa-miR-641	0.538381	12	High	BCmicrO|bitargeting_May_2021|DIANA|MBStar|MirAncesTar|miranda_May_2021|mirbase|mirmap_May_2021|MiRNATIP|MirSNPInTarget|MirTar2|mirzag
XAF1	Q6GPH4		hsa-miR-196a-5p	0.538128	11	High	BCmicrO|DIANA|MBStar|MirAncesTar|miranda_May_2021|miRDB_v6|MiRNATIP|MirSNPInTarget|MirTar2|mirzag|PITA_May_2021
BNC2	Q6ZN30		hsa-miR-3143	0.537886	12	Very High	Cupid|DIANA|MBStar|MirAncesTar|miranda_May_2021|mirCoX|miRDB_v6|MiRNATIP|MirSNPInTarget|MirTar2|mirzag|PACCMIT
PARP9	Q8IXQ6		hsa-miR-4311	0.537863	9	Very High	bitargeting_May_2021|DIANA|MirAncesTar|mirmap_May_2021|MiRNATIP|MirSNPInTarget|MirTar2|mirzag|RNA22
ZNF365	Q70YC4		hsa-miR-3138	0.537829	10	Very High	DIANA|MBStar|MirAncesTar|miranda_May_2021|miRDB_v6|MirSNPInTarget|MirTar2|mirzag|PITA_May_2021|RNA22
USP18	Q9UMW8		hsa-miR-24-3p	0.537754	9	High	BCmicrO|CoMeTa|DIANA|MirAncesTar|miranda_May_2021|miRcode|miRDB_v6|MirTar2|mirzag
JUP	P14923		hsa-miR-185-5p	0.537658	12	High	BCmicrO|bitargeting_May_2021|CoMeTa|DIANA|MirAncesTar|miranda_May_2021|mirbase|mirmap_May_2021|MiRNATIP|mirzag|MultiMiTar|RNA22
BNC2	Q6ZN30		hsa-miR-298	0.537389	12	High	bitargeting_May_2021|CoMeTa|MBStar|MirAncesTar|miranda_May_2021|mirCoX|mirmap_May_2021|MiRNATIP|miRTar2GO|MultiMiTar|PITA_May_2021|RNA22
COL13A1	Q5TAT6		hsa-miR-548g-3p	0.53733	10	High	BCmicrO|CoMeTa|DIANA|MBStar|MirAncesTar|miranda_May_2021|MirSNPInTarget|MirTar2|mirzag|PACCMIT
STAT1	P42224		hsa-miR-548c-5p	0.537304	11	High	BCmicrO|CoMeTa|DIANA|MBStar|MirAncesTar|miranda_May_2021|mirmap_May_2021|MiRNATIP|MirSNPInTarget|MirTar2|mirzag
GBP1	P32455		hsa-miR-1297	0.537252	10	High	BCmicrO|CoMeTa|DIANA|MBStar|MirAncesTar|miRcode|miRDB_v6|MiRNATIP|MirTar2|mirzag
BNC2	Q6ZN30		hsa-miR-548at-5p	0.537155	10	Very High	DIANA|MBStar|MirAncesTar|miranda_May_2021|miRDB_v6|MiRNATIP|MirSNPInTarget|MirTar2|mirzag|RNA22
DAGLA	Q9Y4D2		hsa-miR-760	0.537051	11	High	BCmicrO|bitargeting_May_2021|CoMeTa|DIANA|MirAncesTar|miranda_May_2021|MiRNATIP|MultiMiTar|PITA_May_2021|RNA22|TargetScan_v7_2
BNC2	Q6ZN30		hsa-miR-18b-5p	0.536495	9	High	BCmicrO|bitargeting_May_2021|CoMeTa|MBStar|MirAncesTar|miranda_May_2021|miRTar2GO|MultiMiTar|PITA_May_2021
OAS3	Q9Y6K5		hsa-miR-1207-5p	0.536472	12	High	BCmicrO|bitargeting_May_2021|CoMeTa|DIANA|MirAncesTar|miranda_May_2021|miRDB_v6|mirmap_May_2021|mirzag|PITA_May_2021|RNA22|rnahybrid_May_2021
DAGLA	Q9Y4D2		hsa-miR-149-3p	0.536367	12	High	bitargeting_May_2021|DIANA|MBStar|MirAncesTar|miranda_May_2021|miRDB_v6|mirmap_May_2021|MiRNATIP|miRTar2GO|MirTar2|PITA_May_2021|RNA22
ATAT1	Q5SQI0		hsa-miR-4728-5p	0.536279	12	High	bitargeting_May_2021|DIANA|MBStar|MirAncesTar|miranda_May_2021|miRDB_v6|mirmap_May_2021|MiRNATIP|MirSNPInTarget|mirzag|PITA_May_2021|RNA22
BNC2	Q6ZN30		hsa-miR-127-5p	0.536228	12	High	BCmicrO|bitargeting_May_2021|CoMeTa|DIANA|MBStar|MirAncesTar|miranda_May_2021|mirbase|MiRNATIP|MultiMiTar|PITA_May_2021|RNA22
BNC2	Q6ZN30		hsa-miR-3609	0.536224	9	Very High	Cupid|MBStar|MirAncesTar|miranda_May_2021|MiRNATIP|MirSNPInTarget|MirTar2|PACCMIT|PITA_May_2021
FSTL3	O95633		hsa-miR-762	0.536208	13	Very High	bitargeting_May_2021|DIANA|MirAncesTar|miranda_May_2021|miRDB_v6|MiRNATIP|MirSNPInTarget|miRTar2GO|MirTar2|mirzag|PITA_May_2021|RNA22|rnahybrid_May_2021
BNC2	Q6ZN30		hsa-miR-3617-5p	0.53594	12	Very High	bitargeting_May_2021|DIANA|MBStar|MirAncesTar|miranda_May_2021|mirmap_May_2021|MiRNATIP|MirTar2|mirzag|PACCMIT|PITA_May_2021|RNA22
ZNF365	Q70YC4		hsa-miR-548ah-3p	0.53582	9	High	DIANA|MBStar|MirAncesTar|miranda_May_2021|miRDB_v6|mirmap_May_2021|MirTar2|mirzag|PACCMIT
IFI44L	Q53G44		hsa-miR-3662	0.535787	11	High	DIANA|MBStar|MirAncesTar|miranda_May_2021|miRDB_v6|mirmap_May_2021|MiRNATIP|MirSNPInTarget|MirTar2|mirzag|RNA22
STAT1	P42224		hsa-miR-548a-5p	0.535752	11	High	BCmicrO|CoMeTa|DIANA|MBStar|MirAncesTar|miranda_May_2021|mirmap_May_2021|MiRNATIP|MirSNPInTarget|MirTar2|mirzag
EPSTI1	Q96J88		hsa-miR-421	0.535094	11	High	BCmicrO|bitargeting_May_2021|DIANA|MBStar|MirAncesTar|miranda_May_2021|miRDB_v6|mirmap_May_2021|MiRNATIP|RNA22|TargetScan_v7_2
STAT1	P42224		hsa-miR-4682	0.534182	10	Very High	DIANA|MirAncesTar|miranda_May_2021|miRDB_v6|MiRNATIP|MirSNPInTarget|MirTar2|mirzag|PITA_May_2021|RNA22
ATAT1	Q5SQI0		hsa-miR-577	0.533933	9	High	BCmicrO|CoMeTa|DIANA|MirAncesTar|miranda_May_2021|miRDB_v6|MiRNATIP|MirTar2|mirzag
BNC2	Q6ZN30		hsa-miR-892b	0.532879	10	Very High	BCmicrO|bitargeting_May_2021|CoMeTa|MBStar|MirAncesTar|MiRNATIP|MirTar2|MultiMiTar|PITA_May_2021|RNA22
ZNF365	Q70YC4		hsa-miR-603	0.532837	11	High	BCmicrO|CoMeTa|DIANA|MBStar|MirAncesTar|miranda_May_2021|mirbase|mirmap_May_2021|MiRNATIP|mirzag|PACCMIT
ZNF365	Q70YC4		hsa-miR-496	0.532767	11	Very High	BCmicrO|CoMeTa|DIANA|MBStar|MirAncesTar|miranda_May_2021|miRDB_v6|MiRNATIP|mirzag|MultiMiTar|PACCMIT
COL13A1	Q5TAT6		hsa-miR-329-3p	0.531813	12	High	BCmicrO|bitargeting_May_2021|CoMeTa|DIANA|MBStar|MirAncesTar|miranda_May_2021|mirbase|mirmap_May_2021|mirzag|PITA_May_2021|RNA22
BNC2	Q6ZN30		hsa-miR-3118	0.531653	9	Very High	bitargeting_May_2021|Cupid|MBStar|MirAncesTar|miranda_May_2021|miRDB_v6|MiRNATIP|MirTar2|PACCMIT
ZNF365	Q70YC4		hsa-miR-1291	0.531535	12	Very High	BCmicrO|bitargeting_May_2021|CoMeTa|DIANA|MBStar|MirAncesTar|miranda_May_2021|MiRNATIP|mirzag|PACCMIT|PITA_May_2021|RNA22
DAGLA	Q9Y4D2		hsa-miR-4728-5p	0.531302	12	High	bitargeting_May_2021|DIANA|MBStar|MirAncesTar|miranda_May_2021|miRDB_v6|mirmap_May_2021|MiRNATIP|MirTar2|mirzag|PITA_May_2021|RNA22
OAS2	P29728		hsa-miR-4533	0.531094	12	Very High	bitargeting_May_2021|DIANA|MBStar|MirAncesTar|miranda_May_2021|mirmap_May_2021|MiRNATIP|MirSNPInTarget|MirTar2|mirzag|PITA_May_2021|RNA22
[truncated: 4,929 more rows]

## Sheet: Table S5c
Supplementary Table S5C. microRNAs found with 'high' confidence (top 5% score class) in miRDIP to regulate the 46 proteins found in cABMR urinary extracellular vesicles.
[truncated: 2,982 more rows]
