# Supplementary material for: Molecular landscape of kidney allograft tissues data integration portal (NephroDIP): a curated database to improve integration of high-throughput kidney transplant datasets
Source: Front Immunol. 2024 Sep 27;15:1469500. doi: 10.3389/fimmu.2024.1469500 (PMC11466753; doi:10.3389/fimmu.2024.1469500)
Supplement: Supplementary file 7 [file Table6.xlsx]

## Sheet: Table S6
Supplementary Table S6: List of LGALS1 and Its Experimentally Validated Interactors in the Kidney from the Integrated Interactions Database (IID)
SUSD2
LGALS3
SNRPB
GEMIN2
CD2
HRAS
PTPRC
SPN
CD4
LGALS3BP
EGFR
CDC42
USP4
GTF2I
CLNS1A
FLNA
IGBP1
ALDOA
MYC
FN1
HSPA5
VCAM1
NPM1
ACO1
APEX1
FUBP1
PSMG1
ICAM2
PTGER3
HEPACAM2
ANXA11
ANXA2
CHORDC1
HNRNPL
ARF4
CRIP1
LASP1
LMAN1
PHB2
RAB10
RAE1
SOD1
UQCRFS1
PCBP1
PCBP2
PLIN3
RAB5C
RAC1
SERPINH1
TALDO1
UBE2N
PTEN
DBN1
MYH9
ATP6AP2
GOLT1B
LIMA1
MCM2
MCM5
U2AF2
ALCAM
LINGO2
PECAM1
CDHR5
NTRK3
VIPR2
LAMP1
TYW3
PTPRA
CHL1
ICOSLG
VASN
CD44
SIGLEC7
CYLD
EFTUD2
AAR2
PIH1D1
RNF4
TNF
PRKCZ
ESR2
AGR2
STUB1
DCPS
CGAS
DYRK1A
LGALS1
MZF1
ITGA3
CHMP4B
BRD4
PTPRB
CD3E
LGALS1
ITGB1
IL7R
FAS
YWHAZ
KDR
FLT1
CD6
TFAP2A
NFKB1
ANG
LGALS1
APOE
CALR
DLST
NEK7
RIN3
UMOD
SLC15A4
CD8A
ZDHHC5
