# Supplementary material for: Molecular landscape of kidney allograft tissues data integration portal (NephroDIP): a curated database to improve integration of high-throughput kidney transplant datasets
Source: Front Immunol. 2024 Sep 27;15:1469500. doi: 10.3389/fimmu.2024.1469500 (PMC11466753; doi:10.3389/fimmu.2024.1469500)
Supplement: Supplementary file 8 [file Table7.xlsx]

## Sheet: Table S7
Supplementary Table S7: List of Enriched Transcription Factors Predicted to Regulate LGALS1 and its Interactors in the Kidney from the Catalogue of Transcriptional Regulatory Interactions (Catrin) database
	targets lgal ppi	targets in Catrin	Catrin total	lgal ppi total	p_value	p_adjust
DDX6	54	3406	24672	113	3.73e-18	4.18e-15
DDX55	55	3977	24672	113	7.22e-16	4.04e-13
NOLC1	40	2091	24672	113	1.2e-15	4.48e-13
KAT2A	77	8142	24672	113	2.13e-14	4.78e-12
SUB1	44	2755	24672	113	1.81e-14	4.78e-12
YBX3	57	4855	24672	113	2.32e-13	4.33e-11
DDX3X	54	4638	24672	113	2.35e-12	3.76e-10
SMARCB1	96	13673	24672	113	1.96e-11	2.75e-09
HEY1	92	12861	24672	113	7.57e-11	9.41e-09
TIAL1	72	8402	24672	113	1.1e-10	1.23e-08
MSI1	47	4053	24672	113	1.87e-10	1.9e-08
TCF4	100	15270	24672	113	2.33e-10	2.17e-08
EIF4A3	63	6842	24672	113	3.4e-10	2.72e-08
TIA1	66	7406	24672	113	3.4e-10	2.72e-08
BCL3	96	14322	24672	113	6.26e-10	4.48e-08
PCBP2	38	2877	24672	113	6.4e-10	4.48e-08
IKZF1	91	13028	24672	113	7.13e-10	4.7e-08
AGO2	65	7351	24672	113	7.93e-10	4.93e-08
MAF	86	11857	24672	113	9.7e-10	5.47e-08
MXI1	106	17467	24672	113	9.78e-10	5.47e-08
TAF1	108	18222	24672	113	1.13e-09	6e-08
ELK1	91	13159	24672	113	1.4e-09	6.8e-08
IGF2BP1	66	7633	24672	113	1.37e-09	6.8e-08
CUX1	85	11721	24672	113	1.64e-09	7.66e-08
EBF1	101	15971	24672	113	1.82e-09	8.13e-08
UCHL5	42	3581	24672	113	2.12e-09	9.11e-08
ELK4	62	6966	24672	113	2.42e-09	1e-07
ZMIZ1	88	12618	24672	113	3.99e-09	1.6e-07
BCLAF1	84	11718	24672	113	5.37e-09	2e-07
IGF2BP2	64	7476	24672	113	5.31e-09	2e-07
METAP2	23	1222	24672	113	6.29e-09	2.2e-07
SMC3	105	17487	24672	113	6.1e-09	2.2e-07
GEMIN5	32	2301	24672	113	6.75e-09	2.29e-07
RFX5	98	15373	24672	113	7.26e-09	2.39e-07
AGO1	80	10908	24672	113	9.28e-09	2.97e-07
CHD1	107	18296	24672	113	1.07e-08	3.34e-07
LIN28B	59	6682	24672	113	1.27e-08	3.65e-07
MAZ	106	17975	24672	113	1.26e-08	3.65e-07
RUNX3	93	14125	24672	113	1.27e-08	3.65e-07
GATA1	105	17675	24672	113	1.53e-08	4.29e-07
JUN	106	18049	24672	113	1.81e-08	4.7e-07
SMARCC1	69	8682	24672	113	1.78e-08	4.7e-07
USF2	100	16140	24672	113	1.78e-08	4.7e-07
IGF2BP3	68	8497	24672	113	1.95e-08	4.96e-07
SIN3A	106	18081	24672	113	2.11e-08	5.25e-07
MTA3	86	12512	24672	113	2.54e-08	6.18e-07
CREB1	104	17456	24672	113	2.61e-08	6.22e-07
MAFK	101	16527	24672	113	2.71e-08	6.31e-07
ATXN2	41	3760	24672	113	3.08e-08	6.9e-07
BCL11A	83	11841	24672	113	3.08e-08	6.9e-07
CPSF6	15	551	24672	113	3.44e-08	7.54e-07
CHD2	102	16909	24672	113	3.89e-08	8.27e-07
TBP	106	18209	24672	113	3.92e-08	8.27e-07
RBBP5	106	18215	24672	113	4.03e-08	8.36e-07
PUM2	49	5120	24672	113	4.69e-08	9.55e-07
FOXM1	97	15499	24672	113	4.96e-08	9.92e-07
TBL1XR1	91	13912	24672	113	5.31e-08	1.04e-06
BUD13	35	2948	24672	113	6.11e-08	1.18e-06
DHX30	21	1174	24672	113	7.57e-08	1.39e-06
E2F4	100	16454	24672	113	7.68e-08	1.39e-06
E2F6	102	17051	24672	113	7.53e-08	1.39e-06
KLF4	86	12746	24672	113	7.57e-08	1.39e-06
RCOR1	104	17751	24672	113	1.04e-07	1.86e-06
NELFE	86	12882	24672	113	1.4e-07	2.45e-06
YTHDF3	36	3202	24672	113	1.47e-07	2.53e-06
STAT5B	89	13641	24672	113	1.54e-07	2.61e-06
SRF	99	16334	24672	113	1.67e-07	2.78e-06
REST	108	19253	24672	113	1.89e-07	3.12e-06
PBX3	95	15293	24672	113	2.32e-07	3.76e-06
IRF1	94	15043	24672	113	2.51e-07	4.01e-06
SETDB1	87	13267	24672	113	2.62e-07	4.13e-06
MYB	87	13274	24672	113	2.7e-07	4.2e-06
UPF1	39	3750	24672	113	2.83e-07	4.33e-06
WRNIP1	80	11632	24672	113	2.87e-07	4.34e-06
NCBP2	34	2992	24672	113	2.91e-07	4.35e-06
NFIC	96	15640	24672	113	3.21e-07	4.66e-06
STAT1	100	16772	24672	113	3.2e-07	4.66e-06
HCFC1	91	14322	24672	113	3.3e-07	4.73e-06
SP4	86	13095	24672	113	3.58e-07	5.08e-06
BHLHE40	100	16803	24672	113	3.66e-07	5.12e-06
NRF1	92	14634	24672	113	4.16e-07	5.75e-06
BACH1	89	13875	24672	113	4.27e-07	5.83e-06
EIF3D	20	1191	24672	113	4.41e-07	5.88e-06
UBN1	37	3500	24672	113	4.39e-07	5.88e-06
FOXP2	93	14914	24672	113	4.51e-07	5.94e-06
NFYA	96	15734	24672	113	4.81e-07	6.26e-06
POU2F2	98	16332	24672	113	5.76e-07	7.4e-06
ETS2	40	4025	24672	113	6.22e-07	7.85e-06
IRF4	96	15795	24672	113	6.25e-07	7.85e-06
NFATC1	79	11585	24672	113	6.35e-07	7.9e-06
HMGN3	86	13249	24672	113	6.93e-07	8.35e-06
MYBL2	81	12062	24672	113	6.88e-07	8.35e-06
NFIL3	55	6658	24672	113	6.94e-07	8.35e-06
JUND	108	19541	24672	113	7.29e-07	8.68e-06
NONO	64	8426	24672	113	7.81e-07	9.01e-06
SAP30	99	16688	24672	113	7.81e-07	9.01e-06
YTHDF1	30	2533	24672	113	7.77e-07	9.01e-06
NOTCH1	71	9885	24672	113	8.22e-07	9.3e-06
PHF8	100	16990	24672	113	8.23e-07	9.3e-06
TCF12	106	18867	24672	113	8.31e-07	9.3e-06
RFX1	46	5093	24672	113	9.26e-07	1.03e-05
NFKB1	62	8067	24672	113	9.45e-07	1.04e-05
KDM2B	77	11235	24672	113	9.82e-07	1.07e-05
TCF3	90	14351	24672	113	1.1e-06	1.18e-05
ZBTB7A	94	15392	24672	113	1.11e-06	1.18e-05
HDAC6	85	13134	24672	113	1.18e-06	1.23e-05
YY1	107	19289	24672	113	1.18e-06	1.23e-05
HDAC1	98	16504	24672	113	1.19e-06	1.24e-05
ARID3A	82	12453	24672	113	1.34e-06	1.36e-05
CEBPD	84	12922	24672	113	1.32e-06	1.36e-05
GATA3	103	18007	24672	113	1.35e-06	1.36e-05
ZNF263	99	16837	24672	113	1.46e-06	1.46e-05
ZKSCAN1	80	12022	24672	113	1.54e-06	1.52e-05
BRCA1	86	13443	24672	113	1.56e-06	1.53e-05
NCOR1	79	11806	24672	113	1.62e-06	1.58e-05
ATF2	87	13734	24672	113	1.88e-06	1.8e-05
KDM4A	93	15256	24672	113	1.88e-06	1.8e-05
VDR	83	12775	24672	113	1.92e-06	1.82e-05
RFXANK	38	3880	24672	113	1.98e-06	1.86e-05
KDM6A	28	2373	24672	113	2.18e-06	2.03e-05
GATA6	80	12121	24672	113	2.31e-06	2.14e-05
ZEB1	88	14039	24672	113	2.38e-06	2.18e-05
SIRT6	63	8471	24672	113	2.42e-06	2.2e-05
UBTF	89	14295	24672	113	2.44e-06	2.2e-05
BMPR1A	43	4755	24672	113	2.57e-06	2.3e-05
MAX	110	20584	24672	113	2.62e-06	2.32e-05
PAX5	90	14576	24672	113	2.74e-06	2.42e-05
FAM120A	34	3298	24672	113	2.78e-06	2.42e-05
GTF2F1	92	15093	24672	113	2.79e-06	2.42e-05
NOL12	14	687	24672	113	3.19e-06	2.75e-05
E2F1	94	15684	24672	113	3.64e-06	3.11e-05
MEF2A	65	8982	24672	113	3.83e-06	3.22e-05
PTBP1	19	1250	24672	113	3.85e-06	3.22e-05
ZFAT	24	1886	24672	113	3.84e-06	3.22e-05
TFAP2A	91	14933	24672	113	4.12e-06	3.41e-05
ZC3H11A	70	10048	24672	113	4.15e-06	3.42e-05
GATAD1	64	8806	24672	113	4.34e-06	3.54e-05
E2F7	56	7239	24672	113	4.72e-06	3.83e-05
TFAP2C	93	15493	24672	113	4.85e-06	3.91e-05
FUBP3	25	2052	24672	113	4.99e-06	3.99e-05
RUNX1	107	19630	24672	113	5.33e-06	4.23e-05
ETS1	98	16915	24672	113	6.37e-06	5.02e-05
ELF1	100	17490	24672	113	6.53e-06	5.11e-05
PML	87	14057	24672	113	6.76e-06	5.25e-05
GABPA	101	17807	24672	113	7.22e-06	5.57e-05
JUNB	57	7531	24672	113	7.38e-06	5.65e-05
MYOG	65	9159	24672	113	8.1e-06	6.16e-05
BRD2	82	12908	24672	113	8.26e-06	6.25e-05
JMJD1C	73	10876	24672	113	8.58e-06	6.44e-05
HOMEZ	52	6635	24672	113	9.77e-06	7.29e-05
TBX21	67	9637	24672	113	1.04e-05	7.71e-05
EP300	111	21304	24672	113	1.08e-05	7.92e-05
GTF2B	81	12746	24672	113	1.09e-05	7.96e-05
NFE2L2	51	6480	24672	113	1.14e-05	8.26e-05
MIER3	52	6671	24672	113	1.15e-05	8.32e-05
ZNF384	90	14978	24672	113	1.3e-05	9.34e-05
NFYC	53	6891	24672	113	1.32e-05	9.43e-05
METTL3	10	393	24672	113	1.36e-05	9.55e-05
TP53	96	16558	24672	113	1.35e-05	9.55e-05
MOV10	29	2765	24672	113	1.39e-05	9.69e-05
MYC	113	22356	24672	113	1.42e-05	9.84e-05
ZBTB26	58	7885	24672	113	1.46e-05	0.000101033
ZNF574	47	5797	24672	113	1.48e-05	0.000101658
ZBTB33	79	12371	24672	113	1.52e-05	0.000103529
CBX3	90	15026	24672	113	1.56e-05	0.00010569
CCNT2	81	12866	24672	113	1.71e-05	0.00011306
FTO	14	796	24672	113	1.69e-05	0.00011306
LIN28A	40	4583	24672	113	1.69e-05	0.00011306
MECOM	51	6568	24672	113	1.7e-05	0.00011306
ZFP1	37	4078	24672	113	1.73e-05	0.000113712
MECP2	64	9174	24672	113	1.99e-05	0.000130166
FOS	97	16936	24672	113	2.02e-05	0.000131161
TFEB	15	924	24672	113	2.11e-05	0.000136374
ESRRA	61	8584	24672	113	2.19e-05	0.000140975
KLF5	72	10902	24672	113	2.2e-05	0.000140975
RXRA	85	13888	24672	113	2.23e-05	0.000141617
ATF1	79	12499	24672	113	2.44e-05	0.000153445
CDX2	67	9857	24672	113	2.47e-05	0.000153445
EIF3H	20	1556	24672	113	2.46e-05	0.000153445
ETV4	39	4485	24672	113	2.5e-05	0.000153445
FLI1	100	17830	24672	113	2.46e-05	0.000153445
FOXP1	91	15408	24672	113	2.5e-05	0.000153445
HSF1	88	14662	24672	113	2.58e-05	0.000157531
CEBPB	109	20709	24672	113	2.61e-05	0.000158554
RELB	21	1703	24672	113	2.76e-05	0.000166889
BRD4	102	18453	24672	113	2.87e-05	0.00017232
ZNF143	104	19060	24672	113	2.88e-05	0.00017232
BATF	75	11646	24672	113	2.97e-05	0.000174246
BCL6	89	14950	24672	113	2.97e-05	0.000174246
MTPAP	13	728	24672	113	2.95e-05	0.000174246
NFATC2	5	78	24672	113	2.98e-05	0.000174246
STAG1	95	16501	24672	113	2.99e-05	0.000174246
NR4A1	50	6515	24672	113	3.1e-05	0.000179998
RAD21	105	19407	24672	113	3.29e-05	0.000189711
STAT5A	89	14990	24672	113	3.42e-05	0.000196449
FOXP3	37	4208	24672	113	3.51e-05	0.000199227
KLF11	72	11027	24672	113	3.51e-05	0.000199227
FASTKD2	18	1335	24672	113	3.56e-05	0.000201091
EGR1	95	16566	24672	113	3.79e-05	0.000213118
SP3	6	136	24672	113	3.91e-05	0.000218947
IRF3	42	5109	24672	113	4.1e-05	0.000228019
SP1	104	19151	24672	113	4.12e-05	0.000228019
ZFP64	55	7554	24672	113	4.3e-05	0.000236834
HDAC2	103	18862	24672	113	4.38e-05	0.000240326
HNF4A	89	15075	24672	113	4.63e-05	0.000252766
TEAD4	98	17453	24672	113	4.94e-05	0.000268151
KLF15	53	7201	24672	113	5e-05	0.000270053
E2F2	27	2652	24672	113	5.03e-05	0.000270611
GATA2	102	18612	24672	113	5.27e-05	0.000282016
ELAVL1	55	7606	24672	113	5.3e-05	0.000282318
ETV6	36	4121	24672	113	5.42e-05	0.00028722
SP2	75	11832	24672	113	5.79e-05	0.000305471
USF1	98	17498	24672	113	5.81e-05	0.000305471
GSX2	4	46	24672	113	5.87e-05	0.000306872
ZNF219	5	90	24672	113	5.94e-05	0.000309324
ATF3	87	14657	24672	113	6.07e-05	0.000314558
ELAVL3	2	3	24672	113	6.22e-05	0.000320695
MYCN	87	14671	24672	113	6.37e-05	0.000327158
BARX2	20	1666	24672	113	6.42e-05	0.000327836
CEBPA	81	13239	24672	113	6.5e-05	0.000328887
TAF7	72	11198	24672	113	6.49e-05	0.000328887
BPTF	5	92	24672	113	6.6e-05	0.000332779
MAFF	70	10768	24672	113	6.65e-05	0.000333719
SMAD1	70	10774	24672	113	6.79e-05	0.000339388
KLF9	76	12129	24672	113	7.45e-05	0.000370358
NIPBL	79	12818	24672	113	7.55e-05	0.000372254
TCF21	38	4531	24672	113	7.55e-05	0.000372254
ELF5	19	1553	24672	113	7.82e-05	0.000380307
NR2C2	47	6165	24672	113	7.79e-05	0.000380307
TEAD1	59	8503	24672	113	7.76e-05	0.000380307
H2AFZ	110	21340	24672	113	7.86e-05	0.0003808
SMAD3	88	14986	24672	113	8.07e-05	0.000389098
VEZF1	44	5638	24672	113	8.82e-05	0.000423681
MIXL1	42	5275	24672	113	8.86e-05	0.000423815
SOX2	89	15264	24672	113	8.92e-05	0.00042472
KDM1A	84	14045	24672	113	9.01e-05	0.000427337
DDX42	9	398	24672	113	9.21e-05	0.000431547
LYL1	48	6393	24672	113	9.22e-05	0.000431547
RBPJ	75	11964	24672	113	9.16e-05	0.000431547
HOXB9	4	52	24672	113	9.53e-05	0.000442612
VAX2	4	52	24672	113	9.53e-05	0.000442612
ZNF622	29	3070	24672	113	9.6e-05	0.000443905
GTF3C2	47	6217	24672	113	9.7e-05	0.000446755
FOSL2	88	15043	24672	113	9.79e-05	0.000449166
ZNF768	9	402	24672	113	9.94e-05	0.000453957
THAP11	58	8370	24672	113	0.000100553	0.000457395
EZH2	111	21796	24672	113	0.000101727	0.000460862
ZC3H7B	38	4602	24672	113	0.000106248	0.0004794
GATAD2A	52	7203	24672	113	0.000109552	0.000492325
CDK7	65	9857	24672	113	0.000116715	0.00052078
TFE3	42	5337	24672	113	0.000116815	0.00052078
NFKB2	27	2790	24672	113	0.000119698	0.000531515
DNMT3B	27	2791	24672	113	0.000120421	0.000532612
PPIL4	5	105	24672	113	0.000123658	0.000544776
KLF6	65	9876	24672	113	0.000124752	0.000547441
CHD7	77	12530	24672	113	0.000134384	0.000586255
DDX21	43	5554	24672	113	0.000135693	0.000586255
FOXF2	5	107	24672	113	0.000135157	0.000586255
POU2F3	3	22	24672	113	0.000135203	0.000586255
NCOA1	65	9919	24672	113	0.000144878	0.000618772
RUNX1T1	54	7668	24672	113	0.00014467	0.000618772
ZNF580	50	6886	24672	113	0.000144178	0.000618772
STAT3	100	18324	24672	113	0.000151317	0.000643816
SOX4	29	3153	24672	113	0.000153932	0.000652462
DMAP1	48	6522	24672	113	0.000155504	0.00065664
TCF7L2	90	15722	24672	113	0.000178727	0.000751862
PPIG	29	3185	24672	113	0.000183618	0.000769544
SPI1	109	21175	24672	113	0.000185848	0.000775985
PDX1	56	8138	24672	113	0.0001881	0.000782469
ERCC6	42	5452	24672	113	0.000191776	0.000791873
TAF15	23	2248	24672	113	0.000191221	0.000791873
POLR2M	45	6018	24672	113	0.000199849	0.000822172
GLI2	43	5653	24672	113	0.000205831	0.00084368
SMAD2	52	7373	24672	113	0.000209333	0.000854902
CDK8	78	12906	24672	113	0.000217562	0.00088528
HOXC13	5	119	24672	113	0.000222312	0.000901332
TAL1	99	18157	24672	113	0.000223974	0.000904789
SIX4	5	120	24672	113	0.000231139	0.000930377
ERG	100	18452	24672	113	0.000236669	0.000948731
ZBTB14	45	6061	24672	113	0.000237395	0.000948731
KDM5A	83	14106	24672	113	0.000241355	0.000957748
SOX9	58	8613	24672	113	0.000241363	0.000957748
SND1	39	4962	24672	113	0.000242513	0.00095891
TWIST1	47	6449	24672	113	0.000246402	0.000970858
NFAT5	30	3416	24672	113	0.00026076	0.00102383
GLI3	8	363	24672	113	0.000271948	0.00106402
NFYB	69	10970	24672	113	0.000276356	0.0010775
ARID4B	60	9074	24672	113	0.000287191	0.00111586
RBCK1	17	1437	24672	113	0.0002883	0.00111629
PPARGC1A	11	681	24672	113	0.000296996	0.00114599
FOXN2	5	127	24672	113	0.00030062	0.00115203
GPKOW	10	571	24672	113	0.000299656	0.00115203
PIAS1	58	8679	24672	113	0.000303147	0.00115382
TP63	90	15884	24672	113	0.000302139	0.00115382
ZKSCAN8	36	4480	24672	113	0.000306126	0.0011612
ZNF280D	28	3125	24672	113	0.000320384	0.00121118
BRD3	70	11244	24672	113	0.000330601	0.0012456
TRIM28	97	17731	24672	113	0.000335209	0.00125872
ONECUT2	4	72	24672	113	0.000337644	0.00126362
GMEB2	47	6534	24672	113	0.000340635	0.00126666
SP5	49	6920	24672	113	0.000341201	0.00126666
THAP1	53	7706	24672	113	0.00034185	0.00126666
TTF1	50	7119	24672	113	0.000346717	0.00128045
KAT8	56	8314	24672	113	0.000349611	0.00128689
MITF	86	14949	24672	113	0.000355419	0.00130398
NR1H2	41	5420	24672	113	0.000358938	0.00131259
ELK3	41	5430	24672	113	0.000373721	0.0013622
MEF2D	6	206	24672	113	0.000379148	0.00137749
ZNF48	48	6761	24672	113	0.000387382	0.00140285
CDK9	76	12638	24672	113	0.000394622	0.00142024
EBF2	4	75	24672	113	0.000394724	0.00142024
MED1	88	15473	24672	113	0.000396375	0.00142161
INTS3	54	7957	24672	113	0.000409029	0.00146231
IRX2	7	294	24672	113	0.000418099	0.00148919
NFE2	88	15491	24672	113	0.000419208	0.00148919
KAT2B	40	5279	24672	113	0.00042676	0.00151122
NKX6-2	2	7	24672	113	0.000430136	0.00151837
ELL2	59	8993	24672	113	0.000436746	0.00152249
RFX4	4	77	24672	113	0.000436408	0.00152249
SREBF1	51	7379	24672	113	0.000435627	0.00152249
TERF1	28	3184	24672	113	0.000435553	0.00152249
HOXA3	5	138	24672	113	0.000440443	0.00152587
POU3F3	5	138	24672	113	0.000440443	0.00152587
RELA	102	19204	24672	113	0.000444887	0.00153178
ZNF281	21	2076	24672	113	0.000443623	0.00153178
SOX13	45	6230	24672	113	0.000455714	0.00156425
NCOR2	60	9217	24672	113	0.000461961	0.00158084
NR2F2	88	15533	24672	113	0.000477356	0.00162854
HOXA6	46	6444	24672	113	0.000496655	0.00168923
SMAD4	80	13634	24672	113	0.000498966	0.00169195
GRHL2	53	7820	24672	113	0.000507697	0.00171635
KDM5B	100	18691	24672	113	0.000531678	0.00178962
SMARCC2	31	3731	24672	113	0.000532567	0.00178962
CTBP1	40	5343	24672	113	0.000550794	0.00184072
MYH11	65	10325	24672	113	0.000551064	0.00184072
EHF	28	3239	24672	113	0.000574672	0.00191387
SIX5	63	9916	24672	113	0.000579223	0.0019233
NR6A1	5	147	24672	113	0.000587371	0.00194458
MYOD1	61	9506	24672	113	0.000598706	0.00197626
KMT2B	66	10569	24672	113	0.000604461	0.00198939
MBD4	59	9094	24672	113	0.000606507	0.00199027
EGR3	71	11665	24672	113	0.000617308	0.00201979
SMAD7	5	149	24672	113	0.000624485	0.00203731
REPIN1	59	9109	24672	113	0.000636318	0.00206988
MIER2	26	2931	24672	113	0.000645451	0.00209351
DDX24	19	1836	24672	113	0.000654818	0.00211775
ZIC2	16	1404	24672	113	0.000662771	0.00213729
ELF3	70	11483	24672	113	0.000692878	0.00222218
REL	4	87	24672	113	0.000693066	0.00222218
MLX	28	3279	24672	113	0.000699278	0.00223569
AGGF1	9	525	24672	113	0.00070414	0.00224482
PRRX1	5	154	24672	113	0.000724956	0.00230462
ELAVL4	2	9	24672	113	0.000732967	0.00232349
GNL3	6	234	24672	113	0.000741194	0.00234293
RARA	75	12623	24672	113	0.000748366	0.00235231
ZBTB48	79	13537	24672	113	0.00074726	0.00235231
CHRM2	61	9591	24672	113	0.000781378	0.00244919
POLR2A	113	23163	24672	113	0.000786034	0.00245393
THRA	4	90	24672	113	0.000787274	0.00245393
PROX1	52	7761	24672	113	0.000813892	0.00252985
HOXD13	4	91	24672	113	0.000820589	0.0025436
EIF4G2	8	430	24672	113	0.000829375	0.00256373
KLF10	46	6591	24672	113	0.000840487	0.00258963
RCOR2	30	3659	24672	113	0.000842382	0.00258963
PRRX2	4	92	24672	113	0.000854888	0.00262088
KLF1	71	11783	24672	113	0.000877783	0.00268372
BHLHE41	5	161	24672	113	0.000885331	0.00269942
STAT6	29	3504	24672	113	0.000908608	0.00276286
MXD3	45	6424	24672	113	0.000919793	0.00278929
E2F3	47	6826	24672	113	0.000967808	0.0029221
FOXA2	98	18330	24672	113	0.00096881	0.0029221
AKAP8L	9	552	24672	113	0.00100184	0.00300109
ETV1	60	9463	24672	113	0.00100304	0.00300109
RREB1	4	96	24672	113	0.00100223	0.00300109
TCF7L1	75	12732	24672	113	0.00102853	0.00306912
CHD5	23	2536	24672	113	0.00104829	0.00311979
HOXC9	39	5334	24672	113	0.00108135	0.0031843
POU4F1	3	44	24672	113	0.00108059	0.0031843
SIX6	3	44	24672	113	0.00108059	0.0031843
VAX1	3	44	24672	113	0.00108059	0.0031843
ZBTB42	29	3544	24672	113	0.00108956	0.00320006
DBP	12	925	24672	113	0.00110184	0.00322763
LMO2	52	7863	24672	113	0.00113276	0.00330956
TFAP4	75	12772	24672	113	0.00115347	0.00336128
SOX3	4	101	24672	113	0.00121044	0.00351813
ING2	38	5180	24672	113	0.00121589	0.00352483
EOMES	67	11026	24672	113	0.00124179	0.00358134
SGF29	19	1937	24672	113	0.00123973	0.00358134
HOXB5	4	102	24672	113	0.00125544	0.00360215
HOXC5	4	102	24672	113	0.00125544	0.00360215
PRAME	41	5751	24672	113	0.00126112	0.00360919
BCAT1	20	2100	24672	113	0.00130374	0.00371218
FOXF1	4	103	24672	113	0.0013016	0.00371218
ZBTB17	59	9344	24672	113	0.00131483	0.00373425
SOX12	4	104	24672	113	0.00134894	0.00382143
TTF2	46	6732	24672	113	0.00135807	0.00383758
SMAD5	50	7525	24672	113	0.00137991	0.00388946
FOXA3	42	5973	24672	113	0.00141275	0.00397204
PPARG	90	16407	24672	113	0.00147372	0.00413306
CDK6	52	7957	24672	113	0.00152194	0.00425762
AUH	5	182	24672	113	0.00152615	0.00425876
ZBTB16	10	707	24672	113	0.00153734	0.00427931
SIX3	4	108	24672	113	0.00155034	0.00430479
HOXC10	4	110	24672	113	0.0016585	0.00459371
EGR2	63	10273	24672	113	0.00168828	0.00465539
NR2F1	71	12012	24672	113	0.00168909	0.00465539
FOXA1	104	20182	24672	113	0.00169866	0.00467027
GATA4	71	12016	24672	113	0.00170794	0.00468428
ARNTL2	4	111	24672	113	0.00171449	0.00469075
HOXA4	43	6222	24672	113	0.00171912	0.00469195
CKAP4	29	3654	24672	113	0.00176008	0.00478897
CSTF2T	16	1542	24672	113	0.00176773	0.00478897
IRX4	4	112	24672	113	0.00177179	0.00478897
MXD4	38	5282	24672	113	0.00176491	0.00478897
SUZ12	78	13612	24672	113	0.00178284	0.00480722
ICE2	6	279	24672	113	0.00182368	0.00490552
ZIC3	3	53	24672	113	0.00185508	0.00496611
ZNF165	3	53	24672	113	0.00185508	0.00496611
ID1	11	855	24672	113	0.00190203	0.00507965
RUNX2	80	14105	24672	113	0.00193762	0.00516237
ZNF83	41	5878	24672	113	0.00195969	0.00520877
FOXC1	5	193	24672	113	0.00197332	0.00523257
U2AF1	12	992	24672	113	0.00198471	0.00525033
POLR2B	45	6659	24672	113	0.00202252	0.00533774
MNT	35	4766	24672	113	0.00203579	0.00534752
NKX3-1	54	8459	24672	113	0.00203461	0.00534752
HOXB3	4	117	24672	113	0.00207832	0.00543373
SMAD6	4	117	24672	113	0.00207832	0.00543373
POU3F2	33	4409	24672	113	0.00209523	0.00546519
BARX1	22	2509	24672	113	0.00210883	0.00547512
ETV7	28	3522	24672	113	0.00210438	0.00547512
SLTM	8	500	24672	113	0.00215068	0.00557086
ARX	3	56	24672	113	0.00217339	0.00561356
LHX2	23	2680	24672	113	0.0021772	0.00561356
EN2	3	57	24672	113	0.00228654	0.00588192
CDC40	10	748	24672	113	0.00232043	0.00595541
DEAF1	17	1737	24672	113	0.00234501	0.00600472
KAT5	38	5368	24672	113	0.00238707	0.00609847
TBX22	2	16	24672	113	0.00239256	0.00609857
ZNF148	3	58	24672	113	0.00240328	0.00611198
PKNOX1	4	122	24672	113	0.00241968	0.00613972
HOXC11	4	123	24672	113	0.00249229	0.0063007
KMT2A	65	10842	24672	113	0.00249438	0.0063007
DAXX	48	7320	24672	113	0.00251572	0.00634029
CTCF	113	23406	24672	113	0.00256353	0.00642461
IRF6	4	124	24672	113	0.0025664	0.00642461
TBL1X	51	7927	24672	113	0.002558	0.00642461
EGLN2	47	7137	24672	113	0.00263732	0.0065874
ZGPAT	38	5403	24672	113	0.00269082	0.00670607
SF3B1	5	208	24672	113	0.00272855	0.006785
NFIX	3	61	24672	113	0.00277543	0.00688627
TGIF1	5	210	24672	113	0.00284309	0.00703854
SOX21	4	128	24672	113	0.00287797	0.00707791
ZHX1	22	2572	24672	113	0.00287118	0.00707791
ZNF628	4	128	24672	113	0.00287797	0.00707791
RBL1	44	6579	24672	113	0.00291158	0.00714487
TGIF2	25	3081	24672	113	0.00292361	0.00715867
PRKDC	24	2912	24672	113	0.00293937	0.00718156
ETV5	32	4320	24672	113	0.00296459	0.00722741
SMARCA4	95	17920	24672	113	0.00298606	0.00726392
CTCFL	73	12673	24672	113	0.00301608	0.00732103
HIF1A	81	14505	24672	113	0.00302755	0.00733296
KLF16	44	6595	24672	113	0.00305981	0.00739508
ATF5	8	530	24672	113	0.00307293	0.0074108
ERF	8	531	24672	113	0.00310826	0.00747989
MRE11	34	4701	24672	113	0.00313148	0.00751958
SNAI2	83	14998	24672	113	0.00321669	0.00770765
ARNT2	15	1488	24672	113	0.00325583	0.00778478
FUS	27	3454	24672	113	0.00327495	0.00781324
GTF2A1	4	133	24672	113	0.00330265	0.00781324
HMGA1	4	133	24672	113	0.00330265	0.00781324
NR4A2	4	133	24672	113	0.00330265	0.00781324
ZNF644	29	3808	24672	113	0.00328838	0.00781324
DACH1	16	1643	24672	113	0.00333212	0.00786634
NSD2	40	5851	24672	113	0.00336678	0.00793144
ZNF639	35	4911	24672	113	0.0034157	0.00802977
STAT2	45	6830	24672	113	0.00344444	0.00806471
ZNF280A	15	1497	24672	113	0.00344498	0.00806471
HOXA5	24	2950	24672	113	0.00347841	0.00812598
EVX2	34	4734	24672	113	0.00351768	0.0082006
NFATC4	4	136	24672	113	0.00357693	0.00832139
CXXC4	36	5113	24672	113	0.00359849	0.00833688
ELF2	15	1504	24672	113	0.00359829	0.00833688
BCOR	63	10554	24672	113	0.00364896	0.00843634
ATF6	9	669	24672	113	0.00367527	0.00846219
DLX1	34	4746	24672	113	0.003668	0.00846219
SOX8	3	68	24672	113	0.00377628	0.00867691
NPAT	29	3852	24672	113	0.00389448	0.00893016
YWHAG	3	69	24672	113	0.00393489	0.00900439
TEAD3	35	4953	24672	113	0.0039431	0.00900476
ARNTL	23	2814	24672	113	0.00403991	0.00920704
FOXJ3	3	70	24672	113	0.00409751	0.00931935
GCM2	2	21	24672	113	0.0041249	0.00936261
AR	105	20761	24672	113	0.004313	0.00976974
LEF1	35	4983	24672	113	0.00436161	0.00985987
GFI1	4	144	24672	113	0.00438319	0.0098887
