# Supplementary material for: Molecular landscape of kidney allograft tissues data integration portal (NephroDIP): a curated database to improve integration of high-throughput kidney transplant datasets
Source: Front Immunol. 2024 Sep 27;15:1469500. doi: 10.3389/fimmu.2024.1469500 (PMC11466753; doi:10.3389/fimmu.2024.1469500)
Supplement: Supplementary file 9 [file Table8.xlsx]

## Sheet: Table S8A
Supplementary Table S8A. Table S1 from Venner et al., 2016 (PMID: 27699214). Late biopsies (>1 year post-transplant) comparing patients with ci>1 to those with ci</=1, score is log (FC)
Gene	Regulation	Score
LOC100132891	up	0.785427
NNMT	up	1.33468
ANXA1	up	0.752618
GPR98	down	-0.948895
KCNT2	up	0.869651
VCAN	up	1.17643
SNAP25	up	0.468792
NNMT	up	1.22934
ANTXR1	up	0.742304
VCAN	up	1.30264
VCAN	up	1.33914
VCAN	up	1.02803
VCAN	up	1.2839
EPB41L2	up	0.475718
C1RL	up	0.548301
LDLRAD3	up	0.447301
MGP	up	0.84171
LHFP	up	0.583001
NLGN4X	up	0.5458
PDLIM1	up	0.465422
C1S	up	0.657287
ZEB2	up	0.739703
CXCL6	up	1.74068
OSMR	up	0.599225
RPL28	up	0.291368
HRG	down	-0.515135
F11	down	-0.458492
CFH	up	0.73797
AHR	up	0.543877
ALOX5	up	1.06253
NAP1L1	up	0.430679
TCL6	down	-0.395525
CFH	up	0.654481
UNC93A	down	-0.546573
INHBA	up	1.31088
RPL18A	up	0.30566
MAST2	down	-0.280994
PXDN	up	0.553303
HRG	down	-0.80466
ITGB6	up	1.02322
CP	up	0.729277
SYT11	up	0.345617
TMEM71	up	0.594518
NALCN	up	0.43038
ARSF	down	-0.537484
HOPX	up	0.92303
SLC12A6	down	-0.507063
GLTPD2	down	-0.534442
POLD3	down	-0.367556
PARK2	down	-0.341668
CPA3	up	0.929155
RNF217	up	0.656651
CP	up	0.616169
ROBO1	up	0.520453
PGM2L1	up	0.561563
ACTN1	up	0.508504
CASP1	up	0.819158
BIRC3	up	0.924719
SLC34A3	down	-0.365151
PMEPA1	up	0.497693
NFKBIZ	up	0.798922
SGK2	down	-0.303603
APAF1	up	0.616171
MIR21	up	0.801127
GJA1	up	0.651389
TMED4	down	-0.373631
LDLRAD4	up	0.753769
C2CD2	up	0.322247
ANXA2	up	0.421722
TPBG	up	0.541856
RUNX2	up	0.89607
TMSB10	up	0.398588
ANKDD1A	up	0.509286
CPNE6	down	-0.299706
IFI16	up	0.680035
CASP3	up	0.430972
MYCN	down	-0.658311
ANXA2	up	0.440923
IFI16	up	0.945728
GAS5	up	0.485743
KCNT2	up	0.488932
TUBA1A	up	0.505532
HINT2	down	-0.301683
PDE5A	up	0.611767
OGFRL1	up	0.694586
PGM2L1	up	0.582781
SNHG12	up	0.539804
GLIPR1	up	0.833298
VIM	up	0.438522
NRP1	up	0.507712
SLC23A3	down	-0.866172
CLU	up	0.550991
GGACT	down	-0.343815
AGXT	down	-0.549399
GABRE	up	0.404
CKLF	up	0.465856
NSMAF	up	0.37918
PLCB4	up	0.864197
IFI16	up	0.67112
SLFN5	up	0.514358
IRAK3	up	0.913322
PNPLA3	down	-0.669393
MGP	up	0.488768
OTTHUMG00000175759	up	0.36609
CAV2	up	0.608909
ARL4C	up	0.960004
GEM	up	0.586403
PSD3	up	0.560309
BSND	down	-0.28605
GGACT	down	-0.932438
RORC	down	-0.25744
FLJ31715	down	-0.332973
TMEM207	down	-0.691591
OTTHUMG00000163660	down	-0.422764
ANXA2	up	0.413634
LOC100506403	up	0.550184
CASP1	up	0.743253
CCND2	up	0.678929
MMP7	up	0.934679
TGFBR1	up	0.53869
SLC22A13	down	-0.519583
SPHK2	down	-0.345567
FAM46A	up	0.572431
ANXA2P2	up	0.413116
C1R	up	0.578229
ASPDH	down	-0.310785
LYPD6	down	-0.304611
SUSD2	down	-0.430874
CABP1	down	-0.360419
PTPRO	down	-0.341842
IFNGR1	up	0.412989
COL8A1	up	0.949896
SLC2A4RG	down	-0.520001
ACOT11	down	-0.335567
TPBG	up	0.349673
EVI2A	up	0.917448
HSPA6	up	0.751689
ACOT11	down	-0.35254
ANKRD10	up	0.363124
TCL6	down	-0.438282
PCDHB10	up	0.43874
RNF145	up	0.323523
ITGBL1	up	0.510212
GLIPR1	up	0.66665
PCDHB14	up	0.545634
CYSLTR1	up	0.58025
TPM1	up	0.389431
IVD	down	-0.308614
ADRBK2	up	0.551437
GPR34	up	0.818851
ANXA3	up	0.588833
FGFRL1	down	-0.310923
DUSP22	up	0.289308
SLC25A48	down	-0.622302
CREB5	up	0.855976
STS	up	0.512668
QPCT	up	0.76182
ANKRD36	up	0.591666
GPX8	up	0.554806
STARD8	down	-0.261501
SLC5A11	down	-0.575156
CASP1	up	0.700933
GLIPR1	up	0.711657
RELL1	up	0.461312
CD44	up	0.72146
ITPRIPL2	up	0.43503
TBC1D13	down	-0.310458
SACS	up	0.895281
SPHK2	down	-0.285713
RDH12	down	-0.893609
OTTHUMG00000167983	down	-0.287339
CKLF	up	0.379136
SLFN11	up	0.562568
KLF6	up	0.511464
THEM6	down	-0.313176
TIMP1	up	0.62212
RAB31	up	0.540139
GOT1	down	-0.344175
TMED4	down	-0.441083
TLE1	up	0.546766
MICALL2	up	0.355035
RPL10	up	0.334442
FUT4	up	0.340792
DHDH	down	-0.73823
NAP1L1	up	0.339229
TBC1D13	down	-0.304538
JUN	up	0.60819
TACO1	down	-0.310267
PPARA	down	-0.38623
ALDH3B1	down	-0.268357
FHL2	up	0.487617
DDHD1	up	0.514978
IL7	up	0.607364
TCF4	up	0.765618
RAB27B	up	0.594603
PXDN	up	0.505282
COL15A1	up	0.66
CP	up	0.675352
KCNK10	down	-0.414123
MPZL2	up	0.655895
IDNK	down	-0.506362
DARC	up	0.902217
SEC24D	up	0.414902
NAP1L1	up	0.282467
EVA1C	up	0.45977
TCL6	down	-0.502152
CXCL1	up	0.705599
CD302	up	0.572132
PLD1	up	0.461363
LOC148709	down	-0.421505
NOTCH2NL	up	0.51058
CARD16	up	0.745182
LY96	up	0.85157
NOTCH2	up	0.353095
HRH1	up	0.565574
NR1I3	down	-0.694994
ARHGAP15	up	0.578121
LOC153682	up	0.417752
LUM	up	0.511437
SMYD2	up	0.35564
TRPC1	up	0.529359
PARP8	up	0.678605
AMT	down	-0.321032
PCYT2	down	-0.315199
AKAP12	up	0.678883
ALPL	down	-0.614408
TMEM86A	down	-0.286442
VWF	up	0.7953
PRDM1	up	0.764093
GGTA1P	up	0.56605
ADAMTSL3	up	0.448047
PTGFRN	up	0.652115
MRO	down	-0.668175
TG	down	-0.312974
KCNK10	down	-0.480396
TRAF3	up	0.339713
MS4A7	up	0.965328
TCF4	up	0.541482
FBXW7	up	0.577495
UQCR10	down	-0.317714
PALM	down	-0.265526
CYP1B1	up	0.6287
C10orf10	up	0.527445
CLEC2B	up	0.658755
CMTM3	up	0.43346
DIP2C	down	-0.374853
ITGBL1	up	0.552792
MICAL2	up	0.511525
LOC728040	down	-0.506549
TCF4	up	0.644008
LOC100507477	down	-0.352586
MS4A6A	up	0.846396
LOC100130872	up	0.5283
ESRRB	down	-0.26685
ROGDI	down	-0.323457
RAB31	up	0.482493
PGPEP1	down	-0.418923
CASP1	up	0.603217
AKAP12	up	0.480736
HDAC9	up	0.523142
AQP7	down	-0.404635
MRO	down	-0.743596
CHSY1	up	0.3834
CASP1	up	0.576366
DLGAP1	up	0.774326
FER	up	0.366336
CD55	up	0.573864
ELK3	up	0.612614
KLF6	up	0.480047
NECAB2	down	-0.395245
C10orf114	down	-0.330782
CNNM2	down	-0.301593
PLSCR1	up	0.484166
CAV2	up	0.546706
FGF7	up	0.698736
LPAR1	up	0.485345
LOC100996643	up	0.44613
CELF2	up	0.724921
PLEKHG1	up	0.465088
NOTCH2	up	0.295198
KIAA1462	up	0.404194
H2BFXP	up	0.328332
CHST15	up	0.464137
AKAP12	up	0.565559
CRIP1	up	0.576771
RBMS3	up	0.805319
LPGAT1	up	0.581442
ESPN	down	-0.358452
NDUFS1	down	-0.328162
TMEM178B	up	0.488083
SVEP1	up	0.452485
AGXT	down	-0.741016
UBE2Q2	up	0.40951
SCRN2	down	-0.257686
IVD	down	-0.294368
ARL4C	up	0.812675
OPCML	down	-0.274166
MAPT	down	-0.547423
SUSD2	down	-0.73442
C8orf82	down	-0.289046
ESPN	down	-0.365852
RAPGEF5	up	0.464704
CD47	up	0.356074
OTTHUMG00000003319	up	0.328762
COL16A1	up	0.409636
CLU	up	0.49486
ENAH	up	0.428248
RFTN1	up	0.438259
FAM198B	up	0.717467
CEP170	up	0.352088
SOX9	up	0.554561
TRIM50	down	-0.462741
RAPH1	up	0.500734
AEBP1	up	0.482151
SBSPON	up	0.50969
DSE	up	0.519957
SLC16A6	up	0.499912
STC2	down	-0.476225
TSPAN13	up	0.40506
RAB31	up	0.506527
SNHG1	up	0.29984
C21orf33	down	-0.310875
TCF4	up	0.537594
CYSLTR1	up	0.527841
RASSF8-AS1	down	-0.337845
HYAL1	down	-0.419508
FAM46A	up	0.32696
ZGPAT	down	-0.611202
SARDH	down	-0.3636
PHF20	up	0.407668
TBL1XR1	up	0.375599
SEC24D	up	0.506615
TMEM132E	down	-0.39686
CTC-439O9.2	up	0.296662
LINC00152	up	0.53413
KLF6	up	0.433268
RBMS3	up	0.626864
GPX8	up	0.586063
CKLF	up	0.373943
NAGS	down	-0.486094
PM20D1	down	-0.742847
AGXT	down	-0.675879
SLC25A42	down	-0.330021
CLIC6	up	0.48198
HOOK3	up	0.392537
GALM	down	-0.514367
THBS2	up	0.737074
LOC113230	down	-0.260342
GUCY1A2	up	0.887536
CTD-3193O13.1	down	-0.269042
LAMC1	up	0.313248
RASSF3	up	0.502478
GGT6	down	-0.571689
C1orf115	down	-0.305713
WNT5A	up	0.695281
TPD52L3	down	-0.262927
GIMAP2	up	0.737425
FAM83D	down	-0.596233
NFKBIZ	up	0.572671
KCND3	up	0.312775
EFEMP1	up	0.454108
CKAP4	up	0.303316
ZDHHC9	down	-0.362272
FNDC3B	up	0.37423
ST3GAL1	down	-0.35957
SLC2A10	up	0.467668
IFITM2	up	0.354966
SLC2A5	down	-0.50897
VEPH1	down	-0.264061
MAP1B	up	0.503966
PRLR	down	-0.267945
CEP85L	up	0.517119
ACSL1	down	-0.390009
NAP1L1	up	0.284034
ITGB6	up	0.886371
PLCB4	up	0.660586
MAP2	up	0.597596
MS4A6A	up	0.670713
IL13RA1	up	0.290469
FKBP11	up	0.546073
ABHD14A	down	-0.402684
ASNS	up	0.390759
LUM	up	0.733454
TMOD2	up	0.366146
SYTL2	up	0.533087
CCDC50	up	0.308675
SUCLG1	down	-0.351358
TCF4	up	0.591996
CDH11	up	0.684301
TMEM86A	down	-0.307426
PFDN4	up	0.353975
INHBA	up	0.550168
LTF	up	1.33934
ANTXR2	up	0.424024
PHF21A	up	0.306908
MCCC2	down	-0.304418
TAF1D	up	0.491341
DYRK2	up	0.468265
SBSPON	up	0.521797
IDH2	down	-0.345576
SAMHD1	up	0.598748
NR1I3	down	-0.279755
VMP1	up	0.54358
RARRES1	up	0.930993
KCNJ10	down	-0.27081
HOXB1	down	-0.25679
MYO7A	down	-0.274697
SULF1	up	0.792168
RNF144B	up	0.578925
MAST4	down	-0.332554
BSND	down	-0.274244
GNL3	up	0.31382
PLEKHA6	down	-0.261018
MRC1	up	0.661715
ACSBG2	down	-0.379849
CLDN1	up	0.678964
LOC100287576	down	-0.322588
SLC38A1	down	-0.291363
GNB4	up	0.291836
CYP3A4	down	-0.379868
PI15	up	0.666116
PALLD	up	0.314701
STS	up	0.268539
SERPING1	up	0.448698
NAP1L1	up	0.435235
MAGED4	up	0.37434
GS1-465N13.1	up	0.355706
TMEM87B	up	0.568605
PCBP2	down	-0.336813
TGFB2	up	0.453272
XKR4	up	0.341391
AKAP12	up	0.47496
LOC100507288	down	-0.378522
MARCKS	up	0.57414
HS3ST1	up	0.817673
KLF4	up	0.56886
NELL1	down	-0.579335
INPP5J	down	-0.234576
PEBP1	down	-0.281433
SFXN2	down	-0.585897
AFMID	down	-0.271903
ATP2B4	up	0.390271
MAPT	down	-0.445536
FBLIM1	up	0.358692
ALAD	down	-0.346428
ALAD	down	-0.44038
CABP1	down	-0.367927
DTX3L	up	0.459161
IL1R1	up	0.344118
GNPTAB	up	0.444727
OTTHUMG00000166597	down	-0.282459
BSND	down	-0.282152
AKT3	up	0.396336
MAP4K4	up	0.451938
C3	up	0.882436
TCL6	down	-0.722127
LRRC43	down	-0.588724
PXMP2	down	-0.421838
SMLR1	down	-0.490424
SNHG12	up	0.41064
TLE1	up	0.386752
GRIN2A	up	0.481215
STK17B	up	0.63924
EFEMP1	up	0.342416
SLC12A6	down	-0.531867
MS4A7	up	0.77218
DAK	down	-0.425345
BAZ1A	up	0.690427
HGF	up	0.72346
BAZ1A	up	0.688179
DLGAP2	down	-0.499078
FCGR2B	up	0.648435
ZGPAT	down	-0.582484
ENAH	up	0.322065
AXL	up	0.468279
SPON1	up	0.805481
FAR2	up	0.446003
CXCL2	up	0.720481
DAK	down	-0.406671
TAF1A	up	0.405639
TTLL7	up	0.453447
AHCY	down	-0.405453
CIDEB	down	-0.366071
CFB	down	-0.263123
CYBRD1	up	0.514558
LOC100996615	up	0.417363
CD55	up	0.338522
ENTPD5	down	-0.50738
CLEC2B	up	0.547415
SLC39A5	down	-0.552906
SLC4A9	down	-0.287458
MSR1	up	0.74726
CEBPB	up	0.480171
DPY19L1	up	0.330587
SLC23A3	down	-0.490177
MNDA	up	0.837803
LOC283508	up	0.500302
TCF4	up	0.487963
SELP	up	0.382184
LDHD	down	-0.604935
SOX4	up	0.490905
SMCHD1	up	0.614303
CEL	down	-0.396473
ACOT6	down	-0.546161
LINC00623	up	0.507267
CD44	up	0.592609
TMEM87B	up	0.366322
C11orf96	up	0.586254
FAM185A	up	0.392412
TOLLIP	down	-0.277312
HAO1	down	-0.452199
BIRC3	up	0.477812
CD47	up	0.412147
TPM1	up	0.352911
IFITM1	up	0.438642
ABHD6	down	-0.464188
HAGH	down	-0.359341
FCHSD2	up	0.368366
PBRM1	up	0.390337
SAMHD1	up	0.875704
ACAA1	down	-0.383687
CEL	down	-0.392309
SAMHD1	up	0.617746
MIR100HG	up	0.607758
LINC00537	up	0.481174
MAPT	down	-0.569437
FAM171B	up	0.575318
MYBL1	up	0.786861
KDM5A	up	0.334813
CLCN4	down	-0.289429
NAV1	up	0.352414
CDH11	up	0.610853
ALG13	up	0.514189
VASH2	up	0.510113
TTC39C	up	0.552401
STRA6	down	-0.44552
TBC1D2B	up	0.292389
SLC9B2	up	0.308255
A2M	up	0.279409
RNF145	up	0.353236
FAM49A	up	0.564127
ARL6IP6	up	0.292909
ANKS1B	down	-0.248707
B3GNT4	down	-0.255081
LA16c-329F2.1	down	-0.414285
PRLR	down	-0.442345
VIM	up	0.436951
GNB4	up	0.581314
SDK1	up	0.328755
CLU	up	0.560472
IFNGR1	up	0.41876
LAMC2	up	0.414403
SERPINA6	down	-0.641985
CREB5	up	0.525095
FSTL1	up	0.454781
ELF3	up	0.645846
GRK5	up	0.509953
FRMD6	up	0.675349
EGF	down	-0.874283
MDGA1	down	-0.310791
RARRES1	up	0.677139
HSD17B14	down	-0.477459
CHURC1	up	0.356755
SLC30A8	down	-0.303399
MOCS1	down	-0.354
NACA	up	0.270036
BHLHE41	up	0.632406
MAP1B	up	0.506705
RAPH1	up	0.428175
PROM1	up	0.73776
ZDHHC9	down	-0.289772
ADORA2A-AS1	down	-0.423481
PHLDA2	up	0.692043
EIF4E3	up	0.422764
DCLRE1C	up	0.377493
CLIC2	up	0.559653
KHK	down	-0.611276
C1S	up	0.666955
RHOU	up	0.433181
ARL4C	up	0.476474
MS4A2	up	0.371508
SLC17A5	down	-0.35633
AGPAT3	down	-0.439021
ETNPPL	down	-0.951844
MTHFD2	up	0.654103
REG1A	up	0.940397
PDK2	down	-0.328135
KLK1	down	-0.65872
NPDC1	up	0.274442
INPP4A	up	0.387391
FECH	down	-0.317009
LRRC23	down	-0.259866
FLI1	up	0.585587
OTTHUMG00000176204	down	-0.369875
SYNPO2	up	0.819102
FIBIN	up	0.4195
ARHGAP26	up	0.403333
RNASEL	up	0.360625
LXN	up	0.414226
C11orf71	down	-0.312937
SP140L	up	0.49023
CELF2	up	0.670517
ASAP1	up	0.353079
C11orf92	down	-0.313763
BAIAP2	down	-0.288853
GAL3ST1	down	-0.372704
GLI3	down	-0.237538
STXBP5	up	0.471413
FKBP7	up	0.320171
ALG13	up	0.340605
SLFN5	up	0.542386
GPR155	down	-0.309629
GLYCTK	down	-0.310433
MITD1	up	0.424973
SLC26A2	up	0.469553
GNG2	up	0.532708
PDK2	down	-0.320018
PMEPA1	up	0.448372
SLFN5	up	0.483269
TTC36	down	-0.455819
CCDC109B	up	0.601638
GABRP	up	0.895872
CLEC4A	up	0.686879
ADAM17	up	0.269226
VCAM1	up	0.517248
GALNT1	up	0.414832
GLCCI1	up	0.502967
RUNX1T1	up	0.527256
HECA	up	0.445745
PC	down	-0.504747
TRIM22	up	0.543496
EEF2K	up	0.322259
MBOAT1	up	0.434591
FOSL2	up	0.464089
PCBP2	down	-0.317865
CCL28	up	0.484199
NR0B2	down	-0.22491
STOX2	up	0.387443
CREB5	up	0.381006
ABAT	down	-0.445903
ACADS	down	-0.257114
FAM65A	down	-0.235897
TMEM19	down	-0.282149
EPHX2	down	-0.482775
RAB11FIP5	down	-0.271225
PRPF38B	up	0.3926
PGPEP1	down	-0.318397
ITGAM	up	0.478714
ZYG11A	down	-0.472253
PLK2	up	0.58002
CYP1B1	up	0.601712
ACAT1	down	-0.363728
TMEM184A	down	-0.301053
ECI2	down	-0.370559
TIMP2	up	0.363607
PALLD	up	0.345481
SLC25A48	down	-0.261655
MS4A6A	up	0.630019
CD55	up	0.308125
PNPO	down	-0.392102
CISD3	down	-0.277365
GALNT1	up	0.352374
NMI	up	0.418901
IKBIP	up	0.560351
NIPAL2	up	0.349909
DONSON	up	0.272652
POGLUT1	up	0.319526
SLPI	up	0.925919
COL3A1	up	0.733521
RAB11FIP3	down	-0.638143
TRIM59	up	0.455703
MARCKS	up	0.501079
TNFAIP3	up	0.518089
FCGR2A	up	0.568536
EBF1	up	0.386972
ARPC5	up	0.253889
CYP11B2	down	-0.285557
ZEB2	up	0.713554
LINC00605	down	-0.248157
KIAA1841	up	0.42763
MYOF	up	0.410578
RARRES1	up	0.850891
BCAP29	down	-0.327702
OGFRL1	up	0.376265
P2RX5-TAX1BP3	up	0.271278
PKLR	down	-0.50184
DCK	up	0.482461
EVI2B	up	0.861189
ANKRD36BP2	up	1.00353
DHTKD1	down	-0.374167
B3GNT5	up	0.656789
RPL22L1	up	0.345059
KIAA1211	up	0.314645
CORO1C	up	0.31799
CRABP1	down	-0.275935
XYLB	down	-0.260412
SETD3	down	-0.383113
RB1	up	0.545406
ATP8B2	up	0.50089
EDNRA	up	0.483216
ZBED5-AS1	down	-0.277246
CD97	up	0.475054
C7orf10	down	-0.56382
CTTNBP2NL	up	0.315668
ANXA9	down	-0.423496
SLC30A8	down	-0.579992
ZMYM5	up	0.408925
HMGCL	down	-0.297703
MID1	up	0.337141
BTBD11	down	-0.299815
TRIM38	up	0.293536
NBPF10	up	0.553188
IL7R	up	0.96657
MAP4K4	up	0.270998
GLYCTK	down	-0.392946
ABI3BP	up	0.48455
EBF1	up	0.563268
CSGALNACT2	up	0.681466
TNFAIP8	up	0.623
JAZF1	up	0.450114
U2AF1	up	0.267384
ACSL4	up	0.37218
RNLS	down	-0.346384
ZNF678	up	0.331989
ITSN1	up	0.352649
CYP4F12	down	-0.315245
PPP1R12A	up	0.465019
WTAP	up	0.246966
FLRT1	down	-0.302724
PAG1	up	0.560544
36951	up	0.80199
TCF4	up	0.428322
ENAH	up	0.529079
SNORD50A	up	0.359025
LIX1	up	0.968698
RNF125	up	0.645246
SIRT4	down	-0.263181
GALNT1	up	0.494504
ANKRD44	up	0.776133
ETV6	up	0.385561
CENPN	down	-0.284822
IGH	up	1.40105
OSMR	up	0.540767
DKK3	up	0.481063
GALNT7	up	0.563355
PRODH	down	-0.334244
SLC25A10	down	-0.487122
ASAP1	up	0.439971
GLCCI1	up	0.460151
LAMA2	up	0.44355
C9orf24	down	-0.268681
GALNT1	up	0.44003
SP100	up	0.310195
TLN2	down	-0.40445
CPED1	up	0.492042
NCOA3	up	0.282559
RGS2	up	0.510868
LAYN	up	0.445375
MS4A6A	up	0.608196
TCL6	down	-0.23103
DOCK11	up	0.61956
ACYP1	up	0.280511
FILIP1L	up	0.562464
C11orf1	down	-0.319106
ANXA5	up	0.226035
OTTHUMG00000172947	up	0.314798
PTPRE	up	0.587173
HAAO	down	-0.288243
BDH1	down	-0.263757
NEDD4L	down	-0.281175
GCDH	down	-0.440646
SEL1L3	up	0.410558
MMD	up	0.421778
SLC35G2	up	0.354078
SARDH	down	-0.284425
AFM	down	-1.1082
LINC00886	down	-0.250493
HTR2B	up	0.710469
RANBP2	up	0.435166
SULF1	up	0.578975
CALD1	up	0.300434
PHACTR2	up	0.478617
THEMIS2	up	0.537787
GALM	down	-0.392725
GHDC	down	-0.2853
PLG	down	-0.55907
FRMD6	up	0.550702
MINOS1-NBL1	up	0.298556
ETFB	down	-0.309336
JUN	up	0.38242
SOX9	up	0.585997
ATAD2B	up	0.445521
GRIN2A	up	0.650598
CCR2	up	0.798919
ODF3B	up	0.51581
ITGA9	up	0.411682
ZMYND12	down	-0.394201
CASP4	up	0.409939
KLK4	down	-0.285505
EFHC1	up	0.31795
MLXIPL	down	-0.304791
SP100	up	0.331685
IVD	down	-0.296436
HADH	down	-0.365234
SHROOM1	down	-0.255426
PYCARD	up	0.545493
MAFF	up	0.74192
DCLRE1C	up	0.325503
TFPI2	up	0.848961
MOXD1	up	0.625286
TM7SF2	down	-0.291576
TSPAN33	down	-0.358072
CXCL16	up	0.417765
ACAA1	down	-0.431773
C18orf56	down	-0.416599
CXCR4	up	0.872733
RNF182	up	0.529218
FNDC3B	up	0.356601
KYNU	down	-0.298019
CNRIP1	up	0.376317
CLIC1	up	0.259963
STARD13-AS	down	-0.326283
FIBIN	up	0.4539
ACO2	down	-0.299184
CDHR5	down	-0.483678
TNFSF13B	up	0.756802
CALCRL	up	0.437692
WNT10B	down	-0.254413
MYC	up	0.460492
CSGALNACT1	up	0.433383
SLC28A1	down	-0.373085
C11orf1	down	-0.311307
TIMP2	up	0.406192
WNT5A	up	0.512845
SYTL2	up	0.415479
CPT2	down	-0.309623
FCGR2C	up	0.438508
CD47	up	0.405827
ILVBL	down	-0.273812
TLR2	up	0.442192
CSF2RB	up	0.893283
CHAC1	down	-0.228431
AP1M2	down	-0.366926
CCDC88A	up	0.536293
LPCAT1	up	0.34706
LHFP	up	0.407991
KLF7	up	0.369944
SPRYD4	down	-0.284293
NCK1	up	0.313603
TES	up	0.348851
RAB8B	up	0.436661
BTBD11	down	-0.344695
C18orf54	up	0.349405
RCAN3	up	0.322297
CDK13	up	0.390309
LOC100129406	up	0.396957
DLEU2	up	0.454222
VPS13C	up	0.464516
KIF2A	up	0.4144
NAP1L1	up	0.385155
RGS1	up	1.01599
DNAJC10	up	0.422906
TLN2	down	-0.413349
MOXD1	up	0.593562
GBP2	up	0.659609
CLCN5	down	-0.418036
FLJ39739	up	0.364631
PRICKLE1	up	0.361597
SPON1	up	0.580076
ASB9	down	-0.564584
OTTHUMG00000172032	down	-0.336634
GUCY1A2	up	0.472852
C2orf54	down	-0.493747
PDZD3	down	-0.346162
PTPN2	up	0.295844
ITGA4	up	0.802987
ETV6	up	0.292757
KLF2	up	0.363611
TMEM181	up	0.396009
PNPLA3	down	-0.584555
SSPN	up	0.565501
ETS2	up	0.272511
MIR21	up	0.224715
AGO4	up	0.410276
AHI1	up	0.392557
HDAC6	down	-0.345184
UBE2J1	up	0.282677
OTTHUMG00000176690	down	-0.249194
BNIP2	up	0.449602
FNDC3B	up	0.282852
TM4SF5	down	-0.491156
ANTXR2	up	0.37586
SORD	down	-0.607211
CACNB4	down	-0.271031
RBMS3	up	0.572313
CBFB	up	0.299176
PRRC2C	up	0.274283
CP	up	0.511721
RPS6KA5	up	0.314236
SMCHD1	up	0.523364
IFI44	up	0.675224
ARRDC4	up	0.390406
SLC34A3	down	-0.357398
IGK	up	1.16479
AFF3	up	0.532306
TLE1	up	0.428959
TRPC1	up	0.522971
GAS5	up	0.24672
DNAJC10	up	0.506402
PQLC3	up	0.295744
TMEM139	down	-0.388515
ALDH1L1	down	-0.472201
COMMD2	up	0.313702
RNASE6	up	0.666683
STAMBPL1	up	0.462933
RAB23	up	0.410604
ULK4	down	-0.29973
TC2N	up	0.394504
CDV3	up	0.27657
SLC39A5	down	-0.557581
HIVEP1	up	0.295392
LOC100653217	up	0.803706
CEP128	up	0.368457
LAMP2	up	0.324032
MOGAT2	down	-0.299815
NUDT16	down	-0.25331
DIP2C	down	-0.312365
FAM195A	down	-0.322397
ACTR3	up	0.289123
PRLR	down	-0.391432
NFE2L3	up	0.504797
ZHX2	up	0.337519
LINC00597	up	0.564455
CASP4	up	0.415885
HN1	up	0.328137
CCSAP	up	0.47514
PLXDC1	up	0.473243
ANKRD50	up	0.386269
GLOD5	down	-0.418374
SYT9	down	-0.238082
FLJ35934	up	0.429603
VEPH1	down	-0.402018
SLC4A1	down	-0.433862
TTLL7	up	0.27478
UQCRC1	down	-0.255331
ELF3	up	0.519468
KIF5C	up	0.357463
C2orf49	up	0.371589
RNF219	up	0.422817
ZFP36L1	up	0.275702
HNF1A	down	-0.244342
KLF15	down	-0.375645
MACC1	up	0.568404
ABHD13	up	0.383824
PLP2	up	0.366408
IGKV1-37	up	1.21342
IFITM1	up	0.422128
PEPD	down	-0.496306
PDK1	up	0.62025
KIF26B	up	0.608478
GPR65	up	0.707525
SLC26A2	up	0.463036
GSTA3	down	-0.552928
PLSCR1	up	0.415039
TYROBP	up	0.6616
CCL28	up	0.319335
ALDH3B1	down	-0.255313
OTTHUMG00000167161	down	-0.255839
36951	up	0.751088
FUZ	down	-0.241447
THEMIS2	up	0.548727
GUCY1A3	up	0.491165
ZCCHC6	up	0.369204
DUSP6	up	0.355792
IGK	up	1.30688
SRGN	up	0.432857
AGR3	up	0.787576
DDX60L	up	0.620798
TRAM2	up	0.316051
TNC	up	0.747507
CEP170	up	0.566424
SWAP70	up	0.475849
IGK	up	1.28828
OTTHUMG00000168867	up	0.417017
MSL3	up	0.260665
ZCCHC7	up	0.368869
ITGAV	up	0.564157
ASCC3	up	0.323695
DYRK2	up	0.541552
TPRG1L	down	-0.264434
CSGALNACT2	up	0.562947
EDN1	up	0.263431
INSR	down	-0.311881
IGLL3P	up	0.842087
FSD1L	up	0.407544
GPR183	up	0.66936
PPP1R32	down	-0.250832
PSD3	up	0.691405
EDNRA	up	0.4845
IGKV4-1	up	1.19292
TMEM173	up	0.355503
CALD1	up	0.447523
MIR4680	up	0.312791
PON2	up	0.33716
SPARC	up	0.386762
LOC100506165	down	-1.05181
PARP8	up	0.350492
RBM12	up	0.28419
ALDH2	down	-0.285906
PANK1	down	-0.444855
MRO	down	-0.799271
NUDT6	down	-0.311092
SSPN	up	0.584329
MMAB	down	-0.264934
LINC00475	down	-0.314377
PCYT2	down	-0.295713
SDHC	down	-0.330491
ZNF532	up	0.399123
CYFIP2	down	-0.451669
KDELC1	up	0.326619
GAD1	down	-0.581849
SOX15	down	-0.275593
SAP30L	down	-0.313677
POLD3	down	-0.299565
CDH6	up	0.620963
ZMAT3	up	0.312358
ABHD6	down	-0.431452
SUZ12	up	0.299733
AGR2	up	0.754201
UNKL	up	0.269624
FKBP7	up	0.390806
KNG1	down	-0.681339
IDH2	down	-0.287931
RASD1	up	0.552977
MIR1304	up	0.297344
BICD1	up	0.720694
SLC6A19	down	-0.699666
DYRK2	up	0.346546
TGFBI	up	0.482864
TCF4	up	0.441025
GUCY1A2	up	0.829658
SELENBP1	down	-0.34597
UPB1	down	-0.419661
MAP4K4	up	0.422187
ARL6IP5	up	0.299495
SERTAD4	up	0.395334
LDLRAD4	up	0.376945
LHPP	down	-0.30643
36951	up	0.561729
MPC1	down	-0.271238
HIST1H2BD	down	-0.378229
CELF2	up	0.730344
CDHR2	down	-0.387395
MCL1	up	0.284789
DNM3OS	up	0.618688
UBE2J1	up	0.341149
CYAT1	up	1.04348
MAOB	down	-0.302135
MS4A4A	up	0.772946
FRMD7	down	-0.294386
HNF4A	down	-0.384767
ETV1	up	0.505884
FKBP14	up	0.353523
FRMD3	down	-0.252445
SLC16A14	up	0.488802
IFNGR1	up	0.397791
TRPM6	down	-0.254845
HEYL	up	0.263176
IPO13	down	-0.228616
CTNNB1	up	0.273712
LINC00845	down	-0.415344
CDK6	up	0.296593
ST8SIA4	up	0.84288
TREH	down	-0.577126
DUSP9	down	-0.497881
MAP3K8	up	0.539712
ADAM17	up	0.25857
CCDC13	down	-0.280014
RNF213	up	0.465433
RYK	up	0.268922
FILIP1L	up	0.585019
NCK1	up	0.319483
SORD	down	-0.626134
MAPK12	down	-0.262585
GALNT7	up	0.548674
LOC100289473	down	-0.269639
FAM102B	up	0.450389
PTOV1-AS1	down	-0.228853
SEMA4G	down	-0.300587
DIP2C	down	-0.240545
NIPSNAP1	down	-0.316341
ZFAT	down	-0.263746
PPP2CA	up	0.290374
NAP1L1	up	0.341278
FGL2	up	0.376951
MACF1	up	0.258333
ARHGEF6	up	0.393423
SERPINA3	up	0.766791
GPCPD1	up	0.427258
DNASE1	down	-0.548713
MAP3K1	up	0.34386
FANCL	up	0.40069
SERTAD4-AS1	up	0.317989
RGS18	up	0.657837
HIST1H2BD	down	-0.29521
SLC25A34	down	-0.461452
NBL1	up	0.267685
SLC25A11	down	-0.275437
C1orf95	down	-0.299535
PLG	down	-0.953826
ALDH6A1	down	-0.451318
IGKV1-17	up	1.26785
PELI1	up	0.416991
MET	up	0.388509
ZCCHC10	up	0.445335
LOC100507507	up	0.303057
OTTHUMG00000172989	up	0.364556
DCXR	down	-0.569157
KCNH6	down	-0.402201
IFNAR2	up	0.381652
SUOX	down	-0.319561
PDCL	up	0.266539
ANKRD36BP2	up	0.533881
STXBP5	up	0.263735
MYO1B	up	0.419553
FGF2	up	0.524002
RUNX1T1	up	0.515498
TMEM110	down	-0.246164
RASSF3	up	0.402526
AHNAK	up	0.300751
FAS	up	0.476804
PHB	down	-0.261388
SLFN5	up	0.319495
EOGT	up	0.657194
IGLC1	up	1.1242
DRAM2	up	0.234189
CISD3	down	-0.25769
SYNPO2	up	0.611193
NFS1	down	-0.251279
EYA2	down	-0.329249
PTGER3	down	-0.443145
BAIAP2L2	down	-0.277101
ARF3	down	-0.254805
P2RY14	up	0.656749
TRPM6	down	-0.637311
TLR4	up	0.528139
IGLC1	up	1.16198
HIBADH	down	-0.298952
TSHZ3	up	0.33765
CD1D	up	0.572081
SH3RF3	up	0.249754
GIMAP7	up	0.590996
PRSS2	down	-0.309189
PCCB	down	-0.314598
RRAS	up	0.278955
DDX26B	up	0.410672
OTTHUMG00000173224	down	-0.368279
GCDH	down	-0.317553
MICU1	down	-0.270357
KLK13	down	-0.237947
KCTD12	up	0.450512
SPARC	up	0.327234
RECQL	up	0.583065
NSMAF	up	0.260511
L2HGDH	down	-0.318502
ADCY7	up	0.789417
N4BP2L1	up	0.344469
HMGN4	up	0.252589
ITPR3	up	0.315438
ZNF430	up	0.366285
PECAM1	up	0.466306
WISP1	up	0.536921
ZNF598	down	-0.24569
LIME1	down	-0.378229
KCNJ8	up	0.405865
ALDH3A2	down	-0.357082
PRICKLE1	up	0.331294
SLC23A1	down	-0.769136
PAG1	up	0.498246
CELF2	up	0.523739
PLXNA1	up	0.291649
TPCN1	down	-0.260019
HADH	down	-0.373415
YAP1	up	0.369298
MTHFS	down	-0.312434
BAIAP2	down	-0.24002
ZMAT3	up	0.293265
HAUS1	up	0.282568
RAI2	up	0.286005
STC2	down	-0.235112
PTPRC	up	0.999513
ODF2L	up	0.582025
CTTNBP2NL	up	0.281427
ACSL4	up	0.387657
AP1M2	down	-0.384632
PRLR	down	-0.458549
LOC145837	down	-0.763115
FUT8	up	0.297827
ITGBL1	up	0.550815
DHTKD1	down	-0.385302
ABHD14A-ACY1	down	-0.618439
DUSP6	up	0.406668
ATG12	up	0.381309
DNMT3L	down	-0.501655
MBNL1	up	0.70988
ADORA2A-AS1	down	-0.356985
CAMK2G	down	-0.254931
VEGFA	down	-0.252729
IER3	up	0.356848
C12orf4	up	0.334098
IGLV1-44	up	1.06776
KIAA1551	up	0.62713
IGKC	up	1.04444
LAMA4	up	0.585714
AC007389.3	down	-0.265936
NUAK1	up	0.325046
ITGB6	up	0.551864
SLC25A5-AS1	down	-0.267803
CALML3	down	-0.521343
NHEJ1	down	-0.254018
SCAF11	up	0.418658
ENTPD4	up	0.267933
TGFBR2	up	0.275856
AGPAT3	down	-0.286615
POU2AF1	up	1.08844
C8orf59	up	0.439982
TTC13	up	0.323196
TESC	up	0.376463
AC016745.2	up	1.05005
MS4A7	up	0.604378
FZD1	up	0.274737
ALOX5AP	up	0.45527
MTCH2	down	-0.284131
ACOT12	down	-0.375509
ZEB2	up	0.334726
LOC100132046	up	0.363362
CTHRC1	up	1.05159
ATP9A	up	0.313745
TNFRSF10B	up	0.260844
FCGR2C	up	0.338292
RPS6KA5	up	0.380286
CABP1	down	-0.250443
KIAA1377	up	0.288272
DLEU2	up	0.514983
SLC18A2	up	0.277986
FABP1	down	-0.541597
RND3	up	0.473966
CD69	up	0.83754
SHC1	up	0.21991
NSMAF	up	0.295677
LOC100505812	up	0.51349
PDPR	down	-0.323178
ALDH6A1	down	-0.54152
RNF152	down	-0.444388
CAPZA1	up	0.238
GNA13	up	0.416874
UBE2J1	up	0.346134
IGLL5	up	0.918812
ARHGEF40	up	0.267001
STK17B	up	0.457809
ELF1	up	0.368001
ARPC1B	up	0.451862
CYLD	up	0.384799
RASAL2	up	0.367993
FUT6	down	-0.432218
SLC6A19	down	-0.575466
ZNF567	up	0.534228
AMMECR1	up	0.398072
PKLR	down	-0.35122
GLIPR1	up	0.581158
TMEM45A	up	0.709384
CBL	up	0.276892
KCNJ3	down	-0.237647
RSU1	up	0.270286
CLEC7A	up	0.653562
DAAM1	up	0.403487
SLC16A10	down	-0.46007
ELK4	up	0.46342
ADAM28	up	0.58282
WIPF1	up	0.506615
CREB1	up	0.471093
MID1	up	0.346196
KIAA1467	down	-0.219651
TRPV4	down	-0.235582
MEX3C	up	0.340308
CXADR	up	0.467275
TLR4	up	0.483694
FCRLB	down	-0.376925
ALMS1	up	0.379588
FAM222A	down	-0.223743
DOPEY1	up	0.385535
AXIN2	up	0.353836
MIS18BP1	up	0.564416
XBP1	up	0.340454
TNFSF13B	up	0.715453
MFSD3	down	-0.297981
MYO7A	down	-0.291692
LNPEP	up	0.397801
KCNQ4	down	-0.252794
SSPN	up	0.396554
HMGB2	up	0.318453
PPARA	down	-0.353629
TRIM38	up	0.269439
AC127391.1	up	0.819759
SLC26A2	up	0.253534
NKX2-5	down	-0.228598
CSTA	up	0.775785
LRRC8C	up	0.324154
SERPINB9	up	0.393853
ISG20	up	0.616426
ANKRD10-IT1	up	0.386339
FAS	up	0.372364
SLC6A13	down	-0.509525
TMPRSS2	down	-0.318582
C15orf48	up	0.668256
GLIPR1	up	0.472384
AK2	down	-0.269714
WFDC2	up	0.568155
USP31	up	0.379195
SGK223	up	0.268
EMX1	down	-0.321543
OTTHUMG00000179927	up	0.485886
CAST	up	0.331278
DECR2	down	-0.314836
RFX7	up	0.447075
ECHDC3	down	-0.388979
CSNK1G3	up	0.456025
SFMBT2	up	0.42638
GUCY1A3	up	0.601357
DPEP1	down	-0.762881
STK38	up	0.226955
GCAT	down	-0.255306
CARD8	up	0.463253
UBQLN2	up	0.280304
CASP6	up	0.275731
MPEG1	up	0.688387
TGFBR1	up	0.372863
SAT2	down	-0.367934
STMN3	up	0.319481
WDR44	up	0.284417
BAG5	up	0.392618
TNFRSF17	up	1.06129
ACOT4	down	-0.431104
KIAA0930	up	0.280499
CDC27	up	0.321601
LRRC8B	up	0.240012
UTP14A	up	0.229878
SLC51A	down	-0.651154
TNFAIP8	up	0.528423
NEDD4L	down	-0.451271
ATN1	down	-0.242735
CLCNKB	down	-0.428063
IGK	up	1.0327
DOCK9	up	0.403136
STX17	up	0.352063
ERI1	up	0.304583
SLC12A3	down	-0.558276
GCAT	down	-0.351696
SLCO3A1	up	0.389087
SERPINB9	up	0.574327
CCP110	up	0.325577
PRODH2	down	-0.694996
CELF2	up	0.382927
SORCS1	down	-0.287133
IGJ	up	1.35964
TC2N	up	0.438431
SLC13A2	down	-0.471856
PRSS2	down	-0.304823
GRHPR	down	-0.31705
CTSS	up	0.807414
ZNF662	up	0.249209
LOC100506076	up	0.576543
AHNAK2	up	0.593094
DAO	down	-0.678445
SLCO3A1	up	0.423119
IGKV2-28	up	1.2107
37681	up	0.397752
ACER3	up	0.37327
CYP4A11	down	-0.489793
ALDH7A1	down	-0.376419
LBR	up	0.292501
LOC100506248	up	0.298338
CA12	down	-0.273202
CBLB	up	0.345467
ATXN7L1	down	-0.442792
C9orf72	up	0.392122
ZMYM4	up	0.279642
TLR7	up	0.670842
COL4A1	up	0.359477
ACY3	down	-0.483239
CES3	down	-0.228071
HDGFRP3	up	0.388084
PTPN22	up	0.51217
MBD6	up	0.300443
LOC100507073	up	0.334923
STK38	up	0.262798
PTPRN2	up	0.25903
MAP4K4	up	0.277768
ALB	down	-1.26626
FGF13	up	0.373337
ZBTB1	up	0.328267
NIPSNAP1	down	-0.388041
RC3H2	up	0.308786
DNASE1	down	-0.239921
SAMD9	up	0.58862
ELF4	up	0.387819
PCDHB16	up	0.425566
ATPIF1	down	-0.23555
IGKC	up	0.943864
RBKS	down	-0.306513
RBPMS2	down	-0.362458
37316	down	-0.419653
SLC25A30	down	-0.290662
TMEM72	down	-0.321574
APOA2	down	-0.426625
APOL1	up	0.387217
GPR89A	down	-0.324316
TMEM174	down	-0.709847
TTC38	down	-0.394422
PTPRC	up	0.929324
ELF2	up	0.34784
PDGFRB	up	0.292774
TDG	up	0.347454
MDM2	up	0.430859
SLC2A5	down	-0.569652
EGR1	up	0.591526
RGS10	up	0.508176
RBMS3	up	0.308111
PRKCDBP	up	0.300308
CYTIP	up	0.667781
GPR89A	down	-0.314721
ST3GAL1	down	-0.390315
ARRDC2	up	0.269652
KCNJ3	down	-0.39327
CDKL1	down	-0.338454
KIAA1432	up	0.226618
MBNL1	up	0.442265
SMPD1	down	-0.218298
MPZL2	up	0.300395
LPA	down	-0.926213
PDXP	down	-0.246123
UPB1	down	-0.687756
LEPR	up	0.758426
GLT8D2	up	0.581959
LINGO2	down	-0.285485
RAB27A	up	0.522342
ACY3	down	-0.365003
DHRS4	down	-0.434957
MEGF11	up	0.679887
KLF6	up	0.360227
LOC728353	down	-0.225738
MS4A6A	up	0.461282
HCLS1	up	0.63588
TMEM120A	down	-0.289134
RASA2	up	0.56101
TMEM177	down	-0.262673
CD47	up	0.353967
SLC37A4	down	-0.401646
SNAPC1	up	0.331554
PRKD3	up	0.259362
HEATR1	up	0.234126
ACOT13	down	-0.415338
DNPH1	down	-0.279775
RBM15	up	0.244003
CYP1B1	up	0.518929
LYZ	up	0.797136
LGALS1	up	0.435236
ELMOD1	down	-0.565763
TMEM246	up	0.242978
GRINA	down	-0.235408
IL8	up	0.568608
SPRED1	up	0.462979
ACSS2	down	-0.257464
CNDP2	down	-0.228006
ADI1	down	-0.305914
DLEU1	down	-0.232619
ABHD6	down	-0.456689
CHPT1	down	-0.259257
LIMS1	up	0.27772
STOX2	up	0.591774
PRLR	down	-0.58662
GBP2	up	0.855529
GK	down	-0.461551
RCAN3	up	0.438992
TUBB6	up	0.449036
RBM15	up	0.294737
SRP72	up	0.333212
UBE2D3	up	0.466433
SP100	up	0.274399
C11orf73	up	0.350353
SLC41A1	down	-0.254062
MSRA	down	-0.488017
RSU1	up	0.227
CLYBL	down	-0.349389
MYOF	up	0.374544
LINC00342	up	0.583443
SHMT1	down	-0.442621
CAMK4	up	0.373886
CCDC112	up	0.264313
MYADM	up	0.408121
PELI1	up	0.322142
ANXA9	down	-0.472855
FKBP14	up	0.27652
PRODH2	down	-0.704502
GRHPR	down	-0.313505
REV3L	up	0.451853
XAF1	up	0.722069
HNRNPU	up	0.369927
ATF7IP	up	0.36206
HP07349	down	-0.276977
SLC25A11	down	-0.246793
TYMP	up	0.517158
PHACTR3	up	0.337157
EIF2AK3	up	0.297728
LINC00883	up	0.286784
WRN	up	0.249443
CCNA2	up	0.410829
MCTP2	up	0.347783
ACTN1	up	0.351174
LOC101060281	up	0.314942
CTSL2	down	-0.505286
FKBP11	up	0.561007
SAMD4A	up	0.334781
FCRL5	up	0.73079
PLG	down	-0.886617
ZBTB8A	up	0.327683
RTP4	up	0.434151
APOH	down	-0.837953
KMT2E	up	0.481415
ARFGAP3	up	0.273624
OTTHUMG00000172919	up	0.699319
IKZF2	up	0.332692
QDPR	down	-0.388787
DDX50	up	0.322588
FUT6	down	-0.288901
U2SURP	up	0.311087
CTSS	up	0.72797
CARD6	up	0.428294
PCDHB15	up	0.29862
STEAP4	up	0.601615
GJB1	down	-0.305005
ETNK2	down	-0.468361
CLIP4	up	0.34565
YPEL1	up	0.317762
KLF8	up	0.362451
DERL1	up	0.260738
LINC00113	down	-0.47562
IKBKB	up	0.235596
C1orf162	up	0.608155
NOV	up	0.646936
LOXL1	up	0.374946
ART4	up	0.524908
ELTD1	up	0.584428
LRCH2	up	0.327275
PPHLN1	up	0.291229
SMLR1	down	-0.570713
GORAB	up	0.485065
BBX	up	0.41028
IGK	up	0.820442
ALDH6A1	down	-0.523714
TM6SF1	up	0.553049
ACAD11	down	-0.363899
VAMP1	up	0.353709
C3orf38	up	0.479522
SLC51B	down	-0.576777
LINC00671	down	-0.419815
LOC727944	down	-0.657653
ALDH6A1	down	-0.638229
KMT2A	up	0.315872
HEPH	up	0.432405
SHMT1	down	-0.376323
AS3MT	down	-0.37224
IGK	up	0.865349
ETS1	up	0.380055
CDKL1	down	-0.264376
GPCPD1	up	0.252889
FNBP4	up	0.274599
SERPINB1	up	0.248265
MED13L	up	0.307265
SRGN	up	0.50462
EMB	up	0.603295
TAL2	down	-0.235464
ZCCHC24	up	0.317893
PPP2R5C	up	0.350326
COL1A2	up	0.593233
ECT2	up	0.613107
CARD16	up	0.582753
DHRS11	down	-0.306107
SUCO	up	0.425852
EIF4A1	up	0.290806
CDHR5	down	-0.663752
CCL20	up	0.636991
RALYL	down	-0.570448
ACTR3	up	0.26087
PTGER3	down	-0.460643
ENTPD5	down	-0.326465
P2RY13	up	0.497741
TMF1	up	0.373875
CREB1	up	0.243141
FRZB	up	0.420992
KCNJ10	down	-0.402809
OTTHUMG00000172032	down	-0.296565
CES3	down	-0.314381
SMC5	up	0.538269
TRIO	up	0.238811
TLR1	up	0.472792
CEP120	up	0.40333
IGLV2-14	up	1.0034
LOC100505812	up	0.310933
HNRNPH3	up	0.247199
NKTR	up	0.272999
TPK1	up	0.313343
SIPA1L2	up	0.359714
RAP2B	up	0.367691
SLC25A44	down	-0.244821
ALDH9A1	down	-0.226795
LPPR1	down	-0.63185
SCLT1	up	0.523493
DENND5A	up	0.21341
LINC00491	down	-0.207724
OTTHUMG00000167983	down	-0.219999
NBPF8P	up	0.297181
NQO2	down	-0.46185
ACOT7	down	-0.400295
SLC25A34	down	-0.402112
PTGER3	down	-0.401094
TRPM3	down	-0.207925
ATAD2	up	0.33485
LOC100127983	up	0.325349
HAUS6	up	0.505454
IL33	up	0.718773
DCBLD2	up	0.383943
HAS2	up	0.277246
IGLJ3	up	0.91008
PNMA2	up	0.53922
BPI	down	-0.505709
YWHAH	up	0.359552
FAM178A	up	0.325271
LPAR6	up	0.460092
CXADR	up	0.490509
CSNK1A1	up	0.343625
AC099684.1	down	-0.235114
KLHL6	up	0.707474
KNG1	down	-0.611174
P2RY12	up	0.494285
MACC1	up	0.417715
EMILIN2	up	0.386695
IKBIP	up	0.282676
GLUD1	down	-0.351436
ADAM28	up	0.426943
DACT1	up	0.415733
ETV6	up	0.239904
KCTD12	up	0.439137
SLC27A3	up	0.241483
METTL7A	down	-0.235399
CNDP1	down	-0.528704
MS4A6A	up	0.299469
ACAA2	down	-0.311998
FAAH	down	-0.223704
LOC149703	down	-0.652968
S100A13	up	0.26333
IQSEC3	down	-0.217664
SLC6A19	down	-0.650385
LRRC10B	down	-0.254381
TNFAIP2	up	0.379586
CYFIP2	down	-0.377007
LOC100505985	down	-0.953344
N4BP2	up	0.466
KCNK10	down	-0.290845
IGLV3-10	up	0.917068
TRAF5	up	0.485023
STK4	up	0.49519
CRYL1	down	-0.442134
TUBA1B	up	0.219234
SPIN4	up	0.453979
PMAIP1	up	0.579158
CNPY3	up	0.341991
PRKD3	up	0.50646
CD86	up	0.639292
DPH6-AS1	down	-0.238732
BARD1	up	0.324011
THBD	up	0.409485
TMEM150A	down	-0.248517
MCTP1	up	0.480518
TRIOBP	up	0.238512
FAM129A	up	0.647288
GPC5	down	-0.727207
BPHL	down	-0.457151
CD44	up	0.442377
BLOC1S1-RDH5	down	-0.276251
DBH-AS1	down	-0.287365
IGK	up	0.845393
HIF1A	up	0.358608
IQGAP1	up	0.277234
NEDD1	up	0.351266
LAMP5	up	0.305973
ATP6V0D2	down	-0.487982
THY1	down	-0.47693
ATP1B2	down	-0.226488
ITGB1	up	0.380597
RPL36	up	0.239638
SAP30	up	0.32985
CTC-471J1.2	up	0.30438
SLC12A3	down	-0.568128
SWAP70	up	0.290055
LOC145837	down	-0.684061
PHF11	up	0.227941
PHACTR2	up	0.473936
ACE	down	-0.444211
TAGLN2	up	0.305176
PLCXD2	up	0.421639
LPAR1	up	0.338072
PDLIM5	up	0.303572
KBTBD8	up	0.312768
MIOX	down	-0.753295
RCN1	up	0.348573
COL21A1	up	0.479906
TNFAIP3	up	0.457428
CDC42SE1	up	0.287622
BICD1	up	0.305538
GPR89B	down	-0.309826
PRPF38B	up	0.499284
KMO	down	-0.623302
C5orf28	up	0.405966
SEMA3B	down	-0.227644
DDX60	up	0.631686
FAM133B	up	0.332787
CPN2	down	-0.503165
GPT2	down	-0.417745
ZNF548	up	0.240944
NAGLU	down	-0.266619
ANKRD36B	up	0.64101
HSD17B14	down	-0.462842
INTS8	up	0.294874
SBSPON	up	0.289297
ETS2	up	0.219508
TRPM3	down	-0.315644
FUT6	down	-0.416949
EFCAB4B	up	0.38883
PTPN2	up	0.278822
FAR1	up	0.357474
GPM6B	up	0.469183
ITPR3	up	0.308836
RECQL	up	0.597034
IFFO1	up	0.235434
ACTR3	up	0.300884
CDH11	up	0.238904
KMO	down	-0.622745
MAP3K5	up	0.281512
SLC2A4RG	down	-0.261044
LOC727820	up	0.389241
AGPAT9	down	-0.576731
GPT	down	-0.231186
INSR	down	-0.322545
METTL1	down	-0.252416
APOBEC3G	up	0.570704
HCG11	up	0.353229
FMNL2	up	0.323205
ATP6V1B2	down	-0.257191
TLE4	up	0.244759
TSHZ2	up	0.415099
FUT6	down	-0.261444
PTEN	up	0.330977
ACOX2	down	-0.486795
JAK2	up	0.522318
MORN4	down	-0.257529
TSPAN10	down	-0.208436
IPO11	up	0.373928
PROZ	down	-0.478949
STAU1	down	-0.201486
ABHD10	down	-0.247968
SLC2A3	up	0.54273
PHYHD1	down	-0.2405
HSPB11	up	0.419234
ANKRD44	up	0.652469
DNAJC10	up	0.438941
HLA-DPB1	up	0.552653
FNIP1	up	0.311021
PCSK5	up	0.393119
COX5A	down	-0.24154
GALK1	down	-0.283062
ACSL5	up	0.353439
CMBL	down	-0.354397
NAPRT1	down	-0.225505
SMIM1	down	-0.284877
TCP11L2	up	0.33132
ATHL1	up	0.309638
ABCC1	up	0.270173
LINC00938	down	-0.248472
FAS	up	0.339453
PTPRN2	up	0.250029
S100PBP	up	0.246179
STXBP5	up	0.313759
MS4A4A	up	0.606293
CYR61	up	0.477496
ZNF567	up	0.294543
TM7SF3	down	-0.334687
PDZD3	down	-0.252969
USP2	down	-0.570841
PLCH2	down	-0.25487
IGK	up	0.844751
AMOTL1	up	0.317101
APCDD1	up	0.508395
CFB	up	0.473053
AGMAT	down	-0.650097
CDCP1	up	0.336688
EXT1	up	0.304523
ATP6V0D2	down	-0.484151
TMEM63A	down	-0.218569
CLCNKB	down	-0.35886
FUT6	down	-0.426326
IQGAP1	up	0.308441
SETD5	down	-0.207414
OTTHUMG00000179887	up	0.264072
CTSS	up	0.576217
ST8SIA4	up	0.618881
FUBP1	up	0.501078
PTGFRN	up	0.282794
IER5L	up	0.24213
SLC31A1	down	-0.333389
CSDC2	down	-0.288609
CDHR5	down	-0.402311
TSHZ2	up	0.366521
GLIPR2	up	0.393814
DNAJC10	up	0.442512
UBE2J1	up	0.30523
PALM3	down	-0.264293
GLYAT	down	-0.663788
STAT2	up	0.244838
LOC100129550	up	0.252354
STK17A	up	0.417277
RAB17	down	-0.303667
GUCY1A2	up	0.32354
RHCG	down	-0.484281
GATSL3	down	-0.311093
SERPINF2	down	-0.398421
ACTR2	up	0.271097
BNIP3	down	-0.28258
CD163	up	0.701157
OTTHUMG00000161327	down	-0.388486
STRADB	down	-0.323063
RAB27A	up	0.47438
FPGT-TNNI3K	down	-0.483248
CLN8	down	-0.241738
PCK2	down	-0.636617
TANK	up	0.54105
RBM4	up	0.350574
DAPP1	up	0.277583
KIN	up	0.274654
AQP1	down	-0.309114
TSHZ2	up	0.399456
RNF213	up	0.52153
SLC12A6	down	-0.239443
MLKL	up	0.347264
LOC727820	up	0.247683
EFHD1	down	-0.266914
UGCG	up	0.328542
RBMS1	up	0.297751
RNF34	up	0.282618
GLS	up	0.452956
ACSL5	up	0.377847
GPR126	up	0.422282
HOGA1	down	-0.399783
RENBP	down	-0.372129
IGHG1	up	1.13549
PTPN22	up	0.542751
ZNF818P	up	0.356127
OTTHUMG00000168166	down	-0.283153
LRRC8B	up	0.28514
IKZF1	up	0.81463
ZNF267	up	0.690092
VASH1	up	0.310394
KIAA1715	up	0.384449
PRICKLE1	up	0.266065
C5orf28	up	0.477301
IL18	up	0.390274
NAMPT	up	0.420609
RIMKLB	up	0.455683
ST3GAL1	down	-0.303746
FAM122C	up	0.259616
GNG10	up	0.22208
MARVELD1	up	0.263602
TBCEL	up	0.357615
GSTM4	down	-0.275774
SLC30A2	down	-0.267022
TMSB4X	up	0.243118
CMBL	down	-0.454988
MTDH	up	0.313143
UPB1	down	-0.696486
MED13L	up	0.237012
XYLB	down	-0.297739
RASSF5	up	0.540998
CDC7	up	0.50572
FAR1	up	0.632989
SLC12A3	down	-0.631761
C17orf62	up	0.288895
TRIO	up	0.240693
C1QTNF7	down	-0.275181
FAM195A	down	-0.268956
CDC42SE2	up	0.265714
RECK	up	0.387098
MAOA	down	-0.480235
MTF2	up	0.384601
PEA15	up	0.228443
PGM2	up	0.325928
TRIM15	down	-0.269436
AP1S2	up	0.35806
BMP2	up	0.371636
SLC5A10	down	-0.568696
HECW1	down	-0.289916
SP110	up	0.313122
ANKRD50	up	0.398019
G6PC	down	-0.969156
TICAM2	up	0.255955
AGFG1	up	0.26071
FUT3	down	-0.385173
RIOK1	up	0.244078
RHOQ	up	0.443691
PFKFB2	down	-0.2282
ASB13	down	-0.256711
PM20D2	up	0.352149
CD44	up	0.428842
BCL11A	up	0.513885
DOCK10	up	0.609992
LYST	up	0.498742
NR2F2	up	0.329076
MED6	up	0.469727
MKLN1	up	0.302681
ARPC5	up	0.28229
RPL37A	up	0.275633
THEMIS	up	0.584249
RBMS1	up	0.316005
ITGA4	up	0.534198
METTL7B	down	-0.539083
PTPN12	up	0.382748
RAB27A	up	0.45605
SOAT1	up	0.260975
AP1S2	up	0.392049
LRRFIP1	up	0.463225
ANAPC4	up	0.26506
G2E3	up	0.396325
C1orf56	down	-0.229217
MDFIC	up	0.41259
STAT4	up	0.40545
P2RX5-TAX1BP3	up	0.285256
TAC1	up	1.02686
ENTPD1	up	0.312677
RABGAP1L	up	0.371486
DCLRE1C	up	0.39227
ALDH1L2	up	0.427943
RASA2	up	0.292809
LAMA2	up	0.361623
KIAA1462	up	0.341316
KDM4C	up	0.306983
TMEM139	down	-0.343011
IGLC1	up	0.85638
RHOJ	up	0.333698
SOX4	up	0.40698
SLC4A1	down	-0.506826
LOC100287515	up	0.262694
IFIT5	up	0.252107
EDN1	up	0.270679
CDC42EP5	up	0.429816
FNBP4	up	0.294645
CCDC50	up	0.331441
GLT8D2	up	0.315235
SP110	up	0.318837
ARHGAP26	up	0.232828
STAU1	down	-0.189346
ALDH3A2	down	-0.316223
PTGES	up	0.246649
ST8SIA4	up	0.541424
PRPF40A	up	0.39174
C5orf28	up	0.345665
OTTHUMG00000164860	up	0.342253
C9orf66	down	-0.694556
GUCY1A3	up	0.301948
ANGPT2	up	0.422287
RBKS	down	-0.298037
ASL	down	-0.345698
TMEM67	up	0.303046
AP4E1	up	0.247167
IGLJ2	up	1.16063
TMEM37	down	-0.296575
PSMD6-AS2	up	0.278255
NAA38	up	0.375646
TMEM43	up	0.35011
PDP2	down	-0.218285
FRZB	up	0.419655
LOC388692	up	0.251261
FNDC3B	up	0.341753
IDH1-AS1	down	-0.253591
DTWD1	up	0.307239
ZC3HAV1L	up	0.353474
PRKCZ	down	-0.292689
CAT	down	-0.317596
METTL4	up	0.327394
SLC39A4	down	-0.373251
[truncated: 10,404 more rows]

## Sheet: Table S8B
Supplementary Table S8B. Table S3 from Modena et al., 2016 (PMID: 26990570). Includes IFTA + AR biopsies compared with normal controls, score is log (FC)
Gene	Regulation	Score
MRO	down	-5.77782
NECAB2	down	-3.2963
PDLIM1	up	2.0391
TMSB10	up	1.80868
STAU1	down	-1.59308
TRIM50	down	-2.74057
POLD3	down	-1.85758
MYO7A	down	-1.49347
ACSBG2	down	-1.57784
KCNN2	down	-2.488
GLTPD2	down	-2.28757
CRYBB3	down	-1.72469
MIR21	up	3.61405
SLC2A5	down	-3.05277
IDH1	down	-1.91442
HLA-A	up	1.4029
KCNE3	down	-1.89522
ALPL	down	-1.83107
GATSL3	down	-2.50618
SLC34A3	down	-2.1924
ATP2C2	down	-1.42181
NELL1	down	-1.86705
CYP3A7	down	-3.73642
DIP2C	down	-2.22476
RXRA	down	-1.41699
A2LD1	down	-3.16226
FLJ35424	down	-1.69189
BAIAP2	down	-1.46641
GPR98	down	-6.20986
ALAD	down	-2.19475
LOC100131781	down	-8.94503
CCL5	up	5.6453
SNTA1	down	-2.02007
RNF152	down	-1.59996
LGSN	down	-1.77606
NFS1	down	-1.89108
TAP1	up	2.79032
PRODH	down	-1.73322
LOC541471	up	2.71115
HS3ST1	up	1.99868
CEMP1	down	-1.37661
TMEM207	down	-4.83008
C8orf55	down	-1.7805
DAK	down	-2.6822
SLC5A11	down	-3.97053
ACOT6	down	-1.66305
FAM83D	down	-2.9721
AGXT2L1	down	-4.41107
HLA-DPB1	up	2.58888
LOC100303728	down	-1.40857
FOXRED2	down	-1.23995
TTR	down	-1.90899
SLC22A13	down	-2.04707
L2HGDH	down	-2.15505
LETM1	down	-1.63531
PDK2	down	-2.29202
FITM2	down	-1.62813
TOLLIP	down	-1.70203
CYP3A4	down	-2.46825
CASP4	up	2.09021
PKLR	down	-2.617
C18orf56	down	-2.46579
GLRX5	down	-1.49676
HAO1	down	-1.56665
DARC	up	5.24981
SLC2A4RG	down	-1.91079
BIRC3	up	3.58836
C6orf123	down	-1.35858
PFKFB2	down	-1.7351
GZMA	up	4.87143
GPT2	down	-3.05601
IFITM2	up	1.74791
EVI2B	up	4.87903
CD3D	up	5.61598
AKNA	up	2.03883
RAP2B	up	1.59693
SLC25A30	down	-1.49033
CXCL2	up	3.92847
DOCK2	up	3.62738
KCNK10	down	-1.5787
C1QB	up	4.48343
SPHK2	down	-1.57353
ELF3	up	3.14527
EVI2A	up	3.99555
ANK2	down	-2.54465
NFKBIZ	up	3.61362
ACOT11	down	-1.54253
ISG20	up	6.16197
NUDT16L1	down	-1.50739
GBP2	up	3.24315
IFITM1	up	2.18959
SLC2A12	down	-2.05638
GYPA	down	-1.40729
CARD16	up	3.53272
JUN	up	2.15663
PDXP	down	-2.08365
CD52	up	5.47105
CCDC109B	up	3.29965
NFATC2	up	3.1966
ARPC2	up	1.36179
HCST	up	3.36719
DUSP9	down	-2.46112
ODF3B	up	1.99876
PM20D1	down	-2.66156
EYA2	down	-1.83097
HLA-C	up	1.48057
PLD1	down	-1.7504
UPB1	down	-3.13765
TNNI3K	down	-1.78612
AFM	down	-8.87278
ACOT8	down	-1.49502
ESRRB	down	-1.56976
TRIM22	up	2.66794
RDH12	down	-6.72244
HAGH	down	-2.4373
TYROBP	up	3.07756
RNASE6	up	3.49859
GALK1	down	-1.49291
SFXN4	down	-1.52164
ECSIT	down	-1.66955
MAT2A	down	-1.78611
C1RL	up	1.81314
TM4SF5	down	-3.1833
HOPX	up	3.71423
HIF1A	up	1.57898
ASB15	down	-1.68211
PSMB9	up	2.77441
RTP4	up	2.66565
ATL2	down	-1.36993
ASB13	down	-1.89016
C1QC	up	3.7669
EARS2	down	-1.52535
C1orf95	down	-1.36746
C2orf88	down	-1.86325
NAGS	down	-2.74765
RAB40B	down	-1.6378
MAPT	down	-4.18664
SPATA17	down	-1.88348
VCAM1	up	1.91839
LOC730091	down	-1.58931
XYLB	down	-1.46526
SLC35B4	down	-1.73185
LY96	up	4.24339
TPRG1L	down	-1.79658
PARP12	up	2.04123
DNAJA3	down	-1.4378
HNF4A	down	-1.44355
LTF	up	11.1817
CD53	up	3.72222
CPNE6	down	-1.7854
XPO7	down	-1.57314
ELMOD1	down	-2.09501
C1orf163	down	-1.52675
GPR89A	down	-2.0325
TIMM44	down	-1.50418
CAMK2G	down	-1.70932
PNPLA3	down	-3.39303
PSMB10	up	2.09887
S100A10	up	1.49269
PYCARD	up	3.03813
C1orf64	down	-1.54561
ACADS	down	-1.7164
RAC2	up	3.02643
C16orf54	up	4.30734
KIAA1161	down	-1.37839
ITPRIP	up	1.68334
SLC17A5	down	-2.36268
AHR	up	1.91946
FAM26F	up	2.8304
TMEM19	down	-1.74538
LOC100288809	down	-1.24672
SLC16A10	down	-3.57296
C22orf45	down	-2.04261
SAMHD1	up	2.83365
SCRN3	down	-1.24048
RASSF5	up	1.85117
PSMB8	up	2.02942
GCDH	down	-2.31707
SLC30A8	down	-1.91845
FLAD1	down	-1.36848
ABHD10	down	-1.92814
ACAD10	down	-1.455
HRG	down	-3.71669
UCK1	down	-1.44746
GRAMD1B	down	-2.11884
GK3P	down	-2.95496
CAP1	up	1.33585
SLC6A19	down	-5.01319
SERPING1	up	2.55208
TBC1D13	down	-1.7631
CASP1	up	3.11511
IGLL1	up	7.20429
CXCL16	up	2.36458
CD2	up	4.63004
RNLS	down	-2.39741
CSF2RB	up	4.49236
HLA-DRB1	up	1.82831
APCDD1L	down	-1.47108
GYPA	down	-1.61126
CLEC2B	up	1.98629
VEGFA	down	-2.05876
C1QTNF7	down	-1.70174
METTL11A	down	-1.40801
DHODH	down	-1.31984
APOH	down	-7.04818
ALB	down	-10.6679
MAFF	up	2.51857
GNPDA1	down	-1.82836
CCDC150	down	-2.01573
NCF4	up	2.46266
ATPAF1	down	-1.59091
TLN2	down	-2.87139
MSH3	down	-1.7516
IGH@	up	14.5766
PHB	down	-1.81658
SMPDL3A	down	-2.22127
SASH3	up	3.42855
LOC644090	down	-1.59679
HADH	down	-2.55315
CTSL2	down	-3.68673
VEGFB	down	-1.43818
DHRS11	down	-1.9424
F11	down	-1.69221
GK	down	-2.39195
BATF3	up	1.6998
UBE2QL1	down	-2.58009
IRF1	up	2.8868
PINK1	down	-1.62349
SLPI	up	5.80458
GPT	down	-1.78493
SLC25A10	down	-2.96673
SLC46A1	down	-1.38802
CNNM2	down	-1.56817
SETD3	down	-1.6267
KCNT2	up	2.6299
LAMC2	up	1.61178
MYO1F	up	2.47684
HLA-DMB	up	2.14951
OPLAH	down	-1.68656
SDHA	down	-1.53564
IDH2	down	-2.06884
ACSL5	up	2.2606
PLCL1	down	-2.22869
TMEM173	up	2.27218
HLA-DPA1	up	2.34874
ARHGAP30	up	3.34673
C8orf82	down	-1.77645
EGF	down	-5.75249
RENBP	down	-2.20613
OGFOD2	down	-1.51061
KLK1	down	-4.03072
IVD	down	-2.13827
DSCR3	down	-1.32101
CYP4V2	down	-1.67286
FERMT3	up	2.60251
C21orf63	up	2.0075
MPP1	down	-1.64985
CLU	up	2.1955
SLC2A11	down	-1.59658
XCL1	up	3.59679
APOBEC3G	up	1.95005
MOCS1	down	-1.4835
GRPEL1	down	-1.82749
CSF1R	up	2.68138
LDHD	down	-3.41204
HLA-DRB6	up	1.6872
MFSD3	down	-1.58298
ATXN7L1	down	-1.83509
GK	down	-3.17628
CDH3	up	2.32589
DDO	down	-2.11259
CD69	up	4.01927
NLRC5	up	3.45429
KLRK1	up	3.55084
ISOC1	down	-1.57035
GMFG	up	2.80193
PEX11G	down	-1.57276
CD48	up	3.23703
SELENBP1	down	-1.66953
PRLR	down	-1.77954
MYC	up	1.5156
CARD16	up	3.22111
NEFH	down	-1.60503
TRIM10	down	-1.89222
MCCC1	down	-1.70308
QPCT	up	2.4721
HLA-DRB1	up	1.82494
KCNK6	up	2.05112
SLC25A44	down	-1.57285
ZFAT	down	-1.46437
HCP5	up	2.66267
FBXO21	down	-1.75633
ESRRA	down	-1.66199
ZYG11A	down	-2.96015
TCIRG1	up	2.61114
BTD	down	-1.97678
ACAT1	down	-1.92648
GSTM4	down	-1.76049
TNFAIP3	up	2.62866
RAB11FIP5	down	-1.81096
TRPM3	down	-1.69355
PPAPDC1A	down	-2.24656
TNFAIP2	up	1.79758
SLC4A9	down	-2.21866
USP2	down	-2.81646
IL15RA	up	2.20559
TACO1	down	-1.40719
C9orf68	up	1.36771
ALDH3A2	down	-2.16848
SUSD2	down	-3.02275
GBP5	up	3.64085
SAMD9L	up	2.34632
GBP3	up	2.0246
SCRN2	down	-1.8975
LCP1	up	2.4864
GAL3ST1	down	-2.45007
IGK@	up	15.2847
IL10RA	up	4.05928
LOC153328	down	-2.02801
PANK1	down	-2.99623
SH3RF3	up	1.49289
ELK3	up	1.87167
FRMD3	down	-2.23989
IGSF6	up	3.57865
BTN3A2	up	2.09388
NNMT	up	3.2192
AMT	down	-1.75431
VCAN	up	4.64634
SIRT4	down	-1.50647
C9orf103	down	-2.48642
CDKL1	down	-1.77169
TFPI2	up	3.57742
MCART1	down	-1.32986
GAMT	down	-2.11822
CLPTM1	down	-2.39969
LOC145837	down	-5.08838
IGJ	up	10.4443
AFG3L2	down	-1.56339
HLA-E	up	1.60694
C1orf38	up	2.89871
RAB11FIP3	down	-3.08087
LCP2	up	2.53739
ACAA2	down	-1.7199
ITGAM	up	2.97656
CYTIP	up	3.67436
C19orf6	down	-1.23207
SLC12A3	down	-3.48163
GLI3	down	-1.72389
MDH2	down	-1.51202
TUBA1A	up	1.82548
OSTalpha	down	-3.75615
PLAC8	up	4.5363
HS6ST3	down	-1.25295
SYT11	up	1.844
PNPO	down	-1.9861
C1orf162	up	3.22982
MX2	up	2.75926
PGPEP1	down	-1.94566
UGT1A10	down	-1.25489
VSNL1	down	-1.47993
TIMP1	up	2.53152
WDR18	down	-1.62295
PTGER3	down	-3.05185
EMX1	down	-1.42539
SHBG	down	-1.59594
PET112L	down	-1.75395
HS6ST2	down	-3.11173
BAZ1A	up	2.33579
GLYCTK	down	-2.1776
HLA-F	up	1.88563
CRABP1	down	-1.61247
PARVG	up	2.2665
KLRB1	up	3.85078
IGK@	up	10.4655
IGLV2-23	up	13.5695
POU2AF1	up	3.00913
LOC100289727	up	2.75913
AQP7	down	-2.42342
KLRAQ1	down	-1.61987
GPR171	up	3.99381
BSND	down	-1.54516
SLC23A3	down	-3.0154
GIMAP2	up	2.72591
ACOT4	down	-2.82992
ARHGAP9	up	3.69146
SLC25A33	down	-1.96953
CORO1A	up	4.49949
MAP2K3	down	-1.55238
ALDH5A1	down	-2.03838
CCDC90A	down	-1.97272
SLC2A3	up	2.05011
PTGES2	down	-1.49075
C3orf18	down	-1.40296
HLA-DOB	up	2.93204
SLC39A8	down	-1.40266
NDUFC1	down	-1.73762
CSTA	up	3.70646
GAB3	up	1.95827
FRMD7	down	-1.60191
ANKS4B	down	-1.52255
MPEG1	up	3.1995
C21orf33	down	-2.48397
AMN	down	-2.43649
SLC12A6	down	-2.75423
PNPLA1	down	-1.8036
CRADD	down	-1.88934
SURF6	down	-1.47432
OXER1	down	-1.56029
PLEKHA5	down	-2.16409
ISOC2	down	-2.31449
STAT1	up	2.283
LOC729887	down	-1.36334
CDHR5	down	-3.38937
FMO5	down	-1.70653
LOC100287428	down	-2.29072
SERPINA3	up	7.70709
LOC100130100	up	12.0117
AP1M1	down	-1.67924
ARHGAP25	up	2.69573
ARSF	down	-2.50116
IL7	up	2.14051
FXYD5	up	3.39901
UCKL1	down	-1.32909
2023-03-01	up	2.98608
ASB9	down	-3.71218
ETFDH	down	-2.20465
FBXO31	down	-1.5787
ACOT7	down	-2.73056
IL7R	up	5.02472
LOC727944	down	-3.97175
ACAD11	down	-2.08674
RGS19	up	2.83584
DCI	down	-1.61521
DDX60L	up	1.62361
SUCLG2	down	-1.54008
NFE2L3	up	1.834
CABP1	down	-1.31445
GPR183	up	3.31688
HSPB9	down	-1.27582
BST1	down	-1.60396
DENND1A	down	-1.46959
FCGR2A	up	2.89225
FCHSD2	up	1.42946
LCK	up	3.15116
HACL1	down	-1.57872
PXDN	up	2.51544
MRPS12	down	-1.41219
FCER1G	up	3.24903
ADA	up	1.87419
LOC100287723	up	9.59846
CCR2	up	1.98872
PSME2	up	1.53345
C6orf108	down	-2.12238
SERPINA6	down	-4.49746
CYP2B6	down	-1.87609
CTSS	up	3.35657
ANXA1	up	1.84308
XCL1	up	3.65206
HSD17B14	down	-2.79194
DISC1	up	1.64184
SAT2	down	-2.03406
GCHFR	down	-2.14095
BPHL	down	-3.07079
ST13	down	-1.40174
LAPTM5	up	3.40046
SLAMF8	up	2.92792
PSAT1	down	-3.38755
KCNJ3	down	-1.47277
ACADM	down	-1.93343
CALML3	down	-2.65969
ACADSB	down	-2.71641
RPGR	up	1.68327
FDX1	down	-1.827
HIBCH	down	-2.3304
ARL4C	up	3.40482
FGGY	down	-1.53902
ELF4	up	2.23591
IFITM3	up	1.58625
LY86	up	3.0606
MIR155HG	up	3.80605
P2RY13	up	2.59775
TMEM132E	down	-1.99961
CIITA	up	2.58571
PTPRE	up	1.72912
LOC652493	up	10.2349
ROGDI	down	-1.81476
TLR7	up	1.67667
RNF213	up	2.20804
KNG1	down	-3.77586
CTSL1	down	-1.34387
CXCL1	up	5.27176
TNFSF13B	up	3.49408
VWF	up	2.18648
SFXN2	down	-2.97388
PTMA	up	1.32664
GDPD3	down	-2.70995
PLA2G12B	down	-2.99183
G6PC	down	-4.48785
C9orf167	up	1.41151
DNAJC4	down	-1.30302
CST7	up	3.00421
ETFA	down	-1.82311
LOC644242	down	-2.41348
SLC3A2	down	-2.26092
B3GNT1	down	-1.66664
LYPLAL1	down	-1.56619
HCLS1	up	3.63544
LST1	up	2.91191
FECH	down	-1.84993
TPCN2	down	-1.67803
PLP2	up	2.21586
PHF7	down	-1.24705
RPL12	up	1.2739
CTH	down	-2.54153
FAM54B	down	-1.74865
NDRG2	down	-1.78896
DENND3	up	1.39659
FLJ42875	down	-2.43314
ANGPTL3	down	-4.17378
MGC29506	up	7.25646
KLKB1	down	-1.73631
PVALB	down	-4.42056
GPD1	down	-2.35837
FPR3	up	1.76071
ANXA9	down	-2.71984
TCL6	down	-1.55191
ADI1	down	-1.90001
TNFAIP8	up	2.13397
CPNE4	down	-1.32677
IGK@	up	5.3303
C2orf47	down	-1.59341
GZMK	up	4.24089
RAB31	up	2.11328
ADCY7	up	1.74134
ACAA1	down	-2.12895
EPHX1	down	-2.14205
TGFBI	up	2.26469
ETFB	down	-1.89899
TUB	down	-1.63906
SLC7A13	down	-9.39026
RGS7	down	-1.8997
CD1D	up	2.311
ALDH9A1	down	-1.52688
PRKAA2	down	-1.6283
FUT6	down	-2.11132
UPP2	down	-5.35938
C15orf37	down	-1.83207
SAMM50	down	-1.66826
C14orf167	down	-1.54745
C10orf140	down	-1.38607
PARP14	up	2.14261
CD8A	up	4.45273
C11orf71	down	-1.94785
MAP7	down	-3.04026
LAMP3	up	3.14026
STX3	down	-1.84287
FAM164C	down	-1.54813
CYP2B6	down	-5.43534
FAM171B	up	1.49533
MS4A6A	up	3.11027
C15orf59	down	-1.91844
DDX10	down	-2.05368
IFI16	up	2.66876
FMO4	down	-2.91697
FAM195A	down	-2.12291
SIRT3	down	-1.48918
RASSF2	up	3.16538
DHRS4	down	-2.63262
PSPH	down	-1.73797
MMACHC	down	-1.5272
SUCLG1	down	-1.93035
FOLH1	down	-3.36266
HSPD1	down	-1.62218
MARCKSL1	up	1.9548
MS4A7	up	3.13826
B4GALT4	down	-1.49344
EBP	down	-1.95588
SFXN1	down	-1.9703
GALK2	down	-1.62699
LOC285733	down	-2.45965
ECHDC1	down	-1.74025
IDH3B	down	-1.57076
KMO	down	-4.18927
IFNAR2	up	1.67097
SELP	up	2.05362
RMND1	down	-2.20202
DTWD2	down	-1.44926
ANXA2P2	up	1.78749
TMEM192	down	-2.07506
PDZD3	down	-2.14296
AGPAT3	down	-1.7285
CP	up	2.37905
CD97	up	2.2047
RALYL	down	-3.87039
C17orf75	down	-1.43996
C2orf54	down	-2.06822
SELL	up	3.67825
P4HA2	down	-2.38361
NAPRT1	down	-1.34428
TTC36	down	-2.72493
GABBR1	up	3.09089
TFDP1	down	-1.57261
THY1	down	-2.71203
SDHA	down	-1.38211
C4orf12	down	-2.52392
CYP46A1	down	-1.84188
TMEM143	down	-1.5246
ILVBL	down	-1.96596
KIAA1274	up	1.78551
DHDDS	down	-1.35544
CAPN6	up	2.16119
HLA-DQB1	up	2.83337
DOLPP1	down	-1.36699
ADH5	down	-1.60085
GRIA3	down	-1.28136
AOAH	up	2.74176
SLA	up	2.98158
RABGGTB	down	-1.67523
GRTP1	down	-1.74755
DECR2	down	-2.07498
STMN3	up	1.77171
BIN2	up	2.47375
CECR1	up	2.56335
ACOT13	down	-2.07221
FYB	up	2.45011
CHDH	down	-2.68837
DHDH	down	-3.93903
DNAJC19	down	-1.60562
RHCG	down	-3.48592
CDH9	down	-1.51435
PEX5	down	-1.37216
NPDC1	up	1.8181
IL2RB	up	2.87967
LOC100133116	down	-1.93267
MOSC2	down	-2.50183
MRPL24	down	-1.29105
SLC10A2	down	-3.69362
DPP4	down	-2.55022
TM7SF3	down	-1.58037
SECTM1	up	2.00457
CRIP1	up	2.34383
VDR	down	-1.90383
SNX12	down	-1.3536
COX5A	down	-1.47486
PKP2	down	-1.81236
LOC400960	down	-1.42923
MUTED	up	1.67
KIAA1949	up	2.82286
ZMYND12	down	-2.72899
HNF1A	down	-1.48278
PECI	down	-2.26042
EPS15L1	down	-1.30865
KIAA1958	down	-1.87415
LOC1518	down	-1.89612
LGALS9	up	1.8144
CABC1	down	-1.4524
SCAMP5	down	-1.29974
SURF4	down	-1.81601
RIPK2	up	1.40148
KIAA0125	up	3.62133
HERC6	up	1.46115
APOC3	down	-2.07407
PTTG1	up	2.399
GPATCH3	down	-1.43579
ABCC2	down	-3.34691
NKG7	up	3.11331
C2orf7	down	-1.6717
MAF	down	-2.11719
NHSL1	down	-1.77837
IGLC1	up	12.0069
GHITM	down	-1.49239
FBN3	down	-1.30283
COLEC11	down	-2.88084
CHCHD4	down	-1.56315
ECH1	down	-1.74807
ANXA2	up	1.76168
PARP9	up	2.02
NFE2L1	down	-1.34706
EXOSC6	down	-1.64467
UBE2L6	up	1.79144
GZMH	up	2.34407
MNDA	up	3.04298
KLHDC2	down	-1.36503
NR2F6	down	-1.40679
GLIPR1	up	2.74893
GGCT	down	-1.34341
GRHPR	down	-1.84045
RCSD1	up	2.41219
HADHA	down	-1.42152
CGREF1	down	-1.31767
TLR5	up	1.87517
TNFRSF1B	up	2.58347
ST3GAL6	down	-1.79715
AHCY	down	-2.30953
LDHB	down	-1.31563
HLA-DMA	up	2.20896
STAT4	up	2.73644
ITM2C	up	1.75672
NDUFS7	down	-1.25477
SLC37A1	up	1.67955
FLJ39739	up	1.68924
ITPR3	up	1.93349
RNF125	up	1.73095
TBC1D14	down	-1.26459
MMP7	up	3.90081
DCXR	down	-3.22536
CCL2	up	2.66961
FAM20C	down	-1.23862
OPCML	down	-1.32408
DTX3L	up	2.25562
TNFRSF17	up	6.36973
ZNF558	up	1.44059
SPON2	up	2.65348
ZNF697	down	-1.48379
NHEDC2	up	1.3586
AGXT	down	-2.87125
LIN52	down	-1.8829
AMICA1	up	2.43645
TMEM174	down	-6.08384
ANKRD46	down	-1.93246
MCAT	down	-1.93836
PARP8	up	2.30734
HABP4	down	-1.60669
HMGCL	down	-1.97235
CCL4	up	4.58705
C4orf48	up	1.97147
FAH	down	-1.93808
EPM2A	down	-1.47169
SCLY	down	-1.47588
ARHGAP28	down	-1.88198
AKR7A2	down	-1.90088
GET4	down	-1.7417
CRAT	down	-1.75989
GCAT	down	-2.22917
CYC1	down	-1.47744
MRPL34	down	-1.5774
GALM	down	-2.27378
TARS2	down	-1.50306
LOC100288617	down	-2.75377
C1orf115	down	-1.64269
SFN	up	3.21734
SLC25A5	down	-1.47853
EXOSC10	up	1.43764
TMEM177	down	-1.36742
TRANK1	up	1.81804
KLF4	up	1.64403
TMBIM6	down	-1.47253
TLR2	up	2.09942
ZFP36	up	1.69331
CBARA1	down	-1.73955
S100A11	up	1.83201
RIPK3	up	1.48506
GCM1	down	-1.42677
NDUFAB1	down	-1.31199
ARHGAP15	up	2.52579
GLUD1	down	-1.82224
BRP44	down	-1.6273
ACOX1	down	-2.19634
KIF22	down	-1.25947
TMTC4	down	-1.58438
AUH	down	-1.69994
KIAA1543	down	-1.60383
HLA-A	up	1.36575
SHMT1	down	-2.0631
PARVB	down	-1.24103
LOC148709	down	-1.37276
ENPP7	down	-1.55808
SP110	up	2.06863
DOCK11	up	1.92582
COQ5	down	-1.43559
PRODH2	down	-5.18055
TDP2	down	-1.65329
SLC23A1	down	-4.74346
ENDOG	down	-1.75964
CFHR2	up	1.45485
CLEC7A	up	1.94901
NDUFAF1	down	-1.5271
ABHD14A	down	-1.84207
BBS1	down	-1.24937
CNDP1	down	-3.31613
JUNB	up	1.62681
SLC25A20	down	-1.91873
SLC39A5	down	-4.15586
CRY2	down	-1.4984
LAIR1	up	1.93099
DAPP1	up	2.1918
RUNDC3B	down	-2.38777
RAB27A	up	2.06319
CLEC4A	up	1.89056
LRRC43	down	-2.35983
PAH	down	-5.31433
LCLAT1	down	-1.4935
ASPSCR1	down	-1.60187
TXNDC3	up	1.30249
LONRF3	down	-1.51951
C18orf54	up	1.3611
C10orf114	down	-1.5659
HLA-DQB1	up	2.77039
PPP1R16B	down	-1.84987
LDLRAD3	up	1.87378
PXMP2	down	-2.53422
MTTP	down	-4.15295
TXNRD2	down	-1.79573
MOCS3	down	-1.30498
SLC25A11	down	-1.87663
PLSCR1	up	1.85022
UQCRC1	down	-1.63727
CYP17A1	down	-2.20247
KYNU	down	-2.26391
APITD1	down	-1.87283
BDH2	down	-1.77632
SLC22A4	down	-3.09043
TSPAN33	down	-1.87326
PRSS2	down	-1.72164
AIM2	up	3.53015
EMILIN2	up	1.49876
TRAP1	down	-1.51211
SERPINB9	up	2.52843
FOLH1B	down	-3.39333
LOC441454	up	1.58605
POMGNT1	down	-1.30918
CDHR2	down	-2.58183
COX8A	down	-1.33914
LOC96610	up	2.01556
DARS2	down	-1.65163
PROZ	down	-3.06877
NDUFV1	down	-1.28259
NPHS1	down	-1.87109
HEXIM2	down	-1.60832
C5orf39	up	2.1612
PPARA	down	-1.76714
ATP6V1C2	down	-2.52819
MLXIPL	down	-1.81376
CBR4	down	-1.33354
LRRC28	down	-2.32546
HCK	up	2.46401
MTHFD1L	up	1.5179
GPS1	down	-1.95005
MRPS35	down	-1.46534
USP30	down	-1.52294
NIPSNAP1	down	-1.96485
PLEK	up	2.74609
SMPD1	down	-1.52033
CYB5R1	down	-1.46698
DHRSX	down	-1.47111
EPHX2	down	-2.79576
ABHD6	down	-2.11434
CD86	up	2.0316
GADD45A	down	-1.55505
ACOT1	down	-2.14963
DPF3	down	-2.00748
GPR65	up	2.42496
THAP3	down	-1.24521
SLC31A1	down	-2.04542
IL16	up	2.24309
NDUFS8	down	-1.45107
LOC100287621	down	-1.28839
AMDHD1	down	-3.57917
FERMT1	down	-1.84977
LPPR1	down	-3.9306
TLR8	up	1.94939
RHBDF2	up	2.06054
STAB1	up	2.53695
ICAM1	up	2.11551
MTCH2	down	-1.73549
HINT2	down	-1.55237
MS4A4A	up	2.45614
MECR	down	-1.53962
HBXIP	down	-1.42099
MMD	up	1.47248
SP100	up	2.03745
LONP1	down	-1.53165
KHK	down	-3.46366
ACACB	down	-1.43023
REXO2	down	-1.75682
SLC30A9	down	-1.5128
ATP6V0D2	down	-3.45764
COQ6	down	-1.49328
CLEC10A	up	2.6056
TEX261	down	-1.39743
TMEM106A	down	-2.20252
PML	up	1.31791
SLC37A4	down	-2.74234
SYPL2	down	-2.0857
LOC100289210	down	-1.27156
ACOX2	down	-3.18804
SUOX	down	-1.89278
PCYT2	down	-1.949
DLG2	down	-1.33854
LRPPRC	down	-1.48638
RAB17	down	-2.23379
PMVK	down	-1.86731
RCN1	up	1.71183
KREMEN1	down	-1.25245
S100A6	up	1.38007
HAAO	down	-1.81537
STK10	up	1.92766
IKZF1	up	1.78872
LOC729020	down	-1.57379
LOC645431	up	1.29094
OXCT1	down	-1.64984
CLYBL	down	-2.32694
ARNTL2	up	1.46557
ACOT12	down	-1.77379
CRYL1	down	-2.28493
SOST	down	-3.67564
SAMD3	up	2.34133
NLRC3	up	2.89186
IRF9	up	1.73144
LGMN	down	-1.7665
NFKBIE	up	1.67433
TMEM63B	down	-1.44727
LOC727820	up	2.53763
BASP1	up	2.41516
DDN	down	-1.80412
B2M	up	2.03205
AADAT	down	-1.73411
TMEM87B	up	1.69406
FAM151A	down	-7.91909
PCSK5	up	1.83499
CTPS	down	-1.49466
NDUFS2	down	-1.46947
NHEJ1	down	-1.62427
RPL22L1	up	1.743
PES1	down	-1.30637
GIMAP5	up	2.05541
DMGDH	down	-3.60492
LOC732160	down	-1.65004
FUT3	down	-1.97016
DDB2	up	1.63035
DAO	down	-5.30294
LPPR4	down	-1.51676
GAS2	down	-2.15135
MRPL12	down	-1.37012
C10orf72	down	-1.67477
PMPCB	down	-1.30397
C3	up	4.00215
ZSCAN5A	down	-1.24857
DNAJB1	down	-1.63529
ECHDC2	down	-1.43391
STRADB	down	-1.89629
DHRS3	down	-1.48303
DISC1	up	1.46353
GBA2	down	-1.55687
LENG8	up	1.72042
C17orf62	up	1.84409
PTPRC	up	3.50548
HPGD	down	-3.14046
NEDD4L	down	-2.20905
ACY3	down	-2.85329
QDPR	down	-1.2383
CMTM3	up	1.74718
TRHDE	down	-2.17923
LOC100289632	down	-1.36388
C7orf10	down	-2.62287
IFI27	up	2.02287
SP140L	up	1.44422
CRLS1	down	-1.45235
METTL6	down	-1.25878
DERA	down	-1.54328
OSBPL6	down	-1.84901
C10orf41	down	-1.57462
NUDT16P1	down	-1.3878
HDAC9	up	2.12023
SLCO3A1	up	1.87792
ZHX3	down	-1.39073
RTTN	down	-1.37572
PACSIN2	down	-1.44558
FCRL5	up	2.77728
C16orf87	down	-1.74807
CLCN6	down	-1.33065
CTSF	down	-1.42151
C1QBP	down	-1.43732
BNIP3	down	-1.8397
AS3MT	down	-2.15171
DEXI	down	-1.54798
LILRB1	up	1.96593
LOC91316	up	2.23834
IQGAP2	down	-1.83218
NSDHL	down	-1.3037
LOC388387	down	-1.78824
HIST1H2BK	up	1.95759
NPRL3	down	-1.29038
PCCB	down	-1.97392
TRUB2	down	-1.44808
PALM	down	-1.76823
ALDH2	down	-1.84001
ATP6V1B1	down	-1.47441
SOX9	up	2.8096
RGS18	up	2.18247
PHLDA2	up	2.37362
ACE	down	-1.64647
CPT2	down	-1.80218
FAM24B	down	-1.67456
CD38	up	2.82101
LOC100287081	down	-1.35237
GLIPR2	up	1.80583
CORT	down	-1.46443
C14orf149	down	-2.04827
CRELD2	up	1.40914
CPA3	up	4.9631
CD209	up	1.41871
AFAP1	up	1.31482
ESPL1	down	-2.43349
C5AR1	up	1.67589
GBP1	up	2.64566
IGH@	up	5.15629
RHOU	up	1.39373
TYRO3	down	-1.36702
MUT	down	-1.58763
TMEM86A	down	-1.73204
ANKRD57	down	-1.91079
PCTP	down	-1.89477
TMEM184A	down	-1.41206
GLOD5	down	-1.70018
CDC25B	up	1.82184
AP1AR	down	-1.5254
STEAP4	up	1.64608
GPR137B	down	-1.99937
DBT	down	-1.86848
CYAT1	up	6.03758
ENPP6	down	-4.7742
SLC2A9	down	-2.20243
NOD1	up	1.381
HRSP12	down	-2.20437
TBKBP1	down	-1.3088
SERPINA4	down	-1.72928
RNF40	down	-1.42014
CLNK	down	-1.3623
ST8SIA4	up	2.02123
EOMES	up	2.89208
POLDIP2	down	-1.71056
CCT6B	down	-1.62162
LOC728855	up	1.44575
RRAGD	down	-1.97822
METTL1	down	-1.7727
FCGR2B	up	3.09489
SORD	down	-3.49899
PNP	down	-1.94599
NCF2	up	2.62628
LILRB2	up	2.15267
PDP2	down	-1.69679
TSPAN9	down	-1.40553
BPI	down	-2.34202
ITGAL	up	2.39829
SEPHS2	down	-1.59145
QPRT	down	-2.26876
CCR5	up	2.5095
WDR72	down	-2.18261
PSTPIP2	up	1.99353
RGN	down	-2.63105
C7orf55	down	-1.48955
PCYOX1	down	-1.80357
EPB41L3	down	-2.18553
UQCR10	down	-1.44595
FAHD1	down	-1.99981
SEPP1	down	-2.00122
NCKAP1L	up	2.21137
MTHFD2	up	2.1509
LRRC8C	up	1.47939
ATP2B4	up	1.54261
CCDC51	down	-1.50582
CHPF2	up	1.54247
FAAH	down	-1.79123
DYRK2	up	1.60148
MAPKAP1	down	-1.68577
PREX1	up	1.76933
ZGPAT	down	-2.7862
EEFSEC	down	-1.68877
WDR12	down	-1.6811
CYP4F2	down	-4.55226
CYBB	up	2.49988
FUZ	down	-1.79057
ASPA	down	-2.57837
MSRA	down	-1.82783
VAPB	down	-1.31752
MRPL38	down	-1.37947
CD3G	up	3.12178
CD247	up	2.42711
NCRNA00118	down	-1.7498
C12orf64	down	-2.464
SLC28A2	down	-1.95874
ADCY1	down	-1.2129
ECSCR	up	1.7773
MOCS2	down	-1.51814
ATP5G3	down	-1.31285
KCNJ10	down	-2.32222
SAMD9	up	1.7875
NUDT13	down	-1.57302
GPR18	up	2.5667
C1R	up	2.19053
LOC100294402	down	-1.79971
CSF3R	up	1.27464
SMAP2	up	2.1125
PEBP1	down	-1.52108
MACROD1	down	-1.44431
FGR	up	2.36714
CXCL9	up	4.85753
AQP11	down	-3.23786
MPND	down	-1.81449
CH25H	up	2.4749
KCNE1	down	-1.60231
NCF1	up	1.85171
CREB5	up	1.92602
ISCA1	down	-1.83664
PEPD	down	-2.58466
CPEB3	down	-1.37037
UNC93A	down	-1.49596
CTXN3	down	-7.04216
TMEM120A	down	-1.98561
DMRT2	down	-1.6789
DLGAP2	down	-1.40191
GSR	down	-1.55102
PMPCA	down	-1.4011
LY75	up	2.51423
TUFM	down	-1.32163
LRRTM1	down	-1.31796
NDUFS1	down	-2.06703
KRT80	up	1.66355
AP1M2	down	-2.39968
KIF16B	down	-1.58237
CSNK1E	up	1.4166
MTHFS	down	-1.65205
FARS2	down	-1.4894
GIMAP4	up	1.74753
APAF1	up	1.39405
S100A13	up	1.44387
LOC100290557	up	4.25734
CTNS	down	-1.53644
ITK	up	2.66121
CLEC4E	up	1.63164
BAT4	down	-1.36319
HMHA1	up	2.4657
IQSEC3	down	-1.26713
GNG2	up	1.60684
SH3GL2	down	-2.68071
VOPP1	up	1.68261
MPI	down	-1.28088
MRPS34	down	-1.5004
TUBAL3	down	-3.16893
PPT2	down	-1.40325
ALDH1B1	down	-2.20447
TMSB4X	up	1.28235
GRB10	down	-1.78192
CXCL6	up	6.04514
RETSAT	down	-1.8142
AMDHD2	down	-1.51695
DLEU1	down	-1.74626
TUSC2	down	-1.32854
INPP5J	down	-1.70006
MCEE	down	-1.62845
THRSP	down	-1.75246
REG1A	up	6.55852
AKR7A3	down	-3.19992
TEF	down	-1.43048
NBL1	up	1.58915
LILRB3	up	1.59972
C12orf35	up	2.28809
GPD1L	down	-1.56455
CLPB	down	-1.7598
VIL1	down	-1.7613
OLIG1	down	-1.56885
SORCS1	down	-1.89239
SDHB	down	-1.23794
C9orf66	down	-3.99279
AK2	down	-1.53123
CAPZA1	up	1.40278
DDX25	down	-1.42658
NKIRAS1	down	-1.83428
ABCD3	down	-1.30791
PCK2	down	-3.35216
RHOG	up	1.66545
VAV1	up	1.99872
DNAJC22	down	-1.72787
CAPN3	down	-3.30469
SPRYD4	down	-2.14494
IER3	up	1.66834
DGKA	up	1.57992
MFSD4	down	-1.95208
RDX	down	-1.83119
MTNR1A	down	-1.22446
CYSLTR1	up	1.85932
AQP1	down	-2.13189
SNX20	up	1.79382
PMAIP1	up	2.00893
CARD8	up	1.9283
EGR1	up	2.26682
LOC388588	down	-2.23494
DNAJC11	down	-1.4078
CBR1	down	-1.75161
GSS	down	-1.6631
PNPLA4	down	-1.8073
C7orf55	down	-1.511
UAP1L1	down	-1.52346
RNF182	up	1.59785
SLC25A42	down	-1.56564
MRPL35	down	-1.66487
LCN2	up	4.6862
SEPSECS	down	-1.50232
NPR3	down	-3.25871
GPC5	down	-3.68042
NKX2-5	down	-1.34742
RASGRP2	up	1.64826
SLC4A7	up	1.67812
NUCB1	down	-1.52207
NCRNA00113	down	-1.47219
LRP8	up	1.34805
HDDC2	down	-1.4159
MIPEP	down	-1.71727
FAM198A	down	-1.20932
SIGLEC1	up	2.08425
AIF1	up	1.95802
ENTPD5	down	-2.50148
IYD	down	-2.87239
BDH1	down	-1.33741
ZNF205	down	-1.32454
MRPL28	down	-1.39064
LRP5	down	-1.3858
RTN4	down	-1.37162
BTBD11	down	-1.35714
COQ4	down	-1.41881
UGT3A1	down	-2.20011
SAMSN1	up	2.73248
VNN2	up	2.16866
PHF11	up	1.65101
PXMP4	down	-1.37536
JAK3	up	1.73864
ABCC6	down	-2.44456
BCKDHB	down	-2.10992
NMI	up	1.73727
C10orf58	down	-1.71888
LOC100288099	down	-1.3437
PTPMT1	down	-1.41329
CMTM7	up	1.54411
OGDH	down	-1.33987
CRYAA	down	-4.08039
LPA	down	-8.11688
RELL1	up	1.68887
LOC100132891	up	1.95858
IRF7	up	2.05253
KLRC1	up	2.19089
NDUFS3	down	-1.37039
SLC4A1	down	-2.73746
CX3CR1	up	1.72922
PHYH	down	-2.35863
NCKAP5	down	-1.51022
C1orf203	down	-1.32014
ADAP2	up	1.53902
TIMM13	down	-1.5139
LYN	up	2.25652
CCDC64	down	-1.31278
ALDH6A1	down	-3.17521
NR0B2	down	-1.60923
SLAMF7	up	2.12316
CDNF	down	-1.21747
REL	up	1.23091
MAN2B1	up	1.66085
TNNT2	down	-1.39983
C21orf96	up	2.29192
HSDL2	down	-1.61068
AZGP1	down	-4.47885
APOL3	up	1.97243
HECW1	down	-1.28884
TMED4	down	-1.68367
GCSH	down	-1.85026
CEP110	up	2.07633
DHTKD1	down	-1.98878
OSGEPL1	down	-1.41701
ZNF385D	down	-1.36681
DDC	down	-4.86606
STARD10	down	-1.8427
PPP1R16A	down	-2.48283
SLC22A7	down	-3.34785
LAT2	up	1.53935
SPR	down	-1.53778
RNF145	up	1.63014
GSTA3	down	-2.23897
ESPN	down	-1.20615
B3GNT4	down	-1.52325
PLG	down	-6.83035
C11orf63	down	-1.32577
MAOB	down	-1.90712
NUBPL	down	-1.54777
HSD17B8	down	-1.58931
GBE1	down	-1.47304
NLRP3	up	1.43938
FCRLB	down	-1.96758
FCN3	down	-2.611
IGH@	up	7.10495
LOC100288442	up	1.39252
SLC22A6	down	-4.68004
RAB7L1	down	-2.23387
C16orf5	down	-1.41488
CD1C	up	2.55237
ATP6V0A1	down	-1.39467
FCN1	up	2.32511
CLIC4	down	-2.27366
DPEP1	down	-3.95386
HRH1	up	1.71844
BTN3A3	up	2.06903
CALHM2	up	1.80842
ARRDC2	up	2.13112
SLC25A34	down	-1.84105
DDX60	up	1.69394
ATP5B	down	-1.49494
ACVR1B	down	-1.24981
MT3	down	-1.32721
CHST13	down	-1.31078
PAG1	up	2.01413
GPHN	down	-2.29124
ARHGAP32	down	-1.44279
FCGR1A	up	3.26934
PTPRCAP	up	2.48787
GGT6	down	-3.35424
DUSP16	down	-1.22368
XPR1	down	-1.55846
LEAP2	down	-2.8252
LOC729013	down	-1.77947
C20orf43	down	-1.23245
RPS19	up	1.29913
MARCKS	up	2.11879
NAPSB	up	2.5018
C12orf52	down	-1.59956
POLD2	down	-1.37784
HIST1H2BD	down	-1.63118
FLJ40330	up	3.34443
MRC1	up	2.43906
CFH	up	2.00107
GOSR2	down	-1.59536
DNMT3L	down	-2.6418
GPRASP2	down	-1.52805
MTFR1	down	-1.96076
FKBP11	up	2.58322
C19orf28	down	-1.69208
XRCC6BP1	down	-1.65205
RGS9BP	down	-1.26853
HNF4G	down	-2.61516
STC2	down	-1.7466
IRF8	up	2.34775
MGST2	down	-1.39204
NAT8B	down	-3.71921
NANP	down	-1.55415
TNFRSF21	down	-1.93948
PGRMC2	down	-1.44425
DGCR9	down	-1.25964
OCEL1	down	-1.48606
PLA2R1	down	-1.2222
SH3YL1	down	-1.66844
FAHD2A	down	-1.39096
PTRH1	down	-1.29452
SMCR7L	down	-1.49959
FHOD1	up	1.52904
BRP44L	down	-1.27341
GMIP	up	1.81011
FAR2	up	1.54422
ST3GAL1	down	-2.09714
FBXO17	down	-1.93829
ATP6V1B2	down	-1.84579
SHMT2	down	-1.58163
CA10	down	-1.58707
ACSS3	down	-1.86035
TRIM69	up	1.35721
TPBG	up	2.34115
IGSF11	down	-2.88584
EMB	up	2.87705
DEPDC7	down	-2.62029
TXN2	down	-1.56567
GABRP	up	3.09422
TMEM62	up	1.27219
PLTP	up	2.2744
ZFYVE1	down	-1.23863
NOD2	up	1.59364
HSD17B7	up	1.36018
NDUFB8	down	-1.3105
ADAM17	up	1.33683
ZYG11B	down	-1.39723
LOC100288442	up	1.40955
ATP5F1	down	-1.39592
C6	up	1.74246
MTMR9L	up	1.65981
IL13RA2	down	-2.23314
C4orf31	down	-2.46629
SELO	down	-1.57027
CD300LF	up	2.03039
DMXL1	down	-1.52444
C22orf28	down	-1.28612
ACSS2	down	-1.65225
IGH@	up	7.20381
CCDC106	down	-1.34896
EFCAB4B	up	2.16666
COQ3	down	-1.58053
OXGR1	down	-1.29112
C10orf10	up	1.6248
DLD	down	-1.56381
CXCL11	up	4.20228
GCLC	down	-1.63773
ESYT1	up	1.54292
DNAJC12	down	-2.82987
LAYN	up	2.02364
POFUT1	down	-1.27145
SLC28A1	down	-2.21646
GPR155	down	-1.95657
CES3	down	-1.54285
ACSM3	down	-2.80277
PPIF	down	-1.61738
ZC3H7B	down	-1.43176
BAG3	down	-1.62475
UGT1A8	down	-6.60103
FABP1	down	-3.81765
RHBDL1	down	-1.24289
TPMT	down	-1.60845
BCCIP	down	-1.50306
MCOLN3	down	-1.55287
GIMAP8	up	1.79351
ESD	down	-1.30643
VPS13C	up	1.9846
PEX19	down	-1.4383
DRG2	down	-1.32098
IFRD2	down	-1.39866
SSR4	up	1.54816
RASD1	up	2.41914
ITLN1	down	-2.93502
WNK4	down	-1.76719
ADRB1	down	-1.31526
PDSS2	down	-1.68765
DUS4L	down	-1.30146
PTPRK	up	1.24593
NARS2	down	-1.70098
MLX	down	-1.89021
PRKCB	up	2.46002
SLC41A1	down	-1.58779
TARP	up	2.41421
CBL	up	1.37606
TUBB6	up	1.95842
ACAD8	down	-1.79651
P2RY8	up	2.16429
LOC497256	down	-1.22551
PC	down	-2.9816
HSD11B1L	down	-1.2225
DOK3	up	1.67179
MICB	up	1.89661
CSDC2	down	-2.149
DECR1	down	-1.39822
NRK	down	-1.619
IL27RA	up	2.07214
VSIG4	up	3.26847
FAM173A	down	-1.4918
ST3GAL4	down	-1.42035
FBXL5	down	-1.49602
TMEM25	down	-1.36718
C10orf26	up	1.27607
CSPP1	down	-1.56815
F7	down	-1.25716
LOC25845	down	-2.56143
SHANK1	down	-1.20295
PDK1	up	1.81886
ACN9	down	-1.46934
MYH8	down	-2.87947
PCP2	down	-1.27577
ETV6	up	1.59011
GALNT6	up	1.61254
GHR	down	-1.90324
SNX4	down	-1.66197
ALDH1L1	down	-1.87222
SLC9A9	up	1.30635
FBXO44	down	-1.27689
RTCD1	down	-1.4471
RBPMS2	down	-2.16269
IRF4	up	2.24779
EMR2	up	1.47758
STEAP1	down	-2.2924
NPC1	up	1.50029
LMTK2	down	-1.34802
PON3	down	-1.75321
NTM	up	2.09027
SEL1L3	up	2.0657
MRPL46	down	-1.46337
SGK2	down	-2.2494
ACP5	down	-2.8114
NUDT4	down	-1.73191
TNFAIP8L2	up	1.6442
TMEM154	up	2.2882
BCL11B	up	2.7499
TEX264	down	-1.49612
TMPRSS4	up	2.1668
ADH6	down	-3.33716
TIFA	up	1.49252
PVRIG	up	2.70097
TMEM184B	up	1.27837
WFDC2	up	1.64497
WDR74	down	-1.2354
ANKDD1A	up	1.72141
GJB1	down	-2.05713
SEC13	down	-1.27447
ESRRG	down	-2.22422
HES7	down	-1.21635
ADAL	down	-1.43606
AGR3	up	2.81407
LOC374443	up	2.06462
GOT1	down	-2.00945
FNIP2	down	-1.46489
EXOSC4	down	-1.50492
CYP27A1	down	-1.84926
BCL6	up	2.11385
RPL39L	up	1.52952
BCL2L10	down	-1.25852
VEPH1	down	-2.4073
ZDHHC9	down	-1.98731
SUSD3	down	-1.36315
SYCE1L	up	1.84541
TM6SF2	down	-1.33184
PBLD	down	-2.83315
FBP1	down	-2.99135
PEX7	down	-1.78685
CCL28	up	1.92695
APOL1	up	2.31139
FCGR1B	up	3.2346
ASAH1	down	-1.52052
CCRL2	up	1.52145
HVCN1	up	1.70581
NNT	down	-1.95318
HHEX	up	1.63453
SOX4	up	1.78616
CCNYL1	down	-1.32821
IGHA1	up	5.60296
SLC25A1	down	-2.02796
PARD6A	down	-1.43538
DNAJB9	down	-1.85377
CHST7	up	1.68936
SC5DL	down	-1.20223
TATDN3	down	-1.34205
SLC25A39	down	-1.86501
PFKP	up	1.29733
MYOM3	down	-1.86857
RUNX3	up	2.23311
OASL	up	1.48946
REEP4	up	1.5598
ADSSL1	down	-1.70751
CLCNKB	down	-2.65136
NUDT4	down	-1.80819
LOC400986	up	1.34842
BTN3A1	up	1.71007
CXCL10	up	3.23236
TMEM53	down	-1.69598
STAMBPL1	up	1.83684
DCAF13	down	-1.53419
LOC339047	up	1.36804
ABCC1	up	1.43206
CMPK2	up	2.21888
C5orf33	down	-1.73005
CYP2J2	down	-2.09506
MTMR4	down	-1.58519
AG2	up	1.95183
LIAS	down	-1.94548
XPNPEP2	down	-4.556
SPATA24	down	-1.38112
FER1L4	up	1.46427
SLC16A2	down	-1.79298
UCP2	up	1.91741
C17orf79	down	-1.29837
APOBEC3C	up	1.37183
BLCAP	down	-1.22536
MRPL16	down	-1.31129
CD33	up	1.67491
TMEM178	down	-2.11738
ETNK2	down	-2.43619
SELPLG	up	1.66684
NLGN4X	up	1.33024
REEP6	down	-2.61688
RAB6A	down	-1.23359
YPEL2	up	1.49444
CELF2	up	2.40091
TYMP	up	1.77255
CPEB1	down	-1.46989
UQCRFS1	down	-1.38488
IL17RA	up	1.67162
MS4A14	up	1.61355
IGHA1	up	5.52502
TNFAIP8L1	down	-1.53862
C21orf2	down	-1.27787
LOC100289219	down	-1.69801
SLC22A8	down	-5.4537
CAMK1D	up	2.08299
VIM	up	1.52263
PRF1	up	1.77626
AGR2	up	2.68846
TM7SF2	down	-1.81288
SUCLA2	down	-1.54861
ENTPD1	up	1.62996
MAP7D2	down	-2.45137
FLJ32255	up	1.87705
NDFIP2	down	-1.69314
HDAC11	down	-1.30678
ZNF662	up	1.65066
C19orf66	up	1.77709
LIX1	up	2.72941
BCL2A1	up	3.07102
PPID	down	-1.77833
ATPAF2	down	-1.25677
CYP4F12	down	-1.51613
FOXI1	down	-1.77209
S100A7A	down	-1.22634
OSTBETA	down	-3.93943
SLC15A3	up	1.67843
CISD1	down	-1.35686
RTN1	up	1.74698
GUF1	down	-1.33389
TCEA2	down	-1.57807
FGF1	down	-2.435
SLC34A2	up	3.33215
CLDN1	up	1.96447
THEMIS	up	1.97903
MME	down	-3.93529
C11orf54	down	-2.12694
CSGALNACT1	up	1.49322
NT5E	down	-1.89134
GCGR	down	-1.26142
ADRB2	up	1.77029
MAP7D3	up	1.57938
ATG16L2	up	1.68261
FBXO22	down	-1.55102
GOLGA6L4	up	1.3029
PDE8A	down	-1.68699
AQP3	down	-2.3256
AGPHD1	down	-1.98847
FOSL2	up	1.96461
STOML2	down	-1.41466
HEPACAM2	down	-2.55929
LOC100288409	down	-1.20981
SLC5A10	down	-3.64837
IL12RB1	up	1.60059
GOLGA8G	up	1.35559
DLAT	down	-1.72291
ADM	down	-1.90027
ALDH4A1	down	-2.66414
FANCC	down	-1.30226
NCS1	down	-1.38744
SGK223	up	1.70936
CDK5	down	-1.60572
HSPA6	up	1.88103
DPEP2	up	1.88908
MEI1	up	1.96608
FAM184A	down	-1.37737
TLE1	up	1.37286
MAPK12	down	-1.32134
SDCBP	up	1.3064
PRKCZ	down	-1.61723
IGH@	up	5.37886
LY9	up	1.80233
GZMB	up	2.72243
RTDR1	down	-1.3895
DLGAP1	up	1.25226
C10orf57	down	-1.51731
TMEM192	down	-1.73505
ISG15	up	2.1618
MARVELD3	down	-1.68914
RRAS2	down	-1.78222
C5orf27	down	-1.27961
RAB21	down	-1.38177
ATP2A3	up	2.1883
IGHG1	up	1.73726
FCGR3B	up	2.65742
AGMAT	down	-2.03793
RDH11	down	-1.38999
WAS	up	1.52244
ADD3	down	-1.49778
FHIT	down	-1.95299
PECR	down	-1.52271
SLC6A13	down	-2.73491
SLC38A9	up	1.67482
RPP14	down	-1.39155
EVPLL	down	-1.2587
PYHIN1	up	1.77233
BLVRB	down	-1.29249
LOC729970	down	-2.08991
SLC22A11	down	-3.26734
S100A9	up	2.521
CHST11	up	1.95082
TMLHE	down	-1.239
CACNB3	up	1.38632
OAS2	up	1.89128
PARP11	up	1.61845
NECAB3	down	-1.3276
APOE	down	-2.56269
PLAUR	up	2.04493
KCNA3	up	1.41899
FA2H	down	-1.39882
C2CD2	up	1.62236
NCRNA00175	down	-1.31083
COX7B	down	-1.5677
C20orf7	down	-1.74479
DNAJB12	down	-1.25006
AOX1	down	-2.45408
IFI30	up	1.61126
TMEM49	up	1.88323
HAO2	down	-5.11339
MGC16075	up	1.26897
LAX1	up	2.3456
YIF1A	down	-1.41982
ABCC6P1	down	-2.6132
ACO2	down	-1.41663
BNIP2	up	1.53892
FASTKD5	down	-1.63461
CDC7	up	1.90588
DDX50	up	1.6344
EHHADH	down	-2.33938
LASS2	down	-1.48061
DYNLL2	down	-1.64658
PLEKHF1	up	1.66968
MPDU1	down	-1.56329
APOM	down	-4.56609
G0S2	down	-1.66928
C12orf49	down	-1.49254
UBE2M	down	-1.75451
INHBA	up	1.61404
SLIT2	down	-2.03232
P2RY14	up	1.91473
MLKL	up	2.27684
PELI1	up	1.77816
SLC22A12	down	-3.21111
D2HGDH	down	-1.53238
PLEKHO2	up	1.96412
SLC43A3	up	1.95658
IGHD	up	5.06235
CYP4F11	down	-1.37713
ALKBH5	down	-1.76357
OSMR	up	1.54451
CCND1	down	-1.70238
UROD	down	-1.57352
WT1	down	-1.84299
OPA3	down	-1.32715
MBOAT1	up	1.7685
TMEM120B	down	-1.23738
GSTZ1	down	-1.75454
ANKS1B	down	-1.21667
FH	down	-2.15092
GAS5	up	1.71363
SLFN11	up	2.04914
CECR5	down	-1.36313
GPER	down	-1.28832
UBA7	up	1.74788
SPHK1	up	1.56066
NUDT7	down	-1.63979
SERPINF2	down	-2.14894
CISD3	down	-1.62703
CHN2	down	-1.28051
COTL1	down	-1.50856
CES2	down	-2.09262
C10orf125	down	-2
MRPS24	down	-1.24998
TBRG4	down	-1.40964
RARRES1	up	2.99737
KIAA1191	down	-1.62874
SNX5	down	-1.55751
RGS1	up	2.87225
NT5DC1	down	-1.5392
LOC389634	down	-1.27248
ASS1	down	-2.68627
F10	down	-1.28032
HSPE1	down	-1.35122
NSUN5	up	1.3421
RNF144B	up	1.70463
C9orf84	down	-1.28744
FZD2	up	1.74135
SNHG12	up	1.65347
TRAT1	up	2.33055
TMEM71	up	1.79189
CRHBP	down	-3.18137
FAM132B	up	2.52729
APBB1IP	up	1.55118
DIO1	down	-5.83736
THNSL1	down	-1.4344
MAP3K8	up	2.00276
CLIC2	up	1.83293
SIRPG	up	1.99801
SERPINA5	down	-2.16226
CYP4A11	down	-2.87067
SEMA4B	up	1.59143
SFMBT2	up	1.95273
C6orf150	up	1.22525
TUBB2A	down	-1.7101
SH2B3	up	1.77905
PAFAH2	down	-1.56237
OGG1	down	-1.63495
TRIP4	down	-1.39945
KCNQ1	down	-1.32689
SDK1	up	1.2831
TYRP1	down	-2.62755
CIAO1	down	-1.51142
CD27	up	2.79897
FGFR1OP	down	-1.38451
LOC100128868	up	1.6464
TFRC	down	-1.39049
LOC728153	up	1.47619
APOC1	up	2.60689
TRAPPC6A	down	-1.73693
RNF135	down	-1.312
SDHC	down	-1.75868
AK3L1	down	-3.00915
TMEM43	up	1.43816
HN1	up	1.55944
SLC13A2	down	-2.65611
SLC25A3	down	-1.29603
USP51	down	-1.44836
HIBADH	down	-2.95834
NXN	up	1.76307
TRIM55	down	-1.33515
SHISA5	up	1.43463
TOMM34	down	-1.37871
SERPINB1	up	1.39345
ALDH3B1	down	-1.672
GOLT1A	down	-1.83231
LHFP	up	1.81645
SLAMF6	up	1.77371
RHBDD2	down	-1.65743
KIAA0564	down	-1.55421
MRS2	down	-1.7844
MED11	down	-1.34777
ALDH7A1	down	-2.12092
ATP7B	down	-1.53946
SLC35D1	down	-1.80987
GBP4	up	1.6062
HADHB	down	-1.31962
SYPL1	down	-1.48484
ARTN	down	-1.25355
CYP4A11	down	-3.03375
GLUD2	down	-1.81836
ITGB2	up	2.25423
KLHL6	up	1.76497
RHOH	up	2.2799
DNAJC6	down	-2.22867
PLIN2	down	-1.27891
TST	down	-2.08232
PIM2	up	2.04597
MPP5	down	-1.37976
PTPN2	up	1.55854
IGH@	up	4.14717
SIDT1	up	1.73206
GGH	down	-2.21517
C11orf66	down	-1.43817
ACSL1	down	-1.98855
NUDT12	down	-1.38867
PRR13	down	-1.24932
SLC1A4	up	1.64501
TOM1L1	down	-1.51156
ACY1	down	-1.88377
APOL6	up	1.7912
PLCB4	up	2.19859
CHKA	down	-1.39958
CYTH2	up	1.66472
SLC1A3	up	2.45185
GIPC2	down	-2.60797
CPEB4	down	-1.69939
ARSB	down	-1.4973
DUS1L	down	-1.28578
ATP6V1C1	down	-1.61747
KLHL21	down	-1.35159
CKLF	up	1.87521
GALNT1	up	1.40778
CLCNKA	down	-2.41236
NPIP	up	1.35755
ZFPL1	down	-1.37517
PTGR1	down	-2.27354
MTG1	down	-1.4272
DCK	up	1.60026
RELB	up	1.66153
RTKN	down	-1.21309
FAM104A	up	1.26745
L3MBTL4	down	-1.23872
CCNA2	up	1.43239
ADAMDEC1	up	4.23929
SLC26A2	up	1.62895
CFH	up	1.91216
ST6GAL1	up	1.30031
NAT8L	down	-1.43617
STARD8	down	-1.36028
RHBG	down	-1.84987
GPX8	up	1.91092
DUSP10	up	1.43162
PHACTR3	up	1.5813
SOCS3	up	1.55299
CIRH1A	down	-1.61486
MSL3	up	1.37722
ATP6V0C	down	-1.40336
C14orf106	up	1.64429
LAT	up	1.86519
LIN7A	down	-1.40596
C1orf183	down	-1.32728
GTPBP6	down	-1.40021
RMST	down	-1.63991
FPR1	up	2.55226
CPPED1	down	-1.4656
CSF2RA	up	1.51011
NIT1	down	-1.39009
FAU	up	1.20819
NSUN5P1	up	1.4628
MANSC1	up	1.42922
KLF15	down	-1.56584
ST3GAL5	up	1.65861
SEPHS1	down	-1.46893
MRPS2	down	-1.5443
ZNF486	up	1.27661
IDO1	up	2.66742
PEX11A	down	-1.36277
NUDT6	down	-2.20397
A1CF	down	-3.29545
TGM6	down	-1.26972
PLEKHA6	down	-1.55696
NCOA2	up	1.34084
ATG4D	down	-1.30534
PLOD1	down	-1.57187
MOSC1	down	-1.38919
ASPRV1	down	-1.32608
CPT1A	down	-1.24299
BID	up	1.54972
ZC3H12A	up	1.41548
NDUFA9	down	-1.26602
MUC6	down	-1.24412
PPM1L	down	-1.59749
BCMO1	down	-1.35697
MAGI1	down	-1.34513
YRDC	down	-1.27562
F13A1	up	1.7491
CLIC6	up	1.59772
FGF9	down	-1.91202
POM121L9P	up	1.68914
MICAL2	up	1.8312
APOO	down	-1.68298
C18orf19	down	-1.45141
SLC1A1	down	-1.74187
EPSTI1	up	1.90289
HYAL1	down	-1.99519
XBP1	up	1.41371
CD44	up	1.92477
MCTP2	up	1.52717
COX6A1	down	-1.21972
GFM2	down	-1.48281
HNMT	down	-1.21272
KCTD12	up	1.60456
CREB3L2	up	1.24811
APOOL	down	-1.71034
SAR1B	down	-1.86295
PLEKHO1	up	2.04658
LOC440330	down	-1.22996
CCL3	up	2.54332
RASA2	up	1.6004
GSTA1	down	-2.40283
SP140	up	2.07014
GLIS1	down	-1.68306
LOC541471	up	1.21064
ACP2	down	-1.39681
TBC1D10C	up	2.38755
CCNG1	down	-1.28794
EMP3	up	1.82826
TMEM149	up	1.77604
DDX54	down	-1.2352
ATP5G1	down	-1.35604
HSD17B10	down	-1.46018
UBE2D4	down	-1.39276
MLL3	up	1.71536
FAM65B	up	2.18147
RBBP5	down	-1.36419
LOC100132247	up	1.58481
FABP3	down	-2.5547
SLC1A5	down	-1.35526
CYB5A	down	-1.63138
DEF6	up	1.7323
DCAF11	down	-1.4934
ADAR	up	1.26308
ECHS1	down	-1.77642
METTL7B	down	-3.25666
CYP4F2	down	-4.90857
FLJ35776	up	1.28986
SRGN	up	2.21272
MORN4	down	-1.47137
TMEM14A	down	-1.39596
TCF4	up	1.84768
CRTAM	up	2.31537
DOCK10	up	1.91688
POLR2C	down	-1.31271
SIGLECP3	up	1.30667
NUAK1	up	1.71824
KLC3	down	-1.21441
SLC26A1	down	-1.27072
GNB5	down	-1.871
SLC5A1	down	-1.4711
LYZ	up	2.96427
VSIG10	up	1.24209
CALML4	down	-1.75978
ZDHHC13	up	1.34516
BCL2L13	down	-1.24348
ABI2	down	-1.29231
TPI1	down	-1.26352
MYL12A	up	1.28221
SLC25A4	down	-1.36639
CACYBP	down	-1.3533
GHDC	down	-1.39834
KLHL3	down	-1.53264
[truncated: 4,231 more rows]

## Sheet: Table S8C
Supplementary Table S8C. Table S3 from Modena et al., 2016 (PMID: 26990570). Includes IFTA + Inflammation biopsies compared with normal controls, score is log (FC)
Gene	Regulation	Score
TRPC7	down	-1.64232
LGSN	down	-1.78009
HBG1	down	-1.79997
AKAP12	up	2.90395
UNC93A	down	-1.64539
OPCML	down	-1.33279
TIMP3	up	2.05477
RPL31	down	-1.49632
THSD7B	down	-1.35652
ZNF688	down	-1.21492
WDR65	down	-1.25739
LOC255512	down	-1.74017
PABPC1	up	1.28517
LOC440981	down	-1.20129
ERLEC1	up	1.27978
AKAP13	up	1.66666
TAL2	down	-1.38623
KBTBD12	down	-1.35738
BRD2	up	1.36737
KCNK10	down	-1.50861
ELF1	up	1.69725
LOC100289811	down	-1.35852
GRIA3	down	-1.28399
ACOT6	down	-1.71094
PSMB5	down	-1.21424
DLGAP2	down	-1.48077
SLC30A8	down	-2.09298
KLF6	up	2.56505
CBR4	down	-1.38001
GAS2	down	-2.5596
ZC3HAV1	up	1.33316
LOC285045	down	-1.20185
MYLK4	down	-1.51801
GOLGA8A	up	1.76568
CBL	up	1.53584
GCGR	down	-1.36993
ATP5I	down	-1.2712
JOSD1	up	1.54398
LOC727930	down	-1.66121
TIMM8B	down	-1.20589
PNMA2	up	1.62032
COMMD1	down	-1.2686
RBMS1	up	1.64697
SCUBE1	down	-1.32143
ATP6V1F	down	-1.33577
MBP	up	1.26941
LOC497256	down	-1.2949
TTC1	down	-1.27663
TF	down	-1.27503
LATS2	up	1.23514
C15orf61	down	-1.47548
SH3BP5	up	1.46736
OLIG1	down	-1.88573
HLA-C	up	1.44827
STIM2	up	1.56245
APOBEC3G	up	1.63383
LCE1B	down	-1.20028
COX5B	down	-1.35999
ZCCHC6	up	1.51773
PPAPDC1A	down	-2.22608
NDUFB11	down	-1.29549
OBSCN	down	-1.35887
TP53TG1	down	-1.46972
RPRM	down	-1.27899
ZBTB38	up	1.38363
RNASEL	up	1.38529
HLA-G	up	1.63106
MYL6B	down	-1.52505
SUGT1L1	down	-1.21579
LOC100287166	down	-1.33816
PPBP	down	-1.22151
USP4	up	1.23992
NELL1	down	-1.79724
LRRTM1	down	-1.30517
CFLAR	up	1.345
C12orf35	up	2.42365
NCRNA00113	down	-1.59783
KLRC3	up	1.28403
RABGAP1L	up	1.47437
LOC100288911	down	-1.44251
HLA-E	up	1.75769
POM121L8P	up	1.68465
C1orf74	down	-1.3662
SNX9	up	1.2777
GFOD1	up	1.90951
PRKCH	up	1.66575
GABRA2	down	-1.30161
ACSL5	up	2.41664
ZCCHC2	up	1.7777
C1orf57	down	-1.48177
NCRNA00168	down	-1.21585
IDI2	down	-1.40485
CCDC150	down	-2.07525
CP	up	3.49283
LARP6	down	-1.34891
ETV6	up	1.9341
TRIM56	up	1.68262
TMEM182	down	-1.30228
NFKBIA	up	1.69508
ZFP36L1	up	1.63429
DNMT3L	down	-3.36939
NDUFA4	down	-1.347
MLXIP	up	1.57194
HLA-DRA	up	2.06574
LOC652993	down	-1.24069
KBTBD5	down	-1.36467
ATP5O	down	-1.21127
FOXO3	up	1.32637
IQSEC3	down	-1.3311
ZNF266	up	1.66211
HLA-B	up	1.72458
MYH9	up	1.40543
ACTN3	down	-1.81273
C2CD2	up	1.69127
NDUFB3	down	-1.32699
IL6ST	up	2.14344
HSD3B2	down	-1.37862
CTSH	down	-1.44027
KIAA0513	up	1.45468
KLC1	up	1.70596
OSBPL6	down	-1.72251
BRPF1	up	1.31097
XRN1	up	1.28551
TMEM181	up	1.87396
DOCK2	up	3.40593
UBE2J1	up	1.6503
ARRDC2	up	2.40276
PGAM2	down	-1.96788
ATP5J	down	-1.37479
ACOT12	down	-1.69426
LOC153328	down	-1.92827
ACBD3	up	1.35006
ARID4B	up	1.2482
C14orf43	up	1.29736
SIRT4	down	-1.57419
LRGUK	down	-1.21659
CCNL2	up	1.57962
CLCN4	down	-1.50665
HERPUD2	up	1.27958
SPATA16	down	-1.26213
MDM4	up	1.67278
SULT1B1	down	-1.30304
NR1I3	down	-1.25928
MYC	up	1.7601
TCF15	down	-1.24932
C12orf64	down	-2.76439
MED13	up	1.2357
CYLD	up	1.34598
C9orf119	down	-1.31901
BTN3A1	up	1.7327
ITGB1BP2	down	-1.29844
NDUFS3	down	-1.3491
MRPS18C	down	-1.22767
COX6B1	down	-1.27472
HLA-F	up	1.78972
FLVCR1	up	1.32953
STXBP1	up	1.28131
KLRK1	up	2.75988
FAM71E1	down	-1.34723
DCTN3	down	-1.20253
SNORA43	down	-1.21781
LOC440957	down	-1.39607
TYRP1	down	-4.17663
GRM1	down	-1.25856
BTBD7	up	1.28417
MGST2	down	-1.47202
FAM38A	up	1.63648
C10orf27	down	-1.22521
SMTNL1	down	-1.48398
HIGD2A	down	-1.23055
SRRD	down	-1.30988
GRIP2	down	-1.26905
C1RL	up	1.58471
SLC20A1	up	1.65561
SSH1	up	1.57504
PPP2R5E	up	1.26036
DARC	up	5.21083
RASA2	up	1.61619
INPP5D	up	1.50966
MAEL	down	-1.52132
FITM1	down	-1.58329
GNB1	up	1.24296
PTPRC	up	4.387
C21orf130	down	-1.24104
TGFBR2	up	1.63432
DDX21	up	1.30948
INSC	down	-1.21985
HECA	up	1.77685
FRMD7	down	-1.46413
STAT3	up	1.56337
JAG1	up	1.35472
ZNHIT1	down	-1.29847
MLKL	up	2.68807
VASP	up	1.90412
TRIM22	up	2.70673
C12orf62	down	-1.44632
LOC285033	down	-1.2277
KPNB1	up	1.27905
MRPL27	down	-1.24
KLHL34	down	-1.3025
MRPL40	down	-1.39746
PHOX2A	down	-1.21647
WASF2	up	1.73586
UGT1A10	down	-1.23307
CSGALNACT2	up	1.34473
C1orf162	up	3.30606
LOC388789	down	-1.2826
KLF3	up	1.23453
POLR2I	down	-1.35975
IGSF5	down	-1.3147
NDUFB10	down	-1.31556
TXNIP	up	1.72965
FOLR3	down	-1.36134
ZNF562	up	1.27033
XAF1	up	3.91575
C3orf18	down	-1.48257
IL7R	up	4.561
C14orf156	down	-1.2846
ATXN1	up	1.43639
DOCK8	up	1.48593
KCNJ3	down	-1.52121
GBP2	up	2.91617
BTBD11	down	-1.34331
MRPS24	down	-1.39454
CSF2RB	up	3.97281
KRT79	down	-1.23578
C10orf11	down	-1.45109
IL15RA	up	2.57819
ADAL	down	-1.45258
TMEM87B	up	1.92033
NDUFA8	down	-1.30436
FBXL21	down	-1.45325
CALML3	down	-2.6768
SPATS2	up	1.55502
SLC15A2	down	-1.42456
PGM1	down	-1.41936
C18orf56	down	-2.39106
HLA-DRB1	up	1.827
CCND2	up	2.16824
APBB1IP	up	1.63978
TIMM10	down	-1.51102
CDC25B	up	2.07115
LOC113230	down	-1.54712
ATXN7L1	down	-1.75128
TNFAIP2	up	2.0177
HLA-A	up	1.62633
HLA-DPA1	up	2.20037
F11	down	-1.63377
ZNF559	up	1.46787
ENOSF1	down	-1.62378
CACNA1S	down	-1.44485
DYNC1LI2	up	1.26374
NLRC5	up	2.96228
GAD1	down	-1.22076
CPNE4	down	-1.31874
GALNT10	up	1.67242
MMAB	down	-1.48194
C9orf123	down	-1.2977
SLC15A4	up	1.44228
RPA3	down	-1.54841
SERINC3	up	1.35054
MAP3K6	up	1.51832
DENND5A	up	1.56014
HSP90B1	up	1.75049
ATP2B1	up	1.45977
ACTG1	up	1.24977
LYST	up	1.93697
CSRP2BP	down	-1.28952
ACOT9	up	1.5971
LOC388588	down	-2.58731
PARP14	up	1.9651
ARHGAP30	up	3.53388
SFMBT2	up	1.94189
FBLIM1	up	1.75698
ESRRB	down	-1.40712
MYH6	down	-1.39204
GZMA	up	3.15115
DNAJC19	down	-1.71829
DYNLRB1	down	-1.26153
CRLF3	up	1.76452
PXDNL	down	-1.30242
KIAA1245	up	1.80038
MLL	up	1.64857
EIF4A1	up	1.46992
MRPS26	down	-1.47355
C14orf2	down	-1.33495
PSPH	down	-1.54002
COMMD9	down	-1.26104
DDHD1	up	1.49078
C2orf64	down	-1.33399
TRIM38	up	1.43265
APOC3	down	-2.07986
MYH8	down	-3.72806
ARHGAP26	up	1.48881
LOC643037	down	-1.38438
CYP46A1	down	-1.88517
FOXO1	up	1.20881
IQGAP1	up	1.81403
TRIM50	down	-2.62126
CACNB2	down	-1.35969
DNMT1	up	1.80347
NFATC2	up	2.56558
ANXA13	down	-2.10991
LASP1	up	1.25221
PRMT2	up	1.30718
ZFP36	up	1.77503
MT3	down	-1.25582
BIN2	up	2.26227
NDUFB9	down	-1.34798
ROGDI	down	-1.93031
DHRS7C	down	-1.36899
NCRNA00202	down	-1.25852
SAMHD1	up	3.7209
CCL5	up	3.76027
LOC730236	down	-1.39023
YWHAZ	up	1.4149
MRO	down	-4.61969
HMX2	down	-2.00773
EOMES	up	2.24267
GABRB1	down	-1.23587
MAP3K8	up	2.06043
MYH3	down	-1.54706
C9orf84	down	-1.31022
ZNF600	up	1.3934
CCBL1	down	-1.24934
USO1	up	1.31236
LRRK1	up	1.49772
HLA-DRB1	up	1.81103
GON4L	up	1.24615
CELF2	up	2.3762
OXT	down	-1.62216
NCK2	up	1.26355
IFT46	down	-1.48023
ANKDD1A	up	1.88707
APOL1	up	2.46453
C11orf83	down	-1.4161
FAM82B	down	-1.42791
SRPK3	down	-1.31821
CBX6	up	1.41246
CORO1A	up	4.50251
GNAQ	up	1.28356
HMGN4	up	1.34546
COQ10A	down	-1.72232
EEF1A2	down	-1.3284
LOC257396	down	-1.44563
BTBD10	up	1.35217
BAZ1A	up	2.51008
C20orf151	down	-1.33638
NFAM1	up	1.20126
SP110	up	1.92306
PADI2	down	-1.52116
IDH1	down	-1.70557
COX7A2	down	-1.23883
IFI44L	up	2.80329
NBL1	up	2.18312
OXCT1	down	-1.76147
KIAA1529	down	-1.50744
TMEM99	down	-1.55221
SLC26A2	up	2.02784
LOC284578	down	-3.16611
LOC100130285	down	-1.20086
B2M	up	1.98639
LOC100287052	down	-1.2623
TNNI3K	down	-1.73874
GIMAP1	up	1.98508
NDUFA1	down	-1.28468
HCLS1	up	3.52464
FSD2	down	-1.39466
CTGF	up	1.49207
SFRS2IP	up	1.40426
CORT	down	-1.43203
TAP1	up	2.48496
C11orf66	down	-1.39996
LOC100131781	down	-8.06196
MYLK	up	1.47179
TRIM78P	down	-1.29299
AFP	down	-1.31345
MUTED	up	1.66556
AKAP2	up	1.29731
ATP2A1	down	-1.46063
SSBP4	up	1.36427
ANXA2	up	2.08547
C11orf51	down	-1.6198
ANKRD12	up	1.4655
FAM136A	down	-1.25282
SAMD9L	up	1.91652
S1PR1	up	1.72669
CLIC2	up	2.45168
MYOF	up	2.65019
STX2	up	1.65768
CD81	up	1.40109
PDE4B	up	1.42765
CBLB	up	1.65694
TGFBR1	up	1.34219
COL4A2	up	2.0032
CAMK2A	down	-1.25567
PIAS1	up	1.33398
TMEM207	down	-4.34051
FAM184A	down	-1.44424
UTP6	up	1.36281
LOC400236	down	-1.26993
ATP5G3	down	-1.31104
TSPAN5	up	1.32675
DAPP1	up	2.00416
C11orf92	down	-1.45486
HOMER2	down	-1.22236
CAP1	up	1.39757
TES	up	2.18308
HS6ST2	down	-3.36115
GP2	down	-1.67606
CD48	up	2.4305
ZDHHC16	down	-1.31405
NECAB2	down	-2.62363
CLEC12A	up	2.07133
TCL6	down	-1.47788
SRGN	up	2.64662
NFU1	down	-1.24242
LRRIQ3	down	-1.20154
NDUFC1	down	-1.7729
GEMIN6	down	-1.3478
TCEA3	down	-1.77818
PM20D1	down	-2.63669
LPPR1	down	-4.65756
SGCA	down	-1.30878
GPR171	up	2.92398
B3GALT4	up	1.43787
ANO5	down	-2.04481
ZC3H4	up	1.23839
NOL8	up	1.38019
SLCO3A1	up	2.30312
EFEMP1	up	2.00442
XPO6	up	1.23679
SLC1A3	up	3.21583
OGG1	down	-1.88866
ACSBG2	down	-1.48357
SLC38A2	up	1.55838
MS4A7	up	3.32191
C19orf46	down	-1.73011
RAC2	up	3.25082
GPCPD1	up	1.66071
FKBP11	up	2.45823
FAM186A	down	-1.21848
H3F3B	up	1.28653
ARFGAP3	up	1.4628
ATP5SL	down	-1.3762
MRPS34	down	-1.32501
MIR21	up	1.36778
CPNE6	down	-1.72275
MRPS33	down	-1.42575
CEL	down	-1.62606
IL4R	up	1.75163
TRAPPC5	down	-1.28216
ZNF512	up	1.33952
TMEM47	up	1.32658
ECSIT	down	-1.67522
HEXIM2	down	-1.78091
PVALB	down	-4.84889
CASP1	up	2.67921
FLII	up	1.2575
VKORC1L1	up	1.34277
AS3MT	down	-2.21554
NRBP2	up	1.3353
SON	up	1.29258
MYL3	down	-2.31632
KIAA0355	up	1.32658
ARL4C	up	3.61054
ATP2B4	up	2.07675
LOC727916	down	-1.33933
CBLN3	up	1.65442
HCST	up	2.70668
RAP1B	up	1.3252
CYP4F11	down	-1.3148
METTL6	down	-1.2174
HKR1	down	-1.2215
F7	down	-1.24647
CAV3	down	-1.33962
SLA	up	2.83933
DLEU1	down	-1.86956
CEP110	up	1.81173
CDK20	down	-1.20543
PARP9	up	1.93026
ELF4	up	2.39996
WWC3	up	1.39836
C7orf53	down	-1.24201
FDX1L	down	-1.32722
ISOC2	down	-1.92894
MRPL14	down	-1.29325
EGOT	down	-1.88581
HEATR1	up	1.26854
CCDC142	down	-1.37672
PITPNB	up	1.27401
BTN2A1	up	1.55959
IER3IP1	down	-1.30839
NDUFA3	down	-1.41748
CD55	up	1.64341
LCP1	up	3.298
GPR98	down	-4.63342
NDUFB8	down	-1.38431
WWTR1	up	1.25866
ZBTB8A	up	1.69949
NPDC1	up	1.94778
RPL39L	up	1.44488
C1orf9	up	1.27906
ELMOD1	down	-2.06245
IL10RA	up	3.50018
TNFAIP3	up	2.69895
EVI2B	up	3.98107
IL2RB	up	2.42988
STAT4	up	2.25886
RGS19	up	2.58647
LOC100287411	down	-1.23395
AIDA	up	1.52953
ZBTB40	up	1.35463
GBP5	up	2.89971
THEM4	down	-1.31098
C16orf54	up	3.59918
FAM65B	up	1.99241
C7orf11	down	-1.3352
GIMAP2	up	2.58105
RALYL	down	-3.66078
C1orf50	down	-1.28961
MYCBP2	up	1.46944
NDUFAF3	down	-1.39454
DUSP6	up	1.57677
SLC7A8	down	-2.26599
MDFIC	up	2.4517
LOC100289550	down	-1.23676
SMYD1	down	-1.37634
CSGALNACT2	up	2.04432
CKAP4	up	1.72439
TTTY9A	down	-1.31819
CPEB3	down	-1.38453
ZRSR2	up	1.27709
C1orf38	up	3.26682
CCL4	up	3.57645
LYN	up	2.65595
C1QC	up	3.49253
LGALS9	up	1.68161
UQCRQ	down	-1.31723
CRYBB3	down	-1.5606
PFKM	down	-1.59614
KLF4	up	2.09026
CXCR4	up	3.01016
HVCN1	up	1.66664
BTN3A3	up	1.98642
IFI27	up	2.0389
PEA15	up	1.74052
HMHA1	up	2.61728
ZDHHC4	down	-1.28209
SGK494	down	-1.34133
C8orf37	down	-1.32654
KLF11	up	1.36361
C14orf50	down	-1.28345
FGF9	down	-2.38489
SDHB	down	-1.27373
TAOK1	up	1.3107
HSPA6	up	2.44731
ZBTB2	up	1.22608
PPRC1	up	1.46121
PRKCB	up	2.42807
FAM26F	up	2.25388
R3HCC1	down	-1.20147
IKZF1	up	1.82841
SLC26A9	down	-2.51748
IFNGR1	up	2.0401
ATP8B2	up	1.74338
FLJ42875	down	-2.19435
SFTPB	down	-1.2474
CD8A	up	3.66071
ARHGAP25	up	2.44277
CDK5RAP3	up	1.20589
AIM2	up	3.23866
PPM1L	down	-1.69451
DPP7	down	-1.57788
ADRB1	down	-1.30549
STAU1	down	-1.50107
LCP2	up	2.24917
ITGAL	up	2.26943
USE1	down	-1.28446
EGF	down	-7.07453
SERPING1	up	2.22344
LOC100129361	down	-1.2672
KIAA1949	up	3.10141
QRSL1	down	-1.3574
MYO18B	down	-1.2951
MOCS2	down	-1.47466
SLC22A13	down	-1.77103
YWHAH	up	1.91176
NUP85	up	1.47843
RAVER2	down	-1.34229
RNF160	up	1.23002
ZDHHC11	down	-1.48287
ETV2	down	-1.20725
PHLDA2	up	2.9343
YWHAB	up	1.30582
MTHFD1L	up	1.66657
ATOX1	down	-1.43644
CASP8	up	1.43345
SPEN	up	1.41534
THRB	down	-1.54214
SFRP1	up	1.86841
TNNT2	down	-1.34197
PRSS2	down	-1.34569
DUSP22	up	1.43979
LAPTM5	up	3.89078
POLR1C	down	-1.20961
UQCR11	down	-1.284
KIAA1274	up	1.76764
MX2	up	2.89148
MRPS22	down	-1.29386
BRP44L	down	-1.29826
C21orf63	up	1.88283
ACTN1	up	2.41496
WDFY1	up	1.43541
MEX3C	up	1.2134
SRRM1	up	1.2013
2023-03-01	up	3.29078
ZBTB4	up	1.23443
DSE	up	1.3781
DCUN1D5	down	-1.28055
SLC6A11	down	-1.23988
MRP63	down	-1.44664
RAB40B	down	-1.65416
CLU	up	1.8463
BTN3A2	up	1.99332
WLS	down	-1.46645
PABPC1	up	1.24361
MDP1	down	-1.28549
GZMK	up	3.22496
GPRIN3	up	1.45019
HLA-DQB1	up	2.65671
RNF125	up	1.95014
MAFF	up	2.9231
SLC23A3	down	-2.72663
NFKB1	up	1.38631
RABGGTB	down	-1.58866
PLEKHF1	up	1.99215
MPP5	down	-1.30269
ZNF217	up	1.33105
C10orf140	down	-1.49596
CAMK2B	down	-1.20306
CD53	up	3.61756
BTG1	up	1.34828
SMPDL3A	down	-1.87486
FAM132A	down	-1.77878
TMEM123	up	1.387
CECR1	up	2.28476
NPC1	up	1.77299
MPZL1	up	1.5978
TCF25	up	1.23594
DLG2	down	-1.2585
MIR21	up	2.87235
CRISP2	down	-1.31936
LOC646268	down	-1.27951
SIRT5	down	-1.22537
HLA-DQB1	up	2.77657
DTX3L	up	2.05245
C7orf55	down	-1.75492
JAK3	up	1.69891
ELK4	up	1.89455
NRP1	up	1.41873
NUFIP2	up	1.27798
UIMC1	up	1.22931
COQ5	down	-1.31707
ANP32B	up	1.34434
LOC100303728	down	-1.3847
BSND	down	-1.60283
TECRL	down	-1.28707
CSGALNACT1	up	1.44442
TLR8	up	2.03672
SPON2	up	2.96509
MTF1	up	1.24178
PSMB9	up	2.31172
ZNF791	up	1.23813
CLNK	down	-1.39113
TEP1	up	1.21843
CTSS	up	3.97631
CTSO	up	1.30973
NCF1	up	1.67814
PECAM1	up	2.28347
LOC401397	down	-1.23458
PTPLAD2	up	1.44887
AHR	up	2.23312
LNP1	down	-1.4672
CRTAM	up	2.14573
FBXW7	up	1.33392
AKNA	up	1.68622
TPTE2P2	down	-1.24937
GIT2	up	1.58213
PLCL1	down	-1.96544
RMND5A	down	-1.21743
IL4I1	down	-1.22987
C10orf26	up	1.36677
C1QB	up	3.5125
STAT6	up	1.34069
RASSF5	up	1.6634
PLEK	up	3.7065
ANXA2P2	up	1.9383
CD1D	up	1.86555
GDPD3	down	-2.8171
UBA6	up	1.48454
KLF8	up	1.34081
THBD	up	2.18267
PRKX	up	2.15227
DOCK10	up	2.1647
GNA12	up	1.30935
CRIP3	down	-1.20921
KIAA2026	up	1.24511
C3orf43	down	-1.31979
POLR3B	down	-1.20241
IGH@	up	7.1142
HLA-DPB1	up	2.2445
ABCC1	up	1.41999
FABP3	down	-2.55599
MAN2C1	down	-1.5494
C9orf21	up	1.39378
RBM20	down	-1.3656
SERPINA3	up	5.1193
IRF2	up	1.23723
FNDC3B	up	1.77503
C10orf114	down	-1.60013
SMCHD1	up	1.786
ZBTB7C	up	1.25337
MS4A6A	up	2.80388
PLDN	up	1.24793
PSMB8	up	1.94535
ARRB1	up	1.66338
ETS2	up	1.46409
RBM25	up	1.48988
JUNB	up	1.71058
BIRC3	up	2.60996
CD3G	up	2.7761
CLIP1	up	1.37272
FCN1	up	2.96194
MRPS36	down	-1.51559
JUN	up	2.05487
SYT11	up	1.95488
MAST4	down	-1.30446
FXYD5	up	2.96361
LBH	up	1.37202
PPIG	up	1.24283
APOH	down	-5.9025
CDK9	up	1.36271
COX8A	down	-1.45545
LY75	up	2.19733
NES	up	1.30218
MYLK2	down	-1.29154
LRRC10B	down	-1.57091
TCEA2	down	-1.37418
CNOT1	down	-1.26094
TBC1D8	up	1.20481
TP73	down	-1.27152
RASA3	up	1.50826
ANKRD32	up	1.3896
GLT1D1	down	-1.20899
SH2D3C	up	1.41647
LRRC43	down	-2.20481
THEMIS	up	1.70395
SRGAP2	up	1.65359
TLR2	up	2.1445
MIR155HG	up	2.73587
C10orf58	down	-1.40402
CD52	up	4.28847
HSFY1	down	-1.24799
MYO1F	up	2.56708
DEK	up	1.35247
MDH1B	down	-1.61056
CCDC109B	up	3.40806
AMT	down	-1.68096
TPCN1	down	-1.46907
TRIM55	down	-1.47329
CMTM3	up	2.17366
EPHA2	up	1.54728
TUBA1C	up	1.46753
STK17B	up	1.52316
SLC2A12	down	-1.7758
SPATA24	down	-1.39576
TMEM132E	down	-1.82784
NDUFS8	down	-1.4386
LSMD1	down	-1.20807
DDX60L	up	1.68854
SLC27A3	up	1.87704
TMEM2	up	1.59832
ZNF556	down	-1.24416
FAM182A	down	-1.20733
TIMM13	down	-1.66813
ADCY7	up	1.83413
H2AFB1	down	-1.21807
ZNF323	down	-1.27545
EHBP1L1	up	1.87179
ZNFX1	up	1.4783
SPRY1	up	1.45548
C3	up	3.92643
PAG1	up	1.87126
NHSL1	down	-1.36821
SNTA1	down	-2.22568
CRABP1	down	-1.59594
CCR5	up	2.22997
CD2	up	3.2994
LYSMD2	up	1.33851
MAFB	up	2.20505
AMICA1	up	2.35437
GSTM3	down	-1.76795
PRKD3	up	1.40204
LYRM5	down	-1.4823
RASD1	up	2.48568
GOLGA3	up	1.411
ACAN	up	1.34329
CBX4	up	1.21494
SCARA3	up	1.5095
DBF4	up	1.51758
ALAD	down	-1.81397
KIAA0240	up	1.24933
CSF1R	up	2.39347
EVI2A	up	3.16079
CD74	up	1.80605
HLA-A	up	1.33904
SELE	up	2.74177
RYR1	down	-1.38017
ACOT11	down	-1.51706
NKAPL	down	-1.23546
IFITM3	up	1.55396
SERTAD2	up	1.37871
FLJ35390	down	-1.31797
TMEM57	down	-1.24036
AURKAIP1	down	-1.28562
ANXA11	up	1.33958
KHNYN	up	1.3728
NDUFS6	down	-1.2946
MRPL54	down	-1.31806
LOC100128737	down	-1.42525
NUDT16L1	down	-1.66982
IL27RA	up	2.06133
PCDHGA11	up	1.37129
C1orf56	down	-1.30619
NKG7	up	2.11387
FBXL5	down	-1.3523
PPM1E	down	-1.26529
GLRX5	down	-1.44935
MRPL23	down	-1.22394
COL4A1	up	2.07842
CAST	up	1.43874
STK10	up	2.00498
FHDC1	up	1.38769
LIX1L	up	1.28208
CBFB	up	1.41941
SNCG	down	-1.20274
CD69	up	3.48166
EMB	up	2.88643
DOCK11	up	1.99669
TUSC2	down	-1.28998
FAM155A	up	1.4014
KLRD1	up	1.67607
NDUFA5	down	-1.23882
BZW1	up	1.24207
PKIG	down	-1.20287
C1orf95	down	-1.20391
RBM27	up	1.21906
EPM2A	down	-1.44958
SETD3	down	-1.51453
PLA2G4C	up	1.30188
CARD9	up	1.34841
CYTIP	up	2.85238
LOC730098	down	-1.38827
LOC400657	down	-1.47092
NOTCH2	up	1.64487
MRPL48	down	-1.32977
SH2B3	up	1.93801
FAM111A	up	1.2786
GFI1	up	1.30905
TRIM27	up	1.24138
KLK1	down	-3.71779
IFITM1	up	2.00661
MYL5	down	-1.73196
ATG16L2	up	1.62452
SAT2	down	-1.92198
TRIM7	down	-1.23372
KATNAL1	up	1.23977
SURF2	down	-1.50324
MRPL21	down	-1.33883
RCC2	up	1.46689
SLAMF7	up	1.63019
NDEL1	up	1.29813
PARP8	up	1.95856
PREX1	up	1.83497
KNTC1	up	1.4755
CC2D2A	down	-1.4961
FYB	up	2.58164
EPHX1	down	-1.76503
C6orf132	up	1.32859
GCAT	down	-2.22057
IGDCC3	down	-1.23912
PRR24	up	1.80247
ACTR3	up	1.58138
LOC100287627	down	-1.20609
EVL	up	2.02095
APOC2	down	-1.20577
CD47	up	1.82657
POFUT1	down	-1.20391
CPNE8	up	1.45414
FNBP1	up	1.63332
C19orf70	down	-1.23848
DDX25	down	-1.41229
TLR7	up	1.72828
PARS2	down	-1.3199
ATRX	up	1.44171
C1orf198	up	1.44224
CYP17A1	down	-2.17075
NFKBIZ	up	2.66498
SLC25A30	down	-1.56919
IER5L	up	1.46117
SNX6	up	1.35262
DGCR6	down	-1.3627
FBN3	down	-1.25113
GPATCH8	up	1.46212
FUT11	up	1.41122
MYOM2	down	-1.98243
ACTR2	up	1.8176
BATF	up	1.32947
STC2	down	-1.71317
CPA3	up	4.09991
RTKN	down	-1.20013
PRDX4	up	1.38782
GIMAP4	up	1.74472
CAPZA1	up	1.41684
NOP16	down	-1.22193
IGF2BP1	down	-1.23198
DISC1	up	1.49224
FMO4	down	-2.93526
DGCR8	up	1.23904
SLIT3	up	2.43055
PHB	down	-1.70021
SPAG16	down	-1.24347
MTL5	down	-1.27739
DUSP7	up	1.68506
FCN3	down	-1.88782
C6orf225	down	-1.34739
CDH9	down	-1.44879
ASB12	down	-1.35434
TRPT1	down	-1.70212
HLA-DQA1	up	2.37083
GOLGA6L4	up	1.23083
TM4SF5	down	-2.91428
SNHG12	up	1.66568
IRF8	up	2.28439
TYMP	up	2.36274
LHX6	up	2.04114
BCL2L10	down	-1.31423
TTLL7	up	1.40648
HPS5	up	1.35836
TMEM126A	down	-1.24015
BTG2	up	1.38119
NDUFAB1	down	-1.33436
C5orf39	up	1.81915
CYBB	up	3.1811
MTHFD2	up	2.69069
ANKRD13A	up	1.25803
BHLHB9	down	-1.5125
PLAC8	up	3.50311
ANK1	down	-1.32227
LOC285780	down	-1.20749
TRIM63	down	-2.51421
RELL1	up	1.81965
LCK	up	2.35722
FLJ45340	up	1.50455
HCK	up	2.56326
DCK	up	1.62851
CABP1	down	-1.31999
C1orf96	up	1.80887
PLP2	up	2.08615
AXL	up	1.77708
GCM1	down	-1.40516
ANKRD5	down	-1.30801
FBXO41	up	1.36618
FOXD1	up	1.56382
CYB5R1	down	-1.4947
LMOD1	up	1.58141
ZNF430	up	1.61069
ICT1	down	-1.36629
TNRC6B	up	1.31616
ANXA9	down	-2.51375
TOMM22	down	-1.23539
LOC148709	down	-1.38543
RASSF2	up	3.55935
TUBA1B	up	1.46501
ASB9	down	-2.82516
SLPI	up	3.68971
MYD88	up	1.4697
TPI1	down	-1.27171
NEURL2	down	-1.39609
C6orf105	down	-1.46286
VAV1	up	2.08573
INPP4A	up	1.5123
SLC12A6	down	-2.62775
LOC100133116	down	-1.73327
GTF2E2	up	1.20373
VHL	up	1.35407
REG1A	up	4.02965
TMEM71	up	1.57632
KCNA3	up	1.28443
SAMM50	down	-1.51711
C1orf203	down	-1.30551
RNF145	up	1.64927
HINT2	down	-1.75076
HS6ST3	down	-1.21058
ESYT1	up	1.51908
ANKRD9	down	-1.24287
GBP1	up	2.54744
UBE2L6	up	1.85593
MMP7	up	2.57631
MRPL41	down	-1.32216
FOXJ2	up	1.28815
ITGB2	up	3.69324
LOC100128977	down	-1.30211
LDLRAD3	up	1.85195
LOC285556	down	-2.14955
PML	up	1.45626
SLFN11	up	2.56452
ZNF33B	down	-1.21359
OGT	up	1.45916
ITPR3	up	1.90606
ARHGDIB	up	1.98569
TSPAN12	down	-2.19944
BRD3	up	1.32511
COL18A1	up	1.30334
CDC37	up	1.34426
VSIG4	up	3.71404
DDX60	up	1.58232
HDAC9	up	1.84297
ZFP2	down	-1.27613
LOC100288099	down	-1.27758
GPR161	up	1.23215
CRELD2	up	1.46865
RTN1	up	1.9976
FUT5	down	-1.27853
SPATA4	down	-1.32152
BDH2	down	-1.69385
NOD1	up	1.54852
CCR2	up	1.76203
ACAP2	up	1.32465
LOC100289210	down	-1.23388
CABC1	down	-1.34593
LOC100289727	up	2.53867
PLEKHA5	down	-1.98269
CMTM7	up	1.40257
IL3RA	up	1.98314
LOC729013	down	-1.95156
TNFRSF1A	up	1.55588
CCL23	up	1.53609
SLC22A1	down	-1.43288
ZNF136	up	1.28011
SNRNP25	down	-1.3503
GAMT	down	-1.79141
GOPC	up	1.29095
LOC100129250	down	-1.52276
SASH1	up	1.54443
ITGAM	up	3.54346
KCTD12	up	1.84414
FAM91A2	up	1.4976
ITGA9	up	1.22679
CD97	up	2.3486
C7orf55	down	-1.62609
C11orf71	down	-1.91932
FIS1	down	-1.26518
MEST	up	1.49895
IFNAR2	up	1.50087
LOC80054	down	-1.28902
HMGXB4	up	1.27061
FAM36A	down	-1.3877
IER2	up	1.47274
FAR2	up	1.79713
FAM54B	down	-1.55822
PARP12	up	1.75305
ADAM17	up	1.40428
MARCKS	up	2.64476
PLSCR3	up	1.41134
SASH3	up	2.56394
SELP	up	2.13311
CCDC50	up	1.40773
HIATL1	up	1.23027
USP1	up	1.44701
NUP50	up	1.38902
CUTA	down	-1.21794
KCNE1	down	-1.57741
TCIRG1	up	2.71107
CCDC51	down	-1.54125
CMTM6	up	1.39153
GPR34	up	2.48308
GPR144	down	-1.30239
VCAM1	up	1.63376
INTS8	up	1.35022
KLF7	up	1.48612
FLG2	down	-1.24399
FCGR2B	up	3.37764
IRF1	up	2.51637
TMEM50A	up	1.22205
HNRNPR	up	1.38948
SUCLG1	down	-1.74414
FLJ32255	up	1.76713
MSH3	down	-1.62821
VWF	up	2.32213
SEL1L3	up	1.98204
TNFRSF1B	up	2.57934
IL17RA	up	1.77973
AGXT	down	-2.71861
FAM40A	up	1.25824
FZD2	up	1.79471
HLA-DMA	up	2.07895
RNF213	up	1.73239
RARB	down	-1.2893
ARAP3	up	1.51008
EIF4G1	up	1.30959
MLL3	up	1.55873
PLSCR1	up	1.67449
CST7	up	1.91245
NCF2	up	3.03098
LOC401068	down	-1.24125
FAM131C	down	-1.23304
TRPM6	down	-1.20096
GRAP	up	1.27762
CHAC1	down	-1.39348
RENBP	down	-2.25295
AIF1	up	1.94746
GPRASP2	down	-1.4509
NMNAT3	down	-1.41797
2023-09-09	up	1.47392
LRRC33	up	2.00224
ZYG11A	down	-2.3359
CYP3A4	down	-2.14996
PLEKHO2	up	2.11226
BLOC1S1	down	-1.50795
DCLRE1C	up	1.57262
GPR65	up	2.17978
PGRMC2	down	-1.37124
CD33	up	2.12004
ANKHD1-EIF4EBP3	down	-1.34586
STT3A	up	1.25074
MORN4	down	-1.45109
SYPL2	down	-2.0887
SNORD89	up	1.45074
NNMT	up	3.1719
RASA1	up	1.25718
BCL6	up	2.05455
SLC4A9	down	-1.99388
ANKRD11	up	1.30696
SEPP1	down	-1.80777
CA10	down	-1.62262
DUSP4	up	1.72962
WAS	up	1.4135
ANKRD46	down	-1.78192
GGCT	down	-1.20815
CHSY1	up	1.73502
LRRC32	up	1.45452
LPAR5	up	1.28867
ARPC2	up	1.36159
LYPLA2	down	-1.31559
NCKAP1L	up	2.52328
SLC34A3	down	-1.80963
UNC45B	down	-1.48777
RFTN1	up	1.37859
TIMP2	up	2.04938
IL1R1	up	1.78221
SLC4A7	up	1.55278
TIMP1	up	2.81659
GOLGA2B	down	-1.55177
JSRP1	down	-1.28941
SYK	up	1.45518
CLEC4E	up	1.62601
RRBP1	up	1.44597
DEGS1	up	1.37106
PTPN2	up	1.49472
FHIT	down	-1.96393
C8orf38	down	-1.32168
B9D1	down	-1.68099
BCLAF1	up	1.56683
CISD3	down	-1.68919
FAF2	up	1.20295
TMSB10	up	1.63258
PMPCB	down	-1.32059
LOC100131096	up	1.42042
GIMAP5	up	1.98828
BPI	down	-1.97722
LYRM1	down	-1.41286
P2RY10	up	1.2502
MARCKSL1	up	1.77969
BICD1	up	1.41777
FST	up	2.55188
USP30	down	-1.43545
TACC1	up	1.6763
FREM1	down	-1.50354
SLC25A26	down	-1.3547
ATXN7	up	1.24597
CARD16	up	2.29177
EHD2	up	2.15008
DGCR5	down	-1.36226
TNFSF13B	up	3.4842
CIITA	up	2.17258
SCNN1B	down	-1.66346
ISG20	up	3.53802
STRA6	down	-1.25203
CYP1B1	up	2.12989
ENDOG	down	-1.77072
CD93	up	1.97263
EPSTI1	up	1.76895
C17orf75	down	-1.42941
C18orf55	down	-1.3722
RAB31	up	2.42667
LOC100287576	down	-1.28266
ABCB6	down	-1.23784
MMD	up	1.47373
TTC21B	down	-1.20025
PLCD4	down	-1.64279
SPRR2G	down	-1.21088
CCDC134	down	-1.21323
SPRYD4	down	-1.82041
RPS6KA6	down	-1.39829
CSMD1	down	-1.44764
IGSF6	up	3.06505
MNAT1	down	-1.39129
LILRB2	up	2.4614
EP400	up	1.35893
MCL1	up	1.71858
OSCP1	down	-1.47702
PMEPA1	up	1.8178
RGS18	up	1.91446
GNA13	up	1.41488
SQRDL	up	1.40407
FUT4	up	1.64455
TMEM14A	down	-1.3204
C17orf108	down	-1.38854
TMEM38A	down	-1.47897
SUSD4	down	-1.42464
AIG1	down	-1.31457
ARHGAP9	up	2.69306
IRAK3	up	1.36487
PXDN	up	2.76648
C17orf61	down	-1.56083
DHDH	down	-3.48428
TMEM43	up	1.37397
MGAT1	up	1.46114
FGL2	up	1.3381
SUCLA2	down	-1.58691
DDB2	up	1.70315
NDE1	up	1.37003
SLC34A1	down	-3.4557
TSPAN33	down	-2.1712
LAT2	up	1.57983
GPC5	down	-3.93169
CMC1	down	-1.39072
GBE1	down	-1.27203
HSPB9	down	-1.24298
KIAA1267	up	1.25715
DDX58	up	1.55455
LPAR1	up	2.24631
FOXO4	down	-1.24354
SERPINA6	down	-3.57644
LOC644242	down	-1.83591
A2LD1	down	-2.32092
LILRB1	up	2.3327
TUBB	up	1.3786
C1orf64	down	-1.44346
NLRP1	up	1.3739
DMRT2	down	-1.64115
ETS1	up	1.57359
AIMP2	down	-1.37898
C7orf31	up	1.30525
MYO1G	up	1.89387
NHEDC2	up	1.46112
AMDHD1	down	-3.35656
PALLD	up	1.67441
HLA-A	up	1.30574
CSRP2BP	down	-1.41532
RHOG	up	1.64966
NDUFA2	down	-1.23069
HSD11B1	up	1.92172
EFCAB4B	up	1.95199
SPESP1	down	-1.45814
CD163	up	1.84254
PLEKHO1	up	2.43179
DENND3	up	1.38332
TCEAL2	down	-2.27046
PRKRIR	up	1.22788
SLC27A5	down	-1.23043
RAPGEF5	up	1.53868
WNT5A	up	1.8496
ENTPD5	down	-2.28871
PYCARD	up	2.68087
MPPED2	down	-1.76675
C14orf132	up	1.74675
IMPDH1	up	1.65939
C8orf55	down	-1.71827
CHD4	up	1.36053
SLC11A1	up	1.24081
HLA-DMB	up	1.87376
UROS	down	-1.43413
TMEM177	down	-1.39236
KIAA1033	up	1.35354
GSTA3	down	-2.0425
LY86	up	2.24815
TYROBP	up	2.97155
SLC6A19	down	-4.12454
HBXIP	down	-1.52851
IL16	up	1.80862
NDUFA13	down	-1.23942
CHCHD7	down	-1.22868
MYO1C	up	1.3643
CD86	up	2.05468
RGS9BP	down	-1.29711
LOC100128511	down	-1.22857
ATL3	up	1.44461
APLN	down	-1.48253
SNX12	down	-1.24434
NDUFA7	down	-1.39445
FERMT3	up	2.43085
KLRC1	up	1.87364
NAT8B	down	-3.79087
CYTH1	up	1.30481
ACTB	up	1.26242
XCL1	up	2.14086
HSD17B14	down	-2.79798
SUMO1	down	-1.26453
TRIM10	down	-1.69537
TM7SF3	down	-1.61998
TTLL6	down	-1.42001
NGLY1	up	1.28519
MRPS15	down	-1.27693
PPP4R1	up	1.28584
EDN1	up	1.68621
BMPR2	up	1.48356
CRISPLD2	up	1.99367
SMUG1	down	-1.24364
UGCG	up	1.69021
APOL3	up	1.78247
DDAH1	down	-1.83312
SFXN1	down	-1.84059
FPR1	up	2.94991
KCNJ2	up	1.95536
POM121L9P	up	1.80271
C10orf10	up	1.91962
PCP2	down	-1.37646
MUC5AC	down	-1.28086
TRIM11	up	1.32345
NAGK	up	1.44859
PSMB10	up	1.77037
HSPBAP1	up	1.40434
HOOK2	down	-1.40817
ARHGAP15	up	2.22366
C21orf119	down	-1.5729
FLJ45340	up	1.34025
TROVE2	up	1.20877
GIMAP6	up	1.78514
ATP6V1G3	down	-3.14453
PNPLA1	down	-1.69511
AFM	down	-5.66246
THNSL2	down	-1.90485
ANAPC13	down	-1.30283
NLRC3	up	2.27272
MRPS12	down	-1.29453
LOC100287426	down	-1.22546
LOC729887	down	-1.37239
STOML2	down	-1.40169
PEX11G	down	-1.58133
LOC100131683	down	-1.24647
MRPL34	down	-1.42882
GATA6	up	1.39967
UQCRB	down	-1.33053
EIF2AK3	up	1.40446
SMC5	up	1.36867
PHKA1	down	-1.35329
SFRS2	up	1.21885
KCNJ13	down	-1.40633
MCAM	up	2.19092
MRPS18B	down	-1.21232
ATPAF1	down	-1.57031
SLC2A6	up	1.6763
GPR183	up	3.02938
NFATC2IP	up	1.30014
FOLH1B	down	-2.76912
RNLS	down	-1.88307
LDHD	down	-3.21794
SELL	up	3.15607
C10orf119	up	1.30036
PRF1	up	1.71772
CDC42SE1	up	1.48806
LOC400960	down	-1.37527
GCDH	down	-2.0152
UBE2QL1	down	-2.19078
C19orf18	down	-1.25483
TTBK1	down	-1.2071
LOC645722	down	-1.45592
CAMK1D	up	2.25866
RPUSD3	down	-1.22026
MTX1	down	-1.38294
RBL2	up	1.3141
ABCC10	up	1.35713
ALDH9A1	down	-1.35423
PNPLA3	down	-2.55803
VOPP1	up	1.6172
NAP1L1	up	1.39539
RCAN3	up	1.76824
FAM162A	down	-1.36817
LAMC1	up	1.5821
ZSWIM6	up	1.40544
FPR3	up	2.06088
POLD2	down	-1.46995
RNASE6	up	2.79301
GNL3	up	1.55246
KCNT2	up	2.2079
OSTalpha	down	-3.15598
PIN4	down	-1.27665
DGKB	down	-1.2784
CD247	up	2.08891
ADSSL1	down	-1.73719
CYP39A1	down	-1.46279
PIGP	down	-1.2466
MR1	up	1.24013
CXCL16	up	2.20664
UQCR10	down	-1.44154
NDUFA9	down	-1.31003
LOC285733	down	-2.25258
SLC25A37	up	1.3922
C22orf9	up	1.86425
AGL	down	-1.5554
ATPAF2	down	-1.24634

## Sheet: Table S8D
Supplementary Table S8D. Table S3 from Modena et al., 2016 (PMID: 26990570). Includes IFTA without Inflammation biopsies compared with normal controls, score is log (FC)
Gene	Regulation	Score
IGH@	up	10.777
SYT11	up	1.69512
IFITM3	up	1.47177
HCLS1	up	2.64145
ISG20	up	3.1246
IFITM2	up	1.49453
IGK@	up	6.28054
TMSB10	up	1.51781
SOX9	up	2.61875
IFITM1	up	1.74774
S100A11	up	1.56822
HLA-DPB1	up	1.98656
DTX3L	up	1.66325
GABBR1	up	2.72277
PLP2	up	1.8444
CORO1A	up	3.1354
SLA	up	2.03327
HLA-C	up	1.35588
ATPAF1	down	-1.29502
KIAA1949	up	2.1151
SEC14L1	up	1.38705
MRPS12	down	-1.36097
EDN1	up	1.79244
SLCO2A1	up	1.63966
HLA-DQB1	up	2.13333
C1RL	up	1.40801
LOC100303728	down	-1.33514
CD2	up	2.96683
CPEB3	down	-1.36483
GLRX5	down	-1.25859
HLA-DRB1	up	1.58546
CCL5	up	3.21049
HLA-DRB1	up	1.55271
A2M	up	1.22307
SLC2A12	down	-1.70211
LOC541471	up	1.92969
FXYD5	up	2.42563
IGLL1	up	4.08925
ITM2C	up	1.66863
VCAM1	up	1.65026
NFKBIZ	up	2.43344
FAM26F	up	1.8822
LAPTM5	up	2.34731
ARHGAP30	up	2.22095
IER3	up	1.70177
MAFF	up	2.16719
HCP5	up	1.90266
IL32	up	1.93488
PYCARD	up	2.04014
TMEM173	up	1.75657
ARL4C	up	2.40777
UPP1	up	1.63064
RAC2	up	2.08318
BIRC3	up	2.20405
PDLIM1	up	1.69868
HLA-DQB1	up	2.06338
CAP1	up	1.23649
LDLRAD3	up	1.65949
SH2B3	up	1.54593
CD53	up	2.40061
DOCK2	up	2.07418
SERPING1	up	2.00172
CHRNG	down	-1.22517
RGS19	up	1.91268
IRF9	up	1.46989
EGF	down	-2.89482
IRF8	up	1.79218
CARD16	up	2.11214
RNASE6	up	2.43971
LY86	up	2.07959
IGK@	up	7.11752
MLL3	up	1.65249
ZNFX1	up	1.32912
NLRC5	up	2.10308
SFN	up	2.3871
TRIM50	down	-2.12508
C1orf162	up	2.21188
CLU	up	1.8948
HLA-A	up	1.29849
LST1	up	1.96342
AKNA	up	1.53574
RASSF5	up	1.44662
ACTN1	up	1.7807
MYO1F	up	1.79064
GIMAP5	up	1.56499
IFI16	up	1.84114
HLA-DMB	up	1.57184
NFATC2	up	1.90919
TMPRSS4	up	2.07966
AGR2	up	2.52669
LOC100130100	up	5.75866
P2RY13	up	1.93803
S100A7A	down	-1.2432
TIMP1	up	2.15203
CKLF	up	1.55882
IL7R	up	3.42356
SASH3	up	2.10857
STAB1	up	1.92985
EVI2B	up	2.81376
TRIM21	up	1.34449
CSF1R	up	1.78111
RTP4	up	1.77645
HLA-DMA	up	1.77004
TNFAIP3	up	1.89489
LTF	up	5.9987
SMAP2	up	1.74233
KCNK6	up	1.49951
SLC34A3	down	-1.63066
HS3ST1	up	1.53641
KLF6	up	1.68187
TFRC	down	-1.43507
MARCKSL1	up	1.61621
NRP1	up	1.261
TAP1	up	1.73732
NCF4	up	1.72359
C1orf38	up	1.87906
PSMB9	up	1.78122
IGJ	up	5.45346
LOC652493	up	4.76691
DUSP6	up	1.49374
ZFYVE20	down	-1.41584
MMP7	up	2.70594
CAPZA1	up	1.24553
ODF3B	up	1.39588
SLC16A7	down	-1.62101
HLA-E	up	1.37026
STAT6	up	1.23895
SPON2	up	2.28984
SLC27A3	up	1.47814
UBA7	up	1.46711
IL10RA	up	2.29648
C16orf54	up	2.42538
GZMA	up	2.76675
IGLV2-23	up	5.28186
GBP2	up	1.82967
ACSL5	up	1.69062
LOC100287723	up	4.34712
C19orf66	up	1.4763
B2M	up	1.50123
SERPINB9	up	1.81205
ELF3	up	2.08199
TMEM19	down	-1.38903
GPR171	up	2.5544
TNFAIP8	up	1.69939
TSPAN13	up	1.53438
C9orf84	down	-1.28067
ESYT1	up	1.40536
TMSB4X	up	1.21065
SELENBP1	down	-1.31177
AGR3	up	2.40245
TRIM38	up	1.33761
PARVG	up	1.58576
TUBA1A	up	1.62753
GUCY1A3	up	1.50036
STMN3	up	1.48515
RASD1	up	2.12439
HLA-F	up	1.52472
CECR1	up	1.87555
PARP12	up	1.51868
LOC100128653	down	-1.22674
SGK223	up	1.47724
ARHGAP26	up	1.35533
PROM1	up	2.28307
SHISA5	up	1.3345
C1QB	up	2.43842
GAB3	up	1.51079
SIRT4	down	-1.30348
LMBR1L	up	1.479
WDR82	up	1.23073
HOPX	up	2.61853
STAT4	up	2.00435
PHLDA2	up	2.00142
FCER1G	up	2.14002
TNFSF13B	up	2.00738
ELF4	up	1.63538
TESC	up	1.92307
DNAJC4	down	-1.28817
FAM83D	down	-1.89217
PARP14	up	1.56897
LCP2	up	1.6147
SAMD9L	up	1.61164
DARC	up	3.32208
ASNS	up	1.64299
RNF213	up	1.52854
ITGAM	up	1.92264
NFKBIA	up	1.38302
FERMT3	up	1.57985
LOC100287322	down	-1.25818
EVI2A	up	2.17998
TPBG	up	1.75099
APOL1	up	1.57279
IRF1	up	1.90609
HCST	up	2.01494
PSME2	up	1.26062
TNFAIP8L2	up	1.51502
RNF152	down	-1.29816
C1R	up	1.99197
SHBG	down	-1.44211
HIF1A	up	1.36583
PSMB10	up	1.54422
FDX1	down	-1.36006
CD69	up	2.38662
PTMA	up	1.20499
PTPRE	up	1.41174
MTHFD1L	up	1.39047
C1QC	up	2.16081
PMEPA1	up	1.66003
SERPINA3	up	4.00107
CREB5	up	1.75882
CDC42SE1	up	1.4008
HLA-DQA1	up	2.33712
RNF125	up	1.40256
RAB31	up	1.6387
PRR24	up	1.54645
FCHSD2	up	1.2383
KCNE3	down	-1.49516
TNFRSF1B	up	1.73216
LOC727820	up	2.03461
SMPDL3A	down	-1.50869
CP	up	2.25985
ADRA2B	down	-1.32203
ICAM1	up	1.74075
AFAP1	up	1.21698
STAU1	down	-1.34584
PLEKHO2	up	1.49678
SAMHD1	up	1.94625
KLRB1	up	2.43772
SECTM1	up	1.67322
RRAS	up	1.51587
CD52	up	2.92584
SURF6	down	-1.34067
LOC729887	down	-1.32855
CXCL1	up	2.86639
CASP1	up	1.96263
MYO1G	up	1.35605
PVALB	down	-2.2572
PSMB8	up	1.56268
AG2	up	1.95519
CPA3	up	3.18019
CD48	up	1.92184
BAZ1A	up	1.66636
HEYL	up	1.25701
EMB	up	2.16831
CD1C	up	2.12752
TM4SF5	down	-1.80583
A2LD1	down	-1.77136
CDC25B	up	1.49984
NUAK1	up	1.53844
XCL1	up	2.37905
MCAM	up	1.6564
RNLS	down	-1.5429
TNFAIP2	up	1.45302
HLA-DPA1	up	1.79198
ASB9	down	-1.79403
TCL6	down	-1.36364
UQCR10	down	-1.24133
NFS1	down	-1.38432
IL15RA	up	1.60325
MGC4294	down	-1.20394
RNF145	up	1.30081
AXL	up	1.44214
KCNJ3	down	-1.33919
ZFP36L1	up	1.41378
LOC645895	down	-1.52279
KIAA1274	up	1.45164
MICAL2	up	1.76104
ARHGAP25	up	1.68796
STK10	up	1.41638
LAX1	up	1.40398
MST4	up	1.57651
MAGI1	down	-1.29095
ARHGAP9	up	2.03748
IVD	down	-1.40067
IFNAR2	up	1.28437
C17orf62	up	1.38163
COL4A2	up	1.61415
NPHS1	down	-1.77154
KCNN2	down	-1.95169
NECAB2	down	-1.83644
FCGR2B	up	2.19364
VWF	up	1.67907
LONRF3	down	-1.31784
ISCA1	down	-1.37998
MYO7A	down	-1.32984
LYN	up	1.66488
CEP110	up	1.44751
FPR1	up	1.77767
SLPI	up	3.16265
RRP7A	down	-1.23196
PLTP	up	1.93736
CD86	up	1.45553
SLC6A11	down	-1.26389
GGT5	up	1.5766
MIR155HG	up	1.78336
EFCAB4B	up	1.52589
TLR2	up	1.58142
MARCKS	up	1.94675
S100A2	up	1.87379
C21orf63	up	1.53537
MID1	up	1.46501
CDH3	up	1.73609
CXCL16	up	1.81743
ADI1	down	-1.36701
HLA-A	up	1.26826
WNT8B	down	-1.25515
ACAT1	down	-1.36227
2023-03-01	up	1.86447
MYD88	up	1.25732
NFE2L3	up	1.37484
SCNN1A	down	-1.38613
CD97	up	1.7043
VOPP1	up	1.35903
CD8A	up	2.41438
GYPA	down	-1.26977
GLTPD2	down	-1.71616
FCGR2A	up	1.97302
C10orf10	up	1.45983
KLHDC2	down	-1.23726
SLAMF8	up	1.7795
TCEA3	down	-1.2948
SH3BGRL3	up	1.47055
AMZ1	down	-1.28668
POU2AF1	up	1.7201
CRABP1	down	-1.49023
EVPLL	down	-1.2472
TMPRSS2	down	-1.52104
MRO	down	-2.43891
TBC1D2B	up	1.26945
SLC2A3	up	1.4924
MBOAT1	up	1.54611
LRRC8C	up	1.27582
DENND3	up	1.24622
PHF11	up	1.37364
PTPMT1	down	-1.24086
TUBGCP2	down	-1.46865
LOC100287098	down	-1.37613
SS18L1	down	-1.32
IGK@	up	2.64556
MYC	up	1.37114
NKG7	up	2.15491
LCK	up	1.92522
LPPR4	down	-1.49464
RAI2	up	1.45599
C11orf71	down	-1.47243
CYTIP	up	2.17921
BTG2	up	1.3392
ARPC1B	up	2.46039
MMD	up	1.31303
C17orf49	up	1.30712
ZFHX3	up	1.30451
DNAJC19	down	-1.41424
KLK1	down	-2.708
CHD8	up	1.34043
NNMT	up	2.19778
PLAC8	up	2.68079
LOC100134361	up	1.47399
DIP2C	down	-1.45555
UBE2L6	up	1.46575
IDH1	down	-1.50367
ARRDC2	up	1.66068
AMICA1	up	1.72097
CSF2RB	up	2.31889
UBE2QL1	down	-1.76895
C2orf72	down	-1.23755
ALB	down	-4.11767
ZYG11A	down	-1.92637
LOC100289210	down	-1.22711
NELL1	down	-1.45521
ASB15	down	-1.48838
CHST11	up	1.40119
C2CD2	up	1.4031
SAMD3	up	1.58295
APOBEC3G	up	1.37026
GPR98	down	-2.62258
LAT2	up	1.25129
MLKL	up	1.56773
RAB40B	down	-1.31382
TYROBP	up	1.93693
SLC2A5	down	-1.91328
RASGRP2	up	1.46742
KLF4	up	1.56399
SELL	up	2.4038
ITPRIPL2	up	1.55643
RAB6A	down	-1.23342
APOL6	up	1.55686
LOC153328	down	-1.54066
ZFP36	up	1.38657
SPATA17	down	-1.58696
MPEG1	up	2.13895
CSTA	up	2.07076
IL4R	up	1.27197
C2CD4B	down	-1.40604
CASR	down	-1.42672
MAST2	down	-1.26088
PARP9	up	1.41569
IRF7	up	1.57063
C2orf88	down	-1.41584
CST3	up	1.28852
HLA-DRB6	up	1.4413
RHOG	up	1.44003
CYP3A4	down	-1.68477
CIITA	up	1.59697
FRMD7	down	-1.45362
CCNJ	up	1.2727
CHCHD4	down	-1.2266
MGC29506	up	2.64526
PRKCDBP	up	1.52369
CD3D	up	2.58673
GMIP	up	1.38063
MAP1B	up	1.77929
ITGB2	up	1.81558
ADSSL1	down	-1.37097
IL1R1	up	1.38486
ROGDI	down	-1.41795
TGFBI	up	1.75097
CRIP1	up	1.84002
BTN3A2	up	1.46061
HNRNPH1	up	1.33971
STC2	down	-1.49248
HAGH	down	-1.43159
CTSL2	down	-2.2103
MYO1D	up	1.44715
C12orf35	up	1.61211
NCF2	up	1.80042
LOC145820	up	1.84756
SDHA	down	-1.24216
DEF6	up	1.32698
UGCG	up	1.79152
MRPL46	down	-1.23031
CRYBB3	down	-1.46865
TBXAS1	up	1.33609
LY96	up	2.04597
FITM2	down	-1.37259
GATSL3	down	-1.59015
RDH16	down	-1.23815
PTCRA	down	-1.28468
CBX6	up	1.35834
CCR5	up	1.61292
RABGGTB	down	-1.49647
HNF4A	down	-1.30254
ACOT12	down	-1.47852
VSIG4	up	2.21311
CLDN4	up	1.75475
AKAP12	up	1.77712
CXCL2	up	2.13384
KCNE1	down	-1.42917
LOC91316	up	1.55332
LHFP	up	1.61605
RRAGD	down	-1.37192
RELL1	up	1.44478
HES7	down	-1.22155
EGR1	up	1.98767
PRLR	down	-1.42011
LOC100289208	down	-1.32177
ITGAL	up	1.65885
SLC12A3	down	-2.04892
HMHA1	up	1.71251
PSEN2	down	-1.26248
PLAUR	up	1.60949
PPAP2C	up	1.63507
FLJ39739	up	1.39155
IER5	up	1.52273
MKKS	down	-1.22636
GZMH	up	1.80897
CYP3A7	down	-2.0504
CYP1B1	up	1.67274
GALK1	down	-1.23485
SLC4A1	down	-1.81494
COQ6	down	-1.21819
MNDA	up	2.05859
CCDC37	down	-1.25461
GNG2	up	1.27323
OR2H1	down	-1.25787
EBF1	up	1.52946
RCAN3	up	1.449
AIM2	up	1.73951
UCP2	up	1.78801
C19orf6	down	-1.2452
MUTED	up	1.28296
LCP1	up	1.91414
FGR	up	1.74578
SLC25A33	down	-1.38639
WDR86	up	1.42529
VAV1	up	1.37537
P4HA2	down	-1.40039
CXCL6	up	3.47478
CCL2	up	1.80244
KREMEN1	down	-1.21783
IL16	up	1.51006
HRG	down	-1.90476
C6	up	1.69822
COQ10A	down	-1.31592
PTPN6	up	1.44119
AHR	up	1.41235
KLRK1	up	2.13732
PRKCB	up	1.59664
NDUFC1	down	-1.37556
SYCE1L	up	1.61979
MCAT	down	-1.3268
DERA	down	-1.259
PARP8	up	1.63188
NCRNA00081	up	1.24556
FREM1	down	-1.43606
RNASE2	up	1.29115
CYR61	up	2.04575
TMEM204	down	-1.20481
TRIM22	up	1.69741
FAM65B	up	1.56435
CRHR1	down	-1.28541
PTGER3	down	-1.89681
TCIRG1	up	1.69628
KCNT2	up	1.75374
C10orf26	up	1.21579
FIBIN	up	1.62824
CX3CR1	up	1.49947
IGH@	up	3.49414
SH3RF3	up	1.3759
FBXO44	down	-1.26213
MS4A6A	up	2.01625
RNF182	up	1.50841
ANGPTL3	down	-2.04101
HLA-A	up	1.44064
C1QTNF7	down	-1.4825
FGGY	down	-1.2534
LOC100289042	down	-1.23317
PHACTR3	up	1.51835
GPD1L	down	-1.2965
FKBP11	up	1.64574
NAPSB	up	1.78141
CCDC109B	up	1.83455
CARD6	up	1.50388
CD1D	up	1.59602
GMFG	up	1.64971
PPM1L	down	-1.49544
ATP5L	down	-1.2156
TARS2	down	-1.331
C1orf170	down	-1.30521
ELMO1	up	1.46724
OXER1	down	-1.35124
OGFRL1	up	1.47909
LOC100131096	up	1.31401
S1PR1	up	1.41361
AFM	down	-3.09543
CPNE7	down	-1.34316
FAM167B	up	1.46274
L2HGDH	down	-1.4953
LAYN	up	1.50713
SLC39A8	down	-1.34099
OAS2	up	1.43924
MIR21	up	1.91365
ARPC2	up	1.22615
RAP2A	down	-1.28297
BIN2	up	1.5738
CRELD2	up	1.22196
HADH	down	-1.53494
CLDN3	up	1.58139
SUCLG1	down	-1.31615
C15orf61	down	-1.26781
HDAC6	down	-1.33663
TNNT2	down	-1.30651
IL8	up	1.6304
PXDN	up	1.80888
CHST15	up	1.57068
HLA-DOB	up	1.57448
WASF2	up	1.34274
SASH1	up	1.37118
NLRC3	up	1.74914
SP110	up	1.42241
SRCRB4D	down	-1.44746
ATG16L2	up	1.3755
GRPEL1	down	-1.3355
FBN3	down	-1.23555
APBB1IP	up	1.34111
TMEM71	up	1.35937
RCN1	up	1.40339
FLJ38576	down	-1.24197
ZNF696	down	-1.27401
TATDN3	down	-1.26618
BNIP3	down	-1.28431
ALDH3A2	down	-1.51338
QPCT	up	1.88051
RBMS1	up	1.23052
KLHL3	down	-1.49866
MRPL34	down	-1.26897
G6PC	down	-2.06203
SETD3	down	-1.24562
TMEM86A	down	-1.4824
ABCC1	up	1.22524
LOC153684	up	1.51481
BTN3A3	up	1.58385
PHB	down	-1.34361
RTCD1	down	-1.27011
LOC96610	up	1.54288
PRSS2	down	-1.55684
FMN2	down	-1.21764
AADAT	down	-1.50725
LMAN1	down	-1.31266
S100A16	up	1.29854
ISOC2	down	-1.45196
BRP44	down	-1.24205
TAX1BP3	up	1.35217
ATP6V1C2	down	-1.87663
RHOU	up	1.28047
DLEU1	down	-1.33904
CD3G	up	1.8653
FAM84A	up	1.63054
SLC27A5	down	-1.23664
CRH	down	-1.21413
MYADM	up	1.57406
C10orf140	down	-1.21125
HKDC1	down	-1.39801
NKX2-5	down	-1.29725
CMTM7	up	1.28378
LOC727944	down	-2.1898
GPR183	up	2.17607
FAM57A	up	1.4134
CLDN1	up	1.49403
IL27RA	up	1.49414
CD247	up	1.88617
ABHD10	down	-1.41836
PLEK	up	1.7401
SAMD9	up	1.36547
XCL1	up	2.05007
PDK2	down	-1.40467
MOSC2	down	-1.62916
ESRRA	down	-1.33209
EYA2	down	-1.35327
FAM132B	up	1.90052
TRPM6	down	-1.20642
SLCO3A1	up	1.55284
QSER1	up	1.32685
KLHL13	up	1.4312
SP100	up	1.37437
SLC25A5	down	-1.22068
GIMAP2	up	1.73748
RSPH1	up	1.64647
B3GNT4	down	-1.37053
RAB13	up	1.23429
C1orf192	up	1.60412
POLD3	down	-1.35325
BATF3	up	1.31309
TMEM143	down	-1.29465
RNASE1	up	1.34373
MAP7D3	up	1.36612
LOC729177	down	-1.38437
PAPPA	up	1.79417
SPRY1	up	1.39241
DISC1	up	1.31165
ZNF267	up	1.32179
EOMES	up	1.69038
DLL3	down	-1.24383
DPYSL2	up	1.22917
MEI1	up	1.36234
RASA2	up	1.43467
ARNTL2	up	1.23704
EVL	up	1.47654
NNT	down	-1.64647
TRAF1	up	1.41032
SEL1L3	up	1.61562
KLK15	down	-1.24336
GOT1	down	-1.3387
CST7	up	2.01386
C9orf103	down	-1.61381
LTB4R2	down	-1.31258
CD74	up	1.62637
JUN	up	1.63578
FOSL2	up	1.67681
RGS7	down	-1.53976
IKZF1	up	1.31275
AOAH	up	1.58066
FAM24B	down	-1.53027
SELM	up	1.35409
RHBDF2	up	1.45849
GHR	down	-1.41862
NCKAP1L	up	1.59544
SNX15	down	-1.21055
UBE2D4	down	-1.22685
SLC38A9	up	1.38801
SYTL1	up	1.29532
LOXL4	up	1.32049
DCDC2	up	1.52668
PLCL1	down	-1.5323
LOC90499	down	-1.25207
AKAP13	up	1.28179
FCGR1A	up	1.81619
GP1BB	down	-1.45586
CLEC10A	up	1.88942
LCN2	up	2.40718
SPATA24	down	-1.22901
MS4A7	up	2.11512
IGHD	up	2.74867
SERPINA6	down	-1.72919
CPNE6	down	-1.52074
LPCAT1	up	1.62907
ADM	down	-1.53891
ELMOD1	down	-1.64162
TNFRSF17	up	2.47355
RTTN	down	-1.26095
SFRP5	down	-1.22121
MSL1	up	1.56313
PVRIG	up	1.77025
SERPINC1	down	-1.45567
LOC100290973	down	-1.24176
EPN1	down	-1.31317
PLA2G12B	down	-1.7228
SLC34A2	up	2.03971
DCLRE1C	up	1.30651
TMEM154	up	1.48596
SPATA21	down	-1.22208
TUBA1B	up	1.22522
CMTM3	up	1.41967
GLIPR1	up	1.81307
NDFIP2	down	-1.42009
RARS2	down	-1.22349
SPTBN4	down	-1.22286
RAB27B	up	1.2629
KIAA1267	up	1.23673
CARD16	up	1.7475
TUBB6	up	1.61007
MRP63	down	-1.33553
RASSF2	up	1.85898
CDC42EP5	up	1.61246
IGSF6	up	1.81229
MAPKAP1	down	-1.33933
LAMC2	up	1.33096
CHSY1	up	1.27762
ANXA2	up	1.45032
ITK	up	1.7242
TLN2	down	-1.51459
THBS2	up	1.97155
LOC100128977	down	-1.20084
TAP2	up	1.59627
LBR	up	1.22499
KLRAQ1	down	-1.35207
SFXN1	down	-1.4595
TPRG1L	down	-1.25289
EMP3	up	1.52713
SLC46A1	down	-1.30534
VCAN	up	2.65739
TAGLN2	up	1.39886
LYPLAL1	down	-1.2946
MGST2	down	-1.21536
NFKBIE	up	1.33076
GZMK	up	2.40485
ZCCHC14	down	-1.25893
VEGFA	down	-1.50122
HOXA1	up	1.30858
STRADB	down	-1.31071
VWA5A	up	1.27226
TRAT1	up	1.66272
HCN2	down	-1.21506
GABRP	up	2.16088
GOSR2	down	-1.26568
ANXA2P2	up	1.44496
C12orf32	up	1.35911
TFDP1	down	-1.33152
DAK	down	-1.49544
CLEC7A	up	1.31575
CABP1	down	-1.27269
ABCG2	down	-1.47831
SIRPG	up	1.57626
HCK	up	1.62706
SLC16A5	up	1.69648
CD33	up	1.39728
PTPRC	up	2.26517
NOXO1	down	-1.20558
IFT46	down	-1.24523
SLC30A8	down	-1.49915
IGLC1	up	3.22571
NPDC1	up	1.4915
KIAA0564	down	-1.2892
ALAD	down	-1.51752
NAV1	up	1.31007
CELF3	down	-1.26007
TSEN15	down	-1.29828
GK3P	down	-1.67708
ACAA2	down	-1.38199
NDUFAF1	down	-1.2267
MAN2C1	down	-1.35102
RPGR	up	1.36417
DLG2	down	-1.2038
MCEE	down	-1.49613
WDR25	down	-1.22665
MPZL2	up	1.45324
CHP2	down	-1.46255
CCR2	up	1.5253
IGH@	up	2.27513
FRMD3	down	-1.37542
GSTA3	down	-1.5681
DUX4	down	-1.45161
GIMAP4	up	1.36153
LOC100287081	down	-1.2655
FYB	up	1.55028
NHSL1	down	-1.35024
MGAT3	down	-1.22195
DTWD2	down	-1.24272
GPC2	down	-1.30489
DGKA	up	1.2986
DCK	up	1.39265
ACADSB	down	-1.50559
PTPRCAP	up	1.66308
FOLH1B	down	-1.9831
NACC1	down	-1.27019
LOC728855	up	1.24529
MECR	down	-1.24819
HLA-B	up	1.44255
ANKRD46	down	-1.36702
CALML3	down	-1.94826
PAPPA2	up	1.40961
PSD	down	-1.26906
LOC100289727	up	1.58313
SLC25A4	down	-1.23027
PIGR	up	1.50262
PSTPIP2	up	1.43704
SLC16A10	down	-1.85159
RASA3	up	1.20485
CD47	up	1.47801
ATF5	down	-1.33569
CD96	up	1.29289
PFKFB2	down	-1.33395
JUNB	up	1.33812
HYAL2	up	1.3411
ANXA3	up	1.66158
MKRN2	down	-1.20622
C7orf50	down	-1.35654
C9orf167	up	1.342
GK	down	-1.88206
TFPI2	up	2.16969
MYL10	down	-1.26317
ELK3	up	1.46226
BCL11B	up	1.71963
AEBP1	up	1.8012
ADRB2	up	1.42375
CRLF3	up	1.36222
MX1	up	1.59966
NDUFB8	down	-1.20601
SORCS1	down	-1.61133
C17orf91	down	-1.23947
COX5A	down	-1.21475
MICB	up	1.3691
DNMT3L	down	-1.9539
KIAA1147	down	-1.29403
TTTY14	down	-1.42572
ARHGAP28	down	-1.56725
IGHA1	up	2.48369
CTSL1	down	-1.26164
GALNT6	up	1.3015
RBM47	down	-1.22222
C3	up	2.08844
TLR7	up	1.25051
APOH	down	-2.43413
SLC37A1	up	1.2697
MCCC1	down	-1.34313
RHCG	down	-1.86366
GPR144	down	-1.23461
C15orf59	down	-1.54017
FKBP1B	up	1.45808
ADAL	down	-1.26517
CCNYL1	down	-1.25002
LOC100286999	down	-1.31227
MX2	up	1.65683
LGALS9	up	1.42414
IFI27	up	1.51629
GALNT1	up	1.27759
TRIM10	down	-1.3566
DLGAP1	up	1.213
PLEKHN1	down	-1.38889
FOXD4	down	-1.31433
SRGAP2	up	1.23793
PPP2R2A	down	-1.21024
E2F3	up	1.21538
2023-09-09	up	1.28306
C7orf55	down	-1.25666
LPP	up	1.3813
CHCHD1	down	-1.23775
JRKL	up	1.24906
FOLH1	down	-1.96392
SLC17A5	down	-1.42524
BRPF1	up	1.23641
CCDC142	down	-1.20888
FBXL5	down	-1.22137
TMEM207	down	-2.29284
GPR162	down	-1.24209
ZYG11B	down	-1.20462
PLSCR1	up	1.44525
LOC389458	down	-1.30807
C20orf151	down	-1.3556
BAG5	up	1.26801
LOC100290557	up	1.86195
GPM6B	up	1.68514
MS4A4A	up	1.727
SEMA4D	up	1.27488
MT3	down	-1.30052
ADRB1	down	-1.26807
GDF2	down	-1.20987
CD93	up	1.35998
KLF10	up	1.32695
RNF151	down	-1.20552
VEGFB	down	-1.27122
VANGL2	up	1.46512
MMP17	down	-1.25299
CALHM2	up	1.43266
MLL	up	1.35444
PGM1	down	-1.23328
SPR	down	-1.2001
ICAM2	up	1.40757
RAB33B	up	1.24389
FCN1	up	1.7428
CDKN2AIPNL	down	-1.27764
C17orf55	down	-1.29287
GPR65	up	1.63506
G0S2	down	-1.4762
CLIC1	up	1.38672
TAGLN	up	1.73501
ADH5	down	-1.24672
NEDD4L	down	-1.34132
PET112L	down	-1.28343
TNFRSF1A	up	1.25567
ACOT8	down	-1.22074
CAMK1D	up	1.52061
HOOK3	up	1.26711
GPRASP2	down	-1.21788
F11	down	-1.30895
HDAC9	up	1.56346
GBP5	up	1.78261
TLR5	up	1.46808
LOC100289811	down	-1.20992
WT1	down	-1.52969
IL7	up	1.47099
ERG	up	1.24832
FAR2	up	1.3097
HSPA5	up	1.22211
CMPK2	up	1.60157
STAT1	up	1.47186
CLEC4E	up	1.2679
CHRNB2	down	-1.20857
LOC100289043	down	-1.23405
SERPINH1	up	1.65676
LOC100132999	up	1.32579
WNT7B	down	-1.42259
IGH@	up	2.76186
PLA1A	up	1.72675
IL17RA	up	1.32619
CBR1	down	-1.35075
HAS2	up	1.25565
ARHGAP15	up	1.72692
SNRPA	up	1.24964
TRNP1	up	1.25735
MEF2A	up	1.23932
PPP2R5E	up	1.22303
XRCC6BP1	down	-1.43959
WFDC2	up	1.35759
AP1G2	up	1.34089
CAPN6	up	1.62011
FAM49B	up	1.26874
CCND3	up	1.39858
C20orf7	down	-1.32121
REG1A	up	3.03579
IL2RB	up	1.68459
CLEC5A	up	1.22417
HGC6.3	down	-1.36852
FLNA	up	1.50644
STS	up	1.21168
SLC2A4RG	down	-1.37274
CCT6B	down	-1.36958
EVX1	down	-1.24844
ZEB2	up	1.36868
ALPL	down	-1.32924
B3GNT1	down	-1.21842
PRSS3	down	-1.52475
SNX12	down	-1.21878
GHITM	down	-1.22556
MOCS2	down	-1.20235
ECSIT	down	-1.29788
ITPR3	up	1.49658
DYRK2	up	1.34807
COQ3	down	-1.26268
DAPP1	up	1.41252
LOC440434	down	-1.26484
GLYR1	up	1.3615
LETM1	down	-1.29491
ATP2B4	up	1.36078
C1orf64	down	-1.31016
SH3YL1	down	-1.33691
LOC441454	up	1.24765
ZFPL1	down	-1.33428
DKK3	up	1.51087
CDRT15L2	down	-1.26854
NPY1R	up	1.41916
TCF4	up	1.43536
PXMP2	down	-1.37224
OXGR1	down	-1.23394
XKR4	up	1.31471
C11orf1	down	-1.38298
RORC	down	-1.28723
DCLRE1B	up	1.20449
PCYOX1	down	-1.36581
MMRN2	up	1.35863
LRRC33	up	1.36179
KLKB1	down	-1.46289
RAB27A	up	1.39035
RUNX3	up	1.54606
LOC100132891	up	1.5901
VDR	down	-1.33824
FLJ35776	up	1.20339
NEBL	down	-1.22932
CCL28	up	1.42785
GATAD2B	up	1.23358
ELAVL3	down	-1.29418
IGHA1	up	2.46481
CALR	up	1.36934
TRIM67	down	-1.20053
LRRC32	up	1.29081
MUC5AC	down	-1.2217
TRPM3	down	-1.35257
TLE2	up	1.39518
CLEC12A	up	1.39195
THEMIS	up	1.43654
TMTC4	down	-1.37873
CRISP2	down	-1.23347
RAB2A	down	-1.24054
HAVCR1	up	1.74459
TMEM192	down	-1.43946
PCDHA1	up	1.46524
PATZ1	down	-1.22423
GLIPR2	up	1.47245
OSGIN1	down	-1.32006
NLGN4X	up	1.26067
GAPT	up	1.48721
EPM2A	down	-1.32545
PDCD1	down	-1.21721
PFN1	up	1.26444
MTCH2	down	-1.22805
SLC35B4	down	-1.21859
PINK1	down	-1.23952
CFHR2	up	1.32047
OSGEPL1	down	-1.32007
BCL2	down	-1.22702
KIAA1958	down	-1.32188
SAT2	down	-1.31613
ITPRIP	up	1.26259
AQP11	down	-1.57835
LOC100287426	down	-1.20076
LOC388588	down	-1.5056
BHLHE41	up	1.26947
HECA	up	1.27166
TIFA	up	1.25185
LY9	up	1.36605
C5AR1	up	1.32784
KIAA0125	up	1.39335
CRADD	down	-1.31305
HS6ST2	down	-1.80972
HNRNPUL1	up	1.26754
FCGR1B	up	1.82502
GABBR1	up	1.58018
CRTAM	up	1.52125
PTGR1	down	-1.33844
C2CD4C	down	-1.21969
ALDH5A1	down	-1.4292
SUSD2	down	-1.51355
PMAIP1	up	1.33628
CYAT1	up	2.14955
FLJ35934	up	1.24487
FAM60A	up	1.23262
LOC100287621	down	-1.2134
SELPLG	up	1.34596
MSH3	down	-1.36774
TIGD5	down	-1.27201
GPD1	down	-1.35021
HIBCH	down	-1.44371
DPP4	down	-1.67197
SFXN2	down	-1.6002
RELB	up	1.28681
GPR89A	down	-1.4137
CKAP4	up	1.2509
STOX2	up	1.39961
KRT80	up	1.4324
REEP2	down	-1.22999
IGH@	up	2.5445
SCML4	up	1.39921
CCL4	up	2.44744
TNFRSF10A	up	1.26285
DOCK6	up	1.338
ZNF266	up	1.34907
SSR4	up	1.21308
SEMA4B	up	1.33562
MCM5	up	1.27788
EMILIN2	up	1.24863
MYLK	up	1.27971
GRHPR	down	-1.28803
C12orf64	down	-2.01929
REG3A	down	-1.25926
CH25H	up	1.66365
LIN7A	down	-1.25795
CCDC90A	down	-1.35116
PECI	down	-1.43907
PROZ	down	-1.80974
POFUT2	down	-1.20889
FCGR3B	up	1.55481
CTSS	up	2.02478
KLF11	up	1.31408
ETS2	up	1.22821
EFEMP1	up	1.3686
STK17B	up	1.29178
RPL37A	up	1.47494
LOC100288442	up	1.30327
ANXA1	up	1.43038
CACNB2	down	-1.24346
CFL1	up	1.20279
ACSL4	up	1.50161
CD24	up	1.32306
DUSP5	up	1.54175
ACOT11	down	-1.2593
STAMBPL1	up	1.32878
RAB34	up	1.28128
LOC100216545	down	-1.20489
KBTBD8	up	1.24917
ETV6	up	1.27188
GPR18	up	1.60959
LOC148709	down	-1.22864
LOC100289641	down	-1.38305
GCSH	down	-1.30468
CNPY3	up	1.29541
LOC727930	down	-1.31394
KCNIP4	up	1.44659
IQSEC3	down	-1.22425
CLDN8	down	-1.4961
ESPL1	down	-1.7324
MRC2	down	-1.38587
APCDD1	up	1.83651
LOC80054	down	-1.32438
C11orf66	down	-1.32898
ATP6V1G3	down	-1.77982
HLA-G	up	1.30829
RASGEF1A	up	1.40889
DNAJC3	up	1.58767
COX7B	down	-1.23188
BTD	down	-1.40299
SYT13	down	-1.26719
ORAI2	up	1.30795
BCCIP	down	-1.29372
BTBD11	down	-1.22315
RASL10B	down	-1.27756
KRT18	up	1.44239
LIN52	down	-1.37223
UFSP1	down	-1.23604
ARMC5	down	-1.31174
S100A9	up	1.54746
MUT	down	-1.23853
C2orf47	down	-1.25984
KIF21B	up	1.2807
DDB2	up	1.29758
TAPBPL	up	1.26751
CD27	up	1.64479
AFMID	down	-1.33867
FUT4	up	1.3227
COL4A1	up	1.45897
RTN1	up	1.40926
FAM22F	down	-1.37975
KLF15	down	-1.24747
PLEKHA5	down	-1.44139
S100A13	up	1.28812
HVCN1	up	1.30262
LOC100288442	up	1.30175
AMT	down	-1.23886
SNTA1	down	-1.39049
MTL5	down	-1.20494
IGHA1	up	1.72085
ELF1	up	1.31759
DHX30	down	-1.27655
DCI	down	-1.22222
MUC1	up	1.63077
MOSC1	down	-1.26379
APITD1	down	-1.41941
LOC100288104	down	-1.23409
GALNT3	up	1.51347
FLJ32255	up	1.30065
FCRL3	up	1.30136
DLL4	down	-1.28224
CPNE2	up	1.3029
MTHFD2	up	1.57956
ATP8B1	up	1.33299
TTC36	down	-1.52589
2023-09-06	up	1.27782
P2RY8	up	1.53511
C7orf55	down	-1.20865
ITGA4	up	1.28342
POLR1E	up	1.20028
NFKBID	up	1.20095
LGR4	down	-1.20324
NMNAT3	down	-1.24131
RALGDS	up	1.33248
MYLK4	down	-1.30342
SNORA28	up	1.35663
LOC100133116	down	-1.33576
PTGES2	down	-1.2754
HN1	up	1.35503
KDM2B	up	1.35968
EPB41L3	down	-1.52238
ANK2	down	-1.64784
LOC100131781	down	-2.9471
BST2	up	1.86317
ABCC2	down	-1.68245
IDH2	down	-1.36196
IER2	up	1.30396
CSNK1E	up	1.25032
SEPP1	down	-1.39696
XPR1	down	-1.20543
HEPACAM2	down	-1.84159
CXCR4	up	1.99334
AK2	down	-1.24979
IFIT5	up	1.2272
RXRA	down	-1.20943
NTM	up	1.51173
CHST7	up	1.43799
PRF1	up	1.45777
PIAS3	up	1.30706
SIDT1	up	1.28934
HIST1H2BD	down	-1.38247
CCND2	up	1.40107
KCNQ2	down	-1.21959
IFFO2	up	1.33867
C1orf95	down	-1.21693
CDKL1	down	-1.44204
S1PR3	up	1.21319
NEU4	down	-1.2452
CCDC71	down	-1.36042
KLRC1	up	1.63195
KIAA1841	up	1.41384
SLC1A3	up	1.68329
DECR1	down	-1.21482
SOCS3	up	1.28385
CLDN6	down	-1.38293
HMGCL	down	-1.27636
KRT19	up	1.55043
C14orf167	down	-1.22196
IFI30	up	1.26588
CD40	up	1.28399
KYNU	down	-1.8178
SP4	up	1.21573
HDAC10	down	-1.21245
VEPH1	down	-1.62722
EFHC2	up	1.42302
WDR72	down	-1.41197
COL15A1	up	1.73971
PNMT	down	-1.25644
SPTLC1	down	-1.64623
ABI2	down	-1.20239
LY6E	up	1.36231
GYPC	up	1.30522
ADCY7	up	1.28163
LASS5	up	1.23964
CDK14	down	-1.22366
PLA2G4C	up	1.23164
TMEM87B	up	1.33128
CLIC6	up	1.34131
STOML2	down	-1.20004
BAIAP2L2	down	-1.34131
FCRLB	down	-1.42809
SP140	up	1.39634
TM7SF2	down	-1.31729
CCDC150	down	-1.42348
TARP	up	1.62228
TIMP3	up	1.4117
ECSCR	up	1.45521
DEPDC6	up	1.25786
CXCL11	up	2.88158
TGFB1I1	up	1.39522
RNASET2	up	1.35905
RAPGEF5	up	1.2944
FASTKD5	down	-1.28732
CCL19	up	2.58495
ARSF	down	-1.50712
FAM125A	up	1.21322
PNPLA3	down	-1.62818
HSF4	down	-1.2816
SURF4	down	-1.26943
AMDHD1	down	-1.6455
PLA2G4A	up	1.4847
RLF	up	1.22647
SNX20	up	1.27767
XYLB	down	-1.21688
PEA15	up	1.26333
TBC1D10C	up	1.5601
MAN2B1	up	1.31294
BPHL	down	-1.45524
ZCCHC6	up	1.3097
SELP	up	1.52502
ZNF713	up	1.32277
LOC649305	up	1.46206
HEXIM2	down	-1.25409
LOC84856	down	-1.47876
RCSD1	up	1.57125
TMEM178	down	-1.58308
GNG7	down	-1.25833
KATNAL2	down	-1.22073
BCL2L2	down	-1.30988
SOX4	up	1.4852
SRCIN1	down	-1.21701
CD14	up	1.462
ACAD11	down	-1.37778
IPP	down	-1.38375
CD3E	up	1.22238
TCEAL3	up	1.30959
ATP8B2	up	1.24021
CD1E	up	1.38432
UBLCP1	up	1.24218
TLE1	up	1.23853
MRRF	down	-1.2195
SLC6A19	down	-1.82272
VDAC1	down	-1.41628
CCL11	up	1.68774
P2RY14	up	1.59513
GALM	down	-1.34796
ETS1	up	1.33851
FAM171B	up	1.32189
ACOT13	down	-1.44709
IL18RAP	up	1.30693
RPA3	down	-1.24893
NSUN3	down	-1.22898
FAM184A	down	-1.23877
CD300LF	up	1.31297
RGS9BP	down	-1.23056
CDADC1	down	-1.25428
GAMT	down	-1.39154
HGS	up	1.46121
ACTL8	down	-1.21621
FSTL3	up	1.45983
PEX11G	down	-1.28572
ST3GAL6	down	-1.39715
TC2N	up	1.32402
LOC100288357	down	-1.25516
FCRL5	up	1.35903
TES	up	1.66161
MSRA	down	-1.23694
BICD1	up	1.30991
ABCC6	down	-1.44256
NPC1	up	1.26298
HTRA1	down	-1.25031
EXOSC10	up	1.21348
SLAMF7	up	1.46303
WAS	up	1.22511
APOC3	down	-1.53424
EEF1D	up	1.31461
ACOX2	down	-1.62014
SFRS5	up	1.24602
GSTM4	down	-1.34012
COL18A1	up	1.31292
CNTROB	down	-1.23195
FAM50B	down	-1.2124
PRPSAP2	down	-1.26471
PHF16	up	1.20755
FHL2	up	1.52656
LAIR1	up	1.28631
AIF1	up	1.39764
DNAJC25	down	-1.22334
CSRP2BP	down	-1.24078
ALOX5AP	up	1.60741
C15orf48	up	1.65767
NFE2L1	down	-1.20278
RNFT1	down	-1.33493
SEMA6C	down	-1.23521
SPAG1	up	1.31159
C10orf128	up	1.59052
LYZ	up	2.27457
INHBA	up	1.26711
ISG15	up	1.4982
ALLC	down	-1.41898
NUDT7	down	-1.28534
CEP170	up	1.35125
SLC15A3	up	1.32112
NKIRAS1	down	-1.22878
PRELP	up	1.60495
JSRP1	down	-1.30949
TLR8	up	1.33844
SCMH1	up	1.21003
CELF2	up	1.52413
STK39	up	1.22637
SLAMF6	up	1.30808
ATP6V0D2	down	-1.75411
ACSS3	down	-1.38353
MAP7	down	-1.79697
SLC23A3	down	-1.54687
FBLIM1	up	1.31083
MAP4K1	up	1.27566
MYBL1	up	1.46033
C1orf216	up	1.33068
C2orf7	down	-1.26973
MTHFS	down	-1.29523
DOCK11	up	1.31907
GNB3	down	-1.21588
CFB	up	1.22616
ZYX	up	1.27223
MTAP	down	-1.22935
MS4A2	up	1.33782
CNOT6L	up	1.23933
ZNF652	up	1.43819
C1orf183	down	-1.20409
TRAF5	up	1.37358
FABP3	down	-1.35775
RAP2B	up	1.22381
GAB2	up	1.21396
PLEKHO1	up	1.46018
ZNF600	up	1.31256
PPIF	down	-1.36663
ZMYND12	down	-1.49622
CGB	down	-1.24224
MFSD8	down	-1.28818
SLC26A2	up	1.44406
APCDD1L	down	-1.27419
GIT2	up	1.21478
PECR	down	-1.27482
SUCLG2	down	-1.20142
GZMB	up	1.83878
MED12	up	1.38667
ETFDH	down	-1.47029
NPR3	down	-1.79863
C22orf34	down	-1.23342
KDM1B	up	1.24905
TUB	down	-1.22652
PLSCR3	up	1.21104
CACNB3	up	1.2402
LILRB3	up	1.24344
PPID	down	-1.30712
SNX22	down	-1.20941
CYB5A	down	-1.23962
SPAG4	up	1.39889
NBL1	up	1.46639
ST8SIA4	up	1.29805
LOC730101	down	-1.34949
C22orf9	up	1.26775
CCL21	up	1.78783
CRISPLD2	up	1.53183
DCAF13	down	-1.26149
COPA	down	-1.22162
PI16	down	-1.40663
KIAA1462	up	1.33056
RALYL	down	-1.74543
IGH@	up	2.09769
CTH	down	-1.55662
IGH@	up	1.66462
KIAA1245	up	1.36704
BTBD7	up	1.28907
CHI3L2	up	1.38285
DNASE1	down	-1.2319
PI4K2A	down	-1.21519
SLC4A9	down	-1.52135
SCRN2	down	-1.35011
CD4	up	1.21314
SLC25A30	down	-1.20611
HN1L	up	1.27754
2023-09-07	up	1.2092
KTELC1	up	1.232
MVD	down	-1.23072
MAP3K14	up	1.202
KIAA1191	down	-1.23849
CLEC4A	up	1.38423
CNRIP1	up	1.39093
SLC41A1	down	-1.21301
ALDH1B1	down	-1.38485
GEM	up	1.54158
CCDC74A	up	1.32991
GNG11	up	1.26997
CCDC113	up	1.35687
LIX1	up	1.71924
SELE	up	1.57885
WNT5A	up	1.52321
LOC374443	up	1.40997
PRX	down	-1.2993
TMEM14A	down	-1.22924
ARPC3	up	1.66106
MLX	down	-1.35057
SEMA6A	up	1.4061
STAT3	up	1.20399
ALDH2	down	-1.27262
FANK1	up	1.3078
MICAL1	up	1.32547
CSF2RA	up	1.21138
CYBB	up	1.51692
MAGOHB	up	1.30846
GJC2	down	-1.25595
C5orf33	down	-1.41495
RGS1	up	1.56699
MAD1L1	up	1.46529
KITLG	up	1.25268
FGFR1OP	down	-1.21727
KIAA1704	up	1.29777
C11orf86	down	-1.24393
NPIP	up	1.27679
LOC100288387	up	1.34825
MRPL35	down	-1.21072
GLIS3	up	1.31123
MRC1	up	1.74967
PYHIN1	up	1.21978
LRG1	up	1.31952
RIPK2	up	1.2203
LOC100289632	down	-1.20654
FGB	up	2.74749
ARHGEF6	up	1.31106
AUH	down	-1.30126
TP53TG5	down	-1.21735
PAG1	up	1.43668
FAM60A	up	1.42329
PPM1M	up	1.25562
ANXA9	down	-1.42154
C19orf22	up	1.38526
FMNL2	up	1.24534
KIAA0240	up	1.20679
NUBPL	down	-1.30026
THRB	down	-1.29476
S100A3	up	1.20193
RNF144B	up	1.32099
SUCLA2	down	-1.37314
LOC100289219	down	-1.31319
RAB21	down	-1.22301
KIAA0922	up	1.22871
TDG	up	1.20778
REXO2	down	-1.48232
S100A10	up	1.23416
HOXB7	up	1.29986
PRNP	down	-2.36306
KLRD1	up	1.38754
KLF7	up	1.24555
C5orf39	up	1.42864
MAP3K8	up	1.41009
CD81	up	1.26133
CDK2AP2	up	1.28887
GLUD1	down	-1.27064
CD38	up	1.41145
ECHDC1	down	-1.41128
ZAP70	up	1.26672
MRPL44	down	-1.32363
ACVR1B	down	-1.22663
FXYD6	up	1.27805
WDSUB1	down	-1.27739
IGSF11	down	-1.63702
CCL23	up	1.36457
PPFIA1	down	-1.27022
FAM164C	down	-1.23387
FAM22B	down	-1.28274
TUBB	up	1.21521
BACH2	up	1.22042
GK	down	-1.55526
OSBPL6	down	-1.41267
DDR1	up	1.33722
MVP	up	1.34379
LOC1518	down	-1.51858
CAPG	up	1.30952
SLC5A11	down	-1.60913
RGS2	up	1.46422
C10orf47	up	1.43203
JAK3	up	1.29548
PCDHB16	up	1.35165
LAT	up	1.3494
CSGALNACT1	up	1.27152
LGALS3BP	up	1.27607
SIGLEC1	up	1.32872
IL34	down	-1.33723
GPX8	up	1.49274
SLFN12	up	1.24453
SPDEF	down	-1.21419
C13orf27	down	-1.34358
DBNDD2	up	1.33774
C8orf40	down	-1.20709
SPHK1	up	1.26428
RMND1	down	-1.55838
HPGD	down	-1.78558
FAM20A	up	1.36451
STK4	up	1.25203
DBT	down	-1.37542
SLFN11	up	1.43411
DHDH	down	-1.71486
FAM113B	up	1.3613
TMEM151A	down	-1.28608
FBXO28	down	-1.25139
NAT8B	down	-1.55811
PCCB	down	-1.2588
SAR1B	down	-1.64073
FOLR2	up	1.23968
CDC42EP4	up	1.22474
MACROD2	up	1.26838
PEX7	down	-1.30714
C4orf31	down	-1.85662
RDH12	down	-2.01518
PLD1	down	-1.31991
LOC729020	down	-1.35722
PAFAH2	down	-1.24154
CD160	up	1.34316
EHD2	up	1.44739
SERTAD1	up	1.25901
ADARB1	down	-1.26374
PPP1R16B	down	-1.38949
DNAJC28	down	-1.31752
NRM	up	1.26192
LILRB2	up	1.40316
POGK	up	1.21805
SAMSN1	up	1.60145
BCL11A	up	1.33341
WDR12	down	-1.24079
SUV420H2	down	-1.29619
SERPINA4	down	-1.37811
STEAP4	up	1.43113
C1S	up	1.50415
MANSC1	up	1.34793
FLJ42875	down	-1.60547
DICER1	up	1.4728
FAH	down	-1.24848
SYPL2	down	-1.39976
HSPA6	up	1.29101
ASPA	down	-1.4179
BTG1	up	1.20732
CCDC3	up	1.57889
STAC	down	-1.2083
BCL2A1	up	1.76395
IQCC	down	-1.23033
LOC100294358	down	-1.26282
RRAS2	down	-1.31919
DDN	down	-1.50715
ZNF581	up	1.25722
HIST1H1C	down	-1.3741
FLJ41484	up	1.28709
CRAT	down	-1.25568
GNB5	down	-1.55044
FJX1	up	1.27038
GDF15	up	1.46189
NARS2	down	-1.35611
APBA2	up	1.25442
ZNF646	down	-1.29578
MS4A14	up	1.27603
TUT1	down	-1.26146
SOST	down	-2.11137
C19orf33	up	1.73131
TTC39A	up	1.21271
ZNF486	up	1.23083
LPPR1	down	-1.82253
TSNARE1	down	-1.21989
AMN	down	-1.4124
BATF	up	1.24724
BST1	down	-1.31051
ACVRL1	up	1.27022
NR1D1	down	-1.25104
FAM54B	down	-1.25372
RHOH	up	1.45121
CFH	up	1.6367
TMEM130	up	1.25878
GIMAP7	up	1.36593
ACOT4	down	-1.44142
SPATS2	up	1.38254
LAMC1	up	1.20187
MME	down	-1.64596
UBE2J2	down	-1.33185
EHD1	down	-1.23394
PPP1R14A	up	1.49738
SLIT2	down	-1.48782
B4GALT4	down	-1.25883
MMACHC	down	-1.2039
PHYH	down	-1.2849
HELLS	up	1.25088
TMEM199	down	-1.26271
POM121L9P	up	1.29367
ZNF205	down	-1.28355
GLI3	down	-1.31923
MRPL16	down	-1.20555
LDHD	down	-1.47022
SOD2	up	1.36276
TCF19	up	1.21742
GYPA	down	-1.27324
FBXO21	down	-1.28979
EPSTI1	up	1.41186
HINT2	down	-1.21419
CAPSL	up	1.3922
ATXN7L1	down	-1.30076
CLIC4	down	-1.41941
FAM57B	down	-1.29631
SNX4	down	-1.35398
PTGFR	down	-1.25881
TPMT	down	-1.25511
KLHL6	up	1.23058
LOC728701	down	-1.2727
DLGAP2	down	-1.27606
ZNF330	down	-1.32409
SLC2A11	down	-1.21483
SCRN1	up	1.22849
ARHGAP24	down	-1.28465
BMP2	up	1.29213
TMEM116	down	-1.2342
LHX6	up	1.37016
BLNK	up	1.24307
FAM179A	up	1.24901
TDP2	down	-1.31341
LIF	up	1.38232
C14orf149	down	-1.44653
OSBP	down	-1.2966
PNPLA1	down	-1.34288
C19orf68	down	-1.32712
MYOM3	down	-1.33429
DPEP2	up	1.25799
GCET2	up	1.21185
MAMLD1	up	1.28468
RDX	down	-1.44234
DDT	down	-1.20603
SF3B4	up	1.26094
LOC100287237	up	1.56531
GNAI2	up	1.34824
SRGN	up	1.54084
MFHAS1	up	1.25068
DCLRE1A	down	-1.21294
ZNF558	up	1.22254
DUSP2	up	1.31101
KNG1	down	-1.62639
ATM	up	1.27269
RICTOR	up	1.32542
ELTD1	up	1.36747
AGXT2L1	down	-2.02162
TMEM105	down	-1.22406
GBP1	up	1.60205
PTGFRN	up	1.42711
RTN4IP1	down	-1.32871
LRRFIP1	up	1.33471
GRB10	down	-1.28695
GSTP1	up	1.2206
CACYBP	down	-1.25688
CAMK1D	up	1.21728
SPON1	up	1.56225
CFH	up	1.52603
LY75	up	1.61206
RAB20	up	1.28387
LOC100287616	up	1.43762
CACHD1	down	-1.30919
PKLR	down	-1.41401
C1orf163	down	-1.21086
MAOB	down	-1.24216
HIST1H2BK	up	1.4023
KCNAB2	down	-1.22255
ASPDH	down	-1.30162
CBLB	up	1.25178
ANKDD1A	up	1.25207
FAHD1	down	-1.24932
TMEM163	up	1.35807
STXBP1	up	1.22229
HIBADH	down	-1.79186
CRLF1	up	1.30271
RBMS3	up	1.35192
FAM110B	up	1.25763
DNAJB9	down	-1.38882
APOBEC3B	up	1.48974
FNBP4	up	1.33778
C4orf48	up	1.48388
RARRES3	up	1.30575
PARP11	up	1.22856
SLC37A4	down	-1.3847
MAT2A	down	-1.34171
ERAP2	up	1.79555
APLN	down	-1.24707
GNLY	up	1.91247
FAM107A	up	1.28323
MAPT	down	-1.60132
MESDC1	up	1.24687
SDAD1	up	1.21779
ATPBD4	down	-1.27125
S100A8	up	1.34171
TRUB2	down	-1.21759
SPRED1	up	1.24607
MCTP2	up	1.22178
PLCB4	up	1.49786
CLEC2B	up	1.33233
NKAIN4	up	1.70337
TMEM150C	down	-1.22792
TACSTD2	up	1.52097
SGOL2	up	1.20632
GPR137B	down	-1.31354
PPP1R13L	up	1.29851
NT5C3	down	-1.23692
LAMP3	up	1.73315
PRODH	down	-1.31883
CA2	down	-1.45584
ZNF787	down	-1.26469
KCNMB1	up	1.39353
MT1M	up	1.66625
ACP1	down	-1.24775
CEND1	down	-1.22793
LOC154761	up	1.32919
C9orf24	down	-1.25633
C9orf125	up	1.21787
EGR2	up	1.29734
HACL1	down	-1.28702
C21orf33	down	-1.39191
MYCBP2	up	1.24497
DYNLL2	down	-1.26379
DOCK8	up	1.24903
PTTG1	up	1.51809
BASP1	up	1.54985
PLXND1	up	1.29609
LOC595101	up	1.71685
GPRC5A	up	1.52408
FAM19A5	down	-1.23041
PLVAP	up	1.45376
TP53	up	1.21121
MPP5	down	-1.21914
GPR116	down	-1.34785
SLC38A6	down	-1.40391
DYRK1B	down	-1.21388
FLJ35424	down	-1.32316
LRRC16B	down	-1.20088
RIPK3	up	1.21695
TMTC2	up	1.435
NXN	up	1.40999
MTHFR	down	-1.20084
IDO1	up	1.97755
PRKX	up	1.54463
C4A	up	1.4266
TMEM123	up	1.24391
PNLIPRP1	down	-1.20328
CYP2A13	down	-1.21573
CYP11B2	down	-1.21977
ATP6V1B1	down	-1.21675
F3	down	-1.37679
TAF1D	up	1.20002
CRIP2	up	1.38366
LYST	up	1.34262
MTMR4	down	-1.26536
MTTP	down	-1.69593
MAPKSP1	down	-1.20981
NT5DC1	down	-1.20759
PPP1R16A	down	-1.28887
ARVCF	down	-1.25388
C3orf18	down	-1.2114
ISOC1	down	-1.20354
WARS	up	1.32197
TNKS2	up	1.51761
PRKAG2	down	-1.46773
FOXQ1	up	1.40622
HMX2	down	-1.42979
ENO2	up	1.32651
TYMP	up	1.31342
MYO1C	up	1.266
NR1D2	up	1.55627
PRODH2	down	-1.74304
NCF1	up	1.28504
PMP22	up	1.41807
NCRNA00103	up	1.23677
DDX10	down	-1.35733
C2	up	1.32912
ROCK1	down	-1.20441
ELK4	up	1.43651
NMI	up	1.28755
RGS18	up	1.45557
PHF17	up	1.20576
FAM134C	up	1.5638
OXCT1	down	-1.34288
NDUFS8	down	-1.20109
C10orf57	down	-1.26266
CYP2B6	down	-1.3304
FLJ40330	up	1.34387
LOC100288911	down	-1.25554
ITGA3	up	1.31525
PNPO	down	-1.21714
ACAD8	down	-1.3198
MAPK15	down	-1.20241
C11orf70	up	1.25053
WFDC1	up	1.48601
GPS1	down	-1.2454
LOC100288316	down	-1.28299
METAP2	up	1.25892
ST3GAL5	up	1.2361
LMNA	up	1.26159
GABRE	up	1.35858
RPS6KB2	down	-1.20681
GLUD2	down	-1.40758
C1orf186	up	1.60148
LOC399904	down	-1.24693
GET4	down	-1.21527
ESRRG	down	-1.28732
HMX1	down	-1.29419
TECTA	down	-1.25171
ARL8B	down	-1.28654
ATP5F1	down	-1.21456
VASP	up	1.27305
LOXL1	up	1.37808
MYL9	up	1.55261
C18orf56	down	-1.49606
GJB1	down	-1.26265
C1orf133	up	1.34513
XYLT1	up	1.2521
FAIM3	up	1.38266
ROBO1	up	1.36666
TMEM43	up	1.21031
CXCL9	up	2.7832
SMAGP	up	1.33695
TPD52	down	-1.70752
LOC100270804	down	-1.21169
SDC4	up	1.21899
TMC8	up	1.20953
SAMM50	down	-1.20309
MRS2	down	-1.36361
TRIM59	up	1.25692
DDO	down	-1.34812
RBPMS	up	1.23794
CASP4	up	1.26698
AP1AR	down	-1.2941
GCDH	down	-1.37825
ATP7B	down	-1.29675
FAM151A	down	-1.97601
ZNF358	down	-1.23343
SETD1A	down	-1.20364
GPC3	down	-1.4083
MAP2	up	1.3348
RGL2	up	1.20555
PCP2	down	-1.21171
MRPL51	down	-1.24254
MGP	up	1.39691
ERCC8	down	-1.23604
STX3	down	-1.3178
WDR43	up	1.21491
ORC6L	up	1.21744
GPT	down	-1.33971
ZGPAT	down	-1.57946
MIDN	up	1.34414
PICK1	down	-1.2034
LOC730236	down	-1.20346
ACOT7	down	-1.528
PCTP	down	-1.28056
FH	down	-1.68361
UTRN	down	-1.32574
HRSP12	down	-1.38078
SORD	down	-1.56419
C10orf58	down	-1.2555
PAH	down	-1.90254
GAS2	down	-1.44291
C7orf58	up	1.21814
CD151	up	1.26762
MUC13	down	-1.69478
RARRES1	up	1.88491
C1orf115	down	-1.21518
CCRL1	up	1.4731
CYCS	down	-1.29213
RCOR2	down	-1.25463
LOC100288679	down	-1.22586
RCL1	down	-1.28628
TPCN2	down	-1.22756
TTC32	down	-1.28371
FMO4	down	-1.44615
ADA	up	1.32326
DUSP4	up	1.27856
SEPSECS	down	-1.24923
RAB3D	up	1.23751
BMF	up	1.3279
CXCL10	up	2.18012
LOC100293124	down	-1.26105
LILRB1	up	1.25392
C1orf96	up	1.29513
SLIT3	up	1.43476
NUDT6	down	-1.5431
TMCC3	down	-1.21437
FAM155A	up	1.21876
SLC12A8	up	1.26567
LOC100289169	down	-1.20698
DOCK10	up	1.32018
ABCC10	up	1.24932
BTN3A1	up	1.20768
STEAP1	down	-1.45718
SLC30A9	down	-1.21582
SLC28A2	down	-1.52768
ACADM	down	-1.26012
PARD6A	down	-1.2871
FNIP1	up	1.23529
TMEM54	up	1.22667
OSTalpha	down	-1.60696
BCKDHB	down	-1.40325
GPR143	up	1.34579
RBBP8	up	1.2637
EGFL6	down	-1.29089
PFKM	down	-1.23545
SLC2A6	up	1.29119
BEND3	up	1.20199
CYP46A1	down	-1.33159
BSND	down	-1.224
SLC4A7	up	1.35802
ASAP1IT1	up	1.30018
USP5	down	-1.21813
TMEM174	down	-1.65713
DDX25	down	-1.22272
C2CD4A	up	1.28352
IL3RA	up	1.30616
DCUN1D2	down	-1.21566
IFI35	up	1.22058
LMTK2	down	-1.2007
TNC	up	1.60863
KCTD12	up	1.27032
MRPS7	down	-1.25015
CCDC50	up	1.2616
HRH1	up	1.28043
PBX3	up	1.2212
NMT2	up	1.22714
DIS3L	down	-1.21879
USP11	up	1.22512
SENP2	down	-1.22858
LOC100288617	down	-1.47046
[truncated: 1,282 more rows]
