# Supplementary material for: Molecular landscape of kidney allograft tissues data integration portal (NephroDIP): a curated database to improve integration of high-throughput kidney transplant datasets
Source: Front Immunol. 2024 Sep 27;15:1469500. doi: 10.3389/fimmu.2024.1469500 (PMC11466753; doi:10.3389/fimmu.2024.1469500)
Supplement: Supplementary file 10 [file Table9.xlsx]

## Sheet: Table S9A
Supplementary Table S9A. Pathways significantly enriched in PathDIP for Interactors of LGALS1 Concordant with LGALS1 in IFTA in the Kidney
Pathway Source	Pathway Name	p-value	q-value (FDR: BH-method)	q-value (Bonferroni)	Ratio	Query mapped	Pathway size	Type	Category
REACTOME	Integrin cell surface interactions	3.06406e-10	2.97214e-08	2.97214e-08	0.38	6	85	Cellular processes and organization	Cellular community
KEGG	Cell adhesion molecules	6.9221e-09	3.35722e-07	6.71444e-07	0.38	6	139	Cellular processes and organization	Cellular community
WikiPathways	CCL18 signaling pathway	5.67106e-08	1.37523e-06	5.50093e-06	0.25	4	35	Organismal systems	Immune system
KEGG	Hematopoietic cell lineage	4.8786e-08	1.57741e-06	4.73224e-06	0.31	5	94	Organismal systems	Immune system
BioCarta	BIOCARTA TCYTOTOXIC PATHWAY	2.62225e-07	5.08717e-06	2.54358e-05	0.19	3	12	Organismal systems	Immune system
BioCarta	BIOCARTA LYM PATHWAY	4.33266e-07	7.00447e-06	4.20268e-05	0.19	3	14	Organismal systems	Immune system
REACTOME	Extracellular matrix organization	5.9112e-07	8.19123e-06	5.73386e-05	0.38	6	300	Cellular processes and organization	Cellular community
REACTOME	Immune System	1.76711e-06	2.14262e-05	0.00017141	0.69	11	2113	Organismal systems	Immune system
ACSN2	INTEGRINS	2.09492e-06	2.25786e-05	0.000203207	0.19	3	23	Cellular processes and organization	Cellular community
REACTOME	Cell surface interactions at the vascular wall	3.83059e-06	3.71567e-05	0.000371567	0.31	5	226	Organismal systems	Immune system
REACTOME	Hemostasis	5.73369e-06	5.05607e-05	0.000556168	0.44	7	701	Organismal systems	Immune system
REACTOME	Cytokine Signaling in Immune system	6.77758e-06	5.47854e-05	0.000657425	0.44	7	721	Organismal systems	Immune system
ACSN2	SMAC	9.87594e-06	7.36897e-05	0.000957966	0.19	3	38	Cellular processes and organization	Cell growth and death
BioCarta	BIOCARTA NEUTROPHIL PATHWAY	3.36793e-05	0.000233349	0.00326689	0.13	2	8	Organismal systems	Immune system
BioCarta	BIOCARTA LYMPHOCYTE PATHWAY	4.32735e-05	0.000279835	0.00419753	0.13	2	9	Organismal systems	Immune system
BioCarta	BIOCARTA MONOCYTE PATHWAY	6.60238e-05	0.000400269	0.00640431	0.13	2	11	Organismal systems	Immune system
BioCarta	BIOCARTA THELPER PATHWAY	7.91764e-05	0.000451771	0.00768011	0.13	2	12	Organismal systems	Immune system
WikiPathways	Mammary gland development pathway - Puberty (Stage 2 of 4)	9.35085e-05	0.000503907	0.00907032	0.13	2	13	Organismal systems	Development and regeneration
BioCarta	BIOCARTA GRANULOCYTES PATHWAY	0.000125711	0.000580665	0.012194	0.13	2	15	Organismal systems	Immune system
BioCarta	BIOCARTA IL17 PATHWAY	0.000125711	0.000580665	0.012194	0.13	2	15	Organismal systems	Immune system
KEGG	ECM-receptor interaction	0.000124096	0.000601866	0.0120373	0.19	3	88	Cellular processes and organization	Cellular community
REACTOME	Signaling by Interleukins	0.000118515	0.00060505	0.011496	0.31	5	461	Organismal systems	Immune system
REACTOME	Interleukin-4 and Interleukin-13 signaling	0.000246878	0.00104118	0.0239472	0.19	3	111	Organismal systems	Immune system
WikiPathways	CKAP4 signaling pathway map	0.000288316	0.00111867	0.0279667	0.19	3	117	Environmental information processing	Signal transduction
SIGNOR 3.0	T cell activation	0.000301309	0.00112411	0.029227	0.13	2	23	Organismal systems	Immune system
WikiPathways	Gastrin signaling pathway	0.000281116	0.00113618	0.0272683	0.19	3	115	Organismal systems	Endocrine system
WikiPathways	Hippo-Merlin signaling dysregulation	0.000318305	0.00114354	0.0308756	0.19	3	121	Environmental information processing	Signal transduction
WikiPathways	IL-7 signaling pathway	0.000356814	0.00123611	0.034611	0.13	2	25	Organismal systems	Immune system
REACTOME	Platelet degranulation	0.000375498	0.00125598	0.0364233	0.19	3	128	Organismal systems	Immune system
REACTOME	Response to elevated platelet cytosolic Ca2+	0.000420154	0.0013585	0.0407549	0.19	3	133	Organismal systems	Immune system
WikiPathways	PI3K-Akt signaling pathway	0.000470144	0.0014711	0.045604	0.25	4	338	Environmental information processing	Signal transduction
REACTOME	MET activates PTK2 signaling	0.000515661	0.0015631	0.0500191	0.13	2	30	Environmental information processing	Signal transduction
KEGG	PI3K-Akt signaling pathway	0.00054224	0.00159386	0.0525973	0.25	4	351	Environmental information processing	Signal transduction
Panther_Pathway	Integrin signalling pathway	0.000788141	0.00218428	0.0764497	0.19	3	165	Environmental information processing	Signal transduction
BioCarta	BIOCARTA IL2RB PATHWAY	0.000785842	0.00224196	0.0762267	0.13	2	37	Organismal systems	Immune system
REACTOME	MET promotes cell motility	0.00096502	0.00260019	0.0936069	0.13	2	41	Environmental information processing	Signal transduction
WikiPathways	Thymic stromal lymphopoietin (TSLP) signaling pathway	0.0012671	0.00332186	0.122909	0.13	2	47	Environmental information processing	Signal transduction
REACTOME	Interferon Signaling	0.00143446	0.00339372	0.139143	0.19	3	203	Organismal systems	Immune system
WikiPathways	Focal adhesion	0.0013352	0.00340827	0.129514	0.19	3	198	Cellular processes and organization	Cellular community
KEGG	Focal adhesion	0.0013942	0.00346763	0.135237	0.19	3	201	Cellular processes and organization	Cellular community
WikiPathways	TROP2 regulatory signaling	0.00143307	0.00347519	0.139008	0.13	2	49	Environmental information processing	Signal transduction
REACTOME	Neutrophil degranulation	0.00171642	0.00396411	0.166493	0.25	4	478	Organismal systems	Immune system
REACTOME	Immunoregulatory interactions between a Lymphoid and a non-Lymphoid cell	0.00197579	0.00445701	0.191652	0.19	3	227	Organismal systems	Immune system
ACSN2	CELL MATRIX ADHESIONS	0.00233667	0.0051513	0.226657	0.13	2	64	Cellular processes and organization	Cellular community
WikiPathways	G1 to S cell cycle control	0.00240928	0.00519334	0.2337	0.13	2	64	Cellular processes and organization	Cell growth and death
WikiPathways	MAPK signaling pathway	0.00251304	0.00529924	0.243765	0.19	3	246	Environmental information processing	Signal transduction
WikiPathways	RAC1/PAK1/p38/MMP2 pathway	0.00263334	0.00543477	0.255434	0.13	2	68	Organismal systems	Development and regeneration
WikiPathways	DNA damage response	0.00278807	0.00563422	0.270443	0.13	2	69	Cellular processes and organization	Cell growth and death
REACTOME	Platelet activation, signaling and aggregation	0.00297028	0.00587994	0.288117	0.19	3	262	Organismal systems	Immune system
WikiPathways	Prolactin signaling pathway	0.00327726	0.00635788	0.317894	0.13	2	76	Organismal systems	Endocrine system
WikiPathways	Regulatory circuits of the STAT3 signaling pathway	0.00344862	0.00655914	0.334516	0.13	2	78	Environmental information processing	Signal transduction
REACTOME	Signaling by MET	0.00353589	0.00659579	0.342981	0.13	2	79	Environmental information processing	Signal transduction
ACSN2	EMT REGULATORS	0.0039497	0.0072287	0.383121	0.25	4	599	Environmental information processing	Signal transduction
KEGG	MAPK signaling pathway	0.00414931	0.00745339	0.402483	0.19	3	294	Environmental information processing	Signal transduction
ACSN2	SENESCENCE	0.00466248	0.0077976	0.452261	0.13	2	90	Cellular processes and organization	Cell growth and death
WikiPathways	Focal adhesion: PI3K-Akt-mTOR-signaling pathway	0.00447239	0.00788767	0.433822	0.19	3	303	Cellular processes and organization	Cellular community
WikiPathways	Apoptosis	0.00456297	0.00790372	0.442608	0.13	2	88	Cellular processes and organization	Cell growth and death
WikiPathways	T-cell receptor signaling pathway	0.00456297	0.00790372	0.442608	0.13	2	90	Organismal systems	Immune system
REACTOME	Interferon gamma signaling	0.0049668	0.00816576	0.48178	0.13	2	94	Organismal systems	Immune system
WikiPathways	B cell receptor signaling pathway	0.00528021	0.00853634	0.51218	0.13	2	97	Organismal systems	Immune system
WikiPathways	miRNA regulation of DNA damage response	0.00549408	0.00873649	0.532926	0.13	2	98	Cellular processes and organization	Cell growth and death
WikiPathways	Wnt signaling pathway and pluripotency	0.00571203	0.00893656	0.554067	0.13	2	101	Cellular processes and organization	Cellular community
KEGG	T cell receptor signaling pathway	0.00604607	0.00930903	0.586469	0.13	2	104	Organismal systems	Immune system
REACTOME	Post-translational protein phosphorylation	0.0063889	0.00968318	0.619723	0.13	2	107	Genetic information processing	Folding, sorting and degradation

## Sheet: Table S9B
Supplementary Table S9B. Pathways significantly enriched in PathDIP for Transcription Factors Concordant with LGALS1 in IFTA in the Kidney
Pathway Source	Pathway Name	p-value	q-value (FDR: BH-method)	q-value (Bonferroni)	Ratio	Query mapped	Pathway size	Type	Category
Panther_Pathway	PDGF signaling pathway	2.31221e-14	8.48581e-12	8.48581e-12	0.28	11	125	Environmental information processing	Signal transduction
REACTOME	Interleukin-4 and Interleukin-13 signaling	1.45548e-11	2.67081e-09	5.34161e-09	0.23	9	111	Organismal systems	Immune system
ACSN2	MIRNA TF IMMUNOSUPPRESSIVE	9.58832e-09	1.17297e-06	3.51891e-06	0.13	5	27	Organismal systems	Immune system
WikiPathways	Development of pulmonary dendritic cells and macrophage subsets	3.51097e-08	1.28853e-06	1.28853e-05	0.1	4	13	Organismal systems	Development and regeneration
REACTOME	Cytokine Signaling in Immune system	3.47184e-08	1.41574e-06	1.27417e-05	0.33	13	721	Organismal systems	Immune system
Panther_Pathway	CCKR signaling map	1.77592e-08	1.62941e-06	6.51763e-06	0.21	8	171	Environmental information processing	Signal transduction
WikiPathways	Th17 cell differentiation pathway	3.16336e-08	1.6585e-06	1.16095e-05	0.15	6	69	Organismal systems	Immune system
WikiPathways	Thyroid stimulating hormone (TSH) signaling pathway	3.16336e-08	1.6585e-06	1.16095e-05	0.15	6	66	Organismal systems	Endocrine system
ACSN2	TELOMERASE	7.81426e-08	1.68696e-06	2.86783e-05	0.08	3	4	Cellular processes and organization	Cell growth and death
WikiPathways	White fat cell differentiation	2.78504e-08	1.70352e-06	1.02211e-05	0.13	5	32	Organismal systems	Immune system
REACTOME	NGF-stimulated transcription	6.67499e-08	1.7498e-06	2.44972e-05	0.13	5	39	Environmental information processing	Signal transduction
Panther_Pathway	Interleukin signaling pathway	7.75601e-08	1.77903e-06	2.84646e-05	0.15	6	80	Organismal systems	Immune system
WikiPathways	IL-5 signaling pathway	7.61342e-08	1.86275e-06	2.79413e-05	0.13	5	40	Organismal systems	Immune system
WikiPathways	Prolactin signaling pathway	5.68818e-08	1.89778e-06	2.08756e-05	0.15	6	76	Organismal systems	Endocrine system
WikiPathways	Gastrin signaling pathway	2.63196e-08	1.93186e-06	9.65929e-06	0.18	7	115	Organismal systems	Endocrine system
WikiPathways	Adipogenesis	6.44315e-08	1.97053e-06	2.36464e-05	0.18	7	131	Organismal systems	Development and regeneration
WikiPathways	TGF-beta signaling pathway	6.44315e-08	1.97053e-06	2.36464e-05	0.18	7	132	Environmental information processing	Signal transduction
WikiPathways	IL-2 signaling pathway	9.80289e-08	1.9987e-06	3.59766e-05	0.13	5	42	Organismal systems	Immune system
WikiPathways	Hair follicle development: cytodifferentiation - part 3 of 3	1.37641e-07	2.65864e-06	5.05142e-05	0.15	6	87	Organismal systems	Development and regeneration
ACSN2	SENESCENCE	1.68274e-07	3.08783e-06	6.17566e-05	0.15	6	90	Cellular processes and organization	Cell growth and death
KEGG	Th17 cell differentiation	3.52354e-07	5.87791e-06	0.000129314	0.15	6	103	Organismal systems	Immune system
KEGG	C-type lectin receptor signaling pathway	3.7318e-07	5.95465e-06	0.000136957	0.15	6	104	Organismal systems	Immune system
WikiPathways	TGF-beta receptor signaling	3.9053e-07	5.97185e-06	0.000143325	0.13	5	55	Environmental information processing	Signal transduction
REACTOME	Signaling by Interleukins	3.4393e-07	6.01059e-06	0.000126222	0.26	10	461	Organismal systems	Immune system
ACSN2	EMT REGULATORS	4.34829e-07	6.13778e-06	0.000159582	0.28	11	599	Environmental information processing	Signal transduction
SIGNOR 3.0	EGFR Signaling	4.2627e-07	6.25764e-06	0.000156441	0.1	4	23	Environmental information processing	Signal transduction
BioCarta	BIOCARTA TPO PATHWAY	5.1051e-07	6.93915e-06	0.000187357	0.1	4	24	Organismal systems	Immune system
REACTOME	Signaling by NTRK1 (TRKA)	6.76832e-07	8.56543e-06	0.000248397	0.15	6	115	Environmental information processing	Signal transduction
REACTOME	Nuclear Events (kinase and transcription factor activation)	6.59853e-07	8.64879e-06	0.000242166	0.13	5	61	Environmental information processing	Signal transduction
PathBank	EGF Signalling Pathway	7.15389e-07	8.75159e-06	0.000262548	0.1	4	26	Environmental information processing	Signal transduction
BioCarta	BIOCARTA EGF PATHWAY	8.38159e-07	9.92272e-06	0.000307604	0.1	4	27	Environmental information processing	Signal transduction
BioCarta	BIOCARTA PDGF PATHWAY	9.75892e-07	1.11923e-05	0.000358152	0.1	4	28	Environmental information processing	Signal transduction
WikiPathways	PDGFR-beta pathway	1.12982e-06	1.2565e-05	0.000414644	0.1	4	29	Environmental information processing	Signal transduction
KEGG	Osteoclast differentiation	1.27091e-06	1.33264e-05	0.000466424	0.15	6	127	Organismal systems	Development and regeneration
REACTOME	Signaling by NOTCH	1.24466e-06	1.3435e-05	0.00045679	0.18	7	204	Environmental information processing	Signal transduction
ACSN2	MAPK	1.37246e-06	1.39915e-05	0.000503693	0.18	7	205	Environmental information processing	Signal transduction
ACSN2	RCD GENES	1.66182e-06	1.64835e-05	0.000609888	0.15	6	132	Cellular processes and organization	Cell growth and death
REACTOME	Signaling by NTRKs	1.66182e-06	1.64835e-05	0.000609888	0.15	6	134	Environmental information processing	Signal transduction
WikiPathways	Mammary gland development pathway - Involution (Stage 4 of 4)	2.3175e-06	2.18083e-05	0.000850522	0.08	3	10	Organismal systems	Development and regeneration
WikiPathways	Endoderm differentiation	2.42797e-06	2.22766e-05	0.000891065	0.15	6	143	Organismal systems	Development and regeneration
WikiPathways	Brain-derived neurotrophic factor (BDNF) signaling pathway	2.52842e-06	2.26324e-05	0.00092793	0.15	6	144	Organismal systems	Nervous system
Panther_Pathway	Angiogenesis	4.02248e-06	3.51488e-05	0.00147625	0.15	6	156	Organismal systems	Development and regeneration
ACSN2	MITOCHONDRIA OXIDATIVE STRESS	4.25329e-06	3.63013e-05	0.00156096	0.1	4	39	Cellular processes and organization	Cellular response to stimuli
WikiPathways	PDGF pathway	4.25329e-06	3.63013e-05	0.00156096	0.1	4	40	Environmental information processing	Signal transduction
WikiPathways	Apoptosis	4.5982e-06	3.75009e-05	0.00168754	0.13	5	88	Cellular processes and organization	Cell growth and death
REACTOME	Cellular Senescence	5.56034e-06	4.3418e-05	0.00204064	0.15	6	164	Cellular processes and organization	Cell growth and death
WikiPathways	IL6 signaling pathway	5.70935e-06	4.36527e-05	0.00209533	0.1	4	43	Organismal systems	Immune system
BioCarta	BIOCARTA PCAF PATHWAY	5.49163e-06	4.38137e-05	0.00201543	0.08	3	13	Organismal systems	Immune system
WikiPathways	B cell receptor signaling pathway	6.64834e-06	4.97947e-05	0.00243994	0.13	5	97	Organismal systems	Immune system
WikiPathways	Thymic stromal lymphopoietin (TSLP) signaling pathway	8.18628e-06	6.00873e-05	0.00300436	0.1	4	47	Environmental information processing	Signal transduction
WikiPathways	let-7 inhibition of ES cell reprogramming	8.70333e-06	6.26298e-05	0.00319412	0.08	3	15	Organismal systems	Development and regeneration
REACTOME	Signaling by Receptor Tyrosine Kinases	9.58411e-06	6.76417e-05	0.00351737	0.23	9	522	Environmental information processing	Signal transduction
BioCarta	BIOCARTA CDMAC PATHWAY	1.06913e-05	7.40322e-05	0.00392371	0.08	3	16	Organismal systems	Immune system
WikiPathways	Photodynamic therapy-induced AP-1 survival signaling	1.23029e-05	8.36142e-05	0.00451516	0.1	4	51	Cellular processes and organization	Cellular response to stimuli
BioCarta	BIOCARTA ETS PATHWAY	1.29575e-05	8.64619e-05	0.0047554	0.08	3	17	Organismal systems	Immune system
WikiPathways	RANKL/RANK signaling pathway	1.54066e-05	0.000100968	0.00565422	0.1	4	55	Organismal systems	Development and regeneration
WikiPathways	Circadian rhythm genes	1.71822e-05	0.000110629	0.00630587	0.15	6	201	Organismal systems	Circadian clock
REACTOME	Transcriptional regulation of granulopoiesis	1.90519e-05	0.000120553	0.00699205	0.1	4	58	Organismal systems	Development and regeneration
WikiPathways	Kit receptor signaling pathway	2.03972e-05	0.000126877	0.00748577	0.1	4	59	Organismal systems	Immune system
REACTOME	Regulation of PTEN gene transcription	2.18105e-05	0.000129104	0.00800445	0.1	4	60	Environmental information processing	Signal transduction
BioCarta	BIOCARTA ARENRF2 PATHWAY	2.15982e-05	0.000132109	0.00792654	0.08	3	20	Cellular processes and organization	Cellular response to stimuli
SIGNOR 3.0	Leptin Signaling	2.15982e-05	0.000132109	0.00792654	0.08	3	20	Environmental information processing	Signal transduction
BioCarta	BIOCARTA IL6 PATHWAY	2.51499e-05	0.000146508	0.00923001	0.08	3	21	Organismal systems	Immune system
PathBank	Cadmium Induces DNA Synthesis and Proliferation in Macrophages	2.51499e-05	0.000146508	0.00923001	0.08	3	21	Organismal systems	Immune system
WikiPathways	FBXL10 enhancement of MAP/ERK signaling in diffuse large B-cell lymphoma	2.90653e-05	0.000164107	0.010667	0.08	3	22	Organismal systems	Immune system
WikiPathways	AGE/RAGE pathway	3.18536e-05	0.000177125	0.0116903	0.1	4	66	Organismal systems	Immune system
Panther_Pathway	Ras Pathway	3.79817e-05	0.000208049	0.0139393	0.1	4	69	Environmental information processing	Signal transduction
KEGG	Prolactin signaling pathway	4.02042e-05	0.000216984	0.0147549	0.1	4	70	Organismal systems	Endocrine system
WikiPathways	IL-7 signaling pathway	4.31603e-05	0.000229563	0.0158398	0.08	3	25	Organismal systems	Immune system
REACTOME	Interferon alpha/beta signaling	4.49318e-05	0.000235571	0.01649	0.1	4	72	Organismal systems	Immune system
BioCarta	BIOCARTA VIP PATHWAY	4.86968e-05	0.000251714	0.0178717	0.08	3	26	Organismal systems	Immune system
WikiPathways	Aryl hydrocarbon receptor pathway	5.27683e-05	0.000268972	0.019366	0.1	4	75	Metabolism	Xenobiotics biodegradation and metabolism
WikiPathways	MAPK signaling pathway	5.46928e-05	0.000271247	0.0200723	0.15	6	246	Environmental information processing	Signal transduction
REACTOME	Signaling by ALK	5.46795e-05	0.000274896	0.0200674	0.08	3	27	Environmental information processing	Signal transduction
WikiPathways	Mesodermal commitment pathway	6.02799e-05	0.00029497	0.0221227	0.13	5	153	Organismal systems	Development and regeneration
BioCarta	BIOCARTA MAPK PATHWAY	7.13761e-05	0.000344671	0.026195	0.1	4	81	Environmental information processing	Signal transduction
REACTOME	Generic Transcription Pathway	7.7826e-05	0.000370937	0.0285621	0.31	12	1229	Genetic information processing	Transcription
WikiPathways	EGF/EGFR signaling pathway	7.90743e-05	0.000372055	0.0290203	0.13	5	162	Environmental information processing	Signal transduction
REACTOME	Transcriptional regulation of white adipocyte differentiation	8.22857e-05	0.000382264	0.0301989	0.1	4	84	Organismal systems	Development and regeneration
KEGG	Th1 and Th2 cell differentiation	9.86608e-05	0.000452606	0.0362085	0.1	4	88	Organismal systems	Immune system
BioCarta	BIOCARTA MET PATHWAY	0.000100828	0.000456838	0.0370039	0.08	3	33	Organismal systems	Development and regeneration
PathBank	Stat3 Signaling Pathway	0.000111074	0.000491134	0.0407642	0.05	2	6	Environmental information processing	Signal transduction
WikiPathways	lncRNA-mediated mechanisms of therapeutic resistance	0.000111074	0.000491134	0.0407642	0.05	2	6	Genetic information processing	Replication and repair
WikiPathways	Hepatocyte growth factor receptor signaling	0.000110375	0.000493995	0.0405076	0.08	3	34	Environmental information processing	Signal transduction
WikiPathways	CCL18 signaling pathway	0.000120493	0.000520246	0.0442209	0.08	3	35	Organismal systems	Immune system
REACTOME	Oxidative Stress Induced Senescence	0.00012231	0.000521951	0.0448878	0.1	4	92	Cellular processes and organization	Cell growth and death
WikiPathways	Corticotropin-releasing hormone signaling pathway	0.000127492	0.000537811	0.0467896	0.1	4	91	Organismal systems	Endocrine system
WikiPathways	Type II interferon signaling	0.000131194	0.000547139	0.0481482	0.08	3	36	Organismal systems	Immune system
REACTOME	Gene expression (Transcription)	0.000139576	0.000575555	0.0512244	0.33	13	1520	Genetic information processing	Transcription
WikiPathways	Serotonin HTR1 group and FOS pathway	0.000142495	0.000581063	0.0522957	0.08	3	37	Organismal systems	Nervous system
KEGG	MAPK signaling pathway	0.000145531	0.000586922	0.0534099	0.15	6	294	Environmental information processing	Signal transduction
BioCarta	BIOCARTA TSP1 PATHWAY	0.000155229	0.000619229	0.056969	0.05	2	7	Organismal systems	Cardiovascular system
REACTOME	RUNX3 regulates CDKN1A transcription	0.000155229	0.000619229	0.056969	0.05	2	7	Genetic information processing	Transcription
WikiPathways	VEGFA-VEGFR2 signaling	0.000158954	0.000620597	0.0583361	0.18	7	432	Environmental information processing	Signal transduction
WikiPathways	Neural crest differentiation	0.000168347	0.000650351	0.0617833	0.1	4	101	Organismal systems	Development and regeneration
REACTOME	Developmental Biology	0.000173338	0.000662657	0.063615	0.28	11	1131	Organismal systems	Development and regeneration
WikiPathways	Neural crest cell migration during development	0.000180158	0.000681629	0.066118	0.08	3	40	Organismal systems	Immune system
REACTOME	RNA Polymerase II Transcription	0.000194334	0.000727761	0.0713206	0.31	12	1352	Genetic information processing	Transcription
WikiPathways	Nuclear receptors meta-pathway	0.000207856	0.000740613	0.0762832	0.15	6	315	Organismal systems	Endocrine system
REACTOME	Signal Transduction	0.00020694	0.000744578	0.075947	0.44	17	2556	Environmental information processing	Signal transduction
BioCarta	BIOCARTA TERT PATHWAY	0.000206611	0.000765922	0.0758262	0.05	2	8	Organismal systems	Aging
REACTOME	Binding of TCF/LEF:CTNNB1 to target gene promoters	0.000206611	0.000765922	0.0758262	0.05	2	8	Environmental information processing	Signal transduction
REACTOME	RUNX3 regulates WNT signaling	0.000206611	0.000765922	0.0758262	0.05	2	8	Genetic information processing	Transcription
Panther_Pathway	Apoptosis signaling pathway	0.000217921	0.00076901	0.079977	0.1	4	108	Cellular processes and organization	Cell growth and death
KEGG	TNF signaling pathway	0.000250555	0.000875749	0.0919537	0.1	4	112	Environmental information processing	Signal transduction
WikiPathways	DNA damage response (only ATM dependent)	0.000250555	0.000875749	0.0919537	0.1	4	110	Cellular processes and organization	Cell growth and death
BioCarta	BIOCARTA IL22BP PATHWAY	0.00026518	0.000909543	0.0973211	0.05	2	9	Organismal systems	Immune system
REACTOME	Interleukin-9 signaling	0.00026518	0.000909543	0.0973211	0.05	2	9	Organismal systems	Immune system
BioCarta	BIOCARTA KERATINOCYTE PATHWAY	0.000273639	0.000921335	0.100426	0.08	3	46	Organismal systems	Development and regeneration
Panther_Pathway	Oxidative stress response	0.000273639	0.000921335	0.100426	0.08	3	46	Cellular processes and organization	Cellular response to stimuli
WikiPathways	CKAP4 signaling pathway map	0.000296132	0.000979103	0.10868	0.1	4	117	Environmental information processing	Signal transduction
KEGG	Thyroid hormone signaling pathway	0.000336663	0.00106513	0.123555	0.1	4	121	Organismal systems	Endocrine system
REACTOME	Activation of the AP-1 family of transcription factors	0.000330897	0.00107468	0.121439	0.05	2	10	Organismal systems	Immune system
REACTOME	Interleukin-21 signaling	0.000330897	0.00107468	0.121439	0.05	2	10	Organismal systems	Immune system
REACTOME	STAT3 nuclear events downstream of ALK signaling	0.000330897	0.00107468	0.121439	0.05	2	10	Environmental information processing	Signal transduction
WikiPathways	IL-3 signaling pathway	0.00033022	0.00108206	0.121191	0.08	3	49	Organismal systems	Immune system
KEGG	Growth hormone synthesis, secretion and action	0.000347378	0.00108964	0.127488	0.1	4	119	Organismal systems	Endocrine system
REACTOME	Transcriptional activity of SMAD2/SMAD3:SMAD4 heterotrimer	0.000371837	0.00115648	0.136464	0.08	3	51	Genetic information processing	Transcription
ACSN2	APOPTOSIS	0.000381579	0.0011768	0.140039	0.13	5	226	Cellular processes and organization	Cell growth and death
REACTOME	Interleukin-27 signaling	0.000403716	0.0012347	0.148164	0.05	2	11	Organismal systems	Immune system
REACTOME	Interleukin-6 signaling	0.000403716	0.0012347	0.148164	0.05	2	11	Organismal systems	Immune system
WikiPathways	IL-4 signaling pathway	0.000440346	0.00132465	0.161607	0.08	3	54	Organismal systems	Immune system
REACTOME	Interleukin-35 Signalling	0.000483615	0.00144298	0.177487	0.05	2	12	Organismal systems	Immune system
WikiPathways	IL-10 anti-inflammatory signaling pathway	0.000483615	0.00144298	0.177487	0.05	2	12	Organismal systems	Immune system
WikiPathways	Neurogenesis regulation in the olfactory epithelium	0.00051649	0.00151641	0.189552	0.08	3	57	Organismal systems	Sensory system
WikiPathways	Cell differentiation - expanded index	0.000571653	0.00161382	0.209797	0.08	3	59	Organismal systems	Development and regeneration
BioCarta	BIOCARTA DREAM PATHWAY	0.000570549	0.00164875	0.209391	0.05	2	13	Organismal systems	Nervous system
BioCarta	BIOCARTA IL10 PATHWAY	0.000570549	0.00164875	0.209391	0.05	2	13	Organismal systems	Immune system
WikiPathways	Estrogen receptor pathway	0.000570549	0.00164875	0.209391	0.05	2	13	Genetic information processing	Replication and repair
REACTOME	PTEN Regulation	0.000569447	0.00165863	0.208987	0.1	4	139	Environmental information processing	Signal transduction
WikiPathways	Pre-implantation embryo	0.000600586	0.00168256	0.220415	0.08	3	59	Organismal systems	Development and regeneration
REACTOME	Pre-NOTCH Transcription and Translation	0.000630453	0.00175285	0.231376	0.08	3	61	Environmental information processing	Signal transduction
WikiPathways	Notch signaling pathway	0.000630453	0.00175285	0.231376	0.08	3	61	Environmental information processing	Signal transduction
BioCarta	BIOCARTA RANKL PATHWAY	0.000664482	0.00180641	0.243865	0.05	2	14	Organismal systems	Muscular and bone system
REACTOME	TP53 regulates transcription of several additional cell death genes whose specific roles in p53-dependent apoptosis remain uncertain	0.000664482	0.00180641	0.243865	0.05	2	14	Genetic information processing	Transcription
WikiPathways	Transcriptional cascade regulating adipogenesis	0.000664482	0.00180641	0.243865	0.05	2	13	Organismal systems	Development and regeneration
REACTOME	TP53 Regulates Transcription of DNA Repair Genes	0.000661239	0.00181101	0.242675	0.08	3	62	Genetic information processing	Transcription
WikiPathways	Endochondral ossification	0.000692985	0.00184294	0.254325	0.08	3	63	Organismal systems	Development and regeneration
WikiPathways	Hematopoietic stem cell differentiation	0.000692985	0.00184294	0.254325	0.08	3	63	Organismal systems	Development and regeneration
BioCarta	BIOCARTA HIF PATHWAY	0.000765358	0.00200633	0.280886	0.05	2	15	Organismal systems	Cardiovascular system
Panther_Pathway	JAK/STAT signaling pathway	0.000765358	0.00200633	0.280886	0.05	2	15	Environmental information processing	Signal transduction
SIGNOR 3.0	Cell cycle: G1/S phase transition	0.000765358	0.00200633	0.280886	0.05	2	14	Cellular processes and organization	Cell growth and death
ACSN2	CORE	0.000829603	0.00212912	0.304464	0.08	3	67	Environmental information processing	Signal transduction
WikiPathways	ID signaling pathway	0.000873192	0.00219494	0.320461	0.05	2	16	Genetic information processing	Replication and repair
WikiPathways	Interactome of polycomb repressive complex 2 (PRC2)	0.000873192	0.00219494	0.320461	0.05	2	16	Genetic information processing	Chromosome
WikiPathways	Quercetin and Nf-kB / AP-1 induced apoptosis	0.000873192	0.00219494	0.320461	0.05	2	16	Cellular processes and organization	Cell growth and death
KEGG	Mitophagy - animal	0.00086623	0.00220768	0.317906	0.08	3	68	Cellular processes and organization	Transport and catabolism
WikiPathways	RAC1/PAK1/p38/MMP2 pathway	0.00086623	0.00220768	0.317906	0.08	3	68	Organismal systems	Development and regeneration
REACTOME	Cellular responses to stress	0.00094443	0.00232621	0.346606	0.21	8	758	Cellular processes and organization	Cellular response to stimuli
ACSN2	WNT CANONICAL	0.000991969	0.00237943	0.364053	0.15	6	423	Environmental information processing	Signal transduction
BioCarta	BIOCARTA CCR5 PATHWAY	0.000987873	0.002417	0.362549	0.05	2	17	Organismal systems	Immune system
BioCarta	BIOCARTA TEL PATHWAY	0.000987873	0.002417	0.362549	0.05	2	17	Organismal systems	Aging
WikiPathways	IL-9 signaling pathway	0.000987873	0.002417	0.362549	0.05	2	17	Organismal systems	Immune system
REACTOME	Cellular responses to stimuli	0.00106352	0.00251814	0.390312	0.21	8	772	Cellular processes and organization	Cellular response to stimuli
ACSN2	STARVATION AUTOPHAGY	0.00105723	0.0025195	0.388003	0.1	4	164	Cellular processes and organization	Transport and catabolism
BioCarta	BIOCARTA CHEMICAL PATHWAY	0.00110942	0.00260998	0.407157	0.05	2	18	Cellular processes and organization	Cell growth and death
PathBank	EPO Signaling Pathway	0.00110942	0.00260998	0.407157	0.05	2	18	Environmental information processing	Signal transduction
REACTOME	Pre-NOTCH Expression and Processing	0.00124285	0.00283308	0.456126	0.08	3	77	Environmental information processing	Signal transduction
BioCarta	BIOCARTA ARF PATHWAY	0.00123779	0.00287512	0.454269	0.05	2	17	Cellular processes and organization	Cell growth and death
BioCarta	BIOCARTA EPO PATHWAY	0.00123779	0.00287512	0.454269	0.05	2	19	Organismal systems	Immune system
SIGNOR 3.0	Pentose phosphate pathway	0.00123779	0.00287512	0.454269	0.05	2	19	Metabolism	Carbohydrate metabolism
REACTOME	Senescence-Associated Secretory Phenotype (SASP)	0.00138801	0.00306867	0.5094	0.08	3	80	Cellular processes and organization	Cell growth and death
ACSN2	METABOLIC	0.0013729	0.00311021	0.503854	0.05	2	20	Metabolism	Metabolism
BioCarta	BIOCARTA ATM PATHWAY	0.0013729	0.00311021	0.503854	0.05	2	20	Cellular processes and organization	Cell growth and death
BioCarta	BIOCARTA NGF PATHWAY	0.0013729	0.00311021	0.503854	0.05	2	20	Environmental information processing	Signal transduction
SIGNOR 3.0	Macrophage polarization	0.0013729	0.00311021	0.503854	0.05	2	20	Organismal systems	Immune system
BioCarta	BIOCARTA IGF1 PATHWAY	0.00151478	0.00332889	0.555924	0.05	2	21	Organismal systems	Endocrine system
BioCarta	BIOCARTA INSULIN PATHWAY	0.00151478	0.00332889	0.555924	0.05	2	21	Organismal systems	Endocrine system
BioCarta	BIOCARTA P53HYPOXIA PATHWAY	0.00151478	0.00332889	0.555924	0.05	2	21	Cellular processes and organization	Cell growth and death
WikiPathways	TP53 network	0.00151478	0.00332889	0.555924	0.05	2	19	Cellular processes and organization	Cell growth and death
BioCarta	BIOCARTA IL2 PATHWAY	0.00166332	0.00356982	0.610438	0.05	2	22	Organismal systems	Immune system
WikiPathways	Serotonin receptor 4/6/7 and NR3C signaling	0.00166332	0.00356982	0.610438	0.05	2	19	Organismal systems	Nervous system
ACSN2	MIRNA TF IMMUNOSTIMULATORY	0.00181857	0.00385789	0.667415	0.05	2	23	Organismal systems	Immune system
SIGNOR 3.0	Cell cycle: G2/M phase transition	0.00181857	0.00385789	0.667415	0.05	2	22	Cellular processes and organization	Cell growth and death
WikiPathways	Kynurenine pathway and links to cell senescence	0.00181857	0.00385789	0.667415	0.05	2	23	Cellular processes and organization	Cell growth and death
WikiPathways	Photodynamic therapy-induced NFE2L2 (NRF2) survival signaling	0.00181857	0.00385789	0.667415	0.05	2	23	Cellular processes and organization	Cellular response to stimuli
WikiPathways	T-cell receptor signaling pathway	0.0019472	0.00403741	0.714622	0.08	3	90	Organismal systems	Immune system
REACTOME	Activation of HOX genes during differentiation	0.00200973	0.00405259	0.737571	0.08	3	91	Organismal systems	Development and regeneration
REACTOME	Activation of anterior HOX genes in hindbrain development during early embryogenesis	0.00200973	0.00405259	0.737571	0.08	3	91	Organismal systems	Development and regeneration
REACTOME	Growth hormone receptor signaling	0.00198045	0.00408329	0.726825	0.05	2	24	Organismal systems	Immune system
REACTOME	Interleukin-6 family signaling	0.00198045	0.00408329	0.726825	0.05	2	24	Organismal systems	Immune system
REACTOME	Transcriptional regulation of pluripotent stem cells	0.00198045	0.00408329	0.726825	0.05	2	24	Organismal systems	Development and regeneration
SIGNOR 3.0	WNT Signaling	0.00198045	0.00408329	0.726825	0.05	2	24	Environmental information processing	Signal transduction
WikiPathways	ErbB signaling pathway	0.00207356	0.00413585	0.760997	0.08	3	92	Environmental information processing	Signal transduction
Panther_Pathway	Inflammation mediated by chemokine and cytokine signaling pathway	0.00211356	0.00419285	0.775677	0.1	4	198	Organismal systems	Immune system
REACTOME	Interferon gamma signaling	0.00220488	0.00421454	0.809191	0.08	3	94	Organismal systems	Immune system
BioCarta	BIOCARTA CTCF PATHWAY	0.00214892	0.0042174	0.788654	0.05	2	24	Organismal systems	Immune system
BioCarta	BIOCARTA TOLL PATHWAY	0.00214892	0.0042174	0.788654	0.05	2	25	Organismal systems	Immune system
REACTOME	Inactivation of CSF3 (G-CSF) signaling	0.00214892	0.0042174	0.788654	0.05	2	25	Organismal systems	Immune system
REACTOME	Interleukin-20 family signaling	0.00214892	0.0042174	0.788654	0.05	2	25	Organismal systems	Immune system
REACTOME	NOTCH3 Intracellular Domain Regulates Transcription	0.00214892	0.0042174	0.788654	0.05	2	25	Environmental information processing	Signal transduction
REACTOME	Signaling by TGF-beta Receptor Complex	0.00213854	0.00421959	0.784844	0.08	3	93	Environmental information processing	Signal transduction
REACTOME	TCF dependent signaling in response to WNT	0.00223227	0.00424478	0.819243	0.1	4	201	Environmental information processing	Signal transduction
WikiPathways	Apoptosis modulation and signaling	0.00227244	0.00429889	0.833985	0.08	3	93	Cellular processes and organization	Cell growth and death
REACTOME	MyD88 cascade initiated on plasma membrane	0.00234132	0.00433972	0.859264	0.08	3	96	Organismal systems	Immune system
REACTOME	Toll Like Receptor 10 (TLR10) Cascade	0.00234132	0.00433972	0.859264	0.08	3	96	Organismal systems	Immune system
REACTOME	Toll Like Receptor 5 (TLR5) Cascade	0.00234132	0.00433972	0.859264	0.08	3	96	Organismal systems	Immune system
REACTOME	Transcriptional regulation by RUNX3	0.00234132	0.00433972	0.859264	0.08	3	96	Genetic information processing	Transcription
WikiPathways	EPO receptor signaling	0.00232391	0.0043514	0.852875	0.05	2	26	Environmental information processing	Signal transduction
WikiPathways	Estrogen signaling pathway	0.00232391	0.0043514	0.852875	0.05	2	23	Organismal systems	Endocrine system
REACTOME	Interferon Signaling	0.00231398	0.00435503	0.849231	0.1	4	203	Organismal systems	Immune system
REACTOME	Pyroptosis	0.00250552	0.00455211	0.919526	0.05	2	27	Cellular processes and organization	Cell growth and death
WikiPathways	FGFR3 signaling in chondrocyte proliferation and terminal differentiation	0.00250552	0.00455211	0.919526	0.05	2	27	Organismal systems	Development and regeneration
KEGG	Toll-like receptor signaling pathway	0.00270497	0.00486629	0.992724	0.08	3	101	Organismal systems	Immune system
REACTOME	TRAF6 mediated induction of NFkB and MAP kinases upon TLR7/8 or 9 activation	0.00270497	0.00486629	0.992724	0.08	3	101	Organismal systems	Immune system
WikiPathways	Wnt signaling pathway and pluripotency	0.00270497	0.00486629	0.992724	0.08	3	101	Cellular processes and organization	Cellular community
REACTOME	MyD88 dependent cascade initiated on endosome	0.00278156	0.00493156	1	0.08	3	102	Organismal systems	Immune system
WikiPathways	Toll-like receptor signaling pathway	0.00278156	0.00493156	1	0.08	3	102	Organismal systems	Immune system
REACTOME	Toll Like Receptor 7/8 (TLR7/8) Cascade	0.00285962	0.00502144	1	0.08	3	103	Organismal systems	Immune system
BioCarta	BIOCARTA BIOPEPTIDES PATHWAY	0.00288802	0.00504716	1	0.05	2	29	Environmental information processing	Signal transduction
REACTOME	Downstream signal transduction	0.00288802	0.00504716	1	0.05	2	29	Environmental information processing	Signal transduction
REACTOME	Toll Like Receptor 3 (TLR3) Cascade	0.00293895	0.00508771	1	0.08	3	104	Organismal systems	Immune system
REACTOME	Toll Like Receptor 9 (TLR9) Cascade	0.00310166	0.00526995	1	0.08	3	106	Organismal systems	Immune system
BioCarta	BIOCARTA ERK PATHWAY	0.00308887	0.00532214	1	0.05	2	27	Environmental information processing	Signal transduction
BioCarta	BIOCARTA GPCR PATHWAY	0.00308887	0.00532214	1	0.05	2	30	Environmental information processing	Signal transduction
REACTOME	Signaling by CSF3 (G-CSF)	0.00308887	0.00532214	1	0.05	2	30	Organismal systems	Immune system
REACTOME	Immune System	0.0033132	0.00547723	1	0.33	13	2113	Organismal systems	Immune system
REACTOME	MAPK targets/ Nuclear events mediated by MAP kinases	0.00329617	0.00552372	1	0.05	2	31	Organismal systems	Immune system
REACTOME	Signaling by CSF1 (M-CSF) in myeloid cells	0.00329617	0.00552372	1	0.05	2	31	Organismal systems	Immune system
SIGNOR 3.0	P38 Signaling	0.00329617	0.00552372	1	0.05	2	31	Environmental information processing	Signal transduction
REACTOME	MyD88-independent TLR4 cascade	0.0032699	0.0055302	1	0.08	3	108	Organismal systems	Immune system
REACTOME	TRIF(TICAM1)-mediated TLR4 signaling	0.0032699	0.0055302	1	0.08	3	108	Organismal systems	Immune system
REACTOME	MyD88:MAL(TIRAP) cascade initiated on plasma membrane	0.00362282	0.00596222	1	0.08	3	112	Organismal systems	Immune system
REACTOME	Toll Like Receptor TLR6:TLR2 Cascade	0.00362282	0.00596222	1	0.08	3	112	Organismal systems	Immune system
BioCarta	BIOCARTA BCR PATHWAY	0.0037297	0.00608356	1	0.05	2	33	Organismal systems	Immune system
WikiPathways	Oxidative stress response	0.0037297	0.00608356	1	0.05	2	33	Cellular processes and organization	Cellular response to stimuli
ACSN2	ER STRESS	0.00399825	0.00629767	1	0.08	3	115	Cellular processes and organization	Cellular response to stimuli
WikiPathways	Embryonic stem cell pluripotency pathways	0.00399825	0.00629767	1	0.08	3	116	Cellular processes and organization	Cellular community
REACTOME	Toll Like Receptor 2 (TLR2) Cascade	0.00390225	0.00630892	1	0.08	3	115	Organismal systems	Immune system
REACTOME	Toll Like Receptor TLR1:TLR2 Cascade	0.00390225	0.00630892	1	0.08	3	115	Organismal systems	Immune system
ACSN2	G1 S CHECKPOINT	0.00395595	0.00633988	1	0.05	2	34	Cellular processes and organization	Cell growth and death
PathBank	BCR Signaling Pathway	0.00395595	0.00633988	1	0.05	2	34	Organismal systems	Immune system
PathBank	Toll-Like Receptor Pathway 1	0.00395595	0.00633988	1	0.05	2	34	Organismal systems	Immune system
REACTOME	Oncogene Induced Senescence	0.00395595	0.00633988	1	0.05	2	33	Cellular processes and organization	Cell growth and death
REACTOME	Estrogen-dependent gene expression	0.00419453	0.00655061	1	0.08	3	118	Environmental information processing	Signal transduction
ACSN2	CAF INHIBITION ANTITUMOR	0.00442694	0.00688427	1	0.05	2	36	Environmental information processing	Signal transduction
REACTOME	SMAD2/SMAD3:SMAD4 heterotrimer regulates transcription	0.00442694	0.00688427	1	0.05	2	36	Genetic information processing	Transcription
WikiPathways	p38 MAPK signaling pathway	0.00442694	0.00688427	1	0.05	2	35	Environmental information processing	Signal transduction
REACTOME	Signaling by TGFB family members	0.00460449	0.00707049	1	0.08	3	122	Environmental information processing	Signal transduction
ACSN2	INFLAMMATORY SIGNALING PATHWAYS	0.00467181	0.00714398	1	0.05	2	37	Organismal systems	Immune system
BioCarta	BIOCARTA IL2RB PATHWAY	0.00467181	0.00714398	1	0.05	2	37	Organismal systems	Immune system
BioCarta	BIOCARTA P38MAPK PATHWAY	0.00467181	0.00714398	1	0.05	2	36	Environmental information processing	Signal transduction
WikiPathways	Neovascularisation processes	0.00467181	0.00714398	1	0.05	2	37	Organismal systems	Cardiovascular system
WikiPathways	Photodynamic therapy-induced HIF-1 survival signaling	0.00492283	0.00740442	1	0.05	2	38	Environmental information processing	Signal transduction
BioCarta	BIOCARTA FCER1 PATHWAY	0.00517983	0.00775917	1	0.05	2	39	Organismal systems	Immune system
REACTOME	Association of TriC/CCT with target proteins during biosynthesis	0.00517983	0.00775917	1	0.05	2	39	Genetic information processing	Folding, sorting and degradation
WikiPathways	ATM signaling pathway	0.00544303	0.00808742	1	0.05	2	40	Cellular processes and organization	Cell growth and death
ACSN2	WNT NON CANONICAL	0.00567175	0.00839328	1	0.13	5	416	Environmental information processing	Signal transduction
ACSN2	IMMUNOSUPPPRESSIVE CORE PATHWAYS	0.00598738	0.00882477	1	0.05	2	42	Organismal systems	Immune system
REACTOME	Deactivation of the beta-catenin transactivating complex	0.00598738	0.00882477	1	0.05	2	42	Environmental information processing	Signal transduction
REACTOME	PIP3 activates AKT signaling	0.00614668	0.00898738	1	0.1	4	267	Environmental information processing	Signal transduction
REACTOME	Signaling by SCF-KIT	0.00626846	0.00912907	1	0.05	2	43	Environmental information processing	Signal transduction
WikiPathways	TNF-related weak inducer of apoptosis (TWEAK) signaling pathway	0.00626846	0.00912907	1	0.05	2	42	Cellular processes and organization	Cell growth and death
KEGG	Apoptosis	0.00648338	0.00936772	1	0.08	3	136	Cellular processes and organization	Cell growth and death
WikiPathways	IL-18 signaling pathway	0.00664242	0.00941223	1	0.1	4	272	Organismal systems	Immune system
BioCarta	BIOCARTA TCR PATHWAY	0.00655562	0.00943495	1	0.05	2	44	Organismal systems	Immune system
REACTOME	Interleukin-2 family signaling	0.00655562	0.00943495	1	0.05	2	44	Organismal systems	Immune system
REACTOME	TP53 Regulates Transcription of Cell Death Genes	0.00655562	0.00943495	1	0.05	2	44	Genetic information processing	Transcription
WikiPathways	Interleukin-11 signaling pathway	0.00655562	0.00943495	1	0.05	2	44	Organismal systems	Immune system
