# Supplementary material for: Molecular landscape of kidney allograft tissues data integration portal (NephroDIP): a curated database to improve integration of high-throughput kidney transplant datasets
Source: Front Immunol. 2024 Sep 27;15:1469500. doi: 10.3389/fimmu.2024.1469500 (PMC11466753; doi:10.3389/fimmu.2024.1469500)
Supplement: Supplementary file 11 [file Table10.xlsx]

## Sheet: Table S10A
Supplementary Table S10A. Table S1 from Dorr et al., 2015 (PMID: 25946140). DEGs at week 1 post-transplant compared to pre-transplant. Score is fold change with >=1 up and <1 down regulation, FDR <0.01 for DEG
Gene Symbol	Regulation	Score
TOMM40L	up	18.2015
TMEM205	up	14.3664
OLFM4	up	10.7333
MMP8	up	9.2432
OSBPL9	up	8.55273
LTF	up	7.93338
AZU1	up	7.878
CRISP3	up	7.85203
BPI	up	7.72816
UBXN11	up	7.57814
LOXL3	up	6.98658
MPO	up	6.93386
CEACAM8	up	6.61225
ELANE	up	6.42943
CD177	up	6.38143
HPR	up	6.03999
HP	up	5.92983
LCN2	up	5.90944
PRTN3	up	5.3325
NREP	up	5.32842
COL17A1	up	5.25896
MIR936	up	5.25896
CAMP	up	5.02275
TARM1	up	5.01182
OLR1	up	4.99687
SIAE	up	4.98384
SYVN1	up	4.25115
SERPINB10	up	4.22502
LOC728175	up	4.13879
CLEC12B	up	4.05241
MS4A3	up	4.01753
TCN1	up	3.93612
TMEM126A	up	3.71232
DDX11L1	up	3.7027
RETN	up	3.69175
ABCA13	up	3.68801
MNF1	up	3.63232
SLC2A5	up	3.58196
RNASE1	up	3.46357
CHIT1	up	3.42983
TDRD9	up	3.3075
SUCNR1	up	3.29618
GPANK1	up	3.2522
SPARC	up	3.2348
PTX3	up	3.22398
BCL2L15	up	3.21266
MYL9	up	3.20318
CES1	up	3.17886
GPR84	up	3.1437
PGLYRP1	up	3.13324
BMP6	up	3.12967
ANKRD34B	up	3.08918
CD24	up	3.06751
C1QC	up	2.99051
HIST1H2AI	up	2.98109
TYMS	up	2.96546
LOC283194	up	2.96262
KCNH3	up	2.93847
FSTL3	up	2.92288
RAB13	up	2.88523
SNCA	up	2.84854
ERG	up	2.81264
NRG1	up	2.77269
SLC28A3	up	2.76967
MMP9	up	2.76786
MYO7B	up	2.76784
CTTN	up	2.76007
LOXHD1	up	2.75776
ODF3	up	2.67444
SLC24A4	up	2.6507
FAM47E	up	2.64592
FAM47E-STBD1	up	2.64592
STBD1	up	2.64592
TMEM38A	up	2.63295
SH3BGRL2	up	2.61342
LOC388387	up	2.60394
CLU	up	2.60326
MAFG	up	2.56954
TFPI	up	2.56853
ITGA2B	up	2.5634
VCAN	up	2.55423
DUSP13	up	2.54053
PRRT4	up	2.5364
ITGB3	up	2.53339
STAB1	up	2.52161
RNASE2	up	2.51887
FAM198B	up	2.5003
FCRL1	up	2.4995
TPTEP1	up	2.48569
S100A12	up	2.47951
MS4A4A	up	2.4768
ASGR2	up	2.46018
MGST1	up	2.45644
PF4V1	up	2.44502
DLG4	up	2.43553
HOMER3	up	2.40649
MLH3	up	2.40244
CDKN1A	up	2.39889
PDZK1IP1	up	2.3925
MIR4485	up	2.39015
MTRNR2L8	up	2.39015
MYEOV	up	2.3868
BEX1	up	2.37285
F13A1	up	2.36872
TNNC2	up	2.35198
TACSTD2	up	2.34444
ATP8B4	up	2.34221
LOC100288637	up	2.33463
CLTCL1	up	2.32805
CTDSPL	up	2.32339
PRKAR2B	up	2.32158
SDPR	up	2.29697
MIR4647	up	2.28764
SLC35B2	up	2.28764
PRUNE2	up	2.2876
GNG11	up	2.28618
LYZ	up	2.28612
TCN2	up	2.28501
C1QA	up	2.27862
GP1BB	up	2.26912
40425	up	2.26912
SEPT5-GP1BB	up	2.26912
LILRA5	up	2.26079
TMEM40	up	2.25695
TUBB1	up	2.249
HK3	up	2.24885
SERPINB2	up	2.23731
PGRMC1	up	2.23277
CMYA5	up	2.22747
SMPDL3A	up	2.22142
TUBB6	up	2.21529
BLOC1S1	up	2.2071
BLOC1S1-RDH5	up	2.2071
RDH5	up	2.2071
ABCC3	up	2.20561
ANXA4	up	2.19713
CD36	up	2.19481
CALD1	up	2.18913
SLC2A6	up	2.18097
C17orf109	up	2.17891
SMOX	up	2.17855
CMTM5	up	2.17804
LRRC32	up	2.16154
GMPR	up	2.16029
RRM2	up	2.16021
MKI67	up	2.15875
LTBP1	up	2.15828
BEND2	up	2.15807
C3	up	2.15757
LRP1	up	2.14183
NRGN	up	2.13136
ABLIM3	up	2.13126
PADI4	up	2.12341
ATP2C2	up	2.11788
GYG1	up	2.11662
PLXNB2	up	2.11158
CYB5R2	up	2.11048
ASAP2	up	2.10897
CYP1B1	up	2.10703
GP9	up	2.10584
DZIP1L	up	2.10482
TCTEX1D1	up	2.09581
SPOCD1	up	2.08793
HTRA3	up	2.08494
FAM129B	up	2.07642
LOC100506035	up	2.07455
C2orf88	up	2.07449
MARCO	up	2.07228
KIAA0101	up	2.06996
MYLK	up	2.06284
CTSD	up	2.05991
ANG	up	2.05763
RNASE4	up	2.05763
MMD	up	2.05664
ASGR1	up	2.05652
RIN2	up	2.05122
ELOVL7	up	2.04904
TOP2A	up	2.04901
ADAM15	up	2.0485
FBN2	up	2.04544
FCN1	up	2.03717
C20orf27	up	2.03672
SLC26A6	up	2.03653
APP	up	2.03286
PKM2	up	2.03232
WASF1	up	2.02897
STOM	up	2.02781
PTGS1	up	2.02585
WNT5B	up	2.02
BRSK1	up	2.01094
TSPAN9	up	2.00048
VPREB3	up	1.99912
TNS3	up	1.9974
SLC9A7P1	up	1.99567
S100A8	up	1.99215
ELOVL3	up	1.98801
SCD	up	1.98706
INHBA	up	1.9811
CATSPER1	up	1.97735
PROS1	up	1.97726
EMP1	up	1.97402
ARHGEF17	up	1.97355
SV2C	up	1.97021
TBC1D2	up	1.96681
CD151	up	1.96571
GP6	up	1.9657
KIAA1598	up	1.96152
GNAZ	up	1.9614
MFAP3L	up	1.95322
VEPH1	up	1.94904
EGF	up	1.9447
PF4	up	1.94378
PPBP	up	1.94378
GGTA1P	up	1.94162
CYBB	up	1.94127
ITGB5	up	1.9404
SLC37A2	up	1.93919
GADD45A	up	1.93834
SNAPC3	up	1.93793
LTA4H	up	1.93759
CYFIP1	up	1.93444
F5	up	1.93395
MYOF	up	1.92713
NID1	up	1.92658
TMEM150B	up	1.92557
ARHGAP6	up	1.92495
KIAA0895L	up	1.92391
SIGLEC14	up	1.92357
GRN	up	1.92146
RSU1	up	1.91876
RXFP2	up	1.91855
ARHGAP24	up	1.91616
MMRN1	up	1.91371
HPSE	up	1.9124
ROGDI	up	1.90981
RUSC1-AS1	up	1.90927
TSPAN33	up	1.90578
HLA-DMB	up	1.90498
LOC100507472	up	1.90425
PCSK6	up	1.90425
GBA	up	1.90409
FXYD2	up	1.90192
FXYD6	up	1.90192
FXYD6-FXYD2	up	1.90192
CDCA7L	up	1.89559
ALDH2	up	1.89408
RHOBTB1	up	1.89276
AFF2	up	1.88923
CCR2	up	1.88812
ADAMTS2	up	1.88801
NFKBIE	up	1.88609
MS4A14	up	1.88581
MS4A7	up	1.88581
OSCAR	up	1.88282
PLXND1	up	1.88084
LGALS1	up	1.87845
KYNU	up	1.87823
LMNA	up	1.87275
TAGLN	up	1.86965
SLC22A16	up	1.86774
CCDC88A	up	1.86566
TMEM158	up	1.86494
OAF	up	1.86464
EPHB2	up	1.86464
MTMR11	up	1.8626
OPLAH	up	1.8572
C9orf47	up	1.85334
S1PR3	up	1.85334
LAMC1	up	1.85215
TUBA8	up	1.85133
RRAS	up	1.84945
PRAM1	up	1.84693
TSPO	up	1.84571
COCH	up	1.84506
ARNTL2	up	1.84413
DHFR	up	1.83842
SLITRK4	up	1.83801
GUCY1B3	up	1.83783
CREG1	up	1.83457
FRMD3	up	1.83403
ITGA9	up	1.83216
SIGLEC5	up	1.83134
CARD9	up	1.82967
CDKN3	up	1.82949
PTPRN	up	1.82887
CTSA	up	1.82801
FSTL1	up	1.82126
MIR198	up	1.82126
TIMP1	up	1.8195
MYB	up	1.81514
MGLL	up	1.81457
TRPM2	up	1.81284
NT5M	up	1.81158
NXF3	up	1.81043
C9orf72	up	1.80717
WHAMMP2	up	1.80559
SLC44A1	up	1.80316
TFEC	up	1.80277
CD300E	up	1.79918
METTL9	up	1.79888
YWHAH	up	1.79307
MERTK	up	1.79296
IRF5	up	1.7909
CD86	up	1.78909
CALCRL	up	1.78847
CD180	up	1.78798
GGH	up	1.78606
RASSF4	up	1.77855
C12orf39	up	1.77689
SPDYC	up	1.77538
FAM20C	up	1.77384
SERINC2	up	1.77353
CCNB2	up	1.77347
TTN	up	1.76929
COMMD9	up	1.76689
HNMT	up	1.7657
LGALS12	up	1.76454
PPFIA4	up	1.7623
AOAH	up	1.76205
GAPDH	up	1.76088
PEAR1	up	1.75944
LY86	up	1.75944
TPM1	up	1.75921
EGFL7	up	1.75878
PDGFC	up	1.75844
LOC730102	up	1.75734
EIF4A1	up	1.75471
SENP3	up	1.75471
SENP3-EIF4A1	up	1.75471
CKAP4	up	1.75297
AP1S2	up	1.75292
S100A6	up	1.75275
NLRC4	up	1.75251
PARVB	up	1.74986
EIF4EBP1	up	1.74629
GRB14	up	1.74489
TESC	up	1.7445
SIDT2	up	1.74136
CD68	up	1.7398
GAS2L1	up	1.73884
EPB41L3	up	1.73676
CLEC11A	up	1.73661
SCPEP1	up	1.73592
PDE5A	up	1.73579
NCAPG	up	1.73273
ARHGEF10L	up	1.73121
KCTD12	up	1.73116
ANLN	up	1.73038
SPHK1	up	1.72987
ALDH4A1	up	1.72866
MIR4695	up	1.72866
LOC284837	up	1.72773
FGD2	up	1.72751
C5orf62	up	1.72726
ADAM9	up	1.7272
VIL1	up	1.72689
SIL1	up	1.72464
ME1	up	1.72438
INSC	up	1.72319
CARD6	up	1.72264
CLIC4	up	1.72142
JAM3	up	1.72122
LGALS3	up	1.72023
C10orf11	up	1.72008
KIAA0930	up	1.71536
CPVL	up	1.71491
CENPW	up	1.71076
KIFC1	up	1.70954
DGKG	up	1.70757
C12orf59	up	1.70514
ITSN1	up	1.70499
LOC285758	up	1.70396
TPX2	up	1.69773
CEACAM6	up	1.69699
TMTC2	up	1.69685
MAP2K6	up	1.69577
GNA15	up	1.6946
SOX4	up	1.69418
SCARB1	up	1.69196
ANXA2	up	1.69002
CSTA	up	1.68601
EAF2	up	1.68546
RAB27A	up	1.68532
MICALL2	up	1.68477
PECR	up	1.68376
CDYL2	up	1.68336
MAFB	up	1.68326
CD14	up	1.68282
HRASLS	up	1.68267
DTL	up	1.68237
ARMC3	up	1.67998
FAM72A	up	1.67884
DRAM1	up	1.67783
S100A9	up	1.67755
C7orf41	up	1.67692
CEBPA	up	1.67382
MS4A6A	up	1.67256
FMO5	up	1.67255
PTPRO	up	1.67143
E2F2	up	1.67014
GCNT1	up	1.66976
ARHGAP18	up	1.6693
GBE1	up	1.66647
IDH1	up	1.66368
AGTRAP	up	1.66355
E2F8	up	1.66207
P2RX7	up	1.66086
FBXO9	up	1.65974
BLVRA	up	1.65789
CCDC90A	up	1.65724
SLC25A40	up	1.6537
PARD3	up	1.65065
KIF11	up	1.64767
VCL	up	1.64657
H1F0	up	1.64601
BTBD3	up	1.64569
FADS1	up	1.64566
LIMS1	up	1.64491
ANO6	up	1.64125
C19orf77	up	1.64062
ADAP2	up	1.64021
CPNE5	up	1.63818
SLC6A12	up	1.63679
LILRA3	up	1.63663
LILRA4	up	1.63663
LILRA6	up	1.63663
LILRB2	up	1.63663
LILRB3	up	1.63663
LILRB5	up	1.63663
MMP17	up	1.63625
DACH1	up	1.63438
CNTLN	up	1.63339
SLC46A2	up	1.63272
DIAPH2	up	1.63017
NAGA	up	1.62974
FGD6	up	1.62924
CASC5	up	1.6292
ZNF385D	up	1.62913
DPYSL2	up	1.62909
PDXK	up	1.6287
ZNF697	up	1.62837
GUCY1A3	up	1.62784
CPNE2	up	1.62692
ZNF385A	up	1.6258
WASF3	up	1.62546
MICU1	up	1.62525
PLD1	up	1.62467
C14orf2	up	1.62455
TPM4	up	1.62279
CTSZ	up	1.62175
MFSD2A	up	1.62105
NAPSB	up	1.62049
BIK	up	1.61941
BLVRB	up	1.61922
SH3RF1	up	1.6188
KCNMB1	up	1.61754
RUSC2	up	1.6166
CABP5	up	1.61649
LDLRAD3	up	1.6156
OXTR	up	1.61539
STEAP3	up	1.61456
ANPEP	up	1.61295
ANO10	up	1.61284
STXBP2	up	1.6115
TMEM45A	up	1.6114
SDC4	up	1.61128
CORO2A	up	1.61016
CKAP2L	up	1.60986
CEACAM3	up	1.6095
ADORA2A	up	1.60884
TMSB4Y	up	1.60825
C8orf42	up	1.6077
PGM1	up	1.60723
EPB49	up	1.60716
SETD7	up	1.60586
KL	up	1.60445
DNM1	up	1.60443
PDLIM1	up	1.60368
CST3	up	1.60354
TBC1D9	up	1.60339
FLJ23867	up	1.60188
QSOX1	up	1.60188
TTC7B	up	1.60174
BIRC5	up	1.60117
CITED4	up	1.60041
STARD8	up	1.60009
PLBD1	up	1.60001
MPEG1	up	1.597
PLOD1	up	1.59682
RHEB	up	1.59443
MITF	up	1.59425
MLNR	up	1.59352
IFI30	up	1.59328
SYTL4	up	1.59326
SAMD14	up	1.58901
ALDH3B1	up	1.5877
TSPAN4	up	1.58752
LPL	up	1.58741
ATG7	up	1.58736
NIPSNAP3A	up	1.58601
CFP	up	1.58462
CD93	up	1.58397
TTYH3	up	1.58382
KCTD3	up	1.58183
PLP2	up	1.58144
CDA	up	1.58094
S100A10	up	1.57938
TMEM170B	up	1.5792
PLA2G12A	up	1.57828
SERPINB8	up	1.57772
C9orf89	up	1.57645
IQGAP3	up	1.57416
MCTP1	up	1.57403
CAV2	up	1.57285
ADSS	up	1.57279
DENND2C	up	1.57253
RAB34	up	1.57214
CECR1	up	1.57199
IRAK3	up	1.5682
PPAP2B	up	1.56789
ALDH1A1	up	1.56725
MSRB3	up	1.56714
ZG16B	up	1.56542
FERMT3	up	1.56364
BMP2	up	1.56304
ENDOD1	up	1.56209
PLA2G4A	up	1.56206
TGFBI	up	1.56025
CENPE	up	1.55994
SLCO4C1	up	1.55903
TBC1D10B	up	1.55842
CPNE8	up	1.55787
FBP1	up	1.55762
S100A4	up	1.55753
NEIL3	up	1.555
CDCA3	up	1.55471
TRIOBP	up	1.55446
TCF7L2	up	1.55401
CXorf69	up	1.5532
ACER3	up	1.5525
P2RX1	up	1.55216
PTGIR	up	1.55157
ANXA1	up	1.55102
AGPS	up	1.54941
ASRGL1	up	1.54626
ZEB2	up	1.546
ZEB2-AS1	up	1.546
METTL7A	up	1.54472
CRAT	up	1.54454
RGS6	up	1.54309
CLCN7	up	1.54282
PRDX5	up	1.54229
GRINA	up	1.54112
ERMAP	up	1.5409
CDK5	up	1.53988
ADRBK2	up	1.53809
CBWD2	up	1.53667
GSTO1	up	1.53626
CPNE3	up	1.53578
HDGF	up	1.53565
SMAD1	up	1.53378
TP53I11	up	1.53319
VWF	up	1.533
GPNMB	up	1.53276
FAM72B	up	1.53246
ARHGAP21	up	1.53192
UGGT2	up	1.5319
EHD3	up	1.53068
PNP	up	1.53058
CERS6	up	1.52955
SHROOM1	up	1.52906
NCEH1	up	1.52859
TRPC2	up	1.52822
GM2A	up	1.52817
FAM125B	up	1.52794
ENO1	up	1.52788
PTK2	up	1.52647
PIK3AP1	up	1.52631
CYB5R3	up	1.52596
LOC100506585	up	1.52488
C19orf38	up	1.5235
PAQR4	up	1.52315
CDCA5	up	1.52305
HMGB3	up	1.52275
C1orf198	up	1.52136
LRP3	up	1.52111
ACP2	up	1.52062
SLC39A3	up	1.51952
DNMBP	up	1.51865
WNT11	up	1.51846
PGAM1	up	1.51725
SEC23B	up	1.51662
LDHA	up	1.51638
CTSH	up	1.51457
ARL8B	up	1.51442
UBE2E2	up	1.51386
SNX21	up	1.51286
SNX3	up	1.51207
AIG1	up	1.51201
ZNF185	up	1.51139
PSRC1	up	1.51052
C11orf74	up	1.50977
CDK2AP1	up	1.50926
HJURP	up	1.50762
PDIA5	up	1.50575
MEIS3P1	up	1.50547
PLOD2	up	1.50515
HSD17B12	up	1.50434
PADI2	up	1.50419
C10orf125	up	1.50416
PLAU	up	1.50406
CAMTA1	up	1.5036
MAGI2-AS3	up	1.50329
PLCB3	up	1.50313
SGMS2	up	1.50272
MCU	up	1.50271
HDAC9	up	1.50215
FEZ2	up	1.50165
NRP1	up	1.50123
OCRL	up	1.50054
RAB39A	up	1.50013
RNF208	up	1.49998
LINC00340	up	1.49987
RAD51AP1	up	1.49919
GPR133	up	1.49847
BRI3	up	1.49835
NEDD4	up	1.49764
NTSR1	up	1.49563
ANXA5	up	1.49538
MYO7A	up	1.49497
EIF4G3	up	1.49442
KMO	up	1.49424
WDR11	up	1.49262
TRPV4	up	1.49222
MTF1	up	1.49208
MAPK14	up	1.49131
LIMS3	up	1.49129
LIMS3-LOC440895	up	1.49129
LIMS3L	up	1.49129
LOC440895	up	1.49129
PKIG	up	1.49118
BUB1	up	1.49113
VEGFA	up	1.49097
AGXT2L2	up	1.49095
L1TD1	up	1.48921
RAD51	up	1.48909
DMXL2	up	1.48816
C9orf167	up	1.48532
NLN	up	1.48473
LPAR1	up	1.48388
STON2	up	1.4831
MAN2B1	up	1.48307
DCAF10	up	1.48269
RAB32	up	1.48255
CDKN2B	up	1.4822
TROAP	up	1.4821
ORC1	up	1.48206
CLEC4G	up	1.48203
ARSD	up	1.48167
GEN1	up	1.48044
RNF217	up	1.48008
SLC36A4	up	1.47979
ITPRIPL2	up	1.47922
ZNF788	up	1.4791
NLK	up	1.47891
TEX2	up	1.47851
LACC1	up	1.47774
GPD2	up	1.47704
TNFSF4	up	1.47696
DAB2	up	1.47642
PCMT1	up	1.47585
LMO2	up	1.47579
DEPDC1B	up	1.47491
SRC	up	1.47409
OST4	up	1.47405
TXNRD2	up	1.4735
LSM6	up	1.47272
RNF11	up	1.4726
SLC1A4	up	1.47085
KIF23	up	1.47059
VAV2	up	1.46948
LOC100505549	up	1.46819
BUB1B	up	1.46802
PAK6	up	1.46802
NAGK	up	1.46672
GTPBP2	up	1.46637
P2RY1	up	1.46631
MAOB	up	1.4661
YAF2	up	1.46588
CENPF	up	1.46579
ZCCHC24	up	1.46521
VPS54	up	1.46429
PDGFA	up	1.46423
PVR	up	1.46395
ST6GALNAC3	up	1.46339
ST7	up	1.46313
ST7-OT3	up	1.46313
FCER1G	up	1.46305
SYNGR1	up	1.46189
SLC43A3	up	1.46187
ANKRD50	up	1.46071
MMP1	up	1.46039
NIPAL2	up	1.45999
P2RX5	up	1.45961
P2RX5-TAX1BP3	up	1.45961
TAX1BP3	up	1.45961
ZFHX3	up	1.4591
FSCN1	up	1.45776
SREBF2	up	1.45754
CD63	up	1.45568
ZNF367	up	1.45533
C8orf83	up	1.4553
PLD3	up	1.45395
ASPM	up	1.45363
GLT25D1	up	1.4527
TPP1	up	1.45151
SRD5A1	up	1.45098
DHX57	up	1.45081
CLCN6	up	1.44943
NPPA-AS1	up	1.44943
RNH1	up	1.44915
ERI2	up	1.44853
GSR	up	1.44788
SPTSSA	up	1.44783
UAP1L1	up	1.44706
WBP5	up	1.44641
LAMTOR1	up	1.44536
C20orf96	up	1.4453
SLC30A1	up	1.44516
MMP14	up	1.44441
KIAA1524	up	1.44278
C5orf27	up	1.44219
PGD	up	1.44209
LOC653653	up	1.44078
PRKCD	up	1.44055
MGST2	up	1.44006
GLTP	up	1.43923
RNASE6	up	1.43848
TCF4	up	1.43847
CRLS1	up	1.43828
SLC38A7	up	1.43742
BMF	up	1.43733
MIR4741	up	1.43633
RBBP8	up	1.43633
COL8A2	up	1.43572
ZC3H12C	up	1.43377
IGF2BP2	up	1.4335
C21orf58	up	1.43344
CAPNS1	up	1.43288
TNK2	up	1.43254
APLP2	up	1.43122
CAMKK2	up	1.43121
MFSD1	up	1.43017
CLIP2	up	1.43013
IL18	up	1.43002
FSD1L	up	1.42965
ANKRD33B	up	1.42939
ARHGAP22	up	1.42882
FLJ90757	up	1.42872
RAB6B	up	1.4287
GSTP1	up	1.42868
SCARB2	up	1.42701
TPCN1	up	1.42671
FUCA2	up	1.42646
AK2	up	1.42612
SLC39A11	up	1.42526
SLC35A1	up	1.42439
HOXA10	up	1.42396
HOXA10-HOXA9	up	1.42396
HOXA9	up	1.42396
TBC1D12	up	1.42306
FADS2	up	1.42289
SF3B4	up	1.42267
C19orf42	up	1.42252
KLHL18	up	1.42242
SLC36A1	up	1.42209
DNAJC13	up	1.42184
PPP1R14A	up	1.42163
TRIM36	up	1.42147
EREG	up	1.42066
TOP3A	up	1.42061
YWHAE	up	1.42029
IFI27L2	up	1.42001
FHL2	up	1.41976
C1orf115	up	1.41961
GTSE1	up	1.41953
MAP1A	up	1.41905
GGTLC2	up	1.41884
PLBD2	up	1.41857
SEMA3C	up	1.4178
CTNNAL1	up	1.41742
PAPSS2	up	1.41726
ETFA	up	1.41697
SNX8	up	1.41693
CLSPN	up	1.41671
PCYT1B	up	1.41596
EPS8	up	1.41577
SESTD1	up	1.41525
TRPM4	up	1.4152
DYNLL1	up	1.41444
NCKAP5L	up	1.41261
CDC25A	up	1.41215
RIOK3	up	1.412
GPER	up	1.4115
INPPL1	up	1.41067
AP1S1	up	1.40945
SFXN5	up	1.40935
KIF15	up	1.40859
CNN1	up	1.40815
CIDEB	up	1.40781
UQCRC1	up	1.40679
NOS1AP	up	1.40494
PPP2R5B	up	1.40487
HEXB	up	1.40269
RAB10	up	1.40213
TJP2	up	1.40158
CHMP4B	up	1.40137
C1orf226	up	1.4012
PANX1	up	1.40085
GUSB	up	1.39996
CLTA	up	1.39864
CALHM2	up	1.3986
PGAM4	up	1.39826
FZD5	up	1.39793
PLD2	up	1.39688
EPHB3	up	1.39687
AHNAK	up	1.3968
NCKAP1L	up	1.39571
AP1B1	up	1.39533
DYNLRB1	up	1.39421
SLC25A24	up	1.39407
CIT	up	1.39394
MIR1178	up	1.39394
HIATL1	up	1.39326
C15orf23	up	1.39314
CITED2	up	1.39292
PTGFRN	up	1.39194
SEMA4A	up	1.39118
SH2B3	up	1.39046
LEPR	up	1.39045
LEPROT	up	1.39045
SH3BGRL3	up	1.38902
PEAK1	up	1.38884
UQCRH	up	1.38834
CSTB	up	1.38819
CUL4A	up	1.38804
ME2	up	1.38647
PTPN18	up	1.38576
F2RL3	up	1.38534
LRRFIP2	up	1.38474
PHACTR3	up	1.384
C16orf70	up	1.38381
PRTFDC1	up	1.38364
CBWD1	up	1.38289
CTIF	up	1.38255
MIR4743	up	1.38255
ELK3	up	1.38219
CLPB	up	1.38166
PSAP	up	1.38127
HTRA1	up	1.38042
SEC14L5	up	1.38013
ALG14	up	1.37867
RNF135	up	1.37796
FBN1	up	1.37779
MIIP	up	1.37707
RRP12	up	1.37692
ADAMDEC1	up	1.37648
C15orf52	up	1.37532
RCC2	up	1.37399
FAM156A	up	1.37398
FAM156B	up	1.37398
CYTL1	up	1.37296
PPARGC1B	up	1.37296
ACPP	up	1.37288
KIAA0368	up	1.37267
PTGFR	up	1.37257
PLCD3	up	1.37245
CLCN5	up	1.37208
ARHGAP31	up	1.37181
MEF2C	up	1.3707
ANK1	up	1.37063
AP2S1	up	1.36979
CSRP1	up	1.36902
CTNNA1	up	1.36795
IFFO1	up	1.36787
GSN	up	1.3677
GRAMD4	up	1.36723
IRF8	up	1.36639
TTC7A	up	1.36604
PHKB	up	1.36531
COX7A2L	up	1.36514
HDHD1	up	1.36505
AZI2	up	1.36485
MYO10	up	1.36375
SWAP70	up	1.36345
FAM109B	up	1.36322
INSR	up	1.36304
ZDHHC7	up	1.36205
ANKRD9	up	1.361
ANO5	up	1.36063
SPG21	up	1.36027
ATP6V0D1	up	1.35932
ATP6V0A1	up	1.35911
SLC35D2	up	1.3582
RCAN1	up	1.35774
TKT	up	1.35716
FIG4	up	1.35711
FZD2	up	1.35674
TPCN2	up	1.35668
FAM102B	up	1.35651
P4HB	up	1.35595
FKBP1A	up	1.35573
FKBP1A-SDCBP2	up	1.35573
SDCBP2	up	1.35573
PIK3CB	up	1.35522
C15orf63	up	1.35438
SERF2	up	1.35438
SERF2-C15ORF63	up	1.35438
SNF8	up	1.35278
SLC9A1	up	1.35146
SNX2	up	1.35113
ZNF770	up	1.35108
UACA	up	1.35079
RAPH1	up	1.35003
HK1	up	1.34974
CKAP2	up	1.34943
PPM1H	up	1.34862
SERPINE1	up	1.34762
DEPDC1	up	1.34747
ALCAM	up	1.34614
LYL1	up	1.34483
VTA1	up	1.34387
TMPO	up	1.34385
OGDH	up	1.34032
FHOD1	up	1.33989
KCTD6	up	1.33933
HHEX	up	1.33901
SPIRE1	up	1.3389
POLQ	up	1.3389
EBI3	up	1.33809
MRPL23	up	1.33743
PFN1	up	1.33736
C1orf106	up	1.3373
KIF4A	up	1.33654
NEGR1	up	1.33602
LOC100861402	up	1.33498
ACVR1B	up	1.33463
AGPAT2	up	1.33371
HADHA	up	1.33271
SLC15A3	up	1.33211
NBPF10	up	1.33195
NOTCH2NL	up	1.33195
BCL2L13	up	1.33173
ZNF532	up	1.33155
MTHFR	up	1.33127
FAR1	up	1.3302
CCDC22	up	1.32926
PSMB6	up	1.32912
C20orf194	up	1.32898
PLIN3	up	1.32809
PPFIBP2	up	1.32749
ARPC1B	up	1.32716
LOC647979	up	1.32678
C10orf47	up	1.32676
COPA	up	1.32622
NUDT19	up	1.32562
PRCP	up	1.32492
ZFP106	up	1.32485
MYO1E	up	1.32466
FABP5	up	1.32454
PROM1	up	1.32448
UQCRFS1	up	1.32255
AMOTL1	up	1.32189
KIAA1033	up	1.32163
WRB	up	1.32102
CMAS	up	1.321
NACC2	up	1.32004
SUMF1	up	1.31987
LOC151534	up	1.31952
SAV1	up	1.3193
YWHAG	up	1.31894
TOR3A	up	1.3188
LAMTOR2	up	1.31865
OPRL1	up	1.31766
KCNK5	up	1.31759
ATP6V1D	up	1.31748
ACTR3B	up	1.31742
MPG	up	1.31741
RPS6KA4	up	1.31692
ALDOA	up	1.31681
MYL6	up	1.31679
SNTB1	up	1.31654
TOLLIP	up	1.31647
AK4	up	1.31568
CCDC149	up	1.31434
H6PD	up	1.31354
KIAA0513	up	1.31339
CEP170	up	1.31309
XXYLT1	up	1.31303
GALNT7	up	1.31246
SPOCK1	up	1.31214
RHOQ	up	1.31182
CTTNBP2NL	up	1.31105
ACOT8	up	1.31062
G6PD	up	1.30857
DAAM1	up	1.30792
CDK14	up	1.30775
DNAJC7	up	1.30738
SLC25A13	up	1.30714
PTBP2	up	1.3068
NUTF2	up	1.30665
POFUT1	up	1.3065
TOM1	up	1.30618
DNM1L	up	1.30612
MIS18BP1	up	1.30601
SNX30	up	1.30592
NR6A1	up	1.30584
PPP4R1L	up	1.3046
LRP12	up	1.3041
PRRG2	up	1.30386
SCP2	up	1.30363
CDC42BPA	up	1.30329
SH3BGRL	up	1.30328
CHP	up	1.30166
RAB31	up	1.30056
DNAJC10	up	1.30052
PRDX6	up	1.29976
NDUFB9	up	1.29943
TMEM167A	up	1.29906
ITFG1	up	1.29803
PRSS50	up	1.2976
ATP6V1F	up	1.29643
KIAA0196	up	1.29548
MPP1	up	1.29473
GNAS	up	1.29457
ESCO2	up	1.29416
ORAI3	up	1.29407
RILPL2	up	1.2931
AKIP1	up	1.29309
KCNMB4	up	1.2912
NDUFS4	up	1.29119
RHOA	up	1.29113
ECHDC1	up	1.29099
NKIRAS2	up	1.28892
CEP152	up	1.28858
PTPLAD2	up	1.28811
NRIP1	up	1.28624
CALU	up	1.28592
IDE	up	1.28475
LRRC8D	up	1.28293
EPDR1	up	1.28057
CSGALNACT2	up	1.27974
APIP	up	1.27971
ARHGAP17	up	1.27969
ZFYVE26	up	1.27955
MYO1G	up	1.27768
HBXIP	up	1.27716
NEU1	up	1.27666
GAA	up	1.27624
ANTXRL	up	1.27623
COMMD5	up	1.27561
ATG9A	up	1.27555
FAM127A	up	1.27547
LOC401321	up	1.27503
GPAA1	up	1.27366
NCRNA00185	up	1.27274
ADI1	up	1.27217
PRKACA	up	1.27188
C2orf18	up	1.27163
AHCY	up	1.27162
ITGB2	up	1.27069
ASAH1	up	1.27066
E2F7	up	1.27011
PPARGC1A	up	1.26928
RENBP	up	1.26869
SPC25	up	1.26866
COL4A3BP	up	1.26734
PRICKLE1	up	1.26706
DES	up	1.26625
KCNQ1	up	1.26498
LOC80054	up	1.26481
CHCHD5	up	1.2637
NAV1	up	1.26347
QSER1	up	1.26268
ATP5C1	up	1.26255
STIL	up	1.26242
MAPKAPK3	up	1.26232
ATRN	up	1.26229
ARHGAP29	up	1.26218
IL4I1	up	1.26145
NUP62	up	1.26145
BMP2K	up	1.26081
ZCCHC17	up	1.25864
TPD52L2	up	1.25829
DOT1L	up	1.25792
MTMR14	up	1.25787
PDXDC1	up	1.25776
GPX4	up	1.2569
CD109	up	1.25673
ARL8A	up	1.25652
ALOX5	up	1.25625
ADRA2A	up	1.25607
NUBP1	up	1.25566
MCM10	up	1.25562
EXO1	up	1.25546
CDC42BPB	up	1.25539
SLC25A3	up	1.25534
LRRC41	up	1.2549
GNA12	up	1.25482
SOCS6	up	1.25399
C6orf211	up	1.25386
NPLOC4	up	1.2528
MKL1	up	1.25255
MST4	up	1.25228
FGR	up	1.25225
PLXNB3	up	1.25202
CAPN1	up	1.25195
ITGAV	up	1.25172
BNIP3L	up	1.25162
ARMCX3	up	1.25096
CEBPG	up	1.25078
FH	up	1.25062
MCAT	up	1.25039
BAG4	up	1.24981
PDE3A	up	1.24719
ATP11A	up	1.24641
STRN3	up	1.24613
HSD17B10	up	1.24566
SND1	up	1.24527
HTR7P1	up	1.24523
PRDX3	up	1.24504
EFTUD2	up	1.24447
FKBP15	up	1.24438
COX5A	up	1.244
PTDSS1	up	1.24373
FAM96A	up	1.24319
VAMP7	up	1.24311
PPM1L	up	1.24258
ASH2L	up	1.24249
SUCLG1	up	1.24207
SNX12	up	1.24174
DIAPH3	up	1.24144
PHKA2	up	1.2414
TMSB4X	up	1.24134
TOR1A	up	1.24134
GAS2L3	up	1.24084
RAB12	up	1.24028
CA13	up	1.23968
ABCD3	up	1.23957
GLB1	up	1.23917
TMPPE	up	1.23917
LRRC59	up	1.23816
NOMO2	up	1.23792
FKBP9L	up	1.23783
PPFIA1	up	1.23752
LEP	up	1.23667
LPAR4	up	1.23659
DDX49	up	1.23652
TPI1	up	1.23578
SLC4A1AP	up	1.23524
ARHGEF11	up	1.23463
GPT2	up	1.23436
TMEM86A	up	1.23372
YPEL2	up	1.23343
TRAPPC1	up	1.23341
FAM126A	up	1.23253
MYD88	up	1.23249
EVI5	up	1.23231
STK11IP	up	1.23226
POLK	up	1.23172
KDELR1	up	1.2315
TLN1	up	1.23133
WWC2	up	1.2311
NOMO1	up	1.23003
ACTG1	up	1.22995
ZBTB7B	up	1.22976
CES2	up	1.22959
KRT7	up	1.22936
BAX	up	1.22893
CYBASC3	up	1.22822
NDUFV3	up	1.22817
PRLR	up	1.22805
DNAJC5B	up	1.22741
MEMO1	up	1.2268
TMEM17	up	1.22658
NDUFS5	up	1.22571
DOCK1	up	1.22262
ANAPC11	up	1.22257
CCT8	up	1.22146
QTRTD1	up	1.22056
PDLIM5	up	1.22055
BNIP2	up	1.22039
MYH9	up	1.22018
CCNYL1	up	1.21967
MIR4775	up	1.21967
KIAA1211	up	1.2189
NCSTN	up	1.21875
NARS	up	1.21851
EIF4E2	up	1.2182
AP3S1	up	1.2181
NPTN	up	1.21765
DCAF6	up	1.21662
PSMD4	up	1.21604
FLII	up	1.21593
HSPA4L	up	1.21577
TICAM2	up	1.21552
TMED7	up	1.21552
TMED7-TICAM2	up	1.21552
C15orf42	up	1.21473
ABHD8	up	1.21466
HCCS	up	1.21435
PYGB	up	1.21283
SLC2A13	up	1.21266
SBF2	up	1.21256
USP6NL	up	1.21234
LOC646762	up	1.21228
ZNRF2P2	up	1.21228
ACVRL1	up	1.21214
ALAD	up	1.21169
GDAP1	up	1.21141
SEPN1	up	1.21035
C4orf34	up	1.20992
ANXA8	up	1.2084
ANXA8L1	up	1.2084
NFIA	up	1.20817
TWF2	up	1.20731
SMTN	up	1.20718
PTP4A2	up	1.20706
SNX17	up	1.20659
YEATS2	up	1.20592
ACTB	up	1.20468
FOXC1	up	1.20447
CPSF2	up	1.20438
VAC14	up	1.20349
NACC1	up	1.20312
C11orf24	up	1.20281
VPS18	up	1.2028
FBXL19-AS1	up	1.20269
ACCSL	up	1.20254
CEP170P1	up	1.20147
SAPCD2	up	1.20147
EIF3M	up	1.20127
FAM20B	up	1.20083
GPR1	up	1.20034
RXRA	up	1.19776
RAB6A	up	1.1972
FCN2	up	1.19616
DDAH1	up	1.19564
EXOC4	up	1.19549
EIF4G1	up	1.19505
PHF16	up	1.19477
GLIPR2	up	1.19463
PTPN9	up	1.19436
RIBC2	up	1.19408
XRCC2	up	1.19397
FAM114A1	up	1.1923
UBA3	up	1.19228
MMP2	up	1.19198
ATP5B	up	1.19104
ASNA1	up	1.19006
MAF1	up	1.18837
SYK	up	1.18836
CDYL	up	1.18801
HADHB	up	1.18749
PARK7	up	1.18725
AP2M1	up	1.18713
TMEM131	up	1.1865
USP12	up	1.18379
ETF1	up	1.1837
ARL2	up	1.18328
ARL2-SNX15	up	1.18328
SNX15	up	1.18328
ATP6AP2	up	1.18156
PSD3	up	1.18032
SDHD	up	1.18003
ARF4	up	1.17971
PLXNB1	up	1.17911
GNL2	up	1.17896
APOOL	up	1.178
LOC100506497	up	1.17798
LUZP6	up	1.17768
CES1P2	up	1.17697
PTPRE	up	1.17606
ATP5A1	up	1.17582
CALM3	up	1.17544
VPS25	up	1.17417
NCOR1	up	1.17267
SMG9	up	1.16873
TMEM104	up	1.16693
ZNRF2P1	up	1.16583
ATF4	up	1.16462
ZSWIM6	up	1.16282
NCOA3	up	1.16279
HS1BP3	up	1.16279
DEDD	up	1.16192
CSNK2B	up	1.16018
LY6G5B	up	1.16018
GNA14	up	1.15985
MPP3	up	1.15733
PGGT1B	up	1.15698
CAPN11	up	1.15687
OS9	up	1.15532
RBP4	up	1.1484
WDR17	up	1.14789
GGT8P	up	1.14759
DOCK2	up	1.14592
O3FAR1	up	1.14357
RGMA	up	1.14138
SRSF9	up	1.13694
PSMD2	up	1.13646
TRAPPC11	up	1.13399
ADIPOR2	up	1.13364
GLYR1	up	1.12866
KCNQ1OT1	up	1.12486
LARP4B	up	1.12345
PPP1CA	up	1.11668
ARF1	up	1.10534
RNF41	up	1.10073
FUT2	down	0.903
MORN4	down	0.901525
FAM110C	down	0.896662
MAGED4	down	0.894921
MAGED4B	down	0.894921
STAP2	down	0.894512
ZFP2	down	0.893149
FZD3	down	0.892914
LINGO2	down	0.89258
PDCD11	down	0.891587
TMEM237	down	0.890568
RIMS3	down	0.889609
BIVM	down	0.889302
BIVM-ERCC5	down	0.889302
ERCC5	down	0.889302
PIK3R4	down	0.888447
GSPT1	down	0.886929
FAM199X	down	0.885895
KCNA6	down	0.88395
FGFBP3	down	0.883394
RHOXF1	down	0.881638
SIKE1	down	0.881166
MRC2	down	0.880086
ZNF623	down	0.87773
DUSP4	down	0.875058
TRAF3IP1	down	0.874994
C6orf89	down	0.874281
TRAPPC10	down	0.87332
TMEM209	down	0.870594
FOXJ3	down	0.870095
ETNK2	down	0.86984
SERINC1	down	0.86945
ZNF202	down	0.867917
LOC440461	down	0.867199
SCAF8	down	0.867154
ZNF416	down	0.866717
CTH	down	0.865736
SIRT4	down	0.864689
DUSP8	down	0.86435
COPS7B	down	0.863825
KLHL20	down	0.863046
ZC3H12B	down	0.862731
USP37	down	0.86185
ProSAPiP1	down	0.861682
GUSBP5	down	0.861549
TRIM68	down	0.861252
RBM27	down	0.861036
HOMER1	down	0.860888
ZNF786	down	0.860747
RGS17	down	0.860426
FAM161A	down	0.860341
CIB2	down	0.859317
RPL36AL	down	0.859213
NTN4	down	0.858604
HUWE1	down	0.858408
DSEL	down	0.857934
ZC3H14	down	0.856708
PGBD4	down	0.856593
PRDM11	down	0.856049
MST1P9	down	0.855963
ATXN7L3B	down	0.855911
MLL5	down	0.855761
ZNF236	down	0.854798
ADAMTS17	down	0.853617
LOC283481	down	0.853197
WDR43	down	0.852847
KIAA1143	down	0.8521
HNRNPA0	down	0.851771
RINT1	down	0.850961
EPC1	down	0.850399
SGSM1	down	0.850182
IRF2BP1	down	0.850115
GPAM	down	0.850032
PLAT	down	0.85003
SOX8	down	0.849659
RNF4	down	0.849361
PRMT1	down	0.849274
KRI1	down	0.848565
NCL	down	0.848391
SUPT16H	down	0.848237
MIR4657	down	0.847574
PURB	down	0.847574
PRKRIR	down	0.847507
DDX18	down	0.846678
KLHL32	down	0.846403
AARS2	down	0.846387
ZNF227	down	0.846368
WBP11	down	0.846046
CALY	down	0.845682
ZBTB39	down	0.84517
LOC100506710	down	0.844946
MIR3134	down	0.844714
PTBP3	down	0.844714
ZNF646	down	0.844042
ELP2	down	0.843349
TSR2	down	0.843252
FAM66B	down	0.843104
MRPL50	down	0.843007
NUBPL	down	0.842259
LOC349196	down	0.842217
ASXL1	down	0.841764
BTRC	down	0.841624
ZNF567	down	0.841261
C9orf68	down	0.840785
FAM40A	down	0.840748
ELP3	down	0.840722
IRF3	down	0.840677
HECA	down	0.839991
C9orf78	down	0.839587
CASD1	down	0.839585
DNAI2	down	0.839473
ZNF84	down	0.839426
ZNF92	down	0.839122
SMARCD1	down	0.838826
DGCR6L	down	0.838652
HLF	down	0.838234
WFS1	down	0.838053
TFR2	down	0.837842
TSPAN6	down	0.837546
ZNF583	down	0.836801
FOXK1	down	0.836652
ZNF883	down	0.836539
C16orf58	down	0.836464
METTL15	down	0.836242
MRPS2	down	0.835853
CIRH1A	down	0.835552
MTERF	down	0.835434
USP51	down	0.834862
SLC5A5	down	0.834597
C9orf5	down	0.834484
TMEM109	down	0.834191
ZBTB10	down	0.834166
GREM2	down	0.833972
NUP210	down	0.833938
RG9MTD1	down	0.832723
DCAF17	down	0.832683
TWISTNB	down	0.832041
NAT10	down	0.831768
SORCS3	down	0.831245
RALGAPA1	down	0.831125
ZNF473	down	0.830838
MIR1292	down	0.830665
NOP56	down	0.830665
SNORD86	down	0.830665
TUBB4A	down	0.830663
HTATSF1	down	0.830153
RPGRIP1L	down	0.83009
METTL2A	down	0.829611
DIDO1	down	0.829588
REEP6	down	0.829525
TMEM67	down	0.829436
KRT5	down	0.828927
ZNF624	down	0.828882
SAMD12	down	0.828756
MRPL39	down	0.828709
SMARCC1	down	0.828489
BFSP1	down	0.828452
MSL3P1	down	0.828342
ZBTB49	down	0.82834
CYB561D1	down	0.828337
FAU	down	0.82814
LOC100287482	down	0.827025
PCDH1	down	0.826933
CNO	down	0.826891
GLOD4	down	0.826654
POMGNT1	down	0.826264
ZNF696	down	0.825992
ZBTB41	down	0.825238
MKL2	down	0.824664
WNT10A	down	0.824571
C14orf132	down	0.824537
GRWD1	down	0.824307
ZNF823	down	0.824252
SF3A1	down	0.823895
HTR6	down	0.82383
RPL12	down	0.823554
ACTR6	down	0.82351
KCNA2	down	0.823477
ZNF662	down	0.823415
TAF7	down	0.823267
NOL9	down	0.823233
ZNF391	down	0.823152
SRM	down	0.823122
PIP4K2B	down	0.822771
WDR82	down	0.822601
SLC13A3	down	0.822468
TP53RK	down	0.822468
G3BP1	down	0.82227
MRTO4	down	0.821569
UFSP2	down	0.821144
HS3ST3A1	down	0.821139
FPR1	down	0.82112
FYCO1	down	0.820991
POLR1B	down	0.82089
ZFP3	down	0.820622
SERGEF	down	0.820574
STXBP1	down	0.820443
RPL18	down	0.820193
SLC25A17	down	0.819933
EXOSC2	down	0.819519
LINC00092	down	0.819387
KLHL11	down	0.819251
HSPA13	down	0.819014
LOC202781	down	0.818609
GOT2	down	0.818265
NUFIP2	down	0.817982
DGKK	down	0.817949
WDR20	down	0.817469
CYP2E1	down	0.817438
ZNF208	down	0.817406
AMOT	down	0.817328
C10orf118	down	0.817238
MIR2110	down	0.817238
TMEM161A	down	0.817188
ZNF805	down	0.817186
RPL19	down	0.816991
PRPF39	down	0.816906
CLDND1	down	0.816899
RPS14	down	0.816209
CCDC141	down	0.815734
SH3PXD2A	down	0.815725
ZMYM1	down	0.815616
ADAM22	down	0.815043
FBXO21	down	0.814843
ZFP161	down	0.814535
UMPS	down	0.814323
AMDHD1	down	0.814104
NOLC1	down	0.814049
NAP1L4	down	0.813815
IRAK1BP1	down	0.813547
RPL11	down	0.813058
DDX55	down	0.812541
DDX6	down	0.812534
EEF1D	down	0.812338
TOMM70A	down	0.812167
KAT6B	down	0.812107
ZNF558	down	0.811702
CHST10	down	0.811622
ZNF131	down	0.81139
COG1	down	0.811087
PTENP1	down	0.810951
UTP20	down	0.810903
EFHD1	down	0.810169
KLHL28	down	0.810106
ZZZ3	down	0.810079
C5orf42	down	0.809888
MTR	down	0.809631
CACNA1H	down	0.809548
SRGAP3	down	0.809365
GNA13	down	0.809278
THUMPD1	down	0.808748
AGSK1	down	0.808495
LOC727849	down	0.808495
ZNF519	down	0.808384
ATN1	down	0.808279
GPRC5B	down	0.808127
DCUN1D4	down	0.808095
GLT25D2	down	0.80807
OGFOD1	down	0.807913
CDK4	down	0.807814
LMTK3	down	0.807139
DNMT3A	down	0.806978
RNF165	down	0.806776
TNKS1BP1	down	0.806524
RPL4	down	0.806291
RBBP5	down	0.805562
SPEG	down	0.805496
NUP35	down	0.805314
IP6K1	down	0.805278
ZNF280B	down	0.805117
ZFP1	down	0.805112
CHD6	down	0.805106
STK39	down	0.805038
PUS7	down	0.804778
BAHD1	down	0.804739
LYRM7	down	0.804407
TMEM171	down	0.804322
ORC5	down	0.80405
RPS17	down	0.803922
C9orf114	down	0.803788
MSL2	down	0.80367
IPO5	down	0.803423
RPS17L	down	0.803251
ADAMTSL5	down	0.803087
CDC42SE1	down	0.803011
SBF1	down	0.802945
USP46	down	0.802587
SLC46A1	down	0.802362
TSEN15	down	0.802221
ISCU	down	0.801964
CCDC120	down	0.801562
PHEX	down	0.801446
NOL11	down	0.801305
GPATCH4	down	0.800901
FAM184A	down	0.800671
CANT1	down	0.800324
TRIM65	down	0.799468
C11orf84	down	0.799463
MLF1	down	0.799429
WDR35	down	0.799147
ZNF266	down	0.798672
MCF2L-AS1	down	0.798541
SPATA5	down	0.798447
ZBTB46	down	0.798195
RPL35A	down	0.79781
DPH2	down	0.797786
ZNF383	down	0.79759
HMGN4	down	0.797589
ZNF74	down	0.797437
ZNF239	down	0.797261
ARPC5L	down	0.796771
NAA30	down	0.796669
FBXO25	down	0.796641
LINC00526	down	0.796057
STARD9	down	0.795468
PITHD1	down	0.795392
ZFYVE27	down	0.795301
PDP2	down	0.795245
ST8SIA1	down	0.794978
EBF4	down	0.794964
CNOT6L	down	0.794694
C1orf172	down	0.794083
LSM5	down	0.793969
EDA	down	0.79338
CYP2U1	down	0.793187
ZNF184	down	0.793132
RPS2	down	0.792376
TDP1	down	0.791586
C6orf174	down	0.791575
KIAA0408	down	0.791575
GNRHR2	down	0.790641
TRIM61	down	0.790283
COL6A1	down	0.789936
RRN3	down	0.789765
ZFP28	down	0.789518
CDKN2AIP	down	0.789016
LOC100507501	down	0.788524
TET1	down	0.788318
C15orf41	down	0.788276
RPLP0	down	0.788259
HMOX2	down	0.788037
DCP1B	down	0.787883
EXOSC6	down	0.787568
DCAF16	down	0.787217
LRRC8A	down	0.787141
CELSR2	down	0.786866
BUB3	down	0.786692
RPL18A	down	0.785939
SIGMAR1	down	0.78572
PIK3R3	down	0.785293
PIP4K2C	down	0.785019
NAA40	down	0.784976
OTUD3	down	0.784929
LOC100270804	down	0.784851
YTHDC1	down	0.784284
PAQR8	down	0.784162
RFESD	down	0.7838
MTFP1	down	0.783479
RPS8	down	0.78329
AHI1	down	0.783208
ABCA3	down	0.783171
TMEM106B	down	0.783045
SLC46A3	down	0.782769
ZFPM1	down	0.782563
TMEM200A	down	0.782354
IMP3	down	0.782266
RPL41	down	0.782005
CDC42SE2	down	0.781546
LRRC14	down	0.781492
NIPA1	down	0.781197
ZNF345	down	0.780855
TMEM99	down	0.780519
LOC388152	down	0.780387
RPS3A	down	0.780152
ZNF275	down	0.779765
ZNF527	down	0.779752
TSHZ1	down	0.7796
ZBTB5	down	0.778843
ZBTB42	down	0.77873
ZFP30	down	0.778609
ST3GAL1	down	0.777895
EPB41L4A-AS1	down	0.777798
ZNF529	down	0.777779
BCKDHB	down	0.777691
CCDC99	down	0.777586
ZNF766	down	0.777296
PHLPP2	down	0.777165
EEF1G	down	0.77708
MIR3654	down	0.77708
ACOT4	down	0.776727
HERC2P7	down	0.776477
CCDC25	down	0.776208
TUBGCP5	down	0.775736
HSP90AB1	down	0.774843
ZNF136	down	0.774168
ZNF177	down	0.77382
ZNF559	down	0.77382
ZNF559-ZNF177	down	0.77382
AKAP1	down	0.773817
PURA	down	0.773573
ARHGAP10	down	0.773458
ABI2	down	0.773325
PARP1	down	0.772375
FPGS	down	0.772373
METTL1	down	0.772034
ZNF582	down	0.772006
PLEKHA7	down	0.771949
USP13	down	0.771548
CASC3	down	0.771406
TFAP4	down	0.771256
MAP3K9	down	0.771153
DDX51	down	0.770504
AGBL2	down	0.770453
FANCF	down	0.770338
ATAD1	down	0.76939
PIK3R1	down	0.769309
POLR3GL	down	0.768421
CASP8AP2	down	0.768263
SGCB	down	0.767703
CNKSR1	down	0.767362
ALKBH8	down	0.766991
EXOC8	down	0.766902
PPP1R3B	down	0.766735
NXT1	down	0.766497
ZNF260	down	0.766484
ZNF569	down	0.766218
C12orf29	down	0.766173
MOCS2	down	0.766133
RPS4X	down	0.766101
ANKRD49	down	0.766047
ZSWIM5	down	0.766015
GLB1L2	down	0.76586
CDNF	down	0.765711
PAICS	down	0.765156
RTTN	down	0.765028
MIR155	down	0.764965
MIR155HG	down	0.764965
PLXNA1	down	0.764835
XPC	down	0.76463
NDNL2	down	0.764614
ZNF501	down	0.764226
SNTA1	down	0.764173
ZNF461	down	0.764149
ATP6V0A2	down	0.764141
CADM1	down	0.763935
C11orf61	down	0.763753
KDM6B	down	0.763676
RPL5	down	0.763673
HKR1	down	0.763657
ZNF23	down	0.763612
MB21D2	down	0.762781
FAM59B	down	0.762322
C10orf2	down	0.762222
CWF19L2	down	0.762197
NLGN2	down	0.762016
ZNF678	down	0.761908
FOXO3B	down	0.761895
ZNF286B	down	0.761895
ANKRD12	down	0.761756
VPS13A	down	0.761584
ZNF33A	down	0.76152
TMEM43	down	0.761479
CYP4V2	down	0.761431
MRPL9	down	0.760954
RALGPS1	down	0.760602
DGKH	down	0.76057
CNKSR2	down	0.760429
ANKRD46	down	0.760359
CYTH1	down	0.760251
FSD1	down	0.760236
PVRL3	down	0.760168
BBS2	down	0.759838
SLC7A5	down	0.759128
EEF1B2	down	0.759058
ZNF192	down	0.758952
TMEM30B	down	0.758334
UBE2Q2	down	0.757899
CCDC102A	down	0.757815
TRAF3IP3	down	0.757803
IARS	down	0.757743
KIAA1377	down	0.757699
NPAT	down	0.757539
OSBPL3	down	0.757442
RPS15A	down	0.757266
RPL9	down	0.757096
ABCA11P	down	0.756887
ZNF721	down	0.756887
NUP98	down	0.756823
SBDS	down	0.756468
HYOU1	down	0.756367
WNT1	down	0.756305
BRIX1	down	0.756165
GPR89A	down	0.756155
CRY2	down	0.755843
TBCC	down	0.755812
UBE3D	down	0.755559
ALDH1B1	down	0.755285
C16orf54	down	0.755205
GPR89C	down	0.754139
ZNF829	down	0.753891
CBY1	down	0.753813
C2orf44	down	0.753283
MANF	down	0.753214
ZNF699	down	0.753025
GPR89B	down	0.752366
PACS1	down	0.752047
CDC42BPG	down	0.751907
SLC7A1	down	0.751812
MORC2	down	0.751719
FNDC8	down	0.751638
CASP8	down	0.751331
KDM3A	down	0.751138
ECI2	down	0.750664
SALL2	down	0.750272
LOC386758	down	0.749573
ST6GAL1	down	0.749054
ZNF574	down	0.749039
CDK20	down	0.748875
TSPAN15	down	0.748401
NT5C1B	down	0.748374
NT5C1B-RDH14	down	0.748374
RDH14	down	0.748374
RFTN1	down	0.748358
CIRBP	down	0.748235
USP44	down	0.747986
YAE1D1	down	0.747864
CEP72	down	0.747756
ESYT2	down	0.747364
FMNL3	down	0.747339
SOAT2	down	0.747152
CEP120	down	0.746873
MBLAC2	down	0.746774
ZNF404	down	0.746439
AKAP5	down	0.746333
C3orf37	down	0.746208
NT5C3L	down	0.745938
AQP9	down	0.745916
FAM115A	down	0.745249
SRPRB	down	0.745169
DCAF4	down	0.744914
SLC4A4	down	0.744784
ELK4	down	0.744719
CEP290	down	0.74466
ABCE1	down	0.744607
SYNRG	down	0.744569
RNF216	down	0.744564
N6AMT1	down	0.744504
LOC389765	down	0.744434
GCC2	down	0.744286
SLC7A6	down	0.743809
RPS16	down	0.743612
TTC3	down	0.743317
PPP1R2	down	0.743248
C14orf28	down	0.743136
MGC70870	down	0.743037
LDOC1L	down	0.742905
RPL35	down	0.742355
NCOA1	down	0.741729
ZNF226	down	0.741726
PCDHGA1	down	0.741543
PCDHGA10	down	0.741543
PCDHGA11	down	0.741543
PCDHGA12	down	0.741543
PCDHGA2	down	0.741543
PCDHGA3	down	0.741543
PCDHGA4	down	0.741543
PCDHGA5	down	0.741543
PCDHGA6	down	0.741543
PCDHGA7	down	0.741543
PCDHGA8	down	0.741543
PCDHGA9	down	0.741543
PCDHGB1	down	0.741543
PCDHGB2	down	0.741543
PCDHGB3	down	0.741543
PCDHGB4	down	0.741543
PCDHGB5	down	0.741543
PCDHGB6	down	0.741543
PCDHGB7	down	0.741543
PCDHGC3	down	0.741543
PCDHGC4	down	0.741543
PCDHGC5	down	0.741543
RPS18	down	0.739803
RPL30	down	0.7397
ZSCAN12	down	0.739532
SYDE2	down	0.739504
ZNF33B	down	0.73948
MPP6	down	0.739334
RNF149	down	0.739318
SNORD89	down	0.739318
NOS3	down	0.738982
MPHOSPH8	down	0.738951
CENPC1	down	0.738673
ZNF331	down	0.738666
HDHD3	down	0.738207
TSPYL1	down	0.737983
THOC3	down	0.737963
ZFP82	down	0.737932
RPL21	down	0.737782
RPL21P28	down	0.737782
TUBGCP6	down	0.73776
C17orf28	down	0.737734
PPIL1	down	0.73762
ZNF365	down	0.73719
ZNF485	down	0.737063
ZXDA	down	0.737032
ZNF692	down	0.736773
C14orf169	down	0.736666
NGRN	down	0.736078
CDC37L1	down	0.735873
BAG3	down	0.735491
HOXC4	down	0.735315
HOXC5	down	0.735315
HOXC6	down	0.735315
IFT43	down	0.735272
ZNF337	down	0.735271
ITGA3	down	0.735097
ZFP37	down	0.734976
KLHL25	down	0.734865
SPTAN1	down	0.734152
DPY19L2P2	down	0.734116
KIAA0247	down	0.734045
NOP58	down	0.733973
LOC100131067	down	0.733653
DBH	down	0.733598
NDUFAF4	down	0.733313
TGFBR2	down	0.73325
RHEBL1	down	0.733097
C6orf170	down	0.732318
RAB40B	down	0.732079
TMEM220	down	0.732055
HLCS	down	0.731966
ATL2	down	0.731805
CCDC152	down	0.731769
C12orf66	down	0.731652
PPAT	down	0.731521
AGK	down	0.731456
TMEM244	down	0.730448
ZFP36L1	down	0.730425
EPB41	down	0.730415
LINC00246A	down	0.729759
TGFB3	down	0.729533
GSTM3	down	0.72938
RPL10A	down	0.729218
ZNF257	down	0.72877
JMY	down	0.728587
POLD2	down	0.727621
B3GNT1	down	0.727196
GSPT2	down	0.726813
WDR89	down	0.726799
SERPINH1	down	0.726582
ULK3	down	0.72656
PHLDB3	down	0.726467
FGD1	down	0.726362
FPR2	down	0.725223
C1orf109	down	0.724626
BET1L	down	0.724607
ZNF512B	down	0.724481
ZHX2	down	0.724376
ZNF570	down	0.724303
MIR3605	down	0.724221
PHC2	down	0.724221
MAP9	down	0.723616
EIF4A2	down	0.723158
C22orf29	down	0.722142
GNB1L	down	0.722142
RPS25	down	0.721652
CHMP7	down	0.721468
ZFP90	down	0.721397
ASF1A	down	0.721265
MBP	down	0.721145
KCNH2	down	0.720854
ZBTB9	down	0.720697
ZNF430	down	0.719899
ZDBF2	down	0.719889
RPL36	down	0.71986
CROT	down	0.719347
WNT7A	down	0.719092
ARHGEF9	down	0.718946
ZCCHC18	down	0.718842
ZNF273	down	0.71852
[truncated: 13,671 more rows]

## Sheet: Table S10B
Supplementary Table S10B. Table S3 from Dorr et al., 2015 (PMID: 25946140). DEGs at 3 months post-transplant compared to pre-transplant. Score is fold change with >=1 up and <1 down regulation, FDR <0.01 for DEG
Gene Symbol	Regulation	Score
TOMM40L	up	10.6428
TMEM205	up	6.47901
OSBPL9	up	6.37518
UBXN11	up	5.36035
MMP8	up	4.69246
NREP	up	4.59792
CD177	up	4.20328
OLFM4	up	3.94833
HP	up	3.86723
CRISP3	up	3.803
LOXL3	up	3.77193
BPI	up	3.7005
SYVN1	up	3.68112
MNF1	up	3.6678
LTF	up	3.62544
BMP6	up	3.44431
DDX11L1	up	3.34918
LCN2	up	3.27627
CLEC12B	up	3.27325
SCARNA9	up	3.24289
TREML1	up	3.12257
TARM1	up	3.11539
AZU1	up	3.1052
OR2W3	up	3.08832
CEACAM8	up	3.02227
MPO	up	2.93758
SUCNR1	up	2.83108
CAMP	up	2.81142
NEXN	up	2.75659
COL17A1	up	2.73949
MIR936	up	2.73949
ELANE	up	2.72914
SPARC	up	2.6983
HIST1H2AI	up	2.66252
OLR1	up	2.62756
DPRXP4	up	2.59642
DDX11L9	up	2.5595
SERPINB10	up	2.52418
TDRD9	up	2.49921
CTTN	up	2.49477
PDZK1IP1	up	2.46093
PF4V1	up	2.42605
PRTN3	up	2.42445
TBC1D8	up	2.41228
C1QA	up	2.3934
MYEOV	up	2.38902
CXCL5	up	2.38723
ANKRD34B	up	2.3764
SNCA	up	2.36356
LOXHD1	up	2.34374
FCRL1	up	2.34092
TCN1	up	2.33037
C1QC	up	2.28826
CXCR2P1	up	2.27357
KCNH3	up	2.27189
TNNC2	up	2.27179
SIAE	up	2.26123
CLU	up	2.25922
SH3BGRL2	up	2.25186
C9orf139	up	2.24453
TPTEP1	up	2.23623
MYL9	up	2.23606
CDKN1A	up	2.21273
SDPR	up	2.21236
TFPI	up	2.19539
TUBB1	up	2.19064
PGLYRP1	up	2.18322
GNG11	up	2.17007
PRUNE2	up	2.16905
MIR4485	up	2.1669
MTRNR2L8	up	2.1669
ITGB3	up	2.16347
TMEM38A	up	2.14155
ABCA13	up	2.12997
ITGA2B	up	2.12614
C1QB	up	2.11752
MS4A4A	up	2.11331
SMOX	up	2.10895
C2orf88	up	2.1
SLC24A4	up	2.092
PRKAR2B	up	2.08984
RNASE1	up	2.07342
DDX11L10	up	2.07064
SLC2A5	up	2.06973
F13A1	up	2.06691
MMD	up	2.06271
HGD	up	2.05743
FSTL3	up	2.04196
TMEM40	up	2.03916
MFAP3L	up	2.03339
MMP9	up	2.0307
RAB13	up	2.01929
CTDSPL	up	2.01658
LOC388387	up	2.00009
SLC28A3	up	1.98951
ABCC3	up	1.9878
BEND2	up	1.98756
CYP1B1	up	1.98069
PGRMC1	up	1.97972
GMPR	up	1.97903
MYLK	up	1.97044
GP1BB	up	1.96955
40425	up	1.96955
SEPT5-GP1BB	up	1.96955
MAFG	up	1.96931
MGST1	up	1.96879
STAB1	up	1.9681
FAM198B	up	1.96694
LOC100506035	up	1.96364
DLG4	up	1.9633
TYMS	up	1.95992
ASAP2	up	1.95765
LTBP1	up	1.95347
NRGN	up	1.95136
NRG1	up	1.95028
SPOCD1	up	1.94754
MS4A3	up	1.93902
TCN2	up	1.93826
ELOVL7	up	1.9382
PDGFC	up	1.93459
ERG	up	1.93408
MYO7B	up	1.93099
CES1	up	1.92824
S100A12	up	1.92747
C21orf7	up	1.92596
PTX3	up	1.92256
SMPDL3A	up	1.92223
C17orf109	up	1.92045
LOC100288637	up	1.91759
GP9	up	1.90418
ATP8B4	up	1.90416
C19orf59	up	1.89954
CALD1	up	1.89202
CMTM5	up	1.88796
DUSP13	up	1.87017
CMYA5	up	1.86847
PTGS1	up	1.86666
FAM47E	up	1.86435
FAM47E-STBD1	up	1.86435
STBD1	up	1.86435
TUBB6	up	1.86037
RHOBTB1	up	1.85975
C3AR1	up	1.85941
PDE5A	up	1.85736
ARHGAP6	up	1.85468
HOMER3	up	1.85351
CD36	up	1.85191
RSU1	up	1.84715
ABLIM3	up	1.8393
PF4	up	1.83537
PPBP	up	1.83537
VCAN	up	1.83404
ITGB5	up	1.83308
HK3	up	1.83301
MAFB	up	1.83152
LY6G6F	up	1.82794
MYOF	up	1.8242
TSC22D1	up	1.81719
FRMD3	up	1.81313
WASF1	up	1.80984
TUBA8	up	1.80532
GYG1	up	1.79895
LRP1	up	1.79562
GNAZ	up	1.79458
GADD45A	up	1.7907
CTSD	up	1.78907
PROS1	up	1.7882
IGF2BP3	up	1.7853
GP6	up	1.77871
CLEC12A	up	1.77701
ACRBP	up	1.77453
P2RY12	up	1.77089
TSPAN33	up	1.76877
SLC2A6	up	1.76672
DYTN	up	1.76275
ADAM15	up	1.76217
GRB14	up	1.76153
ANXA4	up	1.76059
GUCY1B3	up	1.75556
PADI4	up	1.75215
OSCAR	up	1.74879
EGF	up	1.74774
LYZ	up	1.74578
C2	up	1.74241
BRSK1	up	1.74229
F5	up	1.73495
OXTR	up	1.72728
PPARG	up	1.72664
SIL1	up	1.72396
LILRA5	up	1.72356
TMEM150B	up	1.72184
TEX22	up	1.71801
PTPRO	up	1.71333
MERTK	up	1.70772
PLXNB2	up	1.70717
TSPAN9	up	1.70659
ARMC3	up	1.70647
RIN2	up	1.70536
SULT1A1	up	1.70468
ENC1	up	1.7042
VPREB3	up	1.70365
STOM	up	1.70347
LMNA	up	1.70313
SLC37A2	up	1.70077
MSR1	up	1.7005
KIAA0895L	up	1.70029
HLA-DMB	up	1.6976
LRRC32	up	1.69581
C12orf39	up	1.68892
MS4A14	up	1.68679
MS4A7	up	1.68679
TBC1D2	up	1.68624
CYBB	up	1.68339
ARHGAP18	up	1.68156
LYPD2	up	1.68015
WHAMMP2	up	1.67982
SH3RF1	up	1.67096
LOC100507472	up	1.67029
PCSK6	up	1.67029
PEAR1	up	1.66993
MGLL	up	1.66766
VEPH1	up	1.66631
FRMD4B	up	1.66323
SNAPC3	up	1.65946
PLAC8	up	1.65881
CD300E	up	1.65873
CA2	up	1.65496
TRPM2	up	1.65392
ROGDI	up	1.65123
SLC6A12	up	1.65114
TIMP1	up	1.65017
AOAH	up	1.64977
NLRC4	up	1.6479
CD180	up	1.6456
MMRN1	up	1.64537
NRP1	up	1.64533
TSPAN4	up	1.64525
EPB41L3	up	1.64461
TMEM158	up	1.64373
CD151	up	1.6405
GGTA1P	up	1.63941
NT5M	up	1.63929
C10orf11	up	1.63851
SLC26A6	up	1.63703
TAGLN	up	1.63688
L1TD1	up	1.63684
CYB5R2	up	1.63666
RUSC1-AS1	up	1.63531
APP	up	1.63495
HIST1H2BH	up	1.63403
CATSPER1	up	1.63331
S100A8	up	1.62988
TSPO	up	1.62961
ADAP2	up	1.626
WHAMMP3	up	1.6256
MEIS1	up	1.62532
TFEC	up	1.62343
HPSE	up	1.62018
GBA	up	1.61795
EPHB2	up	1.61737
C20orf27	up	1.61622
TNS3	up	1.61337
BCAT1	up	1.60931
TNFSF4	up	1.60749
GUCY1A3	up	1.6058
C7orf41	up	1.6038
NID1	up	1.60322
SLC9A7P1	up	1.60317
PKM2	up	1.60314
BTBD3	up	1.602
PARD3	up	1.60119
CARD9	up	1.59713
ZNF385D	up	1.59693
DAB2	up	1.59382
FCN1	up	1.59346
SOX4	up	1.59312
EMP1	up	1.59203
KL	up	1.59101
LIPA	up	1.58883
CD68	up	1.58863
KIAA0930	up	1.58845
FBN2	up	1.58682
BMX	up	1.58616
LAMC1	up	1.58568
SEMA3C	up	1.58294
PRAM1	up	1.58265
TACSTD2	up	1.58141
TTN	up	1.58138
EIF4A1	up	1.57747
SENP3	up	1.57747
SENP3-EIF4A1	up	1.57747
MARCO	up	1.57732
VIL1	up	1.57718
OPLAH	up	1.57699
STARD4	up	1.5762
STON2	up	1.57567
COMMD9	up	1.57469
COQ2	up	1.57448
SERPINB2	up	1.5718
LGALS1	up	1.57148
IQSEC2	up	1.57129
CLTCL1	up	1.57115
TMTC2	up	1.57057
HEMGN	up	1.57023
DRAM1	up	1.56822
GRN	up	1.56663
SPDYC	up	1.56628
CARD6	up	1.5661
ARHGAP24	up	1.56477
NGFRAP1	up	1.56186
SCARB1	up	1.55899
RGS6	up	1.5588
CBWD5	up	1.55853
SIDT2	up	1.55655
DHRS9	up	1.55644
ADAM9	up	1.55546
SPHK1	up	1.55533
LIMS1	up	1.55494
DUSP5P	up	1.55414
RHOU	up	1.55414
ACER3	up	1.55281
C11orf75	up	1.55277
KCTD12	up	1.55271
EAF2	up	1.55253
BLVRA	up	1.55217
CREG1	up	1.55188
CPNE5	up	1.55175
CD14	up	1.55135
ALDH1A1	up	1.55064
P2RY1	up	1.55063
PDLIM1	up	1.54938
SMAD1	up	1.54916
LOC284837	up	1.54889
LOC730102	up	1.54679
FGF13	up	1.5443
CTSA	up	1.54429
GCNT1	up	1.54414
VWA5A	up	1.542
EGFL7	up	1.54135
RRAS	up	1.5411
FAM20C	up	1.53985
KIAA1598	up	1.53753
ARHGEF10L	up	1.53739
CYFIP1	up	1.53683
WNT5B	up	1.5365
LPAR1	up	1.53638
FGD6	up	1.53476
KCNMB1	up	1.53407
CAV2	up	1.53385
GAS2L1	up	1.5329
CALCRL	up	1.53277
CDYL2	up	1.53222
FXYD2	up	1.53065
FXYD6	up	1.53065
FXYD6-FXYD2	up	1.53065
TMSB4Y	up	1.52938
CCDC88A	up	1.52931
SYTL4	up	1.5264
HNMT	up	1.52637
FGD2	up	1.52609
DGKG	up	1.5256
RXFP2	up	1.52465
CD93	up	1.52264
MAP2K6	up	1.52235
SLC27A2	up	1.52232
TTYH3	up	1.52186
C5orf62	up	1.52101
RAB27B	up	1.52011
LTA4H	up	1.51945
SCO2	up	1.51837
TYMP	up	1.51837
ARHGEF17	up	1.51836
HGF	up	1.51819
SLITRK4	up	1.51804
PARVB	up	1.518
RNF141	up	1.51784
NAT8B	up	1.51575
C9orf47	up	1.51541
S1PR3	up	1.51541
CD72	up	1.51228
C8orf42	up	1.50999
FSTL1	up	1.50875
MIR198	up	1.50875
PLB1	up	1.50629
S100Z	up	1.50592
PTPRN	up	1.50493
ACP2	up	1.50353
TESC	up	1.50331
PLOD1	up	1.50318
ASGR2	up	1.50214
HIST1H2BK	up	1.50207
RASSF4	up	1.50192
JAM3	up	1.5011
MICU1	up	1.5004
P2RX1	up	1.50011
ZNF788	up	1.49923
AFF2	up	1.49879
CPVL	up	1.49869
ME1	up	1.49852
LOC151475	up	1.49806
CCDC90A	up	1.49757
C9orf72	up	1.49744
WASF3	up	1.49735
PRRT4	up	1.49651
SLC22A16	up	1.49627
TPM1	up	1.49576
TNS1	up	1.49563
CNTLN	up	1.49384
PIK3AP1	up	1.49363
PBX1	up	1.49159
APCDD1	up	1.49135
FAM129B	up	1.49125
LGALS12	up	1.48927
TJP2	up	1.48794
INHBA	up	1.48775
PDGFA	up	1.48766
MS4A6A	up	1.48723
CD86	up	1.486
SCPEP1	up	1.48516
ITSN1	up	1.4834
GSTO1	up	1.48289
AIG1	up	1.48287
FUCA1	up	1.4822
ANO6	up	1.48165
PLEKHG1	up	1.48125
PTK2	up	1.48107
FMO5	up	1.47947
CCR2	up	1.47915
ZFHX3	up	1.47911
YWHAH	up	1.47853
CSTA	up	1.47705
ZG16B	up	1.47702
RUSC2	up	1.47481
CTSZ	up	1.47403
PLA2G4A	up	1.47292
IFI30	up	1.47287
MSRB3	up	1.47216
SETD7	up	1.47189
CABP5	up	1.47162
CDKN2B	up	1.4708
FLJ23867	up	1.46809
QSOX1	up	1.46809
HRASLS	up	1.46801
ENDOD1	up	1.468
MEF2C	up	1.46733
CEBPA	up	1.46597
PLA2G12A	up	1.46388
IL15	up	1.46349
LILRA3	up	1.46242
LILRA4	up	1.46242
LILRA6	up	1.46242
LILRB2	up	1.46242
LILRB3	up	1.46242
LILRB5	up	1.46242
HDAC9	up	1.46175
KCNC3	up	1.4613
MMP17	up	1.46004
ARHGAP21	up	1.4583
NAIP	up	1.45748
SLC46A2	up	1.45728
KMO	up	1.45715
NAGA	up	1.45624
WDR11	up	1.45545
ZEB2	up	1.45534
ZEB2-AS1	up	1.45534
DHFR	up	1.45501
DNM3	up	1.45469
MEIS3P1	up	1.45456
ANG	up	1.45454
RNASE4	up	1.45454
SESTD1	up	1.45381
LOC152225	up	1.45364
FADS1	up	1.45202
PTGIR	up	1.4516
FHL2	up	1.45151
ALDH3B1	up	1.45129
EIF4EBP1	up	1.4502
TMEM170B	up	1.44955
MIR4741	up	1.4492
RBBP8	up	1.4492
ITPRIPL2	up	1.44879
MAGI2-AS3	up	1.44877
SIGLEC5	up	1.44816
SGMS2	up	1.44782
EPB49	up	1.44781
BLVRB	up	1.44672
CLDN5	up	1.44669
TPM4	up	1.44531
ALDH4A1	up	1.44391
MIR4695	up	1.44391
GNA15	up	1.44383
P2RX7	up	1.44382
GM2A	up	1.4435
SLC25A35	up	1.44304
C1orf198	up	1.44303
SRC	up	1.44238
VCL	up	1.44153
FAM72A	up	1.44131
LOC100505549	up	1.44122
LY86	up	1.44077
B3GALNT1	up	1.44046
FBXO9	up	1.4401
OAF	up	1.43994
SLC25A40	up	1.43888
CDKN3	up	1.43839
IGF2BP2	up	1.43594
STARD8	up	1.43527
GAPDH	up	1.43502
HMOX1	up	1.43491
E2F2	up	1.43452
CENPW	up	1.43439
HIST2H2BE	up	1.43416
CLCN7	up	1.43331
MIR548N	up	1.43303
OSBPL6	up	1.43303
MCTP1	up	1.43273
LIMS3	up	1.43219
LIMS3-LOC440895	up	1.43219
LIMS3L	up	1.43219
LOC440895	up	1.43219
MITF	up	1.43077
TCF4	up	1.42992
ZNF185	up	1.42926
PLXND1	up	1.42841
SLC44A1	up	1.42718
ARSD	up	1.42662
GBE1	up	1.42538
ESRRA	up	1.42497
GPNMB	up	1.42448
TBC1D10B	up	1.42436
STEAP3	up	1.42417
ELOVL3	up	1.42325
PSRC1	up	1.42263
CKAP4	up	1.42226
TCF7L2	up	1.42203
HAVCR2	up	1.42194
TTC7B	up	1.42183
PLOD2	up	1.42156
UGGT2	up	1.42099
CECR1	up	1.42086
SIGLEC14	up	1.42064
C12orf59	up	1.41848
NLK	up	1.41821
RASGEF1B	up	1.4172
DIAPH2	up	1.41431
VPS54	up	1.41429
KIF11	up	1.41396
BEND7	up	1.41312
TGFBI	up	1.41304
ITGA9	up	1.41181
STXBP2	up	1.41103
PLD1	up	1.41015
C10orf125	up	1.40986
TP53I11	up	1.40986
SERPINB8	up	1.40965
C9orf167	up	1.40896
ETFA	up	1.40795
TMEM45A	up	1.40706
CST3	up	1.40701
ATG7	up	1.40685
METTL7A	up	1.40635
MTF1	up	1.4053
S100A9	up	1.40457
NAPSB	up	1.40444
CENPE	up	1.40393
LOC100506585	up	1.40232
LDLRAD3	up	1.40229
CAMTA1	up	1.40211
MTRNR2L2	up	1.4021
OST4	up	1.40205
FERMT3	up	1.40095
PDE6G	up	1.40069
RAB27A	up	1.39953
SLC1A4	up	1.39927
CPNE8	up	1.39918
ANXA2	up	1.39855
CDK5	up	1.39816
C14orf2	up	1.39786
UBE2E2	up	1.39776
BIK	up	1.3977
SLFN14	up	1.39753
GPR133	up	1.39714
AP1S2	up	1.39691
S100A6	up	1.39645
CERS6	up	1.39618
ASRGL1	up	1.39568
IDH1	up	1.39553
RAB34	up	1.39481
PRDX5	up	1.39377
FCER1G	up	1.39367
TMEM92	up	1.3932
CCRL2	up	1.3932
EIF4G3	up	1.39297
LAIR1	up	1.39183
SPTSSA	up	1.39145
C19orf38	up	1.39118
TBC1D9	up	1.39094
MRAS	up	1.39041
PPP1R14A	up	1.38932
RAB39A	up	1.38927
IRAK3	up	1.38903
LGALS3	up	1.38853
ZNF385A	up	1.38842
ALDH2	up	1.3872
VWF	up	1.38719
SIGLEC11	up	1.38694
PDXK	up	1.38682
EPS8	up	1.38679
AGTRAP	up	1.38482
AGXT2L2	up	1.38395
NIPSNAP3A	up	1.38367
TRPV4	up	1.38353
FAM72B	up	1.38342
ADRBK2	up	1.38332
PGAM1	up	1.38293
GTPBP2	up	1.38266
SLC30A1	up	1.38243
NCEH1	up	1.38192
RNF135	up	1.38185
FADS2	up	1.38063
RAB32	up	1.38058
SERPINE1	up	1.37997
MYO1E	up	1.3799
FBP1	up	1.3794
SERINC2	up	1.37929
DNM1	up	1.37892
RNF208	up	1.37888
SNX21	up	1.37843
WBP5	up	1.37715
KLHL18	up	1.37696
PCMT1	up	1.37604
SDC4	up	1.37534
ANXA1	up	1.37527
DENND2C	up	1.3748
SEC23B	up	1.3744
SCARB2	up	1.37416
VAV2	up	1.37409
SASH1	up	1.37311
MFSD1	up	1.37273
LOC285740	up	1.37187
HIATL1	up	1.37186
EHD3	up	1.37119
ANO10	up	1.36824
RNF11	up	1.3682
MGST2	up	1.36784
MYO7A	up	1.36772
MPEG1	up	1.36698
C9orf89	up	1.3668
KCTD3	up	1.36652
LOC390940	up	1.36628
CD101	up	1.36613
PVR	up	1.36511
DTL	up	1.36492
PCYT1B	up	1.36487
ASPHD2	up	1.36458
CRAT	up	1.36451
ZNF367	up	1.36372
RGS12	up	1.36286
RNF217	up	1.36225
PLCB3	up	1.36193
CDK2AP1	up	1.3618
GRINA	up	1.36149
FEZ2	up	1.36127
KIF23	up	1.36086
CYB5R3	up	1.36074
CASC5	up	1.35999
CALHM2	up	1.35974
DPYSL2	up	1.35923
ENO1	up	1.35884
LMO2	up	1.35761
LINC00340	up	1.35728
TRPM4	up	1.3568
CLEC11A	up	1.35598
AVPR1A	up	1.35557
PLD3	up	1.35512
CBWD2	up	1.35482
CLCN6	up	1.35426
NPPA-AS1	up	1.35426
PRTFDC1	up	1.35346
F2RL3	up	1.35331
TPP1	up	1.35326
BMP2	up	1.35321
CTSH	up	1.35305
C20orf96	up	1.35292
SPIB	up	1.35247
RGS10	up	1.35191
CAMKK2	up	1.35181
SERPINI2	up	1.35169
ABCC4	up	1.35118
TRPS1	up	1.3509
IRF8	up	1.35023
CLIC4	up	1.35012
MAN2B1	up	1.3501
ACPP	up	1.34895
AGPS	up	1.34861
NCKAP5L	up	1.3478
LPL	up	1.34738
SNX8	up	1.34715
PKIG	up	1.34682
FSD1L	up	1.34582
PPAP2B	up	1.34545
ZNF697	up	1.34527
MICALL2	up	1.34482
ARHGAP22	up	1.3443
MFSD2A	up	1.34359
CLCN5	up	1.34358
PADI2	up	1.34343
ST7	up	1.34305
ST7-OT3	up	1.34305
DMXL2	up	1.34259
IL18	up	1.34218
FNBP1L	up	1.3419
NCKAP1L	up	1.34123
GLT25D1	up	1.34111
SLC43A3	up	1.34022
ARL8B	up	1.33936
SEC14L5	up	1.33728
MPL	up	1.33668
WNT11	up	1.33646
CXorf69	up	1.33498
YWHAE	up	1.33383
ATOX1	up	1.3338
TBC1D12	up	1.33366
TRPC2	up	1.33332
SEC16B	up	1.33327
SHROOM1	up	1.33301
C8orf83	up	1.33297
P2RX5	up	1.33244
P2RX5-TAX1BP3	up	1.33244
TAX1BP3	up	1.33244
RAB6B	up	1.33089
MEF2B	up	1.32935
MEF2BNB	up	1.32935
MEF2BNB-MEF2B	up	1.32935
PGAM4	up	1.32915
NEDD4	up	1.32877
CD63	up	1.3277
PAPSS2	up	1.32758
OCRL	up	1.32735
GAS6	up	1.32704
SLC39A3	up	1.32701
LOC285758	up	1.32683
MAPK14	up	1.32668
TPCN2	up	1.32652
MAP1A	up	1.32628
NLN	up	1.32561
RIOK3	up	1.32554
PPARGC1B	up	1.32498
CHD9	up	1.32466
NAGK	up	1.32418
FZD1	up	1.32407
GNS	up	1.32334
SPECC1	up	1.32311
RNASE6	up	1.32268
C10orf47	up	1.32267
DYNLL1	up	1.32235
HSD17B12	up	1.32207
SLC36A4	up	1.32189
RNH1	up	1.32185
LEPR	up	1.32158
LEPROT	up	1.32158
PAQR4	up	1.32136
SYNGR1	up	1.32129
SLC24A3	up	1.32124
ANXA5	up	1.32045
HBQ1	up	1.32032
PHKB	up	1.32027
LRP12	up	1.32026
CLIP2	up	1.3197
PRAP1	up	1.31938
UACA	up	1.31928
CAPNS1	up	1.31887
GPD2	up	1.31797
SNX2	up	1.31721
LSM6	up	1.31617
PPP2R5B	up	1.31604
FLJ90757	up	1.31603
DNMBP	up	1.31571
CDCP1	up	1.31519
SLC25A24	up	1.31504
C11orf74	up	1.31455
C16orf70	up	1.31431
ZNF35	up	1.31369
FAM125B	up	1.31366
PLBD1	up	1.31354
PGM1	up	1.31229
ERMAP	up	1.31124
CHMP4B	up	1.31123
LACC1	up	1.31074
DCAF10	up	1.31068
SFXN5	up	1.30991
TXNRD2	up	1.30892
CYTL1	up	1.30846
ATP1A4	up	1.30817
PTGFRN	up	1.30812
DUSP3	up	1.30685
E2F8	up	1.30668
GCNT2	up	1.30662
SRD5A1	up	1.30651
RAB12	up	1.30645
FZD2	up	1.30631
ADSS	up	1.30585
PANX1	up	1.30578
C19orf42	up	1.3051
TRIM36	up	1.30499
SH3BGRL	up	1.30412
BRI3	up	1.30394
GEN1	up	1.30369
ATP6V0A1	up	1.30356
TBXA2R	up	1.30342
ST3GAL5	up	1.30311
PLP2	up	1.3029
COL8A2	up	1.30284
SLC35A1	up	1.30235
MMP14	up	1.30231
HEXB	up	1.30213
TTC8	up	1.30099
DNAJC13	up	1.30088
TTYH1	up	1.30005
BMP2K	up	1.299
NAV1	up	1.29814
SLC36A1	up	1.29807
MCU	up	1.2973
AK2	up	1.297
TEX2	up	1.29632
AMOTL1	up	1.29569
AZI2	up	1.29537
LIX1	up	1.29532
ANKRD50	up	1.29522
DHX57	up	1.29507
CLTA	up	1.29505
SPRED1	up	1.29368
FAM156A	up	1.29363
FAM156B	up	1.29363
PTPN18	up	1.29322
NSF	up	1.29288
C15orf52	up	1.29267
CBWD1	up	1.29159
CTNNAL1	up	1.29148
GGTLC2	up	1.29109
LRP3	up	1.2908
FAM109B	up	1.29045
SAV1	up	1.29013
TOP3A	up	1.28928
DENND1A	up	1.28908
GLTP	up	1.28897
SPIRE1	up	1.28856
ZC3H12C	up	1.28833
JAG1	up	1.288
ACVR1B	up	1.28796
DYNLRB1	up	1.28781
HOXA10	up	1.28751
HOXA10-HOXA9	up	1.28751
HOXA9	up	1.28751
CRLS1	up	1.28736
RAPH1	up	1.28701
HMGB3	up	1.28568
DPP3	up	1.28568
GRAMD4	up	1.2855
APLP2	up	1.28529
SDSL	up	1.28494
LRRFIP2	up	1.28462
ANK1	up	1.28453
PDIA5	up	1.28414
SH2B3	up	1.28376
C2orf18	up	1.28369
PIK3CB	up	1.28366
SLC39A11	up	1.28364
PEAK1	up	1.28313
LAMTOR1	up	1.28252
ANO5	up	1.28223
HK1	up	1.2818
MTHFD2L	up	1.2818
ITFG1	up	1.28107
TMEM51	up	1.28046
FZD5	up	1.28026
MSRA	up	1.28007
FABP5	up	1.27975
ZNF770	up	1.2795
IQGAP3	up	1.27904
C20orf194	up	1.27771
KIAA1033	up	1.27731
PLD2	up	1.27718
CEP57L1	up	1.27698
NCKAP1	up	1.27687
IFI27L2	up	1.27654
IFFO1	up	1.27612
FUCA2	up	1.27568
PCDH9	up	1.27453
JAK2	up	1.27376
ANKRD33B	up	1.27246
RGS18	up	1.27194
SSX2IP	up	1.27121
LYL1	up	1.27079
DPPA4	up	1.2705
LYNX1	up	1.27045
GSR	up	1.27029
POLK	up	1.26946
COMMD5	up	1.26922
PLBD2	up	1.26902
FILIP1L	up	1.26881
EPHB3	up	1.26879
HDGF	up	1.26851
SLC38A7	up	1.26832
KIF13B	up	1.26822
LOC653653	up	1.26801
SCFD2	up	1.2679
MPP1	up	1.26707
ZMYND12	up	1.26656
MIIP	up	1.26606
BCL2L1	up	1.26546
AP1B1	up	1.2649
GAA	up	1.26443
VTA1	up	1.26429
KIAA0513	up	1.26419
RAB10	up	1.26413
ARHGAP17	up	1.26407
NBPF10	up	1.26393
NOTCH2NL	up	1.26393
CUL4A	up	1.26371
AGPAT2	up	1.26317
MYO10	up	1.26273
UQCRC1	up	1.26259
PROM1	up	1.26082
MIR4709	up	1.26042
NPC2	up	1.26042
HM13	up	1.2603
ALG14	up	1.26021
PSMA4	up	1.26016
HDHD1	up	1.26006
TEP1	up	1.25977
GUSB	up	1.25938
OPRL1	up	1.25854
FAM126A	up	1.25802
NEGR1	up	1.25788
ZNF532	up	1.25773
RCAN1	up	1.25768
TPCN1	up	1.25723
LOC100507254	up	1.25684
FAM102B	up	1.2567
CSTB	up	1.25661
SH3BGRL3	up	1.2562
KIAA0368	up	1.25533
XXYLT1	up	1.25488
MIS18BP1	up	1.25461
SLC31A1	up	1.2546
IRGQ	up	1.25443
RCC2	up	1.25314
ARMCX3	up	1.25231
LOC647979	up	1.25222
SLC35A5	up	1.25198
ATP6V0D1	up	1.25187
ZFP106	up	1.25179
PSAP	up	1.25147
INPPL1	up	1.25135
AHR	up	1.25075
COPA	up	1.25069
FKBP15	up	1.2505
LAMP5	up	1.25021
BCL2L13	up	1.25004
TMEM86A	up	1.24994
S100A4	up	1.24978
FAR1	up	1.24976
SUMF1	up	1.24927
C1orf226	up	1.24831
WRB	up	1.24801
SWAP70	up	1.24692
AK4	up	1.24644
TMEM167A	up	1.24636
SH3TC2	up	1.24609
AP2S1	up	1.24595
IGFL2	up	1.24543
CTIF	up	1.24541
MIR4743	up	1.24541
NETO2	up	1.24529
CLPB	up	1.24521
CORO2B	up	1.24505
ME2	up	1.24503
ITGB1	up	1.24483
ANKRD9	up	1.24449
ARPC1B	up	1.24435
DNAJC7	up	1.24423
DAAM1	up	1.24405
CCDC22	up	1.24385
FIG4	up	1.2437
PPARGC1A	up	1.24327
CTNNA1	up	1.24325
MYL6	up	1.24291
HHEX	up	1.24275
ZFYVE26	up	1.24258
PLIN3	up	1.24128
MYO1G	up	1.24106
PON2	up	1.24097
OGDH	up	1.24069
SLC8A3	up	1.24036
ADAMDEC1	up	1.24002
ACTR3B	up	1.23988
AMFR	up	1.23975
SCP2	up	1.2393
EPDR1	up	1.23906
CD34	up	1.23818
CDC42BPA	up	1.23657
ARL15	up	1.23628
TOR1A	up	1.23617
H2AFY	up	1.23562
SEMA4A	up	1.23551
NHLRC3	up	1.23537
MPG	up	1.23534
CTTNBP2NL	up	1.23501
ALCAM	up	1.23489
PDE3A	up	1.23484
CCDC50	up	1.23479
H6PD	up	1.2346
ZDHHC7	up	1.23427
DPYD	up	1.23303
HTRA1	up	1.23303
TOLLIP	up	1.23299
HEXA	up	1.23284
MFN2	up	1.2324
CCDC149	up	1.23219
IQCJ	up	1.23123
IQCJ-SCHIP1	up	1.23123
SCHIP1	up	1.23123
FKBP1A	up	1.23119
FKBP1A-SDCBP2	up	1.23119
SDCBP2	up	1.23119
PRICKLE1	up	1.23104
SLC35D2	up	1.23074
GPR88	up	1.23065
RPS6KA4	up	1.23065
PRKACA	up	1.23024
EIF2AK1	up	1.22973
YWHAG	up	1.22968
NDUFS4	up	1.22936
SLC15A3	up	1.22925
LOC100861402	up	1.22923
P4HB	up	1.22901
SPC25	up	1.22875
INSR	up	1.22849
MAOB	up	1.22848
SETBP1	up	1.22826
MTHFR	up	1.22796
PSMB6	up	1.22785
DOCK1	up	1.22745
PRKCD	up	1.22727
HADHA	up	1.22674
PACRGL	up	1.2267
SREBF2	up	1.22656
SNX12	up	1.2257
CSRP1	up	1.22566
CD109	up	1.2245
PQLC3	up	1.22414
PDZD2	up	1.22337
PLK2	up	1.22331
CEP170	up	1.22284
SLC6A4	up	1.22273
PTPLAD2	up	1.22251
DDO	up	1.22235
RAB31	up	1.22205
UQCRFS1	up	1.22188
WDR37	up	1.22167
LAMTOR2	up	1.22073
DOT1L	up	1.22055
GNAS	up	1.22028
PPM1L	up	1.21994
CKAP2	up	1.21955
WWC2	up	1.21913
CHCHD5	up	1.21865
CMIP	up	1.21859
ATP6V0C	up	1.21838
NACC2	up	1.21837
ATPAF2	up	1.21796
ZNF271	up	1.21768
ACOT8	up	1.21739
L3MBTL4	up	1.21734
PLEKHM2	up	1.21733
PPM1H	up	1.21688
PHACTR3	up	1.21642
SPG21	up	1.2161
SPTLC2	up	1.21602
ADAM17	up	1.21575
CMAS	up	1.21571
NKIRAS2	up	1.2153
BTK	up	1.21528
SNF8	up	1.21483
C4orf34	up	1.21456
C15orf63	up	1.21436
SERF2	up	1.21436
SERF2-C15ORF63	up	1.21436
NUDT19	up	1.21428
ACVR1	up	1.21428
NRIP1	up	1.21425
C17orf85	up	1.2133
LOC80054	up	1.21264
LOC151534	up	1.21247
TTC7A	up	1.21229
GPAA1	up	1.21185
WDR41	up	1.21154
VAMP7	up	1.21076
TICAM2	up	1.21039
TMED7	up	1.21039
TMED7-TICAM2	up	1.21039
RPS6KC1	up	1.20997
CDYL	up	1.20942
FNIP2	up	1.20931
QSER1	up	1.20857
LIPH	up	1.20829
LPAR4	up	1.20809
CDC25A	up	1.20789
KIAA0196	up	1.20782
FAM96A	up	1.20758
HBXIP	up	1.20712
COL4A3BP	up	1.20709
BNIP2	up	1.20673
CDC42BPB	up	1.20673
ATP11A	up	1.2062
LCORL	up	1.20615
UQCRH	up	1.20615
LRRC8D	up	1.2059
ASAH1	up	1.20563
PRLR	up	1.2056
ATP6V1F	up	1.2056
NUTF2	up	1.20559
CSGALNACT2	up	1.20534
PRRG2	up	1.20525
C20orf72	up	1.20517
KCNMB4	up	1.20417
GSN	up	1.20405
SLC29A3	up	1.20307
TMEM17	up	1.20202
VAMP3	up	1.20154
TOR3A	up	1.20039
PAWR	up	1.20002
LHFP	up	1.19972
SHROOM4	up	1.19969
MCAT	up	1.19952
G6PD	up	1.19932
KIAA1211	up	1.19916
COPG2	up	1.19901
TSGA13	up	1.19901
RHOA	up	1.19885
HMGCL	up	1.19847
SLC9A1	up	1.19836
BAG4	up	1.19799
TPD52L2	up	1.19783
OXR1	up	1.19765
HEATR3	up	1.19751
EFTUD2	up	1.19706
CHP	up	1.19681
KCNK6	up	1.19644
ATP10D	up	1.19626
SOCS6	up	1.19621
NCSTN	up	1.19566
PTX4	up	1.1943
ATRN	up	1.19428
DST	up	1.19385
ECHDC1	up	1.19259
HPS5	up	1.19253
SPOCK1	up	1.19251
GAS2L3	up	1.19226
SLC2A13	up	1.19148
GDAP2	up	1.19102
B4GALT6	up	1.19072
HSBP1	up	1.19038
MKL1	up	1.18994
MRPL23	up	1.18976
CAPN1	up	1.18959
EFNB1	up	1.18926
LOC100134229	up	1.18903
ZCCHC17	up	1.18875
EMILIN1	up	1.18849
SPPL2A	up	1.18842
ARHGAP29	up	1.18754
SNX30	up	1.18733
RDX	up	1.18716
DCAF6	up	1.18707
NARS	up	1.18633
ATP6V1D	up	1.18629
COX7A2L	up	1.18479
APIP	up	1.18472
YPEL2	up	1.18462
DAGLA	up	1.1845
CLN8	up	1.18416
ASH2L	up	1.18395
DHX32	up	1.18373
PSD3	up	1.18357
CCNYL1	up	1.18338
MIR4775	up	1.18338
POFUT1	up	1.18327
PLCH1	up	1.18276
BAX	up	1.18256
ORAI3	up	1.18243
ETFDH	up	1.18225
C1orf115	up	1.18214
TNPO3	up	1.18211
NPLOC4	up	1.18168
SARNP	up	1.18095
PRDX6	up	1.18094
SPATA7	up	1.18074
ADCY7	up	1.18046
CNPPD1	up	1.18004
SLC4A1AP	up	1.17995
HTR7P1	up	1.17987
USP6NL	up	1.17947
FAM114A1	up	1.17914
OR2B11	up	1.17887
NEU1	up	1.17882
PRCP	up	1.17876
CPSF2	up	1.17842
SLC16A3	up	1.17811
BRE	up	1.17749
EIF4G1	up	1.17724
CA13	up	1.17707
DES	up	1.17694
PGGT1B	up	1.17672
TKT	up	1.1764
VDR	up	1.17631
ITGAV	up	1.17629
HCCS	up	1.17624
FPGT	up	1.17551
FPGT-TNNI3K	up	1.17551
TNNI3K	up	1.17551
ATG4C	up	1.17467
ADRA2A	up	1.17436
NCRNA00185	up	1.17434
ATP6AP2	up	1.17361
PHKA2	up	1.17315
CEP170P1	up	1.1721
IDE	up	1.17206
SLC25A13	up	1.17116
CALU	up	1.17038
DNAJC10	up	1.17032
GLB1	up	1.17029
TMPPE	up	1.17029
COX5A	up	1.1702
HTR7	up	1.16994
TMEM33	up	1.16896
TMEM30A	up	1.16888
TLN1	up	1.16885
PPP2R4	up	1.16856
TRAPPC1	up	1.16755
ITGB2	up	1.16751
E2F7	up	1.16737
IL4I1	up	1.16722
NUP62	up	1.16722
PPFIA1	up	1.16559
PDLIM5	up	1.16544
ALDOA	up	1.16541
LOC100506497	up	1.16507
CCZ1B	up	1.16501
TMX3	up	1.16453
QTRTD1	up	1.16425
SND1	up	1.16385
ETF1	up	1.16376
TMPO	up	1.16321
FAM127A	up	1.16256
AKIP1	up	1.16253
C1orf127	up	1.16197
PRDX3	up	1.16109
LUZP6	up	1.16107
SBF2	up	1.15995
ZBTB7B	up	1.15986
LRRC59	up	1.15937
PLXNB3	up	1.15937
EIF4E2	up	1.15918
OLFML1	up	1.15909
ATP5C1	up	1.15897
TMEM131	up	1.15875
AP2A1	up	1.15858
STK11IP	up	1.15831
EDA2R	up	1.15809
VPS18	up	1.15799
NACC1	up	1.15792
FBXL19-AS1	up	1.15786
EIF2B2	up	1.15774
MEMO1	up	1.15706
VEGFC	up	1.15694
SNX17	up	1.15631
HDLBP	up	1.15623
ABHD8	up	1.15543
EVI5	up	1.15491
ARMCX6	up	1.15476
SMTN	up	1.15442
CES2	up	1.15379
LRRC41	up	1.15297
TMEM179B	up	1.15268
PTPN9	up	1.15266
GNA12	up	1.15254
HSD17B10	up	1.15127
ACTG1	up	1.15121
KIAA1432	up	1.15067
HADHB	up	1.14952
LOC100132781	up	1.14932
PARK7	up	1.14907
C11orf24	up	1.14854
GALNT7	up	1.14852
FBXO7	up	1.14852
SERAC1	up	1.14848
EIF3M	up	1.14817
NPTN	up	1.14817
FOXC1	up	1.14798
GDAP1	up	1.14712
LOC646214	up	1.14695
DDAH1	up	1.14678
ARF4	up	1.14662
OR2L1P	up	1.14641
RHBDL2	up	1.14529
GLIPR2	up	1.14482
STRN3	up	1.1446
KCNQ1OT1	up	1.14384
TIMP2	up	1.14307
FGR	up	1.14241
CHMP4C	up	1.14239
WDR17	up	1.14049
LURAP1L	up	1.14048
LOC283143	up	1.14019
TMOD3	up	1.14009
PDCD10	up	1.14005
IMPAD1	up	1.13981
USP12	up	1.13924
ARHGEF11	up	1.13907
DYNC1LI2	up	1.13853
LOC646762	up	1.13817
ZNRF2P2	up	1.13817
ASNA1	up	1.13737
UBA3	up	1.1367
FAM40B	up	1.13651
NOMO1	up	1.13634
MMP2	up	1.13625
PYGB	up	1.13604
EXOC4	up	1.13585
GPT2	up	1.13554
DDX49	up	1.13527
SYK	up	1.13506
GPR1	up	1.13505
C12orf44	up	1.13497
MAPRE1	up	1.13363
FAM20B	up	1.13361
GNL2	up	1.13213
VAC14	up	1.13082
DDI2	up	1.13062
RSC1A1	up	1.13062
FLII	up	1.13044
AP2M1	up	1.12859
MTMR14	up	1.12853
NCOA3	up	1.12806
DEDD	up	1.12757
ALAD	up	1.12616
RGMA	up	1.12556
EVC	up	1.12549
SLC17A5	up	1.12448
TPI1	up	1.12371
ZMYM4	up	1.12349
TMEM104	up	1.12285
DOCK2	up	1.12284
ATXN3	up	1.1219
NCOR1	up	1.12166
IFT81	up	1.12157
ZNF672	up	1.12123
RAB6A	up	1.12112
HS1BP3	up	1.12111
PRKG1	up	1.12091
CECR2	up	1.12048
TRAPPC11	up	1.12029
MPP3	up	1.11928
ZNRF2P1	up	1.1192
COPB2	up	1.11898
APOOL	up	1.11676
TGOLN2	up	1.11658
ATP5B	up	1.11578
NNT	up	1.11532
ITGAL	up	1.11431
CLCN3	up	1.11423
GGT8P	up	1.11393
PLXNB1	up	1.11314
O3FAR1	up	1.11105
KIAA1383	up	1.10916
PSMD2	up	1.10829
ADCY6	up	1.1063
MIR4701	up	1.1063
DCTN4	up	1.10511
ZKSCAN1	up	1.10413
CES1P2	up	1.10117
GLYR1	up	1.09925
TRHDE	up	1.09834
LARP4B	up	1.09365
KCNA6	down	0.927389
TMEM237	down	0.926024
FUT2	down	0.922285
C6orf89	down	0.922278
IBA57	down	0.920467
STAP2	down	0.919253
ANKRD13B	down	0.915054
GSPT1	down	0.914038
MAGED4	down	0.913993
MAGED4B	down	0.913993
FAM199X	down	0.913055
RBM22	down	0.912333
GCN1L1	down	0.912322
DMRTC1B	down	0.910965
HOMER1	down	0.910705
SGSM1	down	0.910202
HLF	down	0.909649
MORN4	down	0.909209
LOC440461	down	0.908926
ZFP2	down	0.907112
ZFX	down	0.906298
NTN4	down	0.904556
ST13P4	down	0.904016
FAM110C	down	0.903511
SLC35G1	down	0.902788
SRRM1	down	0.902748
CCND1	down	0.902695
USP37	down	0.901885
CYP20A1	down	0.901654
GPS2	down	0.901587
FGFBP3	down	0.901366
NAA35	down	0.900575
TRAF3IP1	down	0.900463
RGS17	down	0.90019
TSR2	down	0.899842
EPHX4	down	0.899377
SIKE1	down	0.898279
ZNF236	down	0.897821
CRKL	down	0.897185
FZD3	down	0.89712
CBFA2T2	down	0.896364
NHP2L1	down	0.895295
ZNF180	down	0.895241
RBM48	down	0.895228
PRDM2	down	0.894971
GPAM	down	0.894256
ATXN7L3B	down	0.893835
KLHL20	down	0.893468
FAM86C2P	down	0.893186
EPPK1	down	0.892963
DHX30	down	0.892953
ZNF786	down	0.892421
EXD2	down	0.892162
PRRC2B	down	0.892115
KRI1	down	0.89188
KGFLP1	down	0.890841
ZBTB41	down	0.89053
ZNF473	down	0.889637
RYK	down	0.889461
MALT1	down	0.889443
DUSP8	down	0.889151
TRUB1	down	0.889146
ZBTB10	down	0.889078
RINT1	down	0.88905
PITPNB	down	0.888699
RBBP7	down	0.888602
FOXJ3	down	0.888354
MIPEP	down	0.888304
TXNRD3	down	0.88825
TXNRD3NB	down	0.88825
ETAA1	down	0.888102
ZNF383	down	0.88809
PODXL2	down	0.887724
NUP155	down	0.887508
LOC100216479	down	0.88745
MIR4657	down	0.887419
PURB	down	0.887419
CBFB	down	0.887026
SMEK1	down	0.886939
METTL15	down	0.886221
MED10	down	0.885951
PGBD4	down	0.885707
ZNF646	down	0.884141
UBC	down	0.883428
WBP11	down	0.883113
ZC3H4	down	0.883076
CWC25	down	0.882902
TMEM203	down	0.882867
CYP2E1	down	0.882751
DYRK1A	down	0.882678
EPC2	down	0.882623
SMARCD1	down	0.882539
BTRC	down	0.882482
MRC2	down	0.882334
STAG1	down	0.881799
FTO	down	0.881778
SMARCA2	down	0.881723
LOC400027	down	0.881181
NCOA5	down	0.881012
CBLL1	down	0.880804
SSRP1	down	0.880061
RAB25	down	0.879863
WDR43	down	0.87962
FOXK1	down	0.879275
STYX	down	0.879168
POLR1B	down	0.879164
RNF167	down	0.878902
PRMT1	down	0.878614
TXLNG	down	0.878333
NUP188	down	0.878139
GMEB2	down	0.878096
GPD1L	down	0.877989
ZC3H14	down	0.877914
SMYD2	down	0.877717
TUBB4A	down	0.877647
TRIM68	down	0.87761
CDK4	down	0.877574
KIAA1143	down	0.877476
BFSP1	down	0.877207
TMEM209	down	0.87711
GUSBP5	down	0.876823
WDR20	down	0.876652
RPL8	down	0.876494
RBM27	down	0.876477
EIF5B	down	0.875984
ETNK2	down	0.875965
MST1P9	down	0.875639
CREBZF	down	0.875586
MPHOSPH10	down	0.875344
TWISTNB	down	0.875164
DSEL	down	0.875033
ZFP3	down	0.874723
MEN1	down	0.87471
LNX2	down	0.874677
SCAF8	down	0.874645
ZNF624	down	0.874506
PROZ	down	0.873658
PUM2	down	0.873579
ZNF184	down	0.873401
RNF4	down	0.873389
PRPSAP2	down	0.873381
TMEM67	down	0.873367
FTSJ1	down	0.873256
SLC13A3	down	0.873159
TP53RK	down	0.873159
CASD1	down	0.872919
PHF20	down	0.872902
RPL29	down	0.872799
PRMT2	down	0.87277
RG9MTD1	down	0.872734
ZC3H12B	down	0.87254
COPS7B	down	0.872256
LINC00092	down	0.8719
METTL2A	down	0.871839
BTD	down	0.871777
PRDM11	down	0.871763
DDX18	down	0.871623
SUZ12	down	0.871526
WDR82	down	0.871101
NUFIP2	down	0.870846
RALGAPA1	down	0.870707
NCL	down	0.870684
UTP20	down	0.870584
TMEM109	down	0.870491
KLHL28	down	0.870425
LIN52	down	0.870374
FAM40A	down	0.869924
CIRH1A	down	0.869675
BAHD1	down	0.869663
ACTR6	down	0.869588
ZMYM1	down	0.869516
HS3ST3A1	down	0.869257
NUP153	down	0.869187
CCDC138	down	0.868967
NAT10	down	0.86849
ELP2	down	0.868364
IRAK1BP1	down	0.868213
GREM2	down	0.868117
ZNF148	down	0.867907
PLAT	down	0.867807
TRMT2B	down	0.867725
KLF3	down	0.867706
ZNF202	down	0.867641
ZBTB44	down	0.867532
ZBTB39	down	0.867488
ACTR1B	down	0.867455
ZNF354B	down	0.867128
TPT1	down	0.866863
GPATCH1	down	0.866433
HNRNPA0	down	0.866217
WFS1	down	0.866122
IKBKAP	down	0.865966
COG1	down	0.865556
AARS	down	0.865514
CHD6	down	0.865145
RBM10	down	0.864963
RAB22A	down	0.864721
GLOD4	down	0.864655
USP13	down	0.864509
KAT6B	down	0.864253
XYLT2	down	0.864027
DGCR6L	down	0.86402
G3BP1	down	0.863961
WRN	down	0.863927
SUPT16H	down	0.863863
FPGS	down	0.863799
IRF2BP1	down	0.863365
DCAF15	down	0.863145
PHF2	down	0.863065
TRIM62	down	0.862826
TRIM28	down	0.862484
ZNF777	down	0.862459
ICK	down	0.862104
GNA13	down	0.862086
ZNF131	down	0.862045
CTH	down	0.861826
PHLPP2	down	0.861407
GPR153	down	0.861314
ZNF260	down	0.860951
NUP210	down	0.860865
KLHL32	down	0.860373
MRTO4	down	0.860282
REEP6	down	0.860232
CNOT7	down	0.86005
ORC5	down	0.859971
TRIM61	down	0.859882
RPL37A	down	0.85955
GRWD1	down	0.859478
DNAI2	down	0.85925
CCDC141	down	0.859196
ZNF696	down	0.859158
MOAP1	down	0.858946
ZNF558	down	0.858693
SPATA5	down	0.858649
ZBTB49	down	0.858582
ProSAPiP1	down	0.858293
C9orf68	down	0.858034
NAA30	down	0.85803
OSBPL3	down	0.85798
KLHL11	down	0.857629
MIR3134	down	0.857513
PTBP3	down	0.857513
C9orf78	down	0.857468
ZNF74	down	0.857397
CLDND1	down	0.857247
NOL9	down	0.856982
RASA3	down	0.856757
LOC100506710	down	0.856664
LOC285456	down	0.85648
LOC349196	down	0.85648
DCXR	down	0.856365
PTENP1	down	0.856325
DIDO1	down	0.856188
TAF3	down	0.85594
RPGRIP1L	down	0.855759
C17orf61	down	0.855317
C17orf61-PLSCR3	down	0.855317
PLSCR3	down	0.855317
HAX1	down	0.855217
ZNF502	down	0.855059
WDR35	down	0.854733
DCAF17	down	0.854582
TMEM200A	down	0.854492
LIPT2	down	0.854471
CNO	down	0.854346
EID2B	down	0.854306
RPS7	down	0.853896
ZNF501	down	0.85366
RPL36AL	down	0.853505
ZNF84	down	0.853375
FPR1	down	0.853283
PEX1	down	0.853275
FAM60A	down	0.85309
CHST10	down	0.85271
FAM66B	down	0.852706
GPATCH4	down	0.852696
RPL7A	down	0.852666
WDR85	down	0.852518
LOC283481	down	0.852458
UXT	down	0.852441
THUMPD1	down	0.852319
CEP57	down	0.852237
PUS7	down	0.852147
ZNF699	down	0.85203
AGSK1	down	0.851899
LOC727849	down	0.851899
ADAMTS17	down	0.851843
GLT25D2	down	0.851811
C9orf5	down	0.851669
FAM161A	down	0.851631
CERK	down	0.851565
TMEM161A	down	0.851429
C18orf32	down	0.851108
RPL17	down	0.851108
RPL17-C18ORF32	down	0.851108
SNORD58B	down	0.851108
SGCB	down	0.850813
NAPEPLD	down	0.850595
RASSF3	down	0.850205
SAMD12	down	0.850131
RGPD5	down	0.849991
RGPD6	down	0.849991
RPS13	down	0.849854
MRPL50	down	0.849822
DPH2	down	0.849619
MRPL39	down	0.849574
ZZZ3	down	0.849559
BCAT2	down	0.849539
ZNF766	down	0.849357
USP51	down	0.849215
RGS14	down	0.848931
NAA40	down	0.848882
IRF3	down	0.848834
AMDHD1	down	0.848758
LCMT2	down	0.848674
RBBP5	down	0.848613
ST13	down	0.848091
MLF1	down	0.848044
HMGN4	down	0.847969
RASSF5	down	0.847898
NSUN6	down	0.847854
CYB561D1	down	0.847723
ZNF639	down	0.847398
ZNF23	down	0.847384
RPL12	down	0.847366
DNAJA3	down	0.847235
SMARCC1	down	0.847167
MTR	down	0.847155
ARL6	down	0.847053
RPL6	down	0.846787
SF3A1	down	0.846706
DDX6	down	0.846658
PRKRIR	down	0.846515
STK35	down	0.846485
EXOSC2	down	0.846429
METTL1	down	0.846201
DPYSL4	down	0.846176
ZBTB1	down	0.846154
CCDC102A	down	0.846054
ZFP1	down	0.84599
SRM	down	0.845911
ARHGEF9	down	0.845833
ZNF391	down	0.845735
KLHL36	down	0.845395
TET1	down	0.845388
FSD1	down	0.845316
SOX8	down	0.845228
ZBTB2	down	0.844953
TSHZ1	down	0.844929
SERGEF	down	0.844746
WNT10A	down	0.844657
ZFYVE27	down	0.844631
MRPS2	down	0.84461
ZFP161	down	0.844607
CCDC120	down	0.844569
RASSF7	down	0.844327
STXBP1	down	0.844213
PTPRC	down	0.843921
ZFPM1	down	0.843736
RPL23	down	0.843704
CALY	down	0.843592
DCP1B	down	0.843423
BRD8	down	0.843234
LSG1	down	0.843017
PURA	down	0.84276
ZNF883	down	0.84208
ASXL1	down	0.84195
SPSB3	down	0.84176
IRGM	down	0.841671
ZNF569	down	0.841599
ARHGAP10	down	0.841464
TMEM106B	down	0.841428
ALKBH8	down	0.841409
BTBD6	down	0.841389
EFHA2	down	0.841259
SLC25A17	down	0.841233
TSEN15	down	0.840975
CCDC59	down	0.840627
TPR	down	0.840508
TOMM70A	down	0.840487
SRGAP3	down	0.840033
WDR59	down	0.840026
NOL11	down	0.839943
TMEM99	down	0.839744
TMEM182	down	0.839588
PDP2	down	0.839574
PAIP2B	down	0.839482
UMPS	down	0.839129
MIR1292	down	0.839088
NOP56	down	0.839088
SNORD86	down	0.839088
EPC1	down	0.839088
MRPS33	down	0.839075
ZNF527	down	0.838704
BCLAF1	down	0.838671
NAP1L4	down	0.83858
LDOC1L	down	0.838569
ABHD4	down	0.838506
PCDH1	down	0.838504
PARP1	down	0.838334
SPICE1	down	0.837749
ATN1	down	0.837491
KCNA2	down	0.837481
NOLC1	down	0.837255
DNMT3A	down	0.836859
ALDH1B1	down	0.836712
GPR89A	down	0.836545
C2orf40	down	0.836542
ZNF192	down	0.836436
HECA	down	0.836275
DIEXF	down	0.83627
TSPAN6	down	0.836227
ZBTB46	down	0.83611
LYRM7	down	0.83597
UBTF	down	0.835835
EFHD1	down	0.83553
KLF6	down	0.835381
RPL31	down	0.835242
POLRMT	down	0.835022
DDX51	down	0.83495
CWF19L2	down	0.834816
NEK7	down	0.834494
FAM59B	down	0.834435
ZNF519	down	0.83437
DDX55	down	0.834278
IPO5	down	0.834148
ZNF280B	down	0.83409
ISCU	down	0.833934
ZBTB42	down	0.833653
SORCS3	down	0.833426
TAF7	down	0.833262
SLC4A7	down	0.833236
BUB3	down	0.832969
CIRBP	down	0.832507
HTR6	down	0.832429
HLCS	down	0.8324
ZNF239	down	0.832343
CNN3	down	0.832167
RAD17	down	0.83216
PITHD1	down	0.832066
FBXO21	down	0.831957
ANAPC1	down	0.831919
GOT2	down	0.83191
ELK4	down	0.8312
RRN3	down	0.831048
CDKN2AIP	down	0.830764
C10orf2	down	0.830575
ZNF829	down	0.83056
ZBTB5	down	0.8305
SLC5A5	down	0.830327
IL34	down	0.830238
GSPT2	down	0.830186
CACNA1H	down	0.830088
DNAJC24	down	0.829951
PHGDH	down	0.829904
HNRPDL	down	0.829758
C16orf58	down	0.829348
TNNC1	down	0.829262
IP6K1	down	0.829022
OGFOD1	down	0.829013
DNAJA4	down	0.829009
FAM160B2	down	0.828867
ST8SIA1	down	0.828801
C15orf41	down	0.828736
PRPF39	down	0.828671
DGKK	down	0.828634
DCUN1D4	down	0.82833
ABI2	down	0.828147
ALDH6A1	down	0.828022
PIP4K2B	down	0.827936
NUDT3	down	0.827918
RPS10	down	0.827918
RPS10-NUDT3	down	0.827918
RABL2B	down	0.827853
GPRC5B	down	0.827626
NUP35	down	0.827561
ABCA3	down	0.827415
ST3GAL1	down	0.827117
XKRX	down	0.826616
GPR89B	down	0.826569
DCAF4	down	0.825936
PPP1R3B	down	0.825844
ANKZF1	down	0.825831
FANCF	down	0.82582
MB21D2	down	0.825366
LRRC8A	down	0.825191
FAU	down	0.825014
KIAA0247	down	0.82473
CADM1	down	0.82464
C10orf118	down	0.824552
MIR2110	down	0.824552
ABCE1	down	0.824363
DCAF16	down	0.824227
ZNF570	down	0.824221
ZSCAN12	down	0.823886
NRBF2	down	0.823865
CCDC25	down	0.823824
IARS	down	0.823698
ZNF208	down	0.823024
RPL18	down	0.822995
SESN3	down	0.822919
AKAP5	down	0.822885
ZNF395	down	0.822871
USP28	down	0.822818
SPEG	down	0.822706
RNF149	down	0.822444
SNORD89	down	0.822444
MIR155	down	0.822301
MIR155HG	down	0.822301
CELSR2	down	0.822248
GLB1L2	down	0.822144
PIK3R1	down	0.821374
UBE2Q2	down	0.821332
SYNRG	down	0.821133
LMTK3	down	0.820986
C11orf63	down	0.820699
AGBL2	down	0.820679
EZH1	down	0.820242
RIC8B	down	0.820122
NDNL2	down	0.819944
HSP90AB1	down	0.819858
C6orf174	down	0.819712
KIAA0408	down	0.819712
DOCK3	down	0.819222
PAICS	down	0.819194
WNT1	down	0.81897
LOC388152	down	0.818661
ZNF485	down	0.81857
EDA	down	0.818493
MMP28	down	0.818353
MOCS2	down	0.818307
MIR3610	down	0.818285
RAD21	down	0.818285
ZXDC	down	0.818168
NIPA1	down	0.818073
GPR89C	down	0.817937
WDR6	down	0.817849
TRIM65	down	0.817512
EBP	down	0.817221
NCOA1	down	0.817023
FAM115A	down	0.816828
RCC1	down	0.816796
SNHG3	down	0.816796
ZNF177	down	0.816672
ZNF559	down	0.816672
ZNF559-ZNF177	down	0.816672
HN1L	down	0.816401
CDC37L1	down	0.816398
GCC2	down	0.81601
KIAA1377	down	0.815652
CELF2	down	0.815525
RPS15	down	0.815355
LOC100270804	down	0.81533
EXOC8	down	0.815297
PVRL3	down	0.815178
MRPL9	down	0.814801
MAP3K9	down	0.81479
UFSP2	down	0.814607
SIGMAR1	down	0.814471
NUP98	down	0.814447
ZNF678	down	0.814366
ZNF430	down	0.814272
ZBTB6	down	0.814207
CYP4V2	down	0.814037
JMY	down	0.813944
GNRHR2	down	0.813834
PITPNC1	down	0.813755
CASP8	down	0.813632
FNIP1	down	0.813561
NPAT	down	0.813399
PM20D1	down	0.813194
C9orf114	down	0.812967
CCDC99	down	0.81292
RPS17L	down	0.812828
ZNF365	down	0.812792
YTHDC1	down	0.812712
ZNF662	down	0.812696
RPL7	down	0.812636
MSL2	down	0.812614
RPUSD2	down	0.812593
CYTH1	down	0.81249
CETN3	down	0.812476
LRRC14	down	0.81215
RPS17	down	0.81214
RNFT2	down	0.811865
C19orf6	down	0.811284
POLR3GL	down	0.81119
NDUFAF4	down	0.81113
CROT	down	0.811122
AQP9	down	0.810826
YAE1D1	down	0.810671
RPL39	down	0.810654
ZFP82	down	0.810545
PCYOX1	down	0.810303
LOC202781	down	0.810101
ADAMTSL5	down	0.809544
CEP290	down	0.80954
ACOT4	down	0.809538
TCF20	down	0.809424
C14orf132	down	0.809252
PLXNA1	down	0.809204
LSM5	down	0.809025
RNF216	down	0.808905
MCM3	down	0.8082
STAT5B	down	0.808109
SMAD7	down	0.80805
RPL11	down	0.807928
KLHL25	down	0.807861
OTUD3	down	0.807626
TNKS1BP1	down	0.807618
MMAB	down	0.807429
FPR2	down	0.807107
[truncated: 13,671 more rows]

## Sheet: Table S10C
Supplementary Table S10C. Table S5 from Dorr et al., 2015 (PMID: 25946140). DEGs at 6 months post-transplant compared to pre-transplant. Score is fold change with >=1 up and <1 down regulation, FDR <0.01 for DEG
Gene Symbol	Regulation	Score
OSBPL9	up	4.62679
CD300LD	up	4.21675
HBB	up	4.08606
NREP	up	3.91473
HBA2	up	3.89862
BMP6	up	3.82375
HBA1	up	3.81906
MNF1	up	3.7069
TBC1D8	up	3.19666
SYVN1	up	3.14609
DPRXP4	up	3.04148
DDX11L1	up	3.0019
C15orf37	up	2.99621
NDUFAF3	up	2.62244
NEXN	up	2.61952
PDZK1IP1	up	2.53782
C1QA	up	2.52521
CXCL5	up	2.42551
PF4V1	up	2.40552
SUCNR1	up	2.39822
MYEOV	up	2.39144
AGPAT4-IT1	up	2.38334
HIST1H2AI	up	2.35368
DDX11L10	up	2.31647
FMNL2	up	2.30544
C21orf7	up	2.27273
HGD	up	2.2579
CTTN	up	2.23436
SPARC	up	2.21398
TNNC2	up	2.18743
C9orf139	up	2.1862
FCRL1	up	2.17938
SPTSSB	up	2.17376
GPR137B	up	2.17169
LYPD2	up	2.14877
PDGFC	up	2.14694
TUBB1	up	2.1287
C2orf88	up	2.1282
MFAP3L	up	2.1246
SDPR	up	2.12362
MMD	up	2.06934
LOC643723	up	2.06907
GNG11	up	2.05013
PRUNE2	up	2.04671
TSC22D1	up	2.04459
SMOX	up	2.03555
ARFIP2	up	2.0317
P2RY12	up	2.02863
CDKN1A	up	2.02609
MAFB	up	2.0082
PDE5A	up	1.99971
DYTN	up	1.99376
TPTEP1	up	1.99255
IGF2BP3	up	1.97522
LOXHD1	up	1.96264
MIR4485	up	1.94707
MTRNR2L8	up	1.94707
CLU	up	1.93554
SNCA	up	1.92815
SH3BGRL2	up	1.91423
FRMD4B	up	1.91043
HIST1H2BH	up	1.90919
DHRS9	up	1.89791
CA2	up	1.88492
CTSL1	up	1.87685
MYLK	up	1.87436
LOC100132891	up	1.87292
LOC200772	up	1.86784
PRKAR2B	up	1.86334
MSR1	up	1.86139
OXTR	up	1.8582
APOBEC3H	up	1.85597
CYP1B1	up	1.85149
TFPI	up	1.84987
MEIS1	up	1.84946
LOC100506035	up	1.8494
SDC2	up	1.84133
TDRD9	up	1.84096
C11orf75	up	1.83614
WHAMMP3	up	1.83375
TMEM40	up	1.82546
RHOBTB1	up	1.82439
ELOVL7	up	1.82412
ITGB3	up	1.82124
NRP1	up	1.81835
BEND2	up	1.81688
L1TD1	up	1.81463
C2	up	1.81319
TCL1A	up	1.81249
LOC100272216	up	1.80574
SPOCD1	up	1.80513
ASAP2	up	1.80493
GMPR	up	1.79859
PPARG	up	1.79077
FRMD3	up	1.7906
SEMA3C	up	1.78511
ANKRD34B	up	1.785
F13A1	up	1.78136
ARHGAP6	up	1.78095
GRB14	up	1.77987
MS4A4A	up	1.77734
ABCC3	up	1.77464
LY6G6F	up	1.77363
NRGN	up	1.77228
RSU1	up	1.77208
TNFSF4	up	1.76308
C3AR1	up	1.76284
ACRBP	up	1.76124
PTPRO	up	1.76024
TUBA8	up	1.75644
LTBP1	up	1.75214
PLAC8	up	1.7506
PGRMC1	up	1.73627
ARMC3	up	1.73584
ITGA2B	up	1.73374
DAB2	up	1.73257
SH3RF1	up	1.72979
CTDSPL	up	1.72789
IQSEC2	up	1.72628
PF4	up	1.72399
PPBP	up	1.72399
SIL1	up	1.72321
ITGB5	up	1.72277
LOC152225	up	1.72146
MYOF	up	1.71817
HEMGN	up	1.71774
TSPAN4	up	1.71062
AGPAT4	up	1.70949
TMEM38A	up	1.70946
PTGS1	up	1.70722
GP9	up	1.70614
ARHGAP18	up	1.69503
MEG3	up	1.69455
GP1BB	up	1.68767
40425	up	1.68767
SEPT5-GP1BB	up	1.68767
DUSP5P	up	1.68447
RHOU	up	1.68447
STON2	up	1.68326
HIST1H2AE	up	1.68228
GUCY1B3	up	1.67
LOC728558	up	1.66937
SLC6A12	up	1.66694
ASPHD2	up	1.66133
C15orf54	up	1.66083
IL15	up	1.64935
P2RY1	up	1.64816
COQ2	up	1.64802
SPRED1	up	1.64747
SMPDL3A	up	1.6416
APCDD1	up	1.63789
TNS1	up	1.63229
TSPAN33	up	1.63051
GNAZ	up	1.62873
NEURL	up	1.62501
IGFL2	up	1.62437
MERTK	up	1.61934
CMTM5	up	1.61539
CALD1	up	1.6137
OSCAR	up	1.61343
BCAT1	up	1.61136
ADAP2	up	1.61064
NAT8B	up	1.61001
PLEKHG1	up	1.60625
PROS1	up	1.60252
XCL1	up	1.59988
S100Z	up	1.59821
C12orf39	up	1.59792
WASF1	up	1.59769
LPAR1	up	1.59577
GP6	up	1.59494
ENC1	up	1.59489
HGF	up	1.59368
PBX1	up	1.59349
C7orf73	up	1.59201
RAB27B	up	1.59001
TJP2	up	1.58824
LOC285740	up	1.58743
GUCY1A3	up	1.58209
ZNF799	up	1.58205
MEF2C	up	1.58052
PEAR1	up	1.57746
KL	up	1.57647
RGS6	up	1.57613
FANCL	up	1.57321
IGFBP4	up	1.56844
ABLIM3	up	1.56622
SMAD1	up	1.56612
VMO1	up	1.56402
ZNF385D	up	1.56253
BTBD3	up	1.55566
EGF	up	1.55556
C10orf11	up	1.55394
ACER3	up	1.55314
WHAMMP2	up	1.55259
EPB41L3	up	1.54965
PARD3	up	1.54892
CBWD5	up	1.54775
MGST1	up	1.54652
CDCP1	up	1.54376
F5	up	1.54113
AVPR1A	up	1.54102
NLRC4	up	1.5409
RNF141	up	1.53887
SPECC1	up	1.53878
CD36	up	1.53864
LMNA	up	1.53557
AOAH	up	1.53543
CTSD	up	1.53406
ALDH1A1	up	1.53272
CD72	up	1.52981
C7orf41	up	1.52766
SAMD4A	up	1.52714
CLDN5	up	1.5271
PACSIN1	up	1.52502
TMEM150B	up	1.5241
FUCA1	up	1.52156
ZNF788	up	1.5215
MGLL	up	1.52092
ATP8B4	up	1.51918
NCAM1	up	1.51728
CCRL2	up	1.51704
KIFC3	up	1.51425
FAM198B	up	1.51397
PDGFA	up	1.51364
NGFRAP1	up	1.50923
HIST1H2BK	up	1.50728
YPEL4	up	1.5072
CD180	up	1.50317
STAB1	up	1.50187
ZFHX3	up	1.50126
NAT8	up	1.49767
SESTD1	up	1.49708
TRPM2	up	1.4964
ADAM15	up	1.49525
MS4A14	up	1.49355
MS4A7	up	1.49355
CAV2	up	1.4924
PDLIM1	up	1.49224
SOX4	up	1.48974
FHL2	up	1.48695
KIAA0895L	up	1.48589
VWA5A	up	1.48575
ACP2	up	1.48511
LRP1	up	1.48143
NAIP	up	1.48047
HAVCR2	up	1.48028
DNM3	up	1.47684
MRAS	up	1.47578
SASH1	up	1.47491
SLC37A2	up	1.47398
FNBP1L	up	1.47074
NT5M	up	1.46996
HK3	up	1.46656
MIR4741	up	1.46338
RBBP8	up	1.46338
HMOX1	up	1.4629
CPNE5	up	1.46265
LIMS1	up	1.46239
TSPAN13	up	1.46228
KIAA0930	up	1.46068
PIK3AP1	up	1.45876
CDKN2B	up	1.45848
CD93	up	1.45844
DCLRE1A	up	1.45827
TTYH3	up	1.45703
DRAM1	up	1.45679
SYTL4	up	1.45667
PDE6G	up	1.45465
SLFN14	up	1.45185
AIG1	up	1.45173
LRRC18	up	1.45155
ADA	up	1.45084
KCNMB1	up	1.44791
TMSB4Y	up	1.44774
ADAM28	up	1.44751
P2RX1	up	1.44532
ESRRA	up	1.44479
BLVRA	up	1.44451
TMTC2	up	1.4435
MYO1E	up	1.44278
RASGEF1B	up	1.44232
ARRDC4	up	1.44226
FAM110B	up	1.4418
ZNF703	up	1.44156
CYBB	up	1.44098
IGF2BP2	up	1.4386
FGD6	up	1.43793
TSPAN9	up	1.43501
PTK2	up	1.43309
LOC100507254	up	1.43219
ZNF35	up	1.42998
GSTO1	up	1.42679
MTRNR2L2	up	1.42676
SCARB1	up	1.42582
TBC1D2	up	1.4256
PLD4	up	1.42496
FGD4	up	1.42173
RGS12	up	1.42104
TCF4	up	1.42064
CD14	up	1.41961
ZNF542	up	1.41951
HDAC9	up	1.41892
TUBA3D	up	1.4188
GCNT1	up	1.41786
KMO	up	1.41774
LOC100507582	up	1.41693
SLC25A35	up	1.41638
ITPRIPL2	up	1.4163
SERPINE1	up	1.41614
WDR11	up	1.41595
LYNX1	up	1.41513
LOC100505549	up	1.41236
CD101	up	1.41197
CARD6	up	1.41151
C8orf42	up	1.41017
TNFRSF21	up	1.40986
ROGDI	up	1.4089
SRC	up	1.40858
PLOD1	up	1.40728
TNFRSF11A	up	1.40614
SETBP1	up	1.40401
MEIS3P1	up	1.401
GNS	up	1.39972
ETFA	up	1.39818
MMRN1	up	1.39537
LOC100507341	up	1.39452
RIN2	up	1.39422
MAGI2-AS3	up	1.39155
SGMS2	up	1.39023
ADAM9	up	1.38752
SEC16B	up	1.3866
ZG16B	up	1.38627
RNF135	up	1.3861
TTYH1	up	1.386
SPHK1	up	1.38495
EPHB2	up	1.38486
GAS6	up	1.38297
CDYL2	up	1.38278
RAB12	up	1.38267
ANXA4	up	1.38266
ARHGAP21	up	1.38202
PLA2G4A	up	1.38147
TRAPPC2P1	up	1.38007
ZNF547	up	1.38007
KCTD12	up	1.37895
CARD9	up	1.37702
SIGLEC11	up	1.37572
MICU1	up	1.37511
MSRB3	up	1.37509
ENDOD1	up	1.37181
LIMS3	up	1.37039
LIMS3-LOC440895	up	1.37039
LIMS3L	up	1.37039
LOC440895	up	1.37039
WASF3	up	1.36908
ARSD	up	1.36889
IL12RB2	up	1.36756
TMEM51	up	1.36709
ZEB2	up	1.36248
ZEB2-AS1	up	1.36248
C1orf198	up	1.36217
SDSL	up	1.36177
VPS54	up	1.36169
GCNT2	up	1.36148
TCL1B	up	1.35895
GM2A	up	1.35647
EPS8	up	1.35584
CNTLN	up	1.35517
PPP1R14A	up	1.35491
NLK	up	1.35482
GBA	up	1.35462
MAPRE3	up	1.35391
H2AFJ	up	1.35363
HPSE	up	1.35208
IFI30	up	1.35187
SYT11	up	1.35152
ARHGEF10L	up	1.35061
TRPS1	up	1.35005
L3MBTL4	up	1.34934
DGKG	up	1.34912
HIATL1	up	1.34889
RGS18	up	1.34774
GAS8	up	1.3473
CD151	up	1.34676
LOC730102	up	1.34575
ZNF185	up	1.34474
LAMP5	up	1.34464
HEG1	up	1.34253
BMP2K	up	1.34197
CCDC90A	up	1.34088
HTR3B	up	1.34083
SCFD2	up	1.33976
LAMC1	up	1.33851
SETD7	up	1.33845
LRP12	up	1.33812
DDIT4L	up	1.33752
NAV1	up	1.33705
FADS2	up	1.33595
MTHFD2	up	1.33566
PLOD2	up	1.33566
ATOX1	up	1.33428
RUSC2	up	1.33428
FGD2	up	1.33305
DST	up	1.33295
IRF8	up	1.33283
PSRC1	up	1.33256
SPTSSA	up	1.33244
JAK2	up	1.33076
C9orf167	up	1.33013
KLHL18	up	1.32902
CTSZ	up	1.32817
PCDH9	up	1.32777
POLD3	up	1.32773
UTRN	up	1.32772
OST4	up	1.32752
ZMYND12	up	1.32701
ZNF700	up	1.3256
ANO6	up	1.32519
SLC1A4	up	1.32515
C5orf62	up	1.324
SSX2IP	up	1.32333
ACPP	up	1.32332
UNC13B	up	1.32308
CLCN7	up	1.32269
TMEM30A	up	1.32242
PRTFDC1	up	1.32129
TMEM170B	up	1.32021
F2RL3	up	1.31921
BAK1	up	1.31913
CALHM2	up	1.31858
ERLIN2	up	1.31833
C10orf47	up	1.31822
SLC30A1	up	1.31709
MTF1	up	1.31638
ALDH3B1	up	1.31582
ATP7B	up	1.31519
GPNMB	up	1.31506
MTSS1	up	1.31474
FILIP1L	up	1.31403
C10orf125	up	1.31372
CLCN5	up	1.31316
MFSD1	up	1.3127
POLK	up	1.31195
PCYT1B	up	1.31124
INSIG1	up	1.31115
DLC1	up	1.3107
UGGT2	up	1.30914
LOC145474	up	1.30861
SLC31A1	up	1.30739
ASAP1-IT1	up	1.30679
SYT17	up	1.30611
WBP5	up	1.30536
SH3BGRL	up	1.30504
BCL2L1	up	1.30433
LYZ	up	1.30087
SCAMP5	up	1.30059
COL24A1	up	1.30056
KIF13B	up	1.30005
CAMTA1	up	1.29918
FZD1	up	1.29767
PTPN13	up	1.29742
C2orf18	up	1.29698
PQLC1	up	1.2968
GTPBP2	up	1.29679
TRPM4	up	1.29582
CALCRL	up	1.29533
TPCN2	up	1.29439
FMO5	up	1.29417
MGST2	up	1.29317
MCTP1	up	1.293
CREG1	up	1.29293
C5orf20	up	1.29217
SEC14L5	up	1.29205
TEP1	up	1.29106
TCF7L2	up	1.29079
IQCJ	up	1.28977
IQCJ-SCHIP1	up	1.28977
SCHIP1	up	1.28977
APP	up	1.28915
ZMAT4	up	1.28878
GPR20	up	1.28798
NAGA	up	1.28796
PLK2	up	1.2867
TIFAB	up	1.28664
FAM126A	up	1.28644
UBXN10	up	1.28639
UACA	up	1.28574
ME1	up	1.28573
SLC35A5	up	1.28481
NCKAP1L	up	1.28421
CORO2B	up	1.28289
SNX2	up	1.28117
NCKAP5L	up	1.28049
BLVRB	up	1.27943
CSTA	up	1.27851
VAV2	up	1.27707
TBXA2R	up	1.27517
MR1	up	1.27509
SNX8	up	1.27494
PCMT1	up	1.27485
STARD8	up	1.27477
PPARGC1B	up	1.27454
ITSN1	up	1.27439
TRPV4	up	1.27396
FDXR	up	1.27328
PHKB	up	1.27282
MITF	up	1.27148
CAMKK2	up	1.2702
METTL7A	up	1.26949
DENND1A	up	1.2688
CCDC50	up	1.26834
TMEM86A	up	1.26789
AMOTL1	up	1.2677
PLEKHM2	up	1.26655
ATP10D	up	1.26565
LCN12	up	1.26457
EFNB1	up	1.2638
ALG13	up	1.26342
ITFG1	up	1.26282
RNF11	up	1.26272
PRO1768	up	1.26271
COMMD5	up	1.26229
FSD1L	up	1.25996
ATP9B	up	1.25981
SAV1	up	1.25904
CDK5	up	1.25839
ARHGAP22	up	1.2578
PGAM4	up	1.25764
CLCN6	up	1.25755
NPPA-AS1	up	1.25755
FKBP15	up	1.2572
FLJ42393	up	1.25503
PLXDC2	up	1.25417
GRN	up	1.25385
ARMCX3	up	1.25378
FZD2	up	1.25343
IL18	up	1.2525
ZNF193	up	1.25218
GAA	up	1.25168
LEPR	up	1.25033
LEPROT	up	1.25033
PGAM1	up	1.24993
PRDX5	up	1.24801
ARHGAP17	up	1.24724
DPYD	up	1.24702
EDA2R	up	1.24688
VCL	up	1.24685
TRIM40	up	1.24575
ATP6V0A1	up	1.24555
YWHAE	up	1.24551
SNX21	up	1.24537
SLC8A3	up	1.24491
RNF217	up	1.24438
FERMT3	up	1.24271
HOXA5	up	1.24254
TBC1D12	up	1.24253
C16orf70	up	1.24246
STEAP3	up	1.24197
VPS41	up	1.24145
ZNF271	up	1.24001
ITPK1-AS1	up	1.23803
MPP1	up	1.23757
RIOK3	up	1.23724
SPIRE1	up	1.2358
WDR37	up	1.23515
CDYL	up	1.2332
DOCK1	up	1.23275
SLITRK4	up	1.23217
FAM106CP	up	1.23142
PPP1R9A	up	1.23126
LHFP	up	1.23077
KIAA1033	up	1.23065
TOR1A	up	1.23056
PLVAP	up	1.23006
WNT4	up	1.22971
DYNLL1	up	1.22872
C20orf194	up	1.22403
LOC100134229	up	1.22331
FEZ2	up	1.22305
PTGFRN	up	1.22243
FNIP2	up	1.22228
RAPH1	up	1.2216
PDE3A	up	1.22152
RPS6KC1	up	1.22115
OXR1	up	1.22111
H2AFY	up	1.2208
C4orf34	up	1.21964
IRS1	up	1.21957
CHMP4B	up	1.2195
VANGL1	up	1.21949
MAN2B1	up	1.2186
LOC100130015	up	1.21787
PPARGC1A	up	1.2155
FAM109B	up	1.21549
CREB3L2	up	1.21302
KIAA0513	up	1.21261
HK1	up	1.21159
WDR41	up	1.21039
TMEM179B	up	1.21018
PIK3CB	up	1.20989
SNX12	up	1.20844
NAPB	up	1.20838
C15orf52	up	1.20817
VAMP3	up	1.20742
WWC2	up	1.20621
TMX3	up	1.20565
TICAM2	up	1.20483
TMED7	up	1.20483
TMED7-TICAM2	up	1.20483
CAPNS1	up	1.20482
BTK	up	1.20476
MYO1G	up	1.2023
ANO5	up	1.20185
ZNF449	up	1.20173
CLN8	up	1.20136
MIS18BP1	up	1.20083
HEXB	up	1.20064
PDC	up	1.19951
PGGT1B	up	1.19864
HMGCL	up	1.19835
EPB41L2	up	1.19747
PPM1L	up	1.19571
UBA6	up	1.19555
HPS5	up	1.19553
GPR52	up	1.1954
EPDR1	up	1.19531
OR2L13	up	1.19524
ANKS1A	up	1.19503
C18orf21	up	1.19441
SHROOM4	up	1.19353
GDAP2	up	1.1933
C20orf72	up	1.19307
TIE1	up	1.19219
BNIP2	up	1.19201
TMEM167A	up	1.19131
CD109	up	1.19027
FAM135A	up	1.18977
CABP4	up	1.18951
C19orf42	up	1.18803
PSD3	up	1.18712
REEP3	up	1.18701
BRE	up	1.1865
PRKACA	up	1.18637
VDR	up	1.18399
DAGLA	up	1.18375
PRLR	up	1.18158
OLFML1	up	1.18118
SLC35A1	up	1.18111
DOT1L	up	1.18105
DNAJC7	up	1.17881
OR2L1P	up	1.17866
KIAA1211	up	1.17798
LPAR4	up	1.17775
ZFP106	up	1.17667
VAMP7	up	1.17644
SERP1	up	1.17611
TMEM17	up	1.17579
ITGAL	up	1.17568
LOC647979	up	1.17565
HTR2B	up	1.17541
AK4	up	1.17505
ARMCX6	up	1.17481
COPA	up	1.1732
TMEM33	up	1.17263
HTR7	up	1.17181
OR2B2	up	1.17147
CHCHD5	up	1.17133
NCSTN	up	1.17097
LOC100506757	up	1.1707
ABCC9	up	1.17025
FAM96A	up	1.16989
SLC2A13	up	1.1688
CDC42BPA	up	1.16768
FAR1	up	1.16754
DYNC1LI2	up	1.16711
PDCD10	up	1.16688
VEGFC	up	1.16686
BCL2L13	up	1.16662
NRIP3	up	1.16604
EIF2B2	up	1.16545
ATP6AP2	up	1.165
FAM114A1	up	1.16496
KCTD3	up	1.16492
KCNQ1OT1	up	1.16491
ATP11A	up	1.16382
LOC646214	up	1.16018
HS3ST1	up	1.15857
MTMR4	up	1.15837
LOC80054	up	1.15818
CHMP4C	up	1.15814
EIF4G1	up	1.15812
ZNF618	up	1.15737
DCAF6	up	1.15565
MUC6	up	1.15234
NARS	up	1.15218
LOC100506497	up	1.15116
CPSF2	up	1.15074
GPC4	up	1.15015
COLEC12	up	1.14966
EFTUD2	up	1.14739
LIF	up	1.14705
LURAP1L	up	1.14642
TBCEL	up	1.14631
CCNYL1	up	1.14502
MIR4775	up	1.14502
USP6NL	up	1.14463
COL4A3BP	up	1.14462
SPOCK3	up	1.1446
ATP6V0D1	up	1.14431
BAG4	up	1.1439
LUZP6	up	1.14321
ETF1	up	1.14238
MAPRE1	up	1.1421
GAS2L3	up	1.14143
DDI2	up	1.14001
RSC1A1	up	1.14001
PARP4	up	1.13974
YIPF6	up	1.13831
LOC643529	up	1.13712
AP1B1	up	1.13647
KCTD4	up	1.13487
WDR17	up	1.13247
RSPH4A	up	1.13149
ZNF490	up	1.13134
FAM40B	up	1.13123
DPF3	up	1.12671
XIRP2	up	1.12589
LOC283143	up	1.1249
C10orf28	up	1.1239
CECR2	up	1.12361
CLCN3	up	1.1232
COPB2	up	1.12284
NR5A2	up	1.11955
ZKSCAN1	up	1.11813
FBXL19-AS1	up	1.11086
IFT81	up	1.1092
RGMA	up	1.10856
TRAPPC11	up	1.10553
PGBD5	up	1.10439
DDAH1	up	1.09576
FAM167A	up	1.09293
ZFP2	down	0.922592
MORN4	down	0.917666
FAM110C	down	0.911041
ZNF527	down	0.90811
GREM2	down	0.906964
KGFLP1	down	0.903071
LSM14A	down	0.902452
FAM86C2P	down	0.90202
FZD3	down	0.901732
EPPK1	down	0.901009
RNF4	down	0.900379
CYP20A1	down	0.898854
WFS1	down	0.897817
MST1P9	down	0.897621
PPP6C	down	0.897076
CADM1	down	0.896377
TRIM68	down	0.895809
KLHL25	down	0.895788
CRKL	down	0.895152
CBFA2T2	down	0.89454
RBM27	down	0.893638
DMRTC1B	down	0.89355
CHD4	down	0.892991
USP5	down	0.892608
ZBTB39	down	0.892509
SRRM1	down	0.891362
ZFP90	down	0.89116
ZBTB5	down	0.890768
PRDM11	down	0.889235
RBM22	down	0.888773
NHP2L1	down	0.888456
PRRC2B	down	0.887406
BUB3	down	0.886562
SMEK1	down	0.885955
TSEN15	down	0.885391
NGRN	down	0.885174
SOCS5	down	0.884954
MRC2	down	0.884793
RPGRIP1L	down	0.884668
DYRK1A	down	0.884629
SSR2	down	0.884529
EI24	down	0.884407
TMEM209	down	0.884275
NOL11	down	0.884221
EXD2	down	0.88357
CUL4B	down	0.883569
ZC3H12B	down	0.883367
LOC100216479	down	0.883144
SCAF8	down	0.882891
ETNK2	down	0.882697
TXNRD3	down	0.882327
TXNRD3NB	down	0.882327
COPS7B	down	0.881546
DNAI2	down	0.881357
SUPT16H	down	0.881238
PVRL3	down	0.87974
CCDC25	down	0.879107
CBFB	down	0.879025
CDKN2AIP	down	0.87883
ZFP161	down	0.87868
RRN3	down	0.878549
ZC3H4	down	0.878213
IRF2BP1	down	0.878055
C9orf78	down	0.877409
C9orf68	down	0.877255
RYK	down	0.877172
SSRP1	down	0.877114
PTPLB	down	0.876318
KLHL32	down	0.875876
CTCF	down	0.875669
C15orf41	down	0.875245
ZXDA	down	0.875078
DDX24	down	0.874934
NUP153	down	0.874852
SAMD12	down	0.874079
PITHD1	down	0.874005
POLR1D	down	0.873254
BCRP2	down	0.873088
PHF20	down	0.87302
MRPL39	down	0.872936
TOMM70A	down	0.872509
ZNF239	down	0.872377
LOC349196	down	0.872314
SF3A1	down	0.872312
LYRM7	down	0.871817
MIR3134	down	0.871696
PTBP3	down	0.871696
EXOC8	down	0.871581
C9orf5	down	0.870819
LOC400685	down	0.870531
MPHOSPH10	down	0.870483
C2orf44	down	0.869872
LOC100506710	down	0.869634
NUP188	down	0.869469
PPP1R18	down	0.869453
PITPNB	down	0.869377
ZC4H2	down	0.869266
SLCO3A1	down	0.869054
MED10	down	0.868991
ZNF84	down	0.868856
LRRC8A	down	0.868801
MBLAC2	down	0.868774
STYX	down	0.868192
TRMT112	down	0.868164
SMARCC1	down	0.868024
EPC2	down	0.86788
ZNF566	down	0.867812
CEP57	down	0.867584
ST8SIA1	down	0.867342
ZNF202	down	0.867339
WNT10A	down	0.867127
ICK	down	0.867073
UMPS	down	0.867053
ZNF280B	down	0.866888
ST6GAL1	down	0.866506
NCOA5	down	0.866214
STAG1	down	0.865981
ZXDB	down	0.865858
ZBTB44	down	0.865395
MAP3K9	down	0.865216
USP51	down	0.865155
SLC25A17	down	0.8651
FTO	down	0.864897
EFHD1	down	0.864103
SMARCA2	down	0.863546
GIT1	down	0.863512
FAM66B	down	0.863306
MOAP1	down	0.863197
UBL3	down	0.863138
GOLGA7	down	0.862749
LOC388152	down	0.862559
RBMX	down	0.862304
RPS11	down	0.861732
RAB25	down	0.861639
PLXNA1	down	0.860547
AGAP1	down	0.859771
RPL29	down	0.859591
RBM39	down	0.859399
EIF3F	down	0.859373
CRY2	down	0.859107
DDX55	down	0.858654
GPS2	down	0.858475
EIF5A2	down	0.858062
IRF3	down	0.857824
CTH	down	0.85758
MRPL50	down	0.857319
PCF11	down	0.857249
XYLT2	down	0.855941
KLF3	down	0.855521
PRPSAP2	down	0.854873
CEP120	down	0.854765
HOXC4	down	0.854759
HOXC5	down	0.854759
HOXC6	down	0.854759
CNN2	down	0.854751
FOXO3B	down	0.854705
ZNF286B	down	0.854705
PTPLAD1	down	0.854661
ProSAPiP1	down	0.854612
MRPS2	down	0.854269
MEN1	down	0.854218
ZNF286A	down	0.853247
SUZ12	down	0.853163
CACNA1H	down	0.853089
KCNA2	down	0.85303
ZBTB32	down	0.852682
OGFOD1	down	0.852659
NUP35	down	0.852531
RRP1B	down	0.852278
C12orf66	down	0.852165
C16orf80	down	0.852081
PPP1CC	down	0.851991
LOC283481	down	0.851653
C6orf174	down	0.85155
KIAA0408	down	0.85155
PCDH1	down	0.851312
FBXO21	down	0.851037
DCUN1D4	down	0.850983
DKFZP434I0714	down	0.850945
MIR4453	down	0.850945
UBE3D	down	0.850662
KIF3A	down	0.850438
GNB2L1	down	0.850393
DNAJA3	down	0.849949
ADAMTS17	down	0.849912
RPL37A	down	0.849575
ZNF354C	down	0.84947
GPRC5B	down	0.849434
SACS	down	0.849118
RBM10	down	0.848816
C14orf28	down	0.848751
FTSJ1	down	0.848575
MIR1292	down	0.848374
NOP56	down	0.848374
SNORD86	down	0.848374
ANKRD46	down	0.848313
ZNF883	down	0.848166
ST13	down	0.84765
RPL36AL	down	0.84732
CERK	down	0.847204
GOT2	down	0.847054
SIGMAR1	down	0.847036
LRRC14	down	0.846969
ACOT4	down	0.846915
EDA	down	0.846797
RPL6	down	0.846744
MORC2	down	0.846575
FAM60A	down	0.846547
PRDM2	down	0.846486
RPL8	down	0.846217
PGAP3	down	0.845998
C18orf32	down	0.845922
RPL17	down	0.845922
RPL17-C18ORF32	down	0.845922
SNORD58B	down	0.845922
DPYSL4	down	0.845871
LOC400027	down	0.845786
PRKRIR	down	0.845434
PLEKHM3	down	0.845274
LCMT2	down	0.845154
YTHDC1	down	0.844902
PHF2	down	0.844557
TAF7	down	0.844303
ANKRD49	down	0.84387
WDR85	down	0.843587
RPL27	down	0.843047
IRGM	down	0.842898
SMYD2	down	0.842619
MRPL32	down	0.8423
FAM161A	down	0.842228
RASSF7	down	0.842212
NOP58	down	0.842212
ASXL1	down	0.842153
POLR2H	down	0.842141
HTR6	down	0.841912
SPEG	down	0.8419
PRPF39	down	0.841698
B3GNT1	down	0.841472
CALY	down	0.841317
TAF3	down	0.841196
DGKK	down	0.840451
SOX8	down	0.84042
GMEB2	down	0.840402
TNNC1	down	0.840282
GNRHR2	down	0.839913
RPS7	down	0.839714
RASSF3	down	0.839648
ZNF32	down	0.839552
CLK3	down	0.839176
DNAJC24	down	0.839033
KLHL36	down	0.839031
C17orf51	down	0.838734
TRIM65	down	0.837661
MRFAP1L1	down	0.837112
BBS2	down	0.836815
C7orf26	down	0.836597
RAD17	down	0.836428
LMTK3	down	0.836363
SORCS3	down	0.835812
AKAP8L	down	0.835728
EID2B	down	0.834945
ZNF292	down	0.834933
TSPAN6	down	0.83479
ACTR1B	down	0.834106
PAIP2B	down	0.83406
PAFAH2	down	0.833904
PIP4K2B	down	0.833606
ZBTB2	down	0.833459
LIN52	down	0.833394
MRPS33	down	0.833293
OTUD3	down	0.833135
SLC35F2	down	0.832963
WDR59	down	0.832678
LANCL1	down	0.832639
EIF4B	down	0.832637
C10orf118	down	0.832606
MIR2110	down	0.832606
CDNF	down	0.832337
ORAI1	down	0.832331
HECA	down	0.832241
CRYZ	down	0.831734
LOC285456	down	0.831459
SPTAN1	down	0.831176
USP11	down	0.830311
IMP3	down	0.830277
UBE2D3	down	0.829572
C17orf61	down	0.829202
C17orf61-PLSCR3	down	0.829202
PLSCR3	down	0.829202
ZNF208	down	0.829197
NEK7	down	0.828579
ZFP62	down	0.828506
PJA1	down	0.828404
SLC7A1	down	0.827714
TBCC	down	0.827684
RPL7A	down	0.827616
UNC119	down	0.827551
LMAN1	down	0.827148
EPC1	down	0.826919
PPP1R2	down	0.826534
CAD	down	0.826534
CCM2	down	0.826407
KLF6	down	0.826137
ZFP37	down	0.826125
RPL18	down	0.826064
LSM5	down	0.825775
SLC5A5	down	0.825693
PEX1	down	0.825388
ZNF681	down	0.825352
USP20	down	0.825082
BCAT2	down	0.824969
RPL23	down	0.824869
TFAP4	down	0.824287
MAP9	down	0.82396
EZH1	down	0.823722
TXLNG	down	0.82356
RPS17L	down	0.823405
PIP4K2C	down	0.82316
UBIAD1	down	0.823152
C9orf114	down	0.823099
TGFB3	down	0.822672
PRSS30P	down	0.822502
MSL2	down	0.822485
C19orf48	down	0.822144
RASSF5	down	0.82214
CASP8AP2	down	0.821827
C16orf58	down	0.821654
FAU	down	0.821617
MMP28	down	0.821559
PAQR8	down	0.821496
MTFP1	down	0.821423
ZNF639	down	0.821413
PLXNA3	down	0.821205
RPS17	down	0.821202
ZNF404	down	0.820638
IFFO2	down	0.820512
DNAJA4	down	0.820165
TMEM43	down	0.819999
C1orf172	down	0.819979
MCM3	down	0.819585
ZDBF2	down	0.819325
TRIM28	down	0.819038
ACADSB	down	0.81876
ZNF275	down	0.818737
XKRX	down	0.818561
RTTN	down	0.818498
RPL18A	down	0.818329
C14orf1	down	0.818029
TDP1	down	0.817968
RPL22	down	0.817919
ALDH18A1	down	0.817825
LSG1	down	0.817743
TRIM47	down	0.817555
SDR42E1	down	0.817385
COL6A1	down	0.817135
PCMTD2	down	0.816942
DIEXF	down	0.816843
CBX4	down	0.816678
ADAMTSL5	down	0.816647
ASNSD1	down	0.816441
ARHGAP5	down	0.816223
ANKRD5	down	0.815794
LINC00526	down	0.815608
ABHD4	down	0.815536
HMOX2	down	0.81553
TAF4B	down	0.815472
RPL35A	down	0.814832
LRRIQ3	down	0.814699
BRIX1	down	0.814538
ANKZF1	down	0.81339
RFESD	down	0.813378
LRFN3	down	0.813206
C16orf54	down	0.813189
EBF4	down	0.812797
EPB41L4A-AS1	down	0.811965
ZNF827	down	0.811884
AKAP1	down	0.811778
C14orf169	down	0.811665
UXT	down	0.811499
BOK	down	0.81114
PPP2R2D	down	0.810615
C11orf61	down	0.810519
EBP	down	0.810298
RPS13	down	0.810179
CNN3	down	0.809929
RPL31	down	0.809762
ZNF33B	down	0.809698
FAM184A	down	0.809524
BHLHE41	down	0.809408
EDARADD	down	0.809163
KPNA5	down	0.809136
TNKS1BP1	down	0.808812
ARSK	down	0.808489
ITGA3	down	0.80842
SALL2	down	0.808176
LOC283174	down	0.808138
MIR4697	down	0.808138
TMEM66	down	0.808025
MMAB	down	0.807832
UFSP2	down	0.807535
LEPREL4	down	0.807131
MCF2L-AS1	down	0.807045
ULK3	down	0.806664
ASF1A	down	0.80658
C7orf43	down	0.806528
MIR4658	down	0.806528
ICAM3	down	0.806105
CASC3	down	0.805286
FNIP1	down	0.805179
HNRPDL	down	0.80509
GCFC2	down	0.804864
RPS18	down	0.804765
ZSWIM5	down	0.804238
RPS2	down	0.8034
UBTF	down	0.803224
ZNF287	down	0.802864
RPL11	down	0.802368
GRPEL2	down	0.801991
RGS14	down	0.801603
ZNF662	down	0.80116
ZBTB1	down	0.801038
LOC202781	down	0.800919
RPS15	down	0.800883
CYP4F35P	down	0.800812
TPT1	down	0.800595
MSL1	down	0.800306
PCYOX1	down	0.800281
BMPR1A	down	0.800216
THNSL1	down	0.800021
CDC42SE1	down	0.799763
RNFT2	down	0.799638
CDC42SE2	down	0.799322
LOC100507501	down	0.798931
SMAD7	down	0.798836
NT5C3L	down	0.798794
RPL13AP20	down	0.798376
TUBE1	down	0.798356
SPIN3	down	0.798289
EIF4A2	down	0.798177
HAUS5	down	0.797359
PRPS1	down	0.797247
CDKN1B	down	0.797245
BTBD6	down	0.797088
GNPDA2	down	0.796545
PPIL1	down	0.79639
C21orf49	down	0.796263
DIP2C	down	0.796235
FBL	down	0.795581
INPP5A	down	0.795433
KIAA1147	down	0.795265
SBDSP1	down	0.795128
GPR25	down	0.794599
RPL10A	down	0.794329
GRAMD3	down	0.794255
CEP72	down	0.794159
PNMA3	down	0.793169
C14orf132	down	0.792902
PPAPDC2	down	0.79235
CDK20	down	0.791901
TMEM30B	down	0.791869
RPS4X	down	0.791805
TTC39C	down	0.79148
NDFIP2	down	0.791452
ACE	down	0.79145
EXOSC6	down	0.791263
TBC1D10C	down	0.791151
SLC39A14	down	0.791111
RPS3A	down	0.790975
EEF1D	down	0.790769
TTC3	down	0.790586
CLIC5	down	0.790458
MSX2P1	down	0.790431
MIR3610	down	0.790376
RAD21	down	0.790376
ZNF550	down	0.79012
POLR1E	down	0.790067
SNX25	down	0.789913
RPL7	down	0.789697
RPL19	down	0.789416
NLGN2	down	0.788942
WDR6	down	0.788723
TPPP	down	0.788299
ANKRD12	down	0.78767
SP4	down	0.787621
HERC2P7	down	0.787352
ZGPAT	down	0.78614
RALBP1	down	0.785999
RPL35	down	0.785905
LINS	down	0.785483
RPL41	down	0.785434
NUDT3	down	0.785371
RPS10	down	0.785371
RPS10-NUDT3	down	0.785371
NPM1	down	0.785296
COQ10A	down	0.784822
IFITM1	down	0.784822
IFITM2	down	0.784822
ZMYND11	down	0.784578
STAT5B	down	0.784275
ZNF781	down	0.784145
RPLP0	down	0.784038
ALDH6A1	down	0.783957
SEMA4F	down	0.783732
ZNF599	down	0.783422
NDRG1	down	0.783304
SNHG1	down	0.783248
SNORD31	down	0.783248
MCOLN3	down	0.783127
TCF20	down	0.782755
ANKS6	down	0.782748
NRCAM	down	0.782641
MLLT3	down	0.781465
ZNF30	down	0.781174
HDHD3	down	0.780908
ANKH	down	0.780902
LOC100507433	down	0.780785
ZNF540	down	0.780785
ZC3H8	down	0.780768
MTERFD2	down	0.780725
IL27RA	down	0.780496
XPO6	down	0.780405
LITAF	down	0.780387
RCC1	down	0.780147
SNHG3	down	0.780147
CAPN5	down	0.779851
SNAI3	down	0.779631
ZNF10	down	0.779607
C12orf65	down	0.779316
H1FX	down	0.778629
PLEKHA1	down	0.778348
RPL38	down	0.778319
PHF15	down	0.778038
IGSF8	down	0.777174
EEF2K	down	0.776725
LSS	down	0.776639
RPL4	down	0.776571
TOB1	down	0.776533
KDELC2	down	0.77638
ZNHIT6	down	0.776297
IDS	down	0.775983
PPP1R13B	down	0.775738
MTX3	down	0.775295
CCL28	down	0.775195
MSH2	down	0.775116
CNKSR1	down	0.774823
PHLDB3	down	0.774616
CHCHD6	down	0.774067
SEMA4C	down	0.774029
LOC100507266	down	0.77338
CNKSR2	down	0.773363
PLEKHG4	down	0.773031
FNDC8	down	0.77279
MXD1	down	0.772761
ZNF395	down	0.772741
INADL	down	0.772429
DMRTC1	down	0.772177
RPL9	down	0.772054
MCF2L	down	0.772008
SATB1	down	0.771933
TRIM59	down	0.771577
SMYD5	down	0.771557
LOC100505865	down	0.77138
LINC00246A	down	0.771132
LOC386758	down	0.770355
POLD2	down	0.770111
CBR3	down	0.769836
LOC100506990	down	0.769827
FGD3	down	0.769808
C12orf23	down	0.769693
GAMT	down	0.76926
RPLP1	down	0.768646
CNNM3	down	0.768493
FEZ1	down	0.76825
ALDOC	down	0.767782
RPS25	down	0.767765
FAM201A	down	0.767432
RPS8	down	0.767416
RAD51D	down	0.766792
RAD51L3-RFFL	down	0.766792
RFFL	down	0.766792
RPL39	down	0.766782
LPCAT4	down	0.766175
TMEM177	down	0.765903
RPL30	down	0.765815
CCR8	down	0.765798
DCXR	down	0.765614
BCL9	down	0.765058
DPY19L2P2	down	0.764515
SLC41A1	down	0.764453
MAGEH1	down	0.764347
NUAK2	down	0.764135
MID1IP1	down	0.764078
RPL21	down	0.763902
RPL21P28	down	0.763902
RPS14	down	0.76382
RPS15A	down	0.763329
NDRG2	down	0.763015
NAE1	down	0.762426
FAM171A1	down	0.761494
RPS5	down	0.761384
RPL5	down	0.760124
RPS6	down	0.760075
PEBP1	down	0.759927
RPS21	down	0.759497
RPL3	down	0.759425
AES	down	0.758627
C12orf29	down	0.758333
NBPF15	down	0.757933
NBPF16	down	0.757933
SAMD10	down	0.757795
HAGHL	down	0.757621
MYO1D	down	0.757513
PRKCA	down	0.757507
GLTSCR2	down	0.757309
FOXO1	down	0.757131
ABHD14B	down	0.75703
NOS3	down	0.756515
ZNF831	down	0.756231
SGK223	down	0.756046
PPP1R3F	down	0.756013
C20orf112	down	0.755914
AP3M2	down	0.755625
TRPC1	down	0.755581
RPS16	down	0.75463
RPS28	down	0.754601
TAPBPL	down	0.754503
TLE3	down	0.754218
RAB11FIP5	down	0.753382
SEMG1	down	0.753051
GPR143	down	0.752953
ZNF101	down	0.752647
SORD	down	0.751442
ZDHHC18	down	0.751335
C3orf37	down	0.751109
EEF1G	down	0.750874
MIR3654	down	0.750874
H2BFXP	down	0.750763
DCHS1	down	0.750186
PIK3R5	down	0.750182
PHGDH	down	0.750131
PSIP1	down	0.749463
RPL13A	down	0.749338
RPL13AP5	down	0.749338
HAR1A	down	0.749179
FAM100B	down	0.749152
MTCP1	down	0.748651
MTCP1NB	down	0.748651
CAMK2N1	down	0.74854
LOC728989	down	0.748197
LDOC1	down	0.747481
KDM3A	down	0.747456
LOC100507206	down	0.7467
SNPH	down	0.746679
ABCD2	down	0.7463
CXorf57	down	0.746002
SERINC5	down	0.745665
TMC8	down	0.744879
ZEB1	down	0.744865
CRHR1	down	0.744498
MGC57346	down	0.744498
SIGIRR	down	0.744042
USP44	down	0.743851
C17orf28	down	0.74377
CBX5	down	0.743265
MIR3198-2	down	0.743265
KANK1	down	0.742891
C12orf35	down	0.742516
OXCT1	down	0.742406
HINT1	down	0.742337
LOC339290	down	0.742039
ZNF507	down	0.741499
CXCR1	down	0.741284
ZBTB38	down	0.740713
SFMBT1	down	0.74069
FANCE	down	0.740549
TAGLN2	down	0.739267
ZFP36L1	down	0.73889
NET1	down	0.738812
PORCN	down	0.738608
MAGEE1	down	0.738439
TAF4	down	0.738345
ZNF512B	down	0.738242
KCNH2	down	0.738196
VAMP2	down	0.736331
PRDX2	down	0.736306
ACD	down	0.73571
MORC4	down	0.73569
CBX7	down	0.735672
RAPGEF6	down	0.735626
EML5	down	0.735226
EEF1B2	down	0.734451
PPP1R15A	down	0.731921
NIPAL3	down	0.731818
TMEM220	down	0.731712
CTSF	down	0.731525
LOC390660	down	0.730855
CCND2	down	0.730643
R3HDM4	down	0.730536
ITPR3	down	0.730499
RPS12	down	0.730338
CHST11	down	0.729092
CMTM8	down	0.728873
ACVR1C	down	0.728797
KCNA3	down	0.728559
CDC42BPG	down	0.727638
TBC1D4	down	0.727171
SNORD116-4	down	0.727107
BAG3	down	0.726895
RPL36	down	0.726224
SPTBN1	down	0.725828
TSPYL2	down	0.72545
IPW	down	0.7253
LIX1L	down	0.725246
CCDC136	down	0.725149
PDE3B	down	0.724818
TMEM14A	down	0.724428
TMEM154	down	0.723915
EPS15L1	down	0.723915
PPP1R3E	down	0.723807
ADC	down	0.723596
MTUS1	down	0.723356
RUNX2	down	0.72316
PKIA	down	0.722921
MYC	down	0.722778
ID3	down	0.721283
PRSS23	down	0.720728
GGT7	down	0.719315
SYDE2	down	0.71904
VIPR1	down	0.718974
KLHL3	down	0.718961
SARDH	down	0.717893
MST1P2	down	0.717697
GALNT12	down	0.71659
SLC29A2	down	0.715889
C17orf48	down	0.715639
FAM19A1	down	0.715146
NT5E	down	0.715112
TPM2	down	0.714191
EPB41	down	0.71406
SLC25A4	down	0.713116
ABLIM1	down	0.712416
OBSCN	down	0.71176
COL6A2	down	0.711549
NFKB2	down	0.711325
ZNF483	down	0.710794
BCL9L	down	0.71047
NOSIP	down	0.709776
RPS29	down	0.707829
MRPL38	down	0.707715
WNT7A	down	0.707626
FAM49B	down	0.70475
LOC100287616	down	0.704623
RPSA	down	0.704276
C10orf35	down	0.703739
MIR4639	down	0.703558
MYLIP	down	0.703558
NEFL	down	0.703477
ACACB	down	0.702833
SLC38A1	down	0.702611
PIM1	down	0.701878
SKI	down	0.700662
PFN2	down	0.70021
LAX1	down	0.699919
LOC93622	down	0.699459
ANKRD20A5P	down	0.699165
USP53	down	0.698733
JUNB	down	0.698655
SLAIN1	down	0.698627
OLFM2	down	0.697118
SGPP2	down	0.697102
SUSD4	down	0.697013
HSF2	down	0.696366
ACER1	down	0.696356
ITM2A	down	0.696006
NPTXR	down	0.695789
MAN1C1	down	0.69577
F2RL1	down	0.695733
RPS27	down	0.695011
RPLP2	down	0.694748
UBASH3A	down	0.694576
IGFBP3	down	0.69447
FAM134B	down	0.694177
GPR146	down	0.694175
ALOX12B	down	0.69393
FBXO32	down	0.693811
RHPN1	down	0.693718
PNRC1	down	0.692374
ETS1	down	0.692276
IGF1R	down	0.692214
SH3YL1	down	0.692188
RLN2	down	0.691574
KIAA0319	down	0.691422
HOXB2	down	0.691154
DANCR	down	0.690318
BDH1	down	0.690311
RPS20	down	0.690245
ZFP36	down	0.688687
THEM4	down	0.68868
ANKRD36BP2	down	0.688357
SPEF2	down	0.687777
DACT1	down	0.687621
RHOH	down	0.687368
RTKN2	down	0.687342
ASNS	down	0.687103
SLC16A10	down	0.686735
SUMO1P1	down	0.686404
CHMP7	down	0.686162
TAGAP	down	0.686018
LOC729041	down	0.686005
ISM1	down	0.684763
ANK3	down	0.683911
FAM84B	down	0.681433
HABP4	down	0.680471
DGKA	down	0.67989
DBH	down	0.679889
ITPKB	down	0.679425
SLC5A9	down	0.679407
BEX5	down	0.679094
RNF157	down	0.678473
BEX2	down	0.678201
MLLT6	down	0.677052
PRKCH	down	0.676658
SOD2	down	0.675446
ALDH5A1	down	0.674848
FBXL16	down	0.673904
PTCH1	down	0.673902
APBA2	down	0.673548
GSTM3	down	0.671481
SLC14A1	down	0.67089
LDHB	down	0.670344
GPA33	down	0.669057
MORC2-AS1	down	0.667973
IMPDH2	down	0.666972
OCIAD2	down	0.665959
ACSL6	down	0.665442
KIAA0748	down	0.665342
GOLGA7B	down	0.664852
CCDC78	down	0.664315
NAP1L3	down	0.662114
BACE2	down	0.660576
DPM2	down	0.660516
DSC1	down	0.660392
DMPK	down	0.659948
FAIM3	down	0.659933
OLIG1	down	0.659133
ECHDC2	down	0.658631
SLC25A23	down	0.655661
CDC14A	down	0.654208
AK5	down	0.653611
PI16	down	0.653582
TSC22D3	down	0.65346
ALS2CL	down	0.65196
GCET2	down	0.650932
TMCC1	down	0.650189
TKTL1	down	0.648402
TRAF1	down	0.646952
C14orf64	down	0.646884
TMEM25	down	0.646749
CSF1	down	0.646386
IL1R2	down	0.646257
FHIT	down	0.645628
SLC22A17	down	0.643059
LOC284454	down	0.642618
MIR24-2	down	0.642618
TLE2	down	0.64225
YPEL3	down	0.641451
LRIG1	down	0.640996
HOOK1	down	0.640409
FAAH2	down	0.635361
ZNF204P	down	0.632222
TSSK2	down	0.630907
RGMB	down	0.630548
SLC2A4RG	down	0.629295
LBH	down	0.627204
RLTPR	down	0.626565
NAP1L2	down	0.626299
NFKBIA	down	0.626268
CTLA4	down	0.626099
CD28	down	0.624264
MID2	down	0.621374
KLF2	down	0.619517
NOG	down	0.617959
TSHZ2	down	0.615338
PSAT1	down	0.614221
GPR183	down	0.612546
AMIGO1	down	0.612512
GPR15	down	0.611979
MTFMT	down	0.611757
ATP8B2	down	0.610178
LDLRAP1	down	0.609772
DOCK9	down	0.604398
PIM2	down	0.604174
CAMK4	down	0.601556
AXIN2	down	0.601343
C12orf57	down	0.599484
TCEA3	down	0.596075
RASGRF2	down	0.595749
RIC3	down	0.594302
EDAR	down	0.594194
HKDC1	down	0.593953
SH2D3A	down	0.591595
FAM153C	down	0.59111
LOC399815	down	0.589343
GPRASP1	down	0.588408
PLXDC1	down	0.587651
NPRL2	down	0.586644
ATHL1	down	0.586077
STMN3	down	0.582824
IL2RA	down	0.580848
ATG9B	down	0.580463
FBLN7	down	0.579988
FAM153A	down	0.578557
SELM	down	0.578018
LOC439949	down	0.574387
AQP3	down	0.572567
BTG2	down	0.572445
TMEM204	down	0.572259
HPCAL4	down	0.572199
CD6	down	0.570964
ENO2	down	0.570298
AGMAT	down	0.563162
APBB1	down	0.562699
OXNAD1	down	0.55727
NELL2	down	0.555358
GCNT4	down	0.554172
MIR548AN	down	0.551246
ICOS	down	0.550741
NR3C2	down	0.544916
CXCL1	down	0.542194
LOC100505783	down	0.541158
HMGA1	down	0.540995
C2orf89	down	0.54084
CD5	down	0.540674
D4S234E	down	0.536289
RCAN3	down	0.533383
SPOCK2	down	0.531085
C13orf15	down	0.527494
TTC16	down	0.524708
FOS	down	0.520912
CCR4	down	0.51645
VSIG1	down	0.513696
FOXP3	down	0.513464
IL5RA	down	0.513439
FLJ46446	down	0.506707
DUSP1	down	0.504773
ADTRP	down	0.504695
CCL4	down	0.493785
DBF4	down	0.489246
CD40LG	down	0.485574
FAM102A	down	0.480112
CLC	down	0.479506
ITGA6	down	0.47748
LY9	down	0.475731
LEF1	down	0.472823
PLEKHB1	down	0.470306
EPHX2	down	0.468869
IGJ	down	0.466299
CACNA1I	down	0.466037
TCF7	down	0.465456
C15orf29	down	0.454123
CCDC73	down	0.452837
KRT72	down	0.43056
KRT73	down	0.427896
LOC100507387	down	0.42641
CCR7	down	0.424121
MAL	down	0.414276
FBLN5	down	0.411895
NR2C2AP	down	0.400883
HIBCH	down	0.389166
PASK	down	0.383709
PDAP1	down	0.371847
LTBP3	down	0.365839
METTL5	down	0.364823
FAM153B	down	0.364262
MDS2	down	0.340195
CCL3	down	0.337898
IL1R1	down	0.32772
PI3	down	0.293342
IL8	down	0.232012
IGLL5	down	0.207943
MIR650	down	0.185864
PIK3IP1	down	0.0876236
ELK2AP	down	0.0816348
RRN3P1	down	0.77361
RPL14	down	0.730953
DDX11L9	up	2.68746
KAL1	up	1.26804
NIPA1	down	0.860291
ARHGAP32	up	1.19068
PLAG1	down	0.812463
HARS2	down	0.861078
ZMAT2	down	0.861078
B3GALNT1	up	1.48999
EVC	up	1.11379
ZNF354B	down	0.867105
BCL2	down	0.674209
EAF2	up	1.41944
ZNF337	down	0.835046
GUSBP5	down	0.893793
FCHO2	down	0.802073
MAP2K7	down	0.830744
PLD3	up	1.25495
TIMP1	up	1.48336
LYVE1	down	0.279489
NT5C2	up	1.24977
ECI2	down	0.865216
RBL2	down	0.799089
GPR133	up	1.29439
CLGN	up	1.15034
KIF21A	down	0.768061
LOC100505875	up	1.64025
ARHGEF12	up	1.3355
NAAA	up	1.34729
LOC728743	down	0.754617
ATF7IP2	down	0.614802
LOC728554	down	0.7646
KIAA1430	down	0.848823
KANSL1	down	0.86185
MPL	up	1.29023
OGDH	up	1.14042
OR2B11	up	1.1904
OLIG2	down	0.667895
ZFYVE26	up	1.20347
ZNF792	down	0.876703
PRICKLE1	up	1.19291
SPSB3	down	0.834226
PRDM1	down	0.68347
LOC100507472	up	1.44773
PCSK6	up	1.44773
F8	up	1.28744
NETO2	up	1.21524
TRUB1	down	0.884667
SCPEP1	up	1.25273
NEAT1	up	1.27101
TAS2R31	up	1.16558
TCP10L	down	0.444655
CCL4L1	down	0.371859
DCAF17	down	0.879129
PRSS33	down	0.483501
ZNF746	down	0.803754
ZNF767	down	0.803754
ANKRD36BP1	up	1.2209
PACRGL	up	1.22908
SHISA9	up	1.18031
ARAP3	down	0.714598
ECE1	down	0.830695
TNFRSF13B	down	0.723736
HNRNPA0	down	0.882256
SERPINH1	down	0.863709
HIVEP1	down	0.848238
BCL11B	down	0.653674
WDR44	up	1.10546
SNRPA1	down	0.844686
TMEM203	down	0.889268
FAM190B	down	0.851506
NRF1	down	0.864403
PLLP	down	0.841151
LPIN1	down	0.853012
KDM6B	down	0.809378
ABHD16A	up	1.21668
ABCA11P	down	0.832241
ZNF721	down	0.832241
FABP5	up	1.23261
HSBP1	up	1.19211
LOC728377	down	0.6113
OR2A7	down	0.6113
ZNF696	down	0.896861
AKIRIN1	down	0.887264
SLC9A7P1	up	1.26248
CMTM7	up	4.30206
FCER2	up	1.48857
CYTIP	down	0.774456
ZNF471	up	1.12927
PSEN2	up	1.19529
SLC35C2	down	0.839664
EPHB1	down	0.205477
ATP6V0A2	down	0.84391
ATN1	down	0.870564
TPP1	up	1.25365
FPGT	up	1.16518
FPGT-TNNI3K	up	1.16518
TNNI3K	up	1.16518
ACOT8	up	1.12323
FGFBP3	down	0.921388
CXCR7	down	0.802291
PHLDA3	up	1.61021
LGR6	down	0.765161
TSPO	up	1.42262
UBA2	down	0.889502
CHPF	down	0.868536
PSMA4	up	1.26588
PCID2	down	0.865331
CARNS1	down	0.797224
HEMK1	down	0.808349
SCARB2	up	1.31875
PON2	up	1.22999
SPDYE7P	up	1.2693
GPR88	up	1.23336
MIR3605	down	0.819121
PHC2	down	0.819121
CBLL1	down	0.881932
DSEL	down	0.894076
NLRP6	down	0.353435
ATP2A3	down	0.802693
UBE2Q1	down	0.878861
NEIL2	down	0.838127
ORMDL3	down	0.793234
ZMAT3	up	1.14502
MFGE8	down	0.704658
RCN1	up	1.2199
HYAL3	down	0.759329
NAT6	down	0.759329
DDX11L2	up	1.72796
TMEM182	down	0.858355
ZNF26	up	1.20894
FLJ31306	down	0.810594
PVR	up	1.26487
DDX18	down	0.899675
RASA3	down	0.855683
SLC39A8	down	0.664805
TFEC	up	1.44808
SGSM2	down	0.816515
ZNF607	down	0.818266
KCNK6	up	1.17464
ANP32A	down	0.842484
TMEM158	up	1.43222
C2orf40	down	0.853664
GPR153	down	0.87057
DGKE	down	0.853611
RLN1	down	0.728782
RPL12	down	0.874129
CDH24	down	0.8748
CCDC154	up	1.9672
TNS3	up	1.27811
IL7	up	1.32687
PLA2G12A	up	1.34852
PDE8A	up	1.2061
C5orf22	up	1.1076
C17orf76-AS1	down	0.796287
SNORD49B	down	0.796287
UCP2	up	1.18676
SCN9A	up	1.2997
PRKCQ	down	0.463293
PDZD2	up	1.21801
IL1RAP	down	0.672116
EP400	down	0.803508
ST7	up	1.22326
ST7-OT3	up	1.22326
RAB31	up	1.14179
MIDN	down	0.809662
DYRK2	down	0.804584
SP2	down	0.878905
PPP2R5B	up	1.22554
FAM156A	up	1.21132
FAM156B	up	1.21132
KIR2DS2	down	0.796044
DDHD1	up	1.27034
MEOX1	down	0.850038
CMIP	up	1.20138
POLR3GL	down	0.860567
TRAP1	down	0.722428
PHACTR2	up	1.29304
CSF2RB	down	0.784188
ZNF391	down	0.871079
ZNF672	up	1.10749
C1orf127	up	1.14589
MRPL41	down	0.847243
SESN3	down	0.841765
EIF3E	down	0.862101
KIAA1432	up	1.14478
WASH2P	down	0.818921
PLK1	up	1.68991
SLC9B2	down	0.795854
VILL	down	0.785417
GNB4	up	1.23177
ACVR1B	up	1.23891
LILRA3	up	1.29345
LILRA4	up	1.29345
LILRA6	up	1.29345
LILRB2	up	1.29345
LILRB3	up	1.29345
LILRB5	up	1.29345
CREBBP	down	0.822732
CCDC144C	up	2.58446
CD300LF	up	1.24075
LHFPL2	up	1.47116
HIST1H2AK	up	1.42791
SLC2A6	up	1.40401
CDC25B	down	0.781659
PVRL2	up	1.4471
NSUN6	down	0.847829
SLC35D3	up	1.13913
ATP6V0C	up	1.20542
ATP1B1	up	1.40189
MOCS2	down	0.879285
PRAM1	up	1.33728
PKD1P1	down	0.696793
BCLAF1	down	0.851379
ADO	up	1.15022
HAX1	down	0.856928
SLC25A1	down	0.849089
CTSA	up	1.28476
SETDB1	up	1.1545
SLC1A7	down	0.798656
FCRL2	up	2.35536
FZD5	up	1.16317
LEPROTL1	down	0.83242
NOLC1	down	0.863326
DIAPH2	up	1.21128
BTD	down	0.871356
DHX30	down	0.903797
CCL4L2	down	0.402043
TGM2	up	1.40762
PRMT2	down	0.880022
KREMEN1	up	1.42081
EGFL7	up	1.33469
CR2	up	1.29183
ZFYVE9	up	1.22626
CDC23	down	0.899168
ZC3H12C	up	1.14645
SPIB	up	1.33361
ANK1	up	1.19675
SLC35G3	down	0.89316
RASSF2	down	0.860825
CYB561D1	down	0.869389
POU5F1P4	up	1.21078
PRDM8	down	0.776095
GADD45A	up	1.64243
MIR29B1	up	2.21634
CELSR2	down	0.862664
RSAD1	down	0.82958
KIAA1143	down	0.906022
MEF2B	up	1.33043
MEF2BNB	up	1.33043
MEF2BNB-MEF2B	up	1.33043
MAP1LC3A	up	1.50762
C1orf35	down	0.695353
EMR4P	down	0.636661
GLOD4	down	0.908106
B4GALT6	up	1.16981
ARID5A	down	0.810406
TRIM27	up	1.30651
TRIM71	up	1.18296
RBBP7	down	0.893513
HIVEP2	down	0.762036
LOC572558	up	1.2555
DNAJC13	up	1.18064
TGFBR2	down	0.811676
EIF4A1	up	1.40447
SENP3	up	1.40447
SENP3-EIF4A1	up	1.40447
FDPSL2A	up	1.47778
ZIK1	down	0.791648
ETNK1	up	1.11053
ATXN2	down	0.39173
RFK	up	1.18071
[truncated: 13,671 more rows]
