# Supplementary material for: Molecular landscape of kidney allograft tissues data integration portal (NephroDIP): a curated database to improve integration of high-throughput kidney transplant datasets
Source: Front Immunol. 2024 Sep 27;15:1469500. doi: 10.3389/fimmu.2024.1469500 (PMC11466753; doi:10.3389/fimmu.2024.1469500)
Supplement: Supplementary file 12 [file Table11.xlsx]

## Sheet: Table S11A
Supplementary Table S11A. Pathways significantly enriched in PathDIP for Interactors of LGALS1 Concordant with LGALS1 in PBMCs during Immunosuppression
Pathway Source	Pathway Name	p-value	q-value (FDR: BH-method)	q-value (Bonferroni)	Ratio	Query mapped	Pathway size	Type	Category
REACTOME	RHO GTPases activate PAKs	0.000190248	0.00304397	0.0091319	0.14	2	21	Environmental information processing	Signal transduction
REACTOME	Membrane Trafficking	0.000254476	0.00305371	0.0122148	0.36	5	631	Cellular processes and organization	Transport and catabolism
REACTOME	Immune System	0.000324107	0.00311143	0.0155571	0.57	8	2113	Organismal systems	Immune system
REACTOME	Neutrophil degranulation	6.81513e-05	0.00327126	0.00327126	0.36	5	478	Organismal systems	Immune system
REACTOME	Cell-extracellular matrix interactions	0.000138848	0.00333235	0.0066647	0.14	2	18	Cellular processes and organization	Cellular community
REACTOME	Late endosomal microautophagy	0.000504506	0.00345947	0.0242163	0.14	2	34	Cellular processes and organization	Transport and catabolism
REACTOME	Vesicle-mediated transport	0.000587329	0.00352397	0.0281918	0.36	5	756	Cellular processes and organization	Transport and catabolism
WikiPathways	VEGFA-VEGFR2 signaling	0.000681626	0.00363534	0.032718	0.29	4	432	Environmental information processing	Signal transduction
REACTOME	Innate Immune System	0.000494822	0.00395858	0.0237515	0.43	6	1151	Organismal systems	Immune system
ACSN2	IMMUNOSUPPRESSIVE CYTOKINE PATHWAYS	0.00113559	0.00545083	0.0545083	0.14	2	51	Organismal systems	Immune system
REACTOME	Semaphorin interactions	0.00178236	0.00712944	0.0855533	0.14	2	64	Organismal systems	Development and regeneration
KEGG	Endocytosis	0.00169581	0.0073999	0.0813989	0.21	3	248	Cellular processes and organization	Transport and catabolism
REACTOME	Translocation of SLC2A4 (GLUT4) to the plasma membrane	0.00224957	0.0083061	0.107979	0.14	2	72	Cellular processes and organization	Transport and catabolism
WikiPathways	Prolactin signaling pathway	0.00250263	0.00858045	0.120126	0.14	2	76	Organismal systems	Endocrine system
REACTOME	RHO GTPase Effectors	0.00270232	0.00864742	0.129711	0.21	3	292	Environmental information processing	Signal transduction

## Sheet: Table S11B
Supplementary Table S11B. Pathways significantly enriched in PathDIP for Interactors of LGALS1 Discordant with LGALS1 in PBMCs during Immunosuppression
Pathway Source	Pathway Name	p-value	q-value (FDR: BH-method)	q-value (Bonferroni)	Ratio	Query mapped	Pathway size	Type	Category
BioCarta	BIOCARTA TCYTOTOXIC PATHWAY	9.14807e-10	7.5929e-08	7.5929e-08	0.22	4	12	Organismal systems	Immune system
KEGG	Hematopoietic cell lineage	9.46914e-08	3.92969e-06	7.85939e-06	0.28	5	94	Organismal systems	Immune system
BioCarta	BIOCARTA THELPER PATHWAY	3.8173e-07	1.05612e-05	3.16836e-05	0.17	3	12	Organismal systems	Immune system
BioCarta	BIOCARTA IL17 PATHWAY	7.87613e-07	1.6343e-05	6.53719e-05	0.17	3	15	Organismal systems	Immune system
WikiPathways	T cell receptor and co-stimulatory signaling	5.61224e-06	9.31632e-05	0.000465816	0.17	3	28	Organismal systems	Immune system
ACSN2	SMAC	1.43372e-05	0.000198331	0.00118999	0.17	3	38	Cellular processes and organization	Cell growth and death
KEGG	Cell adhesion molecules	2.70518e-05	0.000320757	0.0022453	0.22	4	139	Cellular processes and organization	Cellular community
REACTOME	Immune System	7.73009e-05	0.000801997	0.00641597	0.56	10	2113	Organismal systems	Immune system
BioCarta	BIOCARTA TCRA PATHWAY	0.000138848	0.00128049	0.0115244	0.11	2	14	Organismal systems	Immune system
BioCarta	BIOCARTA NO2IL12 PATHWAY	0.000160086	0.00132871	0.0132871	0.11	2	15	Organismal systems	Immune system
WikiPathways	Extracellular vesicles in the crosstalk of cardiac cells	0.000318723	0.0022045	0.026454	0.11	2	21	Organismal systems	Cardiovascular system
KEGG	T cell receptor signaling pathway	0.000293598	0.00221533	0.0243686	0.17	3	104	Organismal systems	Immune system
BioCarta	BIOCARTA CSK PATHWAY	0.000350326	0.0022367	0.0290771	0.11	2	22	Organismal systems	Immune system
SIGNOR 3.0	T cell activation	0.000383404	0.00227304	0.0318225	0.11	2	23	Organismal systems	Immune system
REACTOME	G0 and Early G1	0.000530316	0.00244535	0.0440162	0.11	2	27	Cellular processes and organization	Cell growth and death
BioCarta	BIOCARTA CTCF PATHWAY	0.000453939	0.0025118	0.0376769	0.11	2	24	Organismal systems	Immune system
WikiPathways	IL-7 signaling pathway	0.000453939	0.0025118	0.0376769	0.11	2	25	Organismal systems	Immune system
REACTOME	TCR signaling	0.000515653	0.0025176	0.0427992	0.17	3	126	Organismal systems	Immune system
ACSN2	RCD GENES	0.000617169	0.00256125	0.051225	0.17	3	132	Cellular processes and organization	Cell growth and death
REACTOME	Phosphorylation of CD3 and TCR zeta chains	0.000612485	0.00267559	0.0508363	0.11	2	29	Organismal systems	Immune system
WikiPathways	PI3K-Akt signaling pathway	0.000761039	0.00300792	0.0631662	0.22	4	338	Environmental information processing	Signal transduction
WikiPathways	CCL18 signaling pathway	0.000893536	0.0032245	0.0741635	0.11	2	35	Organismal systems	Immune system
REACTOME	Transcriptional regulation by the AP-2 (TFAP2) family of transcription factors	0.000945369	0.0032694	0.0784656	0.11	2	36	Genetic information processing	Transcription
KEGG	PI3K-Akt signaling pathway	0.000876455	0.00330663	0.0727458	0.22	4	351	Environmental information processing	Signal transduction
Panther_Pathway	p53 pathway feedback loops 2	0.00154143	0.00511755	0.127939	0.11	2	46	Cellular processes and organization	Cell growth and death
WikiPathways	Thymic stromal lymphopoietin (TSLP) signaling pathway	0.00160871	0.0051355	0.133523	0.11	2	47	Environmental information processing	Signal transduction
REACTOME	Ub-specific processing proteases	0.0021044	0.00623804	0.174665	0.17	3	205	Genetic information processing	Folding, sorting and degradation
WikiPathways	Copper homeostasis	0.00204142	0.00627548	0.169438	0.11	2	52	Environmental information processing	Membrane transport
WikiPathways	Modulators of TCR signaling and T cell activation	0.00269476	0.00771259	0.223665	0.11	2	61	Organismal systems	Immune system
ACSN2	APOPTOSIS	0.00281147	0.0077784	0.233352	0.17	3	226	Cellular processes and organization	Cell growth and death
