# Supplementary material for: Molecular landscape of kidney allograft tissues data integration portal (NephroDIP): a curated database to improve integration of high-throughput kidney transplant datasets
Source: Front Immunol. 2024 Sep 27;15:1469500. doi: 10.3389/fimmu.2024.1469500 (PMC11466753; doi:10.3389/fimmu.2024.1469500)
Supplement: Supplementary file 13 [file Table12.xlsx]

## Sheet: Table S12A
Supplementary Table S12A. Table S3 from Vitalone et al., 2014 (PMID: 24954576). Differentially expressed genes on 12mth protocol biopsy for patients treated with CNI (B>1, P<0.0001), score is FC
Gene symbol	Regulation	score
C1orf63	down	-2.72412
SFRS5	down	-1.94596
TCP11L2	up	2.77664
MANEA	up	3.11159
MALAT1	down	-3.31874
LOC552889	up	2.85611
GOLGA9P	down	-2.50683
SNHG10	down	-3.91104
HSPB11	down	-3.86413
NACA2	down	-3.69645
CYB561	up	1.4813
EPRS	up	2.31958
CLK4	down	-2.0179
OTUD7B	up	2.26951
ADSS	up	3.08382
CYBB	up	2.62838
MYLIP	up	2.03922
FICD	up	1.85923
ZMAT1	down	-3.42963
SNHG12	down	-3.2364
CCNL2	down	-2.82111
DIAPH1	up	2.28476
DCBLD2	up	2.23755
ELP2	up	2.21152
AHI1	down	-2.58274
SFRS18	down	-3.28626
RAB14	up	2.53065
WSB1	down	-2.15141
AHSA2	down	-2.60621
PPP1R2	up	2.85528
AMY2B	down	-3.30115
CCNL1	down	-3.04306
CLK1	down	-2.72888
DYNC1H1	up	2.40596
RABGAP1L	up	2.49358
FAF2	up	2.31501
ZNF770	up	2.7224
SFRS18	down	-2.46503
SLC35E1	up	2.22412
ZNF207	down	-3.73987
CASD1	up	2.22471
KIAA1826	up	2.20932
HNRNPA2B1	down	-2.96549
INPP5B	down	-2.62358
LRRC23	up	2.02227
ZNF689	up	2.38041
MYLIP	up	1.94261
MYL6	down	-2.81596
AMY1A	down	-4.31723
RAD21	up	2.82623
TAF1D	down	-2.70683
SFRS3	down	-3.83387
TTC14	down	-2.27781
EID1	up	2.41934
GOLGA8F	down	-1.55495
HERC2P3	down	-4.14543
ZFPL1	up	1.5606
SLAIN2	up	2.49449
MIRHG1	down	-4.05437
CCND1	up	2.4965
TBC1D5	up	2.90324
CREBZF	down	-2.7938
GON4L	up	3.02485
CROP	down	-1.84833
SEC23IP	up	2.45438
PRPF4B	down	-3.07441
TMEM109	up	1.47793
LSM12	up	2.63913
MVK	up	2.67295
LOC100216546	down	-3.37409
RPRD1A	down	-3.59446
TOX4	up	2.65221
PLEKHA3	up	2.43064
FLJ40113	down	-3.67716
ZNF587	down	-1.69428
RXRB	up	1.56505
GOLGA8A	down	-4.63014
MYLIP	up	2.39097
BAT4	up	2.51583
UTP14A	up	1.63353
ATE1	up	2.27413
VGLL4	up	1.96228
CYB561	up	1.06943
WASL	up	2.06612
DDX5	down	-1.22439
TTC37	up	2.22107
FUCA1	up	2.19926
RPL10	down	-2.57745
ZNF136	up	1.78082
VKORC1L1	up	1.60446
HNRNPD	down	-5.1484
C9orf82	up	1.36467
DHX9	up	2.22188
ATP5H	down	-1.8852
RSPRY1	up	1.93948
CSNK1A1	up	2.49991
FIP1L1	up	1.94086
METTL3	down	-3.11407
HIPK1	up	1.94329
TMEM50B	down	-2.51925
ZFC3H1	down	-1.81944
FAM153B	down	-2.8485
RPS24	down	-3.74209
RPL17P18	down	-3.50674
RHOBTB3	up	3.01279
COIL	up	2.17579
THUMPD3	up	2.63764
DLG1	up	1.95347
KIAA0368	down	-1.30738
GTF2F1	up	1.85796
PRPF18	down	-2.27079
VPS35	up	2.41959
PABPC1L	down	-4.36153
B4GALT1	up	2.12829
PTPRA	up	2.23775
TFAM	up	2.10804
LOC402175	down	-3.11062
FAM13A	up	2.09214
ZNF148	up	2.88009
CCNT1	up	1.80589
WDR92	up	1.86005
FLJ44342	down	-3.74462
RNF6	up	2.07618
TFAM	up	1.78858
SFPQ	down	-3.67604
ATAD2B	down	-2.00998
TUBD1	up	1.65944
USP25	up	2.07578
GNA11	up	2.19622
PWP1	up	2.00535
ELF1	up	2.27274
SH3BP5	down	-2.68741
UBE3B	up	1.76417
HEATR2	up	2.27738
SECISBP2L	up	1.89696
GGA2	up	1.67316
PTPLB	up	2.60163
MITF	up	1.74613
RIMKLB	down	-3.06006
TLK1	up	2.33605
ZBTB38	up	2.10489
CLP1	up	1.18149
BHLHE41	up	1.89797
ZNF502	up	1.88971
LENG8	down	-2.54919
KIAA0999	down	-2.45765
SLC35E1	up	1.95444
PILRB	down	-4.24296
MTDH	up	1.41477
AHSA2	down	-3.18992
ZNF767	down	-2.47548
C1orf25	up	2.09641
ZBED5	up	1.54054
DCBLD2	up	1.84263
PXK	up	2.40828
NDUFB8	down	-3.82962
EED	down	-3.24154
HNRNPU	up	2.18763
GOPC	up	1.55176
RBM22	up	2.53257
SFPQ	down	-4.34503
CIRBP	down	-2.41702
MEF2C	up	1.85031
USP1	up	2.27937
MIR21	down	-3.6816
ACTR2	up	2.24491
SLC35E1	up	1.47436
NCRNA00084	down	-3.78371
HNRPDL	down	-3.23213
SMARCA1	up	1.57949
RAP2A	up	2.40217
TULP4	up	2.68583
WBSCR16	up	1.6596
TMEM159	up	2.36512
SMARCE1	up	1.61111
GCNT2	up	1.68488
NCRNA00084	down	-3.63271
CREBZF	down	-2.68284
TDRD6	down	-2.75032
DLG1	up	2.30308
ANAPC5	up	1.37594
FKBP8	up	2.00101
ZNF451	up	2.92459
SLAIN2	up	2.39476
KITLG	up	1.8289
CAMK2D	up	1.81473
RBM39	down	-1.28812
ACVR1B	up	1.76734
BRD7	up	1.60602
AP3B1	up	2.23848
CEP70	up	2.02303
RBM47	up	2.03438
GALNT1	up	1.40119
ZNF207	down	-3.59238
B4GALT1	up	1.85941
BCL7A	up	1.59447
DICER1	up	1.65932
KLHDC5	up	2.08915
TIA1	down	-2.11166
HTATSF1	up	2.23397
ZNF416	up	1.95607
PROSC	up	2.24138
PRPF6	up	1.88484
ZDHHC21	down	-2.59736
LOC730092	down	-3.05745
NCRNA00084	down	-2.89656
WASF2	up	2.72374
MBP	up	1.85812
SDCCAG1	down	-1.65082
CSNK1A1	down	-3.08677
HNRNPA2B1	down	-4.73761
SDHALP2	down	-2.33276
PROSC	up	2.32398
PAFAH2	up	1.96113
PABPN1	down	-1.7591
C16orf57	up	1.40683
LOC727815	down	-2.23132
RBM27	up	1.49594
FLJ10404	down	-1.64393
RAP2A	up	2.14205
RBM5	down	-4.06638
WDR52	down	-2.156
PLDN	up	2.41104
MXD4	up	1.23139
SFT2D1	down	-2.06387
ZNF281	up	1.30153
NFKBIZ	down	-4.49083
AGFG1	up	1.0725
ZFR	up	2.24261
FAM133B	down	-1.3734
CYB561	up	2.21311
PHF20	up	1.16302
KIAA0100	up	2.52438
SMARCC1	up	2.43761
PDCD5	down	-3.34581
TOB2	up	1.68252
ETV1	up	2.50255
CCDC7	up	3.76852
MBNL2	up	1.93344
HIST1H2AD	up	3.03621
C1orf144	up	2.63763
SLC25A13	up	1.98606
PDGFA	up	1.91944
SLC25A13	up	2.12409
C1orf199	down	-3.66616
NKIRAS2	up	1.29937
RBM6	down	-2.95436
MAP2K2	up	1.50914
ASPH	up	1.59595
IGF2R	up	2.79659
GUSBL2	down	-1.90116
LOC100093631	up	1.78583
MIR21	down	-3.84707
SCRN3	up	1.99139
ITGA6	up	1.30055
FAM62B	up	2.28548
SNX25	down	-1.49687
C21orf45	up	1.77349
VPS26B	up	1.79179
AIP	up	2.62244
SLC9A7	up	1.45761
GAS5	down	-3.74772
VANGL1	up	1.79544
CLN6	up	2.31521
FZD4	up	2.06724
CLIP1	down	-3.1094
RIMKLB	down	-3.55683
PHF6	up	1.50004
CSNK2A1	up	1.35126
JAK1	up	2.07436
MGC16385	up	2.24529
LOC399491	down	-3.62591
CPD	up	2.0982
WDR32	up	2.31648
RBBP9	up	1.76402
AGAP4	down	-1.53955
TRMT6	up	1.94311
COX17	down	-2.81595
YPEL2	up	1.64705
LOC100132235	up	2.76386
CDK3	down	-1.79584
NBAS	up	1.87397
MARVELD2	up	2.53406
HIST1H1A	up	1.82028
C10orf46	up	1.75804
TWF1	up	1.972
GRB2	up	1.74453
PBX2	up	1.57346
SEMA5A	up	2.31111
HNRNPA1	down	-3.91448
TRIO	up	1.1526
RBM25	down	-1.77849
C14orf43	up	2.08913
FGFR1OP2	down	-1.8254
AKT3	up	2.27159
METT10D	up	2.06971
LARS	up	1.94924
ECT2	up	2.25297
NCOA2	up	1.91389
MFN2	up	1.11768
MCM4	up	1.42486
SNORA72	down	-2.29149
PTPN12	up	1.8676
DDX24	up	1.85649
CROP	down	-1.22691
AP3D1	up	1.79886
ARPC2	up	1.26322
DPY19L2	down	-3.56116
CREB1	up	1.68694
ATF6	up	2.00957
TROVE2	up	1.60133
ASB8	up	2.03807
B4GALT1	up	1.47359
ENC1	up	1.6302
NR1D2	up	3.12205
C9orf86	up	2.42776
ACVR1B	up	1.89215
SFRS5	down	-1.93404
THAP11	up	1.22197
RPL37A	down	-2.64644
LOC440288	up	1.31475
EPM2AIP1	down	-3.43126
RBBP9	up	1.6422
TGFBRAP1	up	1.66296
SBF2	down	-3.13084
CCDC14	down	-2.31035
SNORD50A	down	-2.32541
ZBTB37	up	1.86042
SMG1	down	-2.72567
ATP5C1	down	-3.98936
FCHO2	up	2.28019
SSFA2	up	2.44082
FUBP1	down	-2.0852
DYNC1LI2	up	2.54302
NCRNA00084	down	-4.00756
GOLGA8A	down	-3.85639
BRF2	up	1.4466
PTRF	up	2.41797
SPATA5	up	1.325
USP10	up	2.52384
TBC1D3B	down	-2.73743
LUC7L	down	-1.91467
CAPS	up	1.86529
IFI44	down	-3.54649
ZFR	up	2.32618
RBM25	down	-3.09721
ARHGAP28	up	2.03659
ZCCHC4	up	1.87078
CASP4	down	-2.55993
ZNF124	up	2.67853
WDR89	up	1.43827
ZNF566	up	1.67528
TMTC3	up	2.39532
HNRNPA1	down	-4.21119
RP11- 138L21.1	down	-2.39087
C1orf128	up	1.65311
SPTLC1	up	1.99837
MAN1A2	up	2.50947
KIAA0907	down	-1.55989
C20orf196	up	1.77562
POLDIP3	up	1.64723
MALAT1	down	-1.07721
ARHGAP21	up	1.731
AKAP10	up	1.61634
RNGTT	up	2.41676
ACBD5	up	2.21387
SCML2	down	-1.45546
SDC2	up	2.47664
BACE1	up	1.77496
THAP5	up	1.17524
FNDC3A	up	1.73499
KDM4A	up	1.5887
HINT1	down	-3.03214
CLDN3	up	1.96842
PPP2R5D	up	1.34776
MGA	up	2.19662
HUWE1	up	1.77605
RAP2A	up	1.73717
DHX36	up	1.62881
MPHOSPH9	up	1.75979
CCDC84	down	-2.11869
THOC2	down	-1.66151
PCM1	down	-1.81924
CCT6P1	down	-2.83742
ZNF395	up	1.8141
CPSF2	up	2.10014
KCNQ1	up	1.22553
ENOPH1	up	1.36947
ATF5	up	2.09172
STK3	up	1.79887
MARS	down	-2.94474
ARHGEF12	up	2.20892
DKFZp667E0512	down	-3.12453
IPW	down	-3.24634
CAPRIN1	up	1.25335
SEC61A1	up	1.80433
RGS12	up	1.91469
INTS10	down	-2.85621
SMCR7L	up	1.80331
OTUB1	up	1.59624
PIGL	down	-3.27534
DGCR2	up	2.08075
TBCD	up	1.97374
RGNEF	up	2.40427
C1orf89	up	1.34376
ACOT11	down	-2.87437
PER2	up	1.77604
C6orf106	up	1.89487
NEK1	up	1.55311
ST6GALNAC4	up	1.33945
NAT11	up	1.53747
SH3D19	up	2.17581
FLJ23834	down	-1.46013
JAG1	up	1.30051
LOC286071	up	1.92318
YIPF2	up	1.42584
CTDSP1	up	1.13571
CSNK1G1	up	1.45535
STAG2	up	2.98657
ZBTB38	up	2.09424
C16orf67	down	-2.70646
ZNF506	down	-1.29071
PBX1	up	1.34585
DOCK8	up	2.32653
GOSR1	up	1.88739
TGIF2	up	1.15467
SOS2	up	1.69704
IPO8	up	1.54185
RNF115	down	-2.17384
LOC100132540	down	-3.81904
FKBPL	up	1.22556
ANKRD32	up	1.61076
CEP57	up	2.39015
HSF1	up	1.17536
HSPA4	up	1.37032
NOP58	down	-1.82945
ANKHD1	down	-2.34133
ATF1	up	2.04696
CHMP2B	up	1.84914
GTF2A1	up	1.99737
MAP2K2	up	1.23099
CNOT7	up	1.08517
LOC730092	down	-1.49305
RBM25	down	-1.61522
PTCD2	up	1.47828
LOC100132247	down	-3.5423
TEF	up	1.59969
LOC388387	down	-3.38505
DKFZp686O1327	down	-2.79966
MET	up	2.2903
ST6GALNAC4	up	1.56406
CCNY	up	1.09756
PDE4DIP	down	-2.43566
DKC1	up	1.91734
NBPF10	down	-1.9385
IGF2BP2	down	-1.5374
MMEL1	up	1.20565
LPP	up	2.06341
QSER1	up	3.16418
CD58	down	-2.08262
TCEB3	up	1.82009
ACAP2	up	2.10608
ADD3	up	2.86695
OSBP	down	-2.58343
SEL1L	up	2.25685
TROVE2	up	1.4034
P4HB	up	2.23337
UTP23	up	1.50921
PHLDB2	up	2.50773
NPIP	down	-3.60885
SCYL2	up	2.10611
EI24	up	1.34111
SNHG1	down	-1.90313
ARFIP1	up	2.15277
NFE2L2	up	1.64683
TNPO3	up	1.53056
MCTS1	down	-2.72371
MBNL1	up	1.43821
RAB43	up	1.20814
SKAP2	up	1.61329
TGOLN2	up	2.07816
IVD	up	2.03638
TAOK3	up	1.67667
STIP1	up	2.27758
GNAI2	up	1.96089
SEPT13	down	-1.91333
C7orf30	down	-2.51082
PPHLN1	down	-1.32384
NBN	up	1.50421
CHD1	down	-1.68172
YIPF2	up	1.29098
TIA1	down	-1.61189
GTF3C4	up	1.32019
NF2	up	1.46108
ANKRD10	down	-1.65067
EZH1	up	1.73722
ZNF416	up	2.00371
ZBTB20	down	-2.00698
TEF	up	2.18064
NSMCE4A	down	-2.4727
RPAP3	up	1.98414
TREX2	up	2.20684
FZD1	up	1.02117
C1orf77	down	-1.07852
TBL1XR1	up	2.04506
FAM120A	up	1.6037
LOC220594	down	-2.49507
CSNK2A1	up	1.74775
CCDC123	up	1.77358
BACE1	up	1.42723
RBMX	down	-1.98776
GTDC1	up	2.20573
RBM33	down	-2.74495
LOC339047	down	-3.66469
SEMA3D	up	1.70995
ELF2	down	-2.18108
WDFY1	up	1.65051
PAWR	up	2.1405
TGS1	up	1.81147
NUFIP1	up	1.27734
GGA2	up	1.44358
RSRC1	up	2.28862
SAE1	up	1.2466
MDM4	down	-2.05628
UCK1	up	1.18791
WDR27	down	-1.7252
MPP7	up	1.65427
WASF2	up	1.97958
PAPSS2	up	1.2721
RBM39	down	-1.08254
GUCY1B3	up	1.76193
TCERG1	down	-2.11028
C9orf69	up	1.89303
PALMD	up	2.12756
RSBN1	up	1.32244
LOC388312	down	-2.99885
BTG1	up	2.60152
TCF7L2	up	2.22104
CCT4	up	1.67348
WDR68	up	2.55113
SDAD1	up	1.8527
REST	up	1.77077
PDLIM5	up	1.99578
VPRBP	up	1.26588
ARHGEF12	up	4.21169
AASDH	up	1.85541
MLLT10	up	1.72208
HIST3H2A	up	1.38194
CSNK1E	up	1.19714
ATP7A	up	1.42878
PCDHAC2	up	1.49169
SEPT6	up	2.40142
NSL1	up	1.6104
TACC1	up	2.70218
TBRG1	up	1.70161
WDR27	down	-1.33718
ITGB1BP1	up	1.81421
EIF3K	down	-2.53779
SON	down	-1.4606
CAPRIN2	up	1.58001
NBPF10	down	-1.83689
TTC18	down	-2.53812
PPP1R10	up	2.44646
PPP1R12A	up	1.63394
NIPAL3	up	1.99118
WAPAL	up	1.33724
BTRC	up	1.106
ZFP36L2	up	1.03657
RFT1	up	1.90694
SLC48A1	up	1.12789
RUFY3	down	-1.75072
TUBD1	up	1.29166
ARGLU1	down	-1.20296
FAM101B	up	1.86121
SPRED1	up	2.60836
MANEA	up	2.02243
HEMK1	down	-1.64421
COL4A3BP	up	2.13473
SRRT	up	1.16792
ZNF148	up	1.68089
MAPRE3	up	1.25514
PAPPA2	up	3.7981
NUP62	up	1.43502
MDN1	down	-1.70658
YY1	up	1.64975
TSGA14	up	1.43019
CNNM3	up	1.46037
LOH12CR2	up	1.51876
GNA11	up	1.78901
CSAD	down	-2.47266
SNX12	up	1.87352
RMST	up	3.22463
TRNAU1AP	down	-3.03315
SEC22C	up	1.4344
DNAJC3	up	1.79678
TFAP2B	up	2.49576
ACRC	down	-2.49882
RBBP6	down	-1.93616
ESRP2	up	2.09111
NFIB	up	1.76409
TIA1	down	-1.68707
DYNC1H1	up	2.58086
QKI	up	1.85067
ADCK2	up	1.55898
COL4A3BP	up	2.23005
NBPF10	down	-1.76424
YTHDF2	up	2.09547
HNRNPM	down	-1.87809
TMEM97	up	2.05649
PRKCE	up	1.669
MAP3K8	down	-1.92293
UGCGL1	up	1.66074
PPARA	up	1.64327
LRRFIP2	down	-3.24848
NDUFC2	down	-1.5973
KIAA1147	up	1.29674
SRPK2	up	1.58118
LOC284454	down	-3.22654
DCTN5	up	1.62507
TGS1	up	2.03323
KIF1B	up	1.34805
VIM	down	-2.12042
USP34	down	-3.49011
SLC25A27	down	-2.52276
RAB43	up	1.22106
MYST3	up	1.6191
TBL1X	up	2.00526
RUFY1	up	1.64147
KRTCAP2	down	-2.1282
LRRC39	down	-2.4386
SFRP1	up	2.50773
BTBD7	up	2.04234
PDXDC2	down	-1.53397
LOC283508	down	-1.74824
C12orf65	up	1.85734
GNA11	up	1.37824
SLC35A2	up	1.13549
ZNF137	down	-2.69709
OSBPL8	up	1.81681
SLC4A1AP	down	-1.47678
RBM47	up	1.85542
ST6GALNAC4	up	1.17807
LOC100133109	up	1.37282
THAP6	up	2.32454
CAMKK2	up	1.51601
CCDC66	down	-1.56543
ACTR2	up	1.90767
UBAC2	up	1.75109
MTF1	up	1.38115
FBXO16	up	1.27865
NBPF10	down	-1.85504
ODF2L	down	-1.63057
C3orf21	up	1.43367
SPG11	up	1.22286
WHAMML2	down	-2.07777
FTSJ2	up	1.36643
CSRNP3	up	1.96732
USP33	up	2.37619
ATF7	up	2.10736
TMED9	up	1.0885
ZCCHC6	up	1.73881
IFIT2	up	1.40919
HECTD1	up	1.88326
TPP2	down	-1.27364
LOC100128025	up	2.48515
SMARCD1	up	1.14897
SSBP1	down	-2.85248
AP1S1	up	2.70799
HOXB9	up	1.60863
C19orf6	up	1.1726
CROCCL1	down	-2.71997
PVRL2	up	1.36904
TMCC1	up	1.93415
TMED8	up	1.7158
AMZ2	up	1.68487
FAM156A	down	-1.69557
CAPN13	down	-1.8993
STK4	up	1.80052
LYN	up	1.93891
GRWD1	up	1.29488
CTDSPL	up	1.49192
PPME1	down	0.840115
RECQL5	up	1.03274
PIP4K2B	up	1.32458
WWC2	up	1.53879
RPL32P3	down	-2.11044
KHDRBS3	up	1.3256
ZKSCAN1	up	1.93007
PURA	up	1.87416
PLEKHB1	up	1.24952
DPAGT1	up	1.07543
GJA5	up	1.61109
REV1	down	-1.40125
FAM45A	up	2.25849
WDR52	down	-1.89195
PARK2	up	1.69349
LOC100134081	down	-1.72759
SPIN1	up	1.87848
SERINC3	up	1.3002
EIF2C1	up	1.49468
ZBTB9	up	1.31393
CCNA2	down	-1.59647
SSRP1	up	1.57856
RAB31	up	1.85811
PTOV1	up	1.40107
44993	up	1.40803
ANK3	up	2.06735
FAM102A	up	1.40409
APLP2	up	2.78559
CTA-221G9.4	up	1.03545
MGC16385	up	1.15361
WHSC1L1	up	1.84419
FNDC3B	up	1.83759
EME2	down	-2.26418
ZNF493	down	-1.15845
C16orf57	up	1.4908
MAPKAPK2	up	1.66849
ADAT1	up	1.49923
WDR33	down	-2.19423
PRKAB1	up	1.80624
RHOJ	up	1.68458
TNPO2	up	1.64924
FAM63A	down	-1.7529
SEC61A1	up	1.59875
LOC100129064	up	1.08595
MRPL20	up	1.05624
EIF1	down	-2.44932
ARGLU1	down	-1.31739
MAPRE3	up	1.28675
SETD4	down	-1.84065
MYLIP	up	1.66035
C19orf10	up	1.48974
SORBS2	up	1.76539
C3orf34	up	1.35624
OPHN1	down	-1.24655
DLG3	up	1.82647
B3GALNT2	down	-1.8924
ANKRD28	down	-2.80601
ING3	up	1.38332
ZCCHC7	up	2.16985
RNF168	up	1.28339
OFD1	down	-1.83905
YBX1	up	1.15253
YIPF5	up	1.96172
RABEPK	down	-1.52365
CSE1L	down	-1.15391
PTPN12	up	1.87169
ACTR2	up	1.83846
CCNY	up	2.02329
PPME1	down	0.830744
LOC100134128	up	1.61153
PPIH	up	1.59062
FAM48A	down	-1.10465
LRRFIP2	down	-2.7307
AGBL3	down	-2.52047
TRPV1	down	-2.61331
DOCK1	up	1.49139
SCN2A	down	-2.95901
BCL2	up	1.26512
RPS6KA2	up	1.38579
RNF185	up	1.41602
LOC100133105	up	1.25654
KIAA1217	up	1.07088
OSBPL11	up	1.82095
KIAA1109	down	-1.17373
CHD4	up	1.58853
PROSC	up	2.04552
PROSC	up	2.77562
ARGLU1	down	-2.1604
C5orf41	up	1.51776
FAM181B	down	0.914087
NBEAL1	up	1.89458
LSDP5	down	-1.8711
KIAA0652	up	1.2814
ZNF551	up	1.43887
HCG11	up	1.80278
ROD1	up	1.84699
GBP4	up	1.85747
CSNK1A1	down	-1.51307
CLOCK	up	2.0557
STAG2	up	2.49281
HDAC11	up	1.35975
FAM134B	up	1.30939
AFG3L1	down	-2.76993
TSEN15	up	1.70627
SMC5	up	1.42692
TRUB1	up	1.5717
PRPF3	down	-1.55807
UBIAD1	up	1.09044
C19orf36	up	1.32007
FLT1	down	-1.69258
IFRD1	down	-2.14754
SYNGR2	up	1.83324
DHX29	up	1.54993
IFRG15	up	1.59506
PCM1	up	1.35672
PTMAP7	down	0.938065
ALKBH4	up	1.49716
UBE2Q1	up	2.4162
ZNF397	up	1.25681
UBE2Z	up	1.93358
ING4	up	1.18787
RBM9	up	1.22035
G3BP1	up	1.78378
MPHOSPH8	down	-1.64711
CLCN4	up	1.40699
TMEM43	up	1.38567
AP1S1	up	2.98647
HIPK3	up	1.91185
WWC2	up	2.28669
GPRC5B	up	1.47244
TIA1	down	-2.00027
SUPT16H	up	1.56573
LRRC8B	up	1.59027
SLC35D2	down	-1.6476
LOC440944	down	-1.49257
ITPRIPL2	up	1.01002
NUCKS1	up	1.29019
CCDC123	up	2.60091
PTPRJ	up	1.38337
RPL13P5	up	1.53218
ASAP1	up	1.16576
CMAH	down	-2.09722
DIXDC1	up	1.05422
TIMM8A	down	-3.51975
RPS16P1	down	-1.92175
RAB35	up	1.13602
OSBPL8	up	1.9357
FOXO1	up	1.94575
HSD17B7	down	-1.20754
LARP2	down	-1.75758
DMXL2	down	-1.41673
C11orf17	up	1.17079
RAB2A	up	2.03791
SFRS2IP	down	-1.5243
ZMYND11	up	1.99252
CREB1	up	1.44799
SFRP1	up	2.60847
SLC35B4	up	2.07313
RAC3	up	1.11177
ZBTB38	up	1.6621
TBC1D24	up	1.35467
INTS10	down	-1.45584
CARS	up	1.10933
PIGU	up	1.92572
SOBP	down	-1.4384
CDKL1	up	2.04982
PPM2C	up	2.05116
PRPF31	up	1.32378
LOC100134091	down	-1.90177
MEF2A	up	1.50602
ZBTB33	up	1.39947
SERBP1	up	1.68093
LOC100129656	up	1.42047
ODZ1	down	-2.36919
MAN2A1	up	2.11395
ZBED1	up	2.67241
RAB5A	up	1.40386
LOC441124	down	-1.69676
RPS15A	down	-1.78471
MGC16121	down	-1.73378
PAPD5	up	1.69039
TMED4	up	2.25858
IRAK1BP1	up	2.16135
SRGAP2P1	down	-1.52195
TMEM41A	up	1.88973
RBM15	down	-3.23197
SDCCAG8	up	1.49394
C4orf12	up	2.60783
RAB43	up	1.29168
FEZ2	up	1.34602
AKD2	up	2.06965
C21orf45	up	1.52521
PRR3	down	-1.20572
VPS24	up	1.9293
ZNF395	up	1.39313
ZNF395	up	1.31975
SH3RF1	up	1.99943
GNA11	up	2.22904
RASAL2	down	-2.35014
CTDSPL	up	1.14193
TOR3A	up	1.12477
TNFSF10	up	1.52831
TMEM107	up	1.82954
FOLR1	up	2.96605
ALDH5A1	up	1.65301
PHACTR2	up	1.42774
RHBDD2	up	2.54966
NUBPL	up	1.55423
SLC6A10P	up	1.40541
RGPD4	down	-1.35887
BRE	down	-3.81711
NDRG2	up	2.85062
TCP11L2	up	1.04791
VEPH1	up	2.12764
BRCC3	up	2.8447
RBPMS	down	-1.07122
PPPDE1	up	1.41488
SERINC3	up	1.60798
ZNF585A	up	1.65838
AGTRAP	up	1.84071
MGC12488	down	-2.13353
44993	down	0.867146
COPA	up	1.32881
PIK3IP1	up	1.38654
MED1	up	1.64188
AGAP4	down	-1.95174
GNRH1	down	-2.24132
PLBD1	up	1.2834
TWF1	up	1.60032
NUDT14	up	1.49702
DNM2	up	1.32077
MALAT1	down	-1.06852
PTPRN2	up	1.14331
DNAH14	up	2.49648
EGFR	up	1.78622
MORN1	up	1.21062
FAM176B	up	1.25359
PLEKHA3	up	1.8649
CGGBP1	up	1.43045
LOC645513	down	-3.01955
LOC100131144	up	1.30668
NUP50	up	1.80491
MCOLN3	down	-2.28682
RAD52	down	-1.45716
ATP2A2	up	1.01022
TEX261	up	1.53195
PLCB1	up	2.3411
C7orf53	down	-3.1155
PAQR6	down	-1.77089
TMEM25	up	1.51895
TRUB1	up	1.87715
FOXO3	up	1.77544
EXTL3	up	1.11243
MAP2K5	up	1.37798
IGFBP7	down	-2.96378
EP400	up	1.62223
KCNE3	up	1.81209
SPRYD3	down	0.983572
RBM9	up	1.45868
SFRS12IP1	up	1.44285
ARL5A	up	1.35222
GYPC	up	1.88638
UCHL1	down	-2.24691
NHP2L1	up	1.02757
ZNF418	down	-1.88561
MINA	up	1.1291
tcag7.907	down	-2.39703
SRP72	up	1.47981
SERPINE2	up	2.02885
KLHL9	down	-1.71476
H3F3A	up	1.32683
CAPSL	up	1.74563
LOC100130525	down	-2.10096
TOB2	up	1.05619
SMCR8	up	1.20305
CLK4	down	-1.89735
PCM1	down	-1.62316
C20orf112	up	1.46039
MAPKAP1	up	1.59153
FAM172A	up	1.63561
IFRD1	down	-2.69795
PDK2	up	1.67169
RBM6	down	-2.5789
SNX11	up	1.12975
NFRKB	up	1.14198
ACAD10	up	1.18172
PR47	down	-1.58935
IDS	down	-2.77962
DHX9	up	1.87112
ARL6IP5	up	1.54151
ITSN2	down	-0.974033
SLC25A37	down	-1.19242
DARS	up	1.0266
C3orf23	up	1.58331
BCL2L13	up	1.14965
CSNK1G1	up	1.63745
PILRB	down	-2.78403
SET	up	1.86871
PKN2	up	1.69193
USP34	down	-2.30194
USP43	down	-1.35575
PAPOLG	up	1.42924
FOSB	down	-4.94607
PBXIP1	up	1.13667
KLHL22	down	0.968112
SLC25A27	down	-1.98646
MRPS10	up	1.56438
MTF2	up	1.46787
ACAA2	up	1.88466
PLCL2	up	1.89124
ABCC5	down	-1.74853
GARNL1	down	-1.89967
ATP6V1A	up	1.71778
KIRREL	up	1.11549
SLC6A10P	up	1.54712
ZFP106	up	2.09294
DENND5B	up	1.85831
STAT1	up	2.6966
RBL2	up	2.02234
DIXDC1	up	1.02844
SBNO1	down	0.846119
MYST4	down	-2.0691
RARS2	down	0.762987
ZNF22	up	1.59701
ZNF214	up	1.17123
RGS12	up	1.09176
EPHA4	up	2.00827
PRPF40A	up	1.24531
BTAF1	down	-1.78329
ZC3H8	down	-1.50823
SEC14L1	up	2.05941
ZNF830	up	1.54261
ZNF404	up	1.5844
CRYGS	down	-2.03987
C3orf19	up	2.1784
USP13	up	2.04985
GOLGA4	down	-1.55324
DIDO1	down	-2.23831
SIVA1	down	-1.54056
EXOC4	up	2.28854
AGAP4	down	-1.25669
LOC100133328	down	0.846662
REV1	down	-1.2777
PTMS	down	0.987333
MTAP	up	1.04778
HIST1H2AI	up	1.52562
DNAJC24	down	-1.78507
PIK3C2A	up	1.60907
XPO5	up	1.34614
TK1	up	1.30257
F2RL1	up	1.58768
LOC100129656	down	0.920863
CSNK2B	down	-1.41941
GABRB3	up	2.47576
RBM33	up	1.47125
COL27A1	down	-3.24409
DNA2	down	-1.72312
TRIM13	up	2.75786
GOLGA2L1	down	-2.15763
RHOJ	up	1.51802
UBXN10	up	1.00842
PPARA	up	2.14388
KLHL36	up	1.62272
RC3H2	up	1.64813
ANKRD60	down	-2.86648
SLC25A27	down	-1.56636
TMEM180	up	1.46916
ARPP19	up	1.30773
BMP4	up	1.85222
LOC150759	down	-2.75319
MAD2L2	up	1.44465
ANKIB1	up	2.00854
SUCNR1	up	2.96598
MAN1A2	up	1.89655
LIPH	up	1.71226
WASH3P	down	-1.72525
ZNF81	up	1.20564
CTTNBP2NL	up	1.55015
NOL8	down	-1.24901
AP3S2	up	1.17515
CAPS	up	1.59371
C1orf145	down	-2.10524
HMGCS1	down	-1.20285
DRG1	up	1.0451
GAK	down	0.924445
HADHA	up	2.26187
PSME4	up	1.67083
CSNK1A1	up	1.41911
HOXD10	up	2.16705
DENR	up	1.7523
TTLL5	down	-2.59015
AP1S1	up	1.81253
SFRS12IP1	up	2.30367
NEK1	up	1.02786
C4orf30	up	1.7312
FLOT2	up	1.18517
SKAP1	up	1.26836
MRPL39	down	-1.58424
JMJD7	down	-1.50968
WDR68	up	1.84792
POLR2F	up	1.38012
CTDSPL	up	1.81372
ADAMTS9	down	-1.94059
ARAP2	down	-1.54507
GPR175	down	0.98666
ANKRD36B	down	-2.89651
NDUFA2	up	1.06645
ROBO4	down	0.866222
SMARCA2	up	1.82204
ZER1	up	1.32261
ZNF12	up	2.27542
SNX14	down	-1.19871
ANKRD10	down	-3.06592
C7orf68	up	1.69197
TBC1D1	up	1.59196
ITGB8	up	1.8585
AGBL5	up	1.8678
ITM2A	up	2.45157
EVI5	up	1.57968
EIF2S3	up	2.05802
RBM47	up	2.08897
SLC2A11	up	2.00577
BDP1	down	-1.28216
ARL10	down	-1.58184
C5orf13	up	1.89498
PSMD4	up	1.14404
PUM1	up	1.74589
ARHGEF2	up	1.18934
WIPI2	up	1.63626
MPZL1	up	1.04056
DDX28	up	1.09608
UBE2D3	down	-2.34549
GIGYF2	down	-2.43303
ZFP90	up	1.32106
COL6A1	up	1.15872
ZNF12	up	2.00476
MYSM1	down	-2.117
SDHB	down	-1.55827
SNX9	up	1.75473
MYST4	up	1.54983
PPP1R9A	up	1.19197
TMEM179B	up	1.52005
GLT8D3	up	1.40755
NARG1L	down	-1.45341
NKTR	down	-2.81912
HIPK1	down	0.878095
PDE1A	up	1.95489
ERGIC1	up	1.46858
THUMPD3	down	-1.29618
FAM153B	down	-2.39092
RNF187	up	1.0582
ZNRF1	up	1.83748
OTUD4	up	1.3067
SEC31A	down	-1.55663
YTHDC1	up	1.29171
WDR44	up	1.27436
CDK6	up	1.09861
DPY19L2	down	-2.24156
MMAA	up	1.44961
USO1	up	1.67011
LPCAT2	up	1.64249
COX15	up	1.30685
FNBP4	down	-2.29514
CTBP1	down	0.71133
NUDT3	up	1.27193
TANK	down	-1.57376
CTNNA1	up	2.88925
LYN	up	1.7037
MYST4	up	1.7675
FLJ44342	down	-2.47439
CCDC45	down	-1.91951
SYS1	up	1.55167
APC	up	1.41906
PRKAR1B	down	0.91042
RASSF8	up	1.91375
KIAA0947	down	-1.23505
CDC2L5	up	1.63175
PRRC1	up	1.50822
FMNL2	up	1.49367
ARPC5	up	1.59964
MPRIP	up	1.11
PCCA	down	-1.21314
ALPL	up	1.96073
LRRC41	up	1.27919
LOC347475	up	2.40511
POLR3C	up	1.16867
AGA	up	1.57488
FERMT1	up	2.06152
H3F3A	down	0.959496
CREBL2	up	1.26461
AP4M1	up	1.58696
AFTPH	up	1.11523
C1orf58	up	1.20398
NDUFB6	down	-2.03187
LASS6	up	1.73893
TRIM4	up	1.11136
SESTD1	up	1.65781
NDRG2	up	2.40729
ZNF434	up	1.05973
MARK2	down	0.955632
PTMA	down	0.947694
SLC48A1	up	1.69869
CENPC1	down	-1.3144
SLC1A1	up	2.30659
NR4A2	down	-2.64875
USP6	down	-1.36472
NCRNA00153	down	-1.89527
SMCR7L	up	1.35098
HBA1	up	3.92077
CUEDC1	up	1.28373
ADD3	up	1.76029
PHKA2	up	1.32731
NPHP3	down	-2.36281
LOC283481	up	1.41805
CAPRIN2	down	-1.71634
C21orf70	up	1.35439
LOC645513	down	-1.84683
CCDC44	up	1.42321
TMEM9	up	1.33662
OTUD5	up	1.32069
RAB5C	down	0.930628
SFRP1	up	2.05421
CNOT4	up	1.33907
SULT1A4	down	-1.49762
SMG7	up	1.30398
TSPAN5	up	1.10456
PLOD2	up	1.75925
SLC23A2	up	1.03435
KIAA1009	down	-1.5666
C6orf201	down	-1.63864
THG1L	up	1.44641
STYXL1	up	1.57193
LMO4	up	1.12039
UNKL	up	1.88912
HOXB7	up	1.40522
SKI	up	2.22482
BAD	up	1.82439
AKIRIN2	down	0.807235
TYMS	down	-2.04126
RNASEH1	up	1.04013
CPSF6	down	-2.00508
KRT7	up	2.14553
LMBRD2	up	2.42738
OTUD3	down	-1.33965
MIF4GD	up	1.63405
TPD52L1	up	1.57828
KBTBD7	up	1.64339
DDX42	up	1.77397
NUSAP1	up	1.38386
CEP70	down	-1.92062
KLHDC3	up	1.60742
SFT2D3	down	0.809869
ATP11C	down	0.84387
LIN52	up	1.98285
DRG2	up	1.436
ZFAND5	down	-1.81928
HCG11	up	1.50678
TMTC4	up	1.11254
SAE1	up	1.4868
ZNF687	up	1.16978
WDR1	up	1.46185
LOC100134229	up	1.22559
TUBGCP2	up	1.14747
LRCH3	up	2.13623
THRAP3	up	1.89643
DSG2	up	1.55245
ZBTB3	up	1.25151
LOC100133056	down	-2.40787
NOTCH2NL	down	-1.62888
NOP56	down	-0.999023
TTC3	up	1.62083
C3orf23	up	1.23827
HLA-E	up	1.07895
SPOP	up	1.83506
PI4K2A	up	1.38382
SFRS12	up	1.21585
ITCH	up	1.2531
MRPL47	up	1.50491
ARRB1	up	1.35659
CTSZ	up	1.14503
LOC100133999	up	1.13282
DUSP3	up	1.98362
JRK	up	1.00946
ITPRIPL2	up	1.59162
NCRNA00094	up	1.25574
C6orf170	up	1.44748
BAG4	up	2.25995
CBFA2T2	down	-1.74394
ZFP91	up	1.60333
UCHL5	up	1.08547
TRIO	down	-1.93619
SNHG12	down	-1.62686
CALU	up	1.5571
SPTLC2	up	2.16833
SLC39A6	up	1.18053
CALU	up	1.18809
NPIPL1	down	-1.50417
CHD4	up	1.5061
SMAD1	up	1.96551
LOC100131039	down	-2.21805
ANKS1B	up	2.20477
ZNF550	down	-1.49942
RAPGEF5	up	1.17477
ACOT8	up	1.23846
RBPJ	up	1.12051
KIAA0319L	up	1.14453
KIAA1128	up	1.18625
LPP	down	-2.01661
RBM26	down	-2.03835
AFF4	up	1.636
TMEM107	up	1.42465
ALG13	down	-1.70999
KIAA1430	down	-1.40224
PSMA3	down	-1.91861
CLIC4	up	1.82178
CD99L2	up	1.7335
IL17RC	up	1.14395
EBPL	up	1.19043
CYP4Z1	down	-1.59463
EGLN2	down	0.838793
HBA1	up	3.83484
FRAG1	up	1.36654
NOLC1	up	1.08058
UQCC	down	-1.59589
PPIL6	down	0.994997
FMO5	up	2.5928
BMP8A	up	1.81792
GABARAP	down	0.778638
MPP3	down	-2.00607
KDM4B	up	1.43894
RAMP2	up	1.70626
PIK3C2A	up	1.65085
PSMD10	up	1.24345
N-PAC	up	1.52293
PTGFR	up	1.81998
AGPAT3	up	1.77479
KLC1	down	-1.87194
DBP	up	1.81015
SEC14L2	up	1.5058
DSTYK	down	0.668366
C20orf94	up	1.39978
HIST1H2AI	up	1.16145
CCNL1	down	-3.30315
DUSP19	up	1.45482
FAM134C	up	1.70717
RANGAP1	up	1.33138
ROR1	up	1.69166
C1orf53	up	1.03237
S100A14	up	1.75335
LOC729350	down	-1.27933
THRA	up	1.48402
CPPED1	up	1.32329
LZIC	up	1.82155
PDK4	down	-3.10907
MED13	up	1.48059
MRPS12	up	1.07984
MAP2K6	up	1.37398
ANKRD12	down	-1.87034
OGT	down	-1.43497
H2AFJ	up	1.38401
ABCC4	up	1.71414
PIK3C2A	up	1.88756
TCP11L2	up	1.41575
ALDH1A2	up	1.2
THAP6	down	-1.46278
CCDC123	up	1.66063
EGFR	up	1.83066
LOC338817	down	-1.50092
G2E3	up	2.30455
TRNAU1AP	up	1.15525
HBA1	up	3.9467
AP3D1	up	1.63963
SKIL	up	1.22502
TAF15	down	-1.80203
GATAD1	up	1.51679
NRXN2	up	1.13172
SMC1A	up	1.67788
ZNRF1	up	1.297
MAP2K5	up	1.41809
CLDN16	up	1.87819
KIAA0776	up	1.65576
MAX	up	1.29285
BAZ2B	down	-1.30819
ZNF688	up	1.2077
FGL2	up	1.82685
BRUNOL6	down	-2.46268
TMEM87A	down	-1.25139
HSD17B3	down	-2.15156
H2AFJ	up	1.48123
SNHG12	down	-2.24265
NFIX	up	1.08292
PRKACB	up	1.69672
ZMYM5	up	1.513
SORBS3	up	1.10963
SETX	up	1.50003
MYST4	up	1.54688
SPACA1	down	-1.47513
GOLGA8A	down	-1.09212
BOD1L	down	-2.21136
METT11D1	down	-1.21216
CRCP	up	1.31511
PAN3	down	-1.08811
HCFC1R1	up	1.21287
NANOG	down	-1.98733
LOC284454	down	-1.48755
UGCGL2	down	-1.43562
RPS16P5	down	-2.58319
LOC283270	down	-1.25877
CCT2	up	1.62215
STT3B	down	-1.94452
TADA2L	up	1.23548
SMURF1	down	-1.75267
DNAL4	up	1.43654
SAMD9L	up	2.32024
LOC100131564	down	0.944666
GEMIN7	up	1.19422
CLCN3	up	2.01154
ZMAT3	up	2.49286
PPP1R3D	up	1.16839
ZNF677	up	1.67589
FAM178A	down	-1.43567
CCDC7	up	1.71504
HNRNPL	down	-1.92299
KIAA0652	up	1.18864
LOC100131844	up	1.08516
ZNF567	up	1.84025
ZNF641	up	1.19986
GPR39	up	1.9614
RBM5	down	-1.5514
ZNF532	down	-1.68921
FAM114A1	up	1.79274
NF2	up	1.37832
FOXD1	down	0.953775
LIMS1	down	0.967012
SFRS15	down	-1.43743
HIST2H2AA4	up	2.24925
FAM175A	up	1.11768
LOC401320	down	-1.70024
EML4	down	-1.3651
C15orf5	down	-2.17687
AP1M1	up	1.4638
SESN2	up	1.81279
ABCA5	down	-1.74934
SARDH	down	0.983656
LOC728613	down	-2.21678
RAD23A	up	1.31266
WSB1	down	-1.95287
EFNB2	up	1.67637
TOR1AIP2	down	0.925494
STT3B	down	0.75096
TTC21B	down	-2.32722
FAHD2B	down	-1.21838
FYB	up	2.35781
UPF1	up	1.32127
HNRNPUL2	up	1.57034
CDKN1C	down	0.779524
SIPA1L2	up	1.11105
HEXA	down	-1.06642
ZNF43	down	-1.43586
WEE1	up	2.43456
SH3PXD2B	up	1.40971
TCTE3	down	-1.50749
DYRK1A	up	1.0424
RASEF	up	1.75126
CFL1	up	2.08375
DOPEY1	down	0.810214
BTN3A2	up	2.32332
P2RX4	up	1.71884
GRB14	down	-1.35
EIF4EBP2	up	1.6818
LOC440957	down	-2.18018
MBD4	down	-2.27041
ORAI3	up	1.17936
FASTKD2	down	-1.90392
RXRB	down	0.951412
KLHDC8B	up	1.31665
RPP25	up	1.36134
HIST1H2AD	down	0.626373
SYNCRIP	up	1.05417
RPS5	up	1.37266
GPR137	down	0.750873
TRPM7	up	1.31676
MKLN1	down	-1.73369
FAM165B	down	0.858758
LOC100130703	up	2.25073
ARID1A	up	1.89121
RELA	down	0.94979
LHX1	down	0.987761
NFATC2IP	up	1.26816
M6PRBP1	up	1.34216
MACROD2	up	1.51195
SNAP23	up	1.04103
RANGAP1	up	1.00866
ZNF141	down	-2.27372
CALU	down	-1.43248
TOR1AIP2	up	1.34404
DNM2	up	1.47245
TNFRSF19	up	1.19199
C20orf3	up	1.35231
AGPAT3	up	2.57362
SH3D20	down	0.796684
ZFYVE21	up	1.68684
PTPN2	down	-1.63005
KIAA1033	up	1.09004
PRLR	up	1.84765
HN1L	down	0.996703
FAM62B	up	1.40541
NUDT1	up	1.66985
KIF23	down	-2.20424
RHOJ	up	1.19837
IRAK3	down	-1.90353
ANKRD12	down	-1.98971
FRAT2	up	1.58914
EI24	down	0.97061
PRKAA2	up	1.21589
SEPT9	up	1.21209
TMEM179B	up	1.4383
YKT6	up	1.27336
ZNF148	up	2.07379
ANKRD13A	down	-1.0746
GRAMD3	down	-1.87353
PSMD4	up	1.19688
ATG7	up	1.09769
PXK	up	1.66665
BICD1	down	0.865143
SKI	down	0.98914
MRAS	up	1.21817
LRRC23	up	1.70034
SLC29A1	up	1.17734
MEGF9	up	1.79773
TRIM23	up	1.6767
C10orf46	up	1.50521
STX10	up	1.21891
PIK3C2A	down	-2.01352
AGAP4	down	-1.83319
AKAP1	up	1.51543
ATRX	up	2.04878
PRICKLE1	up	1.56474
NBPF10	down	-1.61213
TNFRSF11B	up	2.20361
NPIPL2	down	-2.26937
NARG2	up	1.0265
NUMB	down	-2.0297
C12orf72	up	1.35244
C1orf104	down	-2.60397
FLJ44342	down	-2.10837
CDV3	up	2.00041
ADC	down	0.772993
TFAP2B	up	2.07721
SMEK1	up	1.79478
AR	up	1.67193
BMPR2	up	1.54426
UBN2	down	-1.40798
VPS35	down	0.796934
GTF3C3	down	-0.781793
PRDM8	down	0.968676
ZNF132	up	1.63436
GOSR2	up	1.22621
TRAM2	up	1.33524
SLC48A1	up	1.22408
REL	up	1.53032
WDR68	up	2.25217
TBX1	up	1.27342
THRAP3	down	-0.994846
ZNF438	down	0.982505
AHSA2	down	-1.73935
MRPS18B	up	1.84876
GALNT10	up	1.2568
SKIL	up	1.23872
C2orf60	down	-1.25874
IL6ST	up	2.37849
RYBP	up	1.13427
WASL	up	2.46936
FAM184A	down	-2.43149
PSMC3	up	2.02831
FRYL	up	1.5982
GPC6	up	1.29153
ZNF587	down	-1.31506
MTF1	up	1.20773
RNASEL	up	1.34489
CCDC55	down	-1.0569
ZBTB43	down	-1.34892
C20orf199	down	-2.62545
ADD3	up	1.64927
HIST4H4	up	1.27713
MERTK	up	1.84813
NIPBL	up	2.41434
LIMA1	up	2.22172
KHDRBS1	down	-1.6864
ARGLU1	up	1.16179
DYRK1B	down	0.765086
KIAA1715	up	2.11324
LOC401463	down	0.542647
BMPR2	up	2.42687
H2AFX	down	0.780111
DNAJB14	up	1.31038
ARHGDIA	up	1.42439
CYP3A5	down	-3.25138
DKFZP564O0823	up	1.60536
CLTA	up	1.26605
CIRBP	down	-3.09699
GFM2	up	1.56563
ARMCX4	down	-1.71381
GTF3C5	down	0.824671
ODF2L	down	-1.46383
FNDC3A	up	1.51539
PEX19	up	1.53317
BCL2L1	up	1.41946
RBM9	down	0.999517
MSH6	up	1.93051
BFAR	up	1.73809
SLC38A1	up	1.34051
CAP2	up	1.58368
RPL3P7	down	0.672684
FLJ33065	up	1.31953
B4GALT7	up	1.16238
FAM168B	down	0.979665
FLJ25006	down	-1.57642
WBSCR16	up	1.01713
FLJ27354	down	0.79038
ABHD2	up	1.1742
SNF8	up	1.35657
LOC284513	down	-1.82172
DPH5	down	0.770737
FLJ42627	down	-2.59816
SOBP	down	-1.75139
DHX36	up	1.5564
MYH14	down	0.974264
MALAT1	down	-1.94937
H3F3A	up	1.00441
GADD45B	down	-2.58487
VEZF1	up	1.81762
LZIC	up	1.20624
LOC100128223	down	-1.43196
ZBTB46	up	1.10565
SEC14L2	up	1.404
PSMD6	down	-1.63963
RASAL2	up	1.57291
TMEM222	up	1.23784
SLC44A1	up	1.70605
NR2F6	down	0.905245
GUCY1A3	up	2.07222
USP33	up	1.58203
USP34	down	-2.17309
IPW	down	-1.76492
UNC84A	down	-1.55799
SEC31B	down	-2.17685
ERBB2	down	0.72221
SAC3D1	up	1.67394
POU5F1	down	-1.31371
VPS13C	up	1.31094
KIAA2013	down	0.746646
LOC100131564	down	-2.30838
FOXN2	up	1.41172
LOC643287	down	0.904511
TCF7L2	up	1.86607
CLPTM1L	up	1.32697
AFG3L1	down	-1.13111
NIPSNAP1	up	2.33886
FZR1	up	1.35929
C10orf68	down	-1.60429
ING1	down	0.859167
ZDHHC21	down	-1.64381
DOCK4	down	-1.48152
ZNF426	up	1.70462
MYO1C	up	1.71417
SNTB2	up	1.33667
MBD4	up	1.12936
ROBLD3	up	1.49734
LOC728678	down	-2.48149
MGAT1	up	1.17052
HNRNPH1	down	-1.09835
C19orf6	down	0.82099
HBA1	up	3.678
FMO2	up	1.95738
KIAA0146	down	-2.89942
EFCAB6	up	1.41502
HNRNPH1	down	-1.10267
SFRS18	down	-1.66708
AGAP4	down	-1.71109
C5orf41	up	1.68012
PANK3	up	1.54618
ZFPL1	up	1.36172
MRPS25	up	1.37823
RPS14	up	1.07033
IFIT3	up	1.65142
NMT1	up	1.462
RPL39L	up	1.44071
LYPD1	up	1.65045
CD47	down	-1.37095
PABPC1L	down	-1.95304
HECTD2	down	-1.67675
PPFIA4	down	-1.90936
UBE2R2	up	1.38257
IL10RB	up	1.54081
FAM85A	up	1.35938
LRPPRC	down	-2.09137
GALK1	up	1.55586
ANKRD11	down	0.68751
MYCBP2	down	-0.943495
G6PC3	up	1.53568
DOPEY1	down	-1.87084
CAB39L	up	1.13527
ZFP82	up	1.62229
KLHDC3	up	1.19134
C21orf66	down	-1.51295
OBFC2B	up	1.42985
EIF4G3	up	1.6107
WDR73	down	-1.91381
VAV3	up	1.87523
PPP2R3C	down	-1.8372
ARIH2	down	-1.14073
SNTB2	up	1.5386
C12orf57	up	1.80604
GRB7	up	1.2342
RPL13	down	-1.5028
IGF1R	up	2.60664
EZR	up	2.40826
TIGD6	up	1.07879
FNTB	down	0.722008
ZNF28	up	1.34364
SPINT2	down	0.880065
TRAK1	up	1.10512
DNAJC17	up	1.43402
PAFAH2	up	1.68954
EBAG9	up	1.01098
NASP	down	-1.81821
CSPP1	up	1.29814
ANKLE2	up	1.40122
EVI1	up	1.5972
GM2A	up	1.37386
RASD1	down	-3.3147
ITM2C	up	1.52629
ARHGDIA	up	1.75981
MAP3K1	up	1.44369
CLIC4	up	1.63753
HP1BP3	up	1.19614
ESCO1	down	-1.58289
EZR	up	1.84102
LRCH3	down	-2.06803
FAM120AOS	down	0.942013
SORBS1	up	1.00962
GPATCH4	up	1.25782
CTDSPL	up	1.30847
LOC145474	down	-1.17568
MAGIX	down	0.847577
DHX30	down	-1.28235
GLS2	up	1.44036
NRIP1	up	1.48694
FUBP1	down	-1.32066
SENP6	down	-0.753587
PGM2L1	up	1.09247
TMEM17	up	1.24915
TMEM219	down	-1.30747
DDX46	up	1.25271
SBF2	up	1.38173
XPO7	up	1.44031
GADD45B	down	-2.40857
GATAD1	up	1.50604
CARHSP1	up	1.38188
NPPC	down	0.711026
ARHGEF12	up	1.52928
ARFRP1	up	1.0213
EIF4G1	up	1.58879
PEX16	up	1.22347
ST3GAL2	up	1.12053
HOOK1	up	1.39507
TMEM86A	up	1.33129
SAV1	up	1.34571
DTYMK	up	1.37193
CREB1	up	1.38807
MMP23B	down	0.904702
MPRIP	up	1.01389
PRPF4	up	1.73312
KREMEN1	up	1.39338
FLJ22167	up	1.33268
GCOM1	up	1.40535
FNDC3B	down	-1.58834
KIDINS220	up	1.04839
ERC1	up	1.11319
TANK	up	1.59883
UPF3B	down	-2.32877
NAPA	down	0.850281
ENGASE	down	-1.44589
GALNT1	up	1.1273
SLC22A7	up	1.7096
LRP12	up	1.36219
C10orf4	down	-2.06164
C20orf108	up	1.73364
STAT3	down	-1.73751
TSC22D1	down	-2.36174
G3BP2	up	1.43389
DHX38	up	1.18925
PSEN1	up	1.90203
NCRNA00173	down	-1.97322
DNAJC22	up	1.8836
LOC730057	down	-1.86075
CCDC8	up	1.30446
PURA	up	1.70208
TMED8	up	2.022
FOXB1	down	0.620797
TNRC6A	down	-1.51161
CEP152	down	-1.40092
LOC100129488	down	-2.57337
ZMAT5	up	1.2807
DYNC1LI2	up	1.56758
PEX5	up	1.00242
METTL8	up	1.18949
LRRC58	up	1.33925
SURF4	up	1.35567
SUCLG2	up	1.84881
CDC42EP3	up	1.25537
SMCR7	up	1.13187
HSP90B1	up	1.1939
TMPRSS3	up	1.2377
CEBPD	down	-1.78944
LOC100132832	down	-2.28731
ZNF449	down	0.936989
ABCB9	up	1.06878
SNX5	down	-1.94264
LOC100132388	up	1.05631
NFE2L2	up	1.8206
NEBL	down	-2.09162
ABCC4	up	1.48004
ZNF652	up	2.34342
TMEM50A	down	0.816037
FRAG1	up	1.28031
SMCHD1	up	1.58195
SPDYE1	down	-1.73678
DUSP1	down	-2.84063
CD276	up	1.13581
FSD1L	down	-1.95564
TGOLN2	down	-1.70694
RIF1	down	-2.32647
SLC6A8	up	1.92883
BANK1	up	1.65021
LARP4	up	1.469
CCNI	up	1.21302
CXCL2	down	-3.73987
TFAP2A	up	1.37308
WAC	up	1.68342
NOP56	up	1.44762
ALG3	up	1.32782
RPS15A	up	1.37779
C11orf31	down	-1.13325
MRPS10	up	1.19213
SCML1	down	-2.35575
KEAP1	up	1.4199
PNPLA2	down	0.82717
C1orf144	up	1.06841
CHKB	down	-2.2948
FN1	down	-1.71265
SIRPA	up	1.1297
C14orf138	down	-1.6585
VPS35	down	0.712529
ENOX2	down	0.877634
GUCY1A3	up	2.43919
DDX54	up	1.11777
RAB2A	up	1.74683
ITIH4	down	-2.15036
ZC3H15	up	1.6585
XIAP	up	1.05318
ADNP2	up	1.43956
BTN3A1	up	1.28784
HPGD	up	2.42821
PPARA	up	1.24462
ATXN10	up	1.07145
RSBN1	up	1.97012
FLOT1	up	1.11106
RTCD1	down	-0.79187
UBN2	up	1.13079
TMEM87A	down	0.796676
ZMYM6	up	1.54717
NARG1	up	1.40079
SENP8	up	1.91856
TIA1	down	-1.50887
EHF	up	1.92665
EIF2C4	down	-1.54146
SNAPC3	down	-1.37227
CDC2L5	down	-1.55033
ERP29	up	1.3209
SNX17	up	1.33051
TJP2	down	-1.60784
CXorf39	up	1.11314
RPLP2	down	0.659321
KAAG1	down	0.916415
KCTD2	up	1.10884
MOBKL2B	up	1.69595
DEDD	up	1.3336
XRCC4	up	1.75375
SLC30A1	down	0.767075
TLX3	down	0.720615
COL6A1	down	0.800886
RNF113A	up	1.44891
HES6	down	0.758287
C8orf51	up	1.1346
FAM117A	up	1.33725
EIF3F	down	0.98233
RBM19	down	-1.66953
FGD3	up	1.28547
MBNL2	up	2.07779
GABBR1	down	-2.6235
FGF22	down	0.668661
PATZ1	down	0.819985
RP1-21O18.1	up	1.03022
PRDM2	down	0.860401
LOC100134427	down	0.82814
THAP2	up	1.66229
YWHAB	up	1.23737
FAM165B	down	0.816419
SLC2A11	up	1.44375
CLN6	up	1.08239
MALT1	down	-1.56473
BCAN	down	0.748947
SLC38A7	up	1.03363
BAZ1A	down	-1.69361
AKAP10	down	-2.08287
DFNB59	down	-1.19355
LOC100129562	down	-1.18554
RP11-251J8.3	up	1.37486
EXOSC2	up	1.05536
ARSK	up	1.89412
MAGIX	down	0.939313
KLF13	down	0.978676
CBX5	up	1.40867
CEP350	up	1.49358
TSN	down	0.951549
PPIB	up	1.36874
HEXIM1	up	1.78831
RBM26	down	-1.23416
TSPAN33	up	1.10367
TXN2	up	1.74365
TMEM165	up	1.04296
PABPN1	down	-1.79922
FAM178A	down	-2.19835
RPL32P3	down	-1.83109
TRPC1	down	-1.6631
CLN3	down	0.961039
GRLF1	up	1.62174
RHEB	down	-2.2959
ALOX12P2	down	-1.02613
USP4	down	0.846831
MAP3K3	up	1.44034
GLS	down	-1.43161
ATP6AP1L	down	-1.54568
PTENP1	up	1.22753
ADCK2	up	1.10955
GOLGA8A	down	-1.2114
VPS13C	down	-2.02387
EPRS	up	1.28317
DKFZp686O1327	down	-2.52985
ILDR1	down	0.879372
MLL3	down	-1.23254
HSD11B1L	down	0.889943
HBA1	up	3.46575
BCL2L1	up	1.12763
UGCGL2	up	1.2653
MCM4	down	-1.21268
MAT2B	up	1.39218
PRKACA	down	0.736494
CHAF1A	up	1.0361
TMEM38B	up	1.41173
NSUN6	down	-1.33866
C21orf66	up	1.03665
RHOF	up	1.07961
C2orf68	up	1.38408
MED19	down	0.879527
CAMK2G	up	1.82043
CCNK	up	1.55724
HMG20B	down	0.764027
BECN1	up	1.03532
NR2F6	down	0.798565
KLHL28	up	1.83981
ARID4B	up	1.34585
AKT2	down	0.766936
HIST3H3	down	0.946849
EIF4A2	down	-1.51625
ARID2	up	1.12145
HGSNAT	up	1.28846
OTUD7B	down	-1.47344
DPH5	up	1.23877
USP28	down	-0.909823
USP42	up	1.13824
ZFP91-CNTF	up	1.03117
BBX	down	0.983561
ZDHHC3	up	1.34485
TGFBR2	down	0.953528
C12orf76	up	1.27305
STRBP	up	1.00127
CAPN5	up	1.21854
RPAIN	down	-2.50485
SMEK2	up	1.33714
XRN2	up	1.27956
ZNF585A	down	-1.35379
RPL18AP3	up	1.65469
SETD4	up	1.30805
KLF12	down	0.853094
CCNL2	down	-1.39985
CEP152	down	-2.12484
USP16	up	1.29444
XAF1	down	-2.6869
CADM1	up	1.52139
NR4A1	down	-1.92539
SLTM	down	-1.42209
WFS1	up	1.31503
MOSPD2	up	1.47904
SMARCA2	up	1.38385
MAML2	up	1.47411
NFKBIB	down	-1.68904
ZNF800	up	1.21302
NEDD1	up	1.22495
IRAK1	down	0.839532
ZNF638	down	-1.16871
ATP6V0A1	up	1.71841
TMEM25	up	1.39645
DIAPH2	up	1.28007
TSPO	up	1.1715
[truncated: 8,453 more rows]

## Sheet: Table S12B
Supplementary Table S12B. Table S2 from Vitalone et al., 2014 (PMID: 24954576). Differentially expressed genes on 12mth protocol biopsy for patients treated with Belatacept (B>1, P<0.0001), score is FC
Gene symbol	Regulation	score
SFRS5	down	-1.97978
C1orf63	down	-2.74188
MANEA	up	3.2061
TCP11L2	up	2.74677
MALAT1	down	-3.28098
GOLGA9P	down	-2.55311
OTUD7B	up	2.49238
LOC552889	up	2.77414
DIAPH1	up	2.59421
CYBB	up	2.82305
DCBLD2	up	2.47074
MYLIP	up	2.16573
HSPB11	down	-3.81896
EPRS	up	2.35641
SNHG10	down	-3.71932
LRRC23	up	2.23671
AHSA2	down	-2.78175
ADSS	up	3.09218
FICD	up	1.89345
NACA2	down	-3.41262
ZMAT1	down	-3.46656
PPP1R2	up	2.98174
SFRS18	down	-3.37195
RAB14	up	2.59868
ELP2	up	2.22122
SNHG12	down	-3.20804
CLK4	down	-1.91623
CCNL1	down	-3.08504
CLK1	down	-2.77391
CCNL2	down	-2.77971
RABGAP1L	up	2.54187
DYNC1H1	up	2.44528
CYB561	up	1.36592
CROP	down	-2.01525
ZNF587	down	-1.87815
TMEM109	up	1.62657
TBC1D5	up	3.13546
ZNF770	up	2.76558
WSB1	down	-2.10133
SLC35E1	up	2.27665
FAF2	up	2.34254
RAD21	up	2.96047
MYLIP	up	1.9982
AMY2B	down	-3.17212
TTC14	down	-2.31592
AHI1	down	-2.45879
CASD1	up	2.21385
ZNF689	up	2.426
DHX9	up	2.51015
RXRB	up	1.66143
HNRNPA2B1	down	-2.89165
ZFPL1	up	1.58952
EID1	up	2.44951
SEC23IP	up	2.54831
GOLGA8F	down	-1.55681
CREBZF	down	-2.81247
HERC2P3	down	-4.0295
ZNF207	down	-3.56833
TAF1D	down	-2.61104
CCND1	up	2.50177
RPRD1A	down	-3.66207
GGA2	up	1.88925
PLEKHA3	up	2.47965
MYLIP	up	2.49759
SFRS3	down	-3.71821
RNF6	up	2.29395
LOC100216546	down	-3.37826
INPP5B	down	-2.48965
TTC37	up	2.31788
SFRS18	down	-2.29027
TOX4	up	2.69891
BAT4	up	2.62557
GON4L	up	2.99153
MYL6	down	-2.60668
CCNT1	up	1.98056
DDX5	down	-1.27182
FIP1L1	up	2.05823
KLHDC5	up	2.44221
HIPK1	up	2.04555
SMARCE1	up	1.8435
KIAA1826	up	2.05976
MIRHG1	down	-3.87191
ZNF395	up	2.31915
ENC1	up	2.00086
VGLL4	up	1.98254
PTPRA	up	2.37269
GOLGA8A	down	-4.52535
PRPF4B	down	-2.97589
SLC9A7	up	1.73448
CSNK1A1	up	2.59957
RPS24	down	-3.80922
FLJ10404	down	-1.86334
FUCA1	up	2.21648
FLJ40113	down	-3.47874
ATP5H	down	-1.89851
SLC35E1	up	2.10382
FAM13A	up	2.18826
PABPN1	down	-1.97741
AMY1A	down	-3.90404
SLAIN2	up	2.32678
LSM12	up	2.52771
RPL10	down	-2.55484
DLG1	up	1.99834
MEF2C	up	1.99741
RSPRY1	up	1.94577
PRPF18	down	-2.29227
ATE1	up	2.18877
B4GALT1	up	2.17042
TUBD1	up	1.71501
ELF1	up	2.36454
MALAT1	down	-1.30486
GBP4	up	2.61404
TMEM50B	down	-2.48016
HNRNPU	up	2.34459
UTP14A	up	1.56851
USP25	up	2.14524
HUWE1	up	2.14156
SLC35E1	up	1.59303
MAP2K2	up	1.68282
C1orf25	up	2.22468
GNA11	up	2.24985
NCOA2	up	2.20377
PBX2	up	1.78902
QSER1	up	3.93107
C1orf144	up	2.94383
DCBLD2	up	1.93973
RBM22	up	2.68544
PTPLB	up	2.68922
VPS35	up	2.4331
METTL3	down	-3.03465
RPL17P18	down	-3.43531
SCML2	down	-1.72054
ZBTB38	up	2.18237
RAP2A	up	2.53988
PILRB	down	-4.3238
PXK	up	2.52304
ARPC2	up	1.45801
ZFC3H1	down	-1.78107
NCRNA00084	down	-3.10102
FAM62B	up	2.50818
AHSA2	down	-3.23224
AP3D1	up	2.05091
ARHGAP28	up	2.37757
JAK1	up	2.32623
ZNF136	up	1.72044
MITF	up	1.79602
C14orf43	up	2.35303
ZNF502	up	1.93143
SECISBP2L	up	1.91243
ZNF767	down	-2.48422
WDR92	up	1.8512
ZDHHC21	down	-2.73171
MVK	up	2.41895
WBSCR16	up	1.72553
CROP	down	-1.34174
RIMKLB	down	-3.04975
RBM6	down	-3.14708
SH3BP5	down	-2.6391
FKBP8	up	2.08354
MIR21	down	-3.82379
GTF2F1	up	1.7977
ZNF566	up	1.92134
SFT2D1	down	-2.17069
PABPC1L	down	-4.15626
ZNF148	up	2.7964
ATF6	up	2.22974
BCL7A	up	1.67306
USP1	up	2.33293
KIAA0368	down	-1.2557
AP3B1	up	2.32526
IGF2R	up	3.00862
C16orf57	up	1.47262
THUMPD3	up	2.54048
NCRNA00084	down	-3.82655
TIA1	down	-2.1743
WASL	up	1.89575
HEATR2	up	2.22522
TGFBRAP1	up	1.85107
LOC402175	down	-2.92968
RHOBTB3	up	2.86457
NDUFB8	down	-3.74172
PRPF6	up	1.96074
HNRNPD	down	-4.66668
FZD4	up	2.21446
SDCCAG1	down	-1.70324
ZNF207	down	-3.65069
MTDH	up	1.40356
DLG1	up	2.34058
GALNT1	up	1.44208
SMARCC1	up	2.5723
METT10D	up	2.24794
EED	down	-3.16346
PHF20	up	1.20725
NCRNA00084	down	-3.60048
BRD7	up	1.6393
TGOLN2	up	2.44589
ARHGEF12	up	2.50878
CLN6	up	2.46264
FLJ23834	down	-1.64893
HTATSF1	up	2.28761
DGCR2	up	2.39257
DOCK8	up	2.6724
FLJ44342	down	-3.51264
MIR21	down	-4.02706
WASF2	up	2.80409
LENG8	down	-2.46085
VANGL1	up	1.89553
CPD	up	2.22738
CLIP1	down	-3.24081
FGFR1OP2	down	-1.94215
B4GALT1	up	1.87308
CSNK1A1	down	-3.10987
PROSC	up	2.28709
ZNF281	up	1.35509
ACVR1B	up	1.76803
POLDIP3	up	1.83524
TFAM	up	1.70215
ZNF451	up	2.96173
TOB2	up	1.73792
SLC25A13	up	2.06483
TBC1D3B	down	-2.92363
PTCD2	up	1.69847
PROSC	up	2.38365
RBM47	up	2.03923
GAS5	down	-3.85847
SFPQ	down	-3.46143
TFAM	up	1.97887
ZBED5	up	1.49116
KIAA0999	down	-2.32506
ANAPC5	up	1.3737
FAM133B	down	-1.39674
AGAP4	down	-1.5995
RBBP9	up	1.83934
LOC727815	down	-2.25569
SNX25	down	-1.52689
FAM153B	down	-2.57067
TGIF2	up	1.30596
YPEL2	up	1.72696
RBM5	down	-4.03209
NR1D2	up	3.31176
MBP	up	1.87352
RAB31	up	2.31452
VKORC1L1	up	1.43289
TRIO	up	1.19973
CAMK2D	up	1.77493
DICER1	up	1.64038
ZBTB37	up	1.98807
PTPN12	up	1.95254
PHF6	up	1.52885
RGS12	up	2.09579
COIL	up	1.98622
PWP1	up	1.87369
ZBTB20	down	-2.2984
RBM27	up	1.49615
WDR52	down	-2.13885
HNRNPA2B1	down	-4.64535
PDCD5	down	-3.30393
SLC25A13	up	2.14522
ASB8	up	2.14361
CREBZF	down	-2.61075
SMARCA1	up	1.52166
WDR32	up	2.37754
PTRF	up	2.5893
PCDHAC2	up	1.73139
LOC100093631	up	1.80691
LOC730092	down	-2.95141
FAM101B	up	2.16277
C20orf196	up	1.91397
CSNK1G1	up	1.60102
MARVELD2	up	2.62946
B4GALT1	up	1.51873
KDM4A	up	1.7202
SEMA5A	up	2.38334
ECT2	up	2.30453
FNDC3B	up	2.22021
CIRBP	down	-2.28099
HNRPDL	down	-3.02142
ASAP1	up	1.46334
MGC16385	up	2.26381
C9orf86	up	2.50661
NFKBIZ	down	-4.40579
GUSBL2	down	-1.87857
TAOK3	up	1.88935
GRB2	up	1.76556
SOS2	up	1.85619
AIP	up	2.62387
LOC100129656	up	1.20039
COX17	down	-2.80489
EIF2C1	up	1.79606
PVRL2	up	1.6298
FNDC3A	up	1.83324
BRF2	up	1.50693
RBBP9	up	1.68454
HNRNPA1	down	-4.28033
TULP4	up	2.53933
IVD	up	2.24577
C9orf82	up	1.17173
STK3	up	1.91188
MAP2K2	up	1.33581
RP11- 138L21.1	down	-2.51691
SFPQ	down	-4.0661
SEL1L	up	2.49008
FUBP1	down	-2.15066
ATAD2B	down	-1.8159
TACC1	up	3.07117
ANKHD1	down	-2.49033
CAPRIN1	up	1.33993
PER2	up	1.90553
LOC100129656	up	1.77022
MCM4	up	1.43553
PPARA	up	1.90699
UGCGL1	up	1.91851
GGA2	up	1.60463
UBE3B	up	1.59695
MGA	up	2.33994
KIAA0100	up	2.46492
HLA-E	up	1.46145
SRRT	up	1.32422
RIMKLB	down	-3.44407
TBCD	up	2.11904
CYB561	down	0.897408
PPP1R12A	up	1.8458
SDC2	up	2.6134
SBF2	down	-3.1655
PBX1	up	1.43111
CLP1	up	1.06765
PLDN	up	2.31294
PRKCE	up	1.89469
ACTR2	up	2.10607
THAP11	up	1.24518
TDRD6	down	-2.55642
TOB2	up	1.33622
CREB1	up	1.69568
CCDC7	up	3.66824
CCDC123	up	1.95259
OSBP	down	-2.76038
TLK1	up	2.12022
MXD4	up	1.17915
GOPC	up	1.42446
PPP2R5D	up	1.3975
HINT1	down	-3.11332
LOC440944	down	-1.80028
PAFAH2	up	1.87695
BHLHE41	up	1.68994
C10orf46	up	1.73487
SDHALP2	down	-2.16241
STAG2	up	3.16647
GNAI2	up	2.13325
RAP2A	up	2.03762
NUP62	up	1.60845
NBAS	up	1.84445
CYB561	up	2.11733
KCNQ1	up	1.27623
ETV1	up	2.38514
SEPT6	up	2.66786
ZBTB38	up	2.21488
RPL37A	down	-2.59311
TIA1	down	-1.73201
PDGFA	up	1.84748
MBNL1	up	1.52561
MAN1A2	up	2.56296
DPY19L2	down	-3.44385
STIP1	up	2.43771
HIST1H1A	up	1.76796
TMTC3	up	2.40371
CCDC84	down	-2.15713
BTG1	up	2.87177
SLC35A2	up	1.27542
MALAT1	down	-1.30198
SNORD50A	down	-2.30623
C1orf199	down	-3.37313
NAT11	up	1.58472
LYN	up	2.23874
VPS26B	up	1.71902
FAM63A	down	-2.01619
NKIRAS2	up	1.24017
SLAIN2	up	2.2097
AKT3	up	2.23052
IPO8	up	1.6006
DYNC1LI2	up	2.54534
BACE1	up	1.79893
EPM2AIP1	down	-3.32748
FCHO2	up	2.2555
IPW	down	-3.29274
ZFR	up	2.12106
MPHOSPH9	up	1.79889
ASPH	up	1.5058
LOC388387	down	-3.51
WASF2	up	2.15582
C21orf45	up	1.69683
LOC100132235	up	2.68395
GCNT2	up	1.51183
LOC399491	down	-3.33457
ARHGAP21	up	1.74187
CCDC14	down	-2.27495
RBM39	down	-1.16403
SH3D19	up	2.23296
LOC220594	down	-2.6322
GAK	up	1.1407
ESRP2	up	2.30316
TBL1X	up	2.22366
CCT6P1	down	-2.79925
NIPAL3	up	2.14483
FBXO16	up	1.42348
CHMP2B	up	1.90977
CASP4	down	-2.47194
MBNL2	up	1.78171
BTN3A2	up	3.15834
HIST1H2AD	up	2.79667
STK4	up	2.02263
SNORA72	down	-2.17865
RNGTT	up	2.41545
TNPO3	up	1.60071
TMEM97	up	2.23947
PPIH	up	1.81836
HCG11	up	2.05062
MANEA	up	2.15945
JAG1	up	1.31236
KRTCAP2	down	-2.30483
RUFY3	down	-1.86653
CAPRIN2	up	1.6732
SFRS5	down	-1.83176
INTS10	down	-2.82263
MORN1	up	1.45081
PCM1	down	-1.78756
PHACTR2	up	1.69922
SLC23A2	up	1.31806
STAT1	up	3.31022
HNRNPA1	down	-3.61724
BRF1	up	1.25424
PTPRJ	up	1.60358
USP10	up	2.47811
ENOPH1	up	1.34807
NDUFC2	down	-1.73907
ARGLU1	down	-1.28882
WDR68	up	2.70418
LARS	up	1.85035
RGNEF	up	2.40418
CPSF2	up	2.09486
ATP5C1	down	-3.80257
DKC1	up	1.98848
WDFY1	up	1.74018
PDLIM5	up	2.10744
SAE1	up	1.31452
GTF3C4	up	1.34989
C6orf106	up	1.91704
PIK3IP1	up	1.63507
CDK3	down	-1.67822
RHOJ	up	1.87478
NCRNA00084	down	-3.80888
CSNK2A1	up	1.26571
CCNY	up	1.11616
TRMT6	up	1.81317
HNRNPM	down	-1.98067
LOC100132247	down	-3.47676
DKFZp667E0512	down	-3.01957
SPTLC1	up	1.98399
IFRD1	down	-2.45549
ITGA6	up	1.198
KIAA0907	down	-1.54487
NOP58	down	-1.86265
QKI	up	1.96126
PIGL	down	-3.19036
MRPL20	up	1.17252
SSRP1	up	1.75502
SCRN3	up	1.80511
DDX24	up	1.75928
RBM39	down	-1.12373
RBM25	down	-1.65492
ZCCHC6	up	1.88922
LOC440288	up	1.23983
NFIB	up	1.87768
FAM120A	up	1.65641
BTBD7	up	2.19208
MARS	down	-2.87308
MGC16385	up	1.2714
LPP	up	2.10419
P4HB	up	2.26092
ACVR1B	up	1.77632
MFN2	up	1.03982
WDR27	down	-1.38956
WDR27	down	-1.77759
NSMCE4A	down	-2.5141
WDR89	up	1.38674
FOXO3	up	2.09452
ANKRD10	down	-1.69896
TCEB3	up	1.84927
ACOT11	down	-2.77454
PHLDB2	up	2.52905
SMARCD1	up	1.24105
PDXDC2	down	-1.63831
LPCAT2	up	2.02912
SEC61A1	up	1.76942
ACAP2	up	2.10793
RBBP6	down	-2.03431
KDM4B	up	1.83445
ROBO4	up	1.05097
SMCR7L	up	1.76904
PPHLN1	down	-1.33208
VPRBP	up	1.31617
RPS6KA2	up	1.54768
CTDSP1	up	1.12837
SNHG1	down	-1.91839
SMC5	up	1.60188
GOLGA8A	down	-3.58979
NBN	up	1.51287
PPP1R10	up	2.54404
CHD1	down	-1.69766
ATF1	up	2.0297
CNNM3	up	1.52136
GPC6	up	1.73051
ELF2	down	-2.17514
TCF7L2	up	2.29255
RBM9	up	1.35392
SSFA2	up	2.30243
USP34	down	-3.61986
OTUB1	up	1.55128
DNAJC3	up	1.86432
TROVE2	up	1.48151
GJA5	up	1.72184
EI24	up	1.34259
DIXDC1	up	1.18494
TMED8	up	1.83257
CLDN3	up	1.87739
YTHDF2	up	2.18515
RPAP3	up	2.01203
ARGLU1	down	-1.4312
ATP2A2	up	1.16272
C1orf128	up	1.54719
LOC284454	down	-3.40507
C16orf57	up	1.61073
LOC730092	down	-1.45152
SH3PXD2A	up	1.6807
CD58	down	-2.02149
NF2	up	1.4517
ZFP106	up	2.46188
SLC25A27	down	-2.59772
OSBPL8	up	1.91841
ADCK2	up	1.60369
PALMD	up	2.15298
ATF7	up	2.23167
TUBD1	up	1.32448
RUFY1	up	1.71457
RSBN1	up	1.33354
C1orf77	down	-1.06845
C19orf6	up	1.24028
GNA11	up	1.4333
UBE2Q1	up	2.69063
EZH1	up	1.7353
GTDC1	up	2.2119
C5orf41	up	1.65693
C3orf21	up	1.51904
UCK1	up	1.19128
UBAC2	up	1.8411
SETD4	down	-1.97335
HSD17B7	down	-1.34586
MCTS1	down	-2.59752
SRPK2	up	1.64847
NPIP	down	-3.43557
44993	up	1.49897
AKAP10	up	1.52201
SERINC3	up	1.36499
MED1	up	1.84936
BTRC	up	1.11632
DENND5B	up	2.14913
SPRED1	up	2.63265
GOSR1	up	1.82619
DHX36	up	1.53185
BMP4	up	2.16155
LUC7L	down	-1.75285
MAN2A1	up	2.33546
ZNF124	up	2.47611
SOBP	down	-1.58711
C3orf34	up	1.44708
ADD3	up	2.78564
C12orf65	up	1.92556
KCNE3	up	2.05035
SFRS2IP	down	-1.65557
WHSC1L1	up	1.96557
MTF1	up	1.44273
SEPT13	down	-1.85768
SETX	up	1.86751
CAPS	up	1.71144
ATP7A	up	1.4215
MAPRE3	up	1.367
GALNT10	up	1.62374
ZFR	up	2.16728
SDAD1	up	1.8484
MYST3	up	1.6498
C1orf89	up	1.27173
CNOT7	up	1.04685
FKBPL	up	1.17394
APLP2	up	2.94519
IFIT2	up	1.45022
RMST	up	3.2537
CSNK1E	up	1.19677
RBM47	up	1.91679
IFI44	down	-3.19591
ZCCHC4	up	1.70967
RAP2A	up	1.60786
COL4A3BP	up	2.15851
EIF3K	down	-2.53146
TNPO2	up	1.75199
ATF5	up	1.96294
ZNF416	up	1.64214
FLT1	down	-1.80072
ZFP36L2	up	1.02082
SORBS2	up	1.86894
EP400	up	1.81352
USP33	up	2.45424
LYN	up	2.02121
RBM25	down	-2.81247
B3GALNT2	down	-1.99266
CLOCK	up	2.20107
TEF	up	1.51646
PURA	up	1.95032
NFE2L2	up	1.5954
CGGBP1	up	1.60043
FAM107A	up	1.81688
TSGA14	up	1.42808
EGFR	up	1.98461
HECTD1	up	1.93814
TPP2	down	-1.29487
NEK1	up	1.44765
GRWD1	up	1.35032
SNX14	down	-1.34276
CEP70	up	1.69173
BRE	down	-4.20287
PTPN12	up	1.98078
SLC35D2	down	-1.74344
CCT4	up	1.6567
NBPF10	down	-1.82066
NBEAL1	up	2.01803
PTPRN2	up	1.26762
ZNF395	up	1.44467
LRRFIP2	down	-3.1978
HEMK1	down	-1.62031
SMARCA2	up	2.0903
ITGB1BP1	up	1.7929
DKFZp686O1327	down	-2.63513
RBM25	down	-1.52218
MYLIP	up	1.74232
DYNC1H1	up	2.58362
CDKL1	up	2.21317
RECQL5	up	1.05927
ARGLU1	down	-2.26046
TBRG1	up	1.66602
IFIT3	up	2.13207
GNA11	up	1.77614
LOC100132540	down	-3.504
ZNF438	up	1.24174
SMG1	down	-2.432
RSRC1	up	2.23565
RAB43	up	1.14848
NSL1	up	1.58399
ITPRIPL2	up	1.07773
UTP23	up	1.42708
SEC61A1	up	1.67221
SSBP1	down	-2.88144
LOC100133105	up	1.31668
DPY19L2	down	-2.57016
ADAMTS9	down	-2.19107
AGFG1	down	0.899768
COL4A3BP	up	2.22462
ZNF585A	up	1.80979
MARCKS	up	2.15489
TIA1	down	-1.65647
STAG2	up	2.62886
AGAP4	down	-2.09024
AMZ2	up	1.72308
C9orf69	up	1.82935
ARHGEF2	up	1.36517
TEF	up	2.1018
RBM9	up	1.6031
ZBTB33	up	1.48409
ZBED1	up	2.88772
FAM134B	up	1.36802
ZNF506	down	-1.20301
CAMKK2	up	1.52224
HSPA4	up	1.27412
CHD4	up	1.66816
PRPF3	down	-1.63079
C11orf17	up	1.24521
TOR3A	up	1.22364
CSAD	down	-2.41861
C16orf67	down	-2.47017
LRRC39	down	-2.4197
MYST4	up	2.03321
LPP	down	-2.39854
ZNF395	up	1.49671
TGS1	up	1.74773
TMEM159	up	1.92737
PAWR	up	2.05753
ZNF551	up	1.48523
AP1S1	up	2.75324
TRNAU1AP	down	-2.91396
SPIN1	up	1.91102
DIXDC1	up	1.13882
ABCB9	up	1.38474
EP400	up	1.42156
MYST4	up	1.7531
ANK3	up	2.08745
RAB43	up	1.20213
TWF1	up	1.69072
DLG3	up	1.87262
RASAL2	down	-2.51433
RNF115	down	-1.96745
PLEKHB1	up	1.25402
C4orf30	up	1.94012
TROVE2	up	1.31404
KIAA1147	up	1.28069
LOC339047	down	-3.34595
MET	up	2.11054
TREX2	up	2.07582
PRPF31	up	1.40717
NUFIP1	up	1.21233
IFRG15	up	1.65838
PCCA	down	-1.37766
SRP72	up	1.61138
PPARA	up	2.37837
VIM	down	-2.06637
RELA	up	1.14492
ZNF418	down	-2.01217
CCDC123	up	2.72261
ZBTB9	up	1.33091
SIVA1	down	-1.68744
SYNGR2	up	1.91556
AGBL3	down	-2.55154
CEP57	up	2.21231
OPHN1	down	-1.26146
LRRFIP2	down	-2.77596
C6orf170	up	1.66451
WDR52	down	-1.8786
NBPF10	down	-1.73342
SERPINE2	up	2.20512
KLHL9	down	-1.85107
TCERG1	down	-1.99137
GLT8D3	up	1.56937
OSBPL11	up	1.85981
DNAJC24	down	-1.93686
ACAD10	up	1.27315
ANKRD28	down	-2.81725
FAM156A	down	-1.68566
PLOD2	up	2.01017
HOXB9	up	1.5967
SIRPA	up	1.45637
NFRKB	up	1.23286
MCOLN3	down	-2.40987
ZNF830	up	1.67712
DYRK1A	up	1.23216
CTSZ	up	1.3284
ZNF397	up	1.29798
AP1S1	up	3.10267
CARS	up	1.1501
REV1	down	-1.39112
C7orf30	down	-2.29644
GYPC	up	2.03857
CALU	up	1.37524
EXOC4	up	2.49631
LOC100133109	up	1.34737
EXTL3	up	1.18295
CALU	up	1.79413
RBM33	down	-2.49876
CSNK1A1	down	-1.53207
WDR1	up	1.6537
SKAP1	up	1.40036
REST	up	1.67039
PPPDE1	up	1.49028
FOXD1	up	1.12677
GUCY1B3	up	1.64495
TMCC1	up	1.91197
MAP2K5	up	1.46002
BACE1	up	1.32495
HMGCS1	down	-1.31311
MAPRE3	up	1.17839
NBPF10	down	-1.67724
KITLG	up	1.44669
OTUD4	up	1.45061
NUP50	up	1.93003
G3BP1	up	1.82989
DCTN5	up	1.57379
TSPAN5	up	1.24522
ING3	up	1.38637
RPL32P3	down	-2.03889
CSE1L	down	-1.14721
MAPKAPK2	up	1.64738
SPG11	up	1.18689
RAB2A	up	2.09048
CCNY	up	2.0278
ZNF687	up	1.31964
ALPL	up	2.1761
ZFAND5	down	-2.04681
DNA2	down	-1.85258
PLCB1	up	2.46585
THOC2	down	-1.435
ARFIP1	up	1.94711
CAPN13	down	-1.84505
MALAT1	down	-2.39377
RABEPK	down	-1.50484
IGF2BP2	down	-1.38265
RBPMS	down	-1.11483
LOC100131144	up	1.36729
SLC4A1AP	down	-1.41598
GOLGA2L1	down	-2.29818
TIMM8A	down	-3.55908
OSBPL8	up	1.99461
ST6GALNAC4	up	1.174
MAML2	up	1.89581
TTC18	down	-2.32442
UBE2Z	up	1.97211
NUCKS1	up	1.29926
MDM4	down	-1.90379
LOC388312	down	-2.76181
ADAT1	up	1.48329
SEC22C	up	1.34364
LOC645513	down	-3.14141
SON	down	-1.3564
ARRB1	up	1.52856
PARK2	up	1.65389
YIPF2	up	1.26577
MMEL1	up	1.08891
RGPD4	down	-1.41383
WSB1	down	-2.27247
KIAA1128	up	1.34908
SPATA5	up	1.13228
FTSJ2	up	1.33086
COL6A1	up	1.25007
ARID1A	up	2.21756
HIST3H2A	up	1.28114
RBM33	up	1.57567
IFRD1	down	-2.87351
AKD2	up	2.13792
RPS16P1	down	-1.93025
UNKL	up	2.10412
FEZ2	up	1.38336
YIPF5	up	1.92979
RGS12	up	1.15191
PLEKHA3	up	1.94409
MAN1A2	up	2.03568
SUPT16H	up	1.59737
RFT1	up	1.79677
PROSC	up	2.04306
MYST4	down	-2.17432
ZNF148	up	1.56907
LSDP5	down	-1.83741
MAD2L2	up	1.55274
DDX42	up	1.98857
SH3RF1	up	2.04236
THUMPD3	down	-1.41004
LOC286071	up	1.69144
PILRB	down	-2.93423
ZNF137	down	-2.5644
SKAP2	up	1.44949
ANKRD60	down	-3.03566
RBM15	down	-3.22246
BTN3A1	up	1.61351
TGS1	up	1.94089
TIA1	down	-1.99846
PTMA	up	1.03283
ZCCHC7	up	2.14263
PBXIP1	up	1.19863
LOC441124	down	-1.70832
SEC31A	down	-1.68743
CRYGS	down	-2.14877
CSRNP3	up	1.87176
ZNF416	up	1.81819
FZD1	down	0.916197
IL6ST	up	2.82063
RC3H2	up	1.74835
SMCR8	up	1.25641
GOLGA8A	down	-1.23416
ARHGEF12	up	3.84963
TMED9	up	1.04769
GTF2A1	up	1.75039
ZKSCAN1	up	1.84784
YIPF2	up	1.15612
GIGYF2	down	-2.58567
ACTR2	up	1.81637
ODF2L	down	-1.53051
RPS15A	down	-1.77525
CSNK1G1	up	1.70465
CREB1	up	1.45569
RNF168	up	1.25027
IGFBP7	down	-3.03164
CDV3	up	2.34758
COPA	up	1.36575
PROSC	up	2.71569
NBPF10	down	-1.73334
HCG11	up	1.64818
AASDH	up	1.70588
USP34	down	-2.39373
SMURF1	down	-1.99154
BTAF1	down	-1.85939
LOC100132369	up	1.09395
TBC1D1	up	1.69573
ABTB1	up	1.37934
WWC2	up	2.27809
MAP2K6	up	1.53714
AGTRAP	up	1.87582
PLCL2	up	1.96807
FOXO1	up	1.94506
HIPK3	up	1.89215
FOXN2	up	1.67549
IDS	down	-2.85081
FMNL2	up	1.60623
ABCC5	down	-1.80536
ZMYND11	up	2.00819
TFAP2B	up	2.30888
NKG7	up	2.89548
GPRC5B	up	1.44711
EGFR	up	2.05939
HSF1	up	1.01697
ROR1	up	1.89316
CNOT4	up	1.44703
LARP2	down	-1.71111
LOC100130525	down	-2.12205
SEC14L1	up	2.151
ACBD5	up	1.87343
SLC35B4	up	2.06487
PHKA2	up	1.43258
MGC12488	down	-2.13583
HEXA	down	-1.20577
PTOV1	up	1.33358
RHOJ	up	1.56831
TBC1D1	up	1.15159
C6orf201	down	-1.76049
TMEM180	up	1.53567
RNF185	up	1.36674
PAPPA2	up	3.46748
SLC1A1	up	2.4875
MYST4	up	1.73849
BRCC3	up	2.90046
CSNK2A1	up	1.54567
NUSAP1	up	1.50853
SUCNR1	up	3.10628
CHD4	up	1.66937
KIDINS220	up	1.2653
KRT7	up	2.33023
SLC25A27	down	-2.02022
TCTE3	down	-1.70271
EIF1	down	-2.31661
ZNF81	up	1.25964
FOSB	down	-5.05676
AGAP4	down	-1.29763
KIAA1217	up	1.02906
C1orf145	down	-2.16895
GNA11	up	2.24749
SLC48A1	up	1.01771
ANKRD36B	down	-2.94113
SDHB	down	-1.62917
KHDRBS3	up	1.25645
ING4	up	1.1599
EFNB2	up	1.8879
WWC2	up	1.45915
DSG2	up	1.67806
CPSF6	down	-2.14061
JMJD7	down	-1.57287
WAPAL	up	1.21056
ROD1	up	1.76997
TMEM87A	down	-1.3831
PIK3C2A	up	2.10422
CCDC123	up	1.84196
RBM47	up	2.20198
LOC100129064	up	1.02502
CTDSPL	up	1.13641
MYO5A	up	1.69327
BCL2	up	1.20985
DNM2	up	1.32576
WDR33	down	-2.04725
RBL2	up	2.08617
USP6	down	-1.45369
PRR3	down	-1.19413
TRPV1	down	-2.49854
LOC100134081	down	-1.60996
FAM176B	up	1.25587
HELZ	up	1.38591
SERINC3	up	1.62319
SMARCA2	up	1.7111
KIRREL	up	1.13652
DHX9	up	1.89777
PSMD4	up	1.19864
DOCK1	up	1.42299
TEX261	up	1.53894
OFD1	down	-1.75441
tcag7.907	down	-2.37864
SP110	up	1.10422
MRPS10	up	1.60259
TMEM41A	up	1.87666
PAQR6	down	-1.76315
MGC16121	down	-1.68821
CROCCL1	down	-2.47323
ITCH	up	1.34876
EIF2S3	up	2.14956
RBMX	down	-1.75081
PTMS	up	1.00024
AR	up	1.89348
DPAGT1	up	1.00737
YTHDC1	up	1.36034
SDCCAG8	up	1.4731
MAFB	up	1.38125
SIPA1L2	up	1.23447
44993	down	0.85643
DARS	up	1.0408
CBFA2T2	down	-1.85726
FAM62B	up	1.58156
AP3D1	up	1.80353
MLLT10	up	1.5248
RAB43	up	1.26836
FAM48A	down	-1.03091
MEF2A	up	1.46846
PSME4	up	1.72673
ITSN2	down	-0.977377
WASH3P	down	-1.73861
SCYL2	up	1.79166
CHAF1A	up	1.26284
DDX28	up	1.13264
FAM172A	up	1.62931
LOC100128025	up	2.28622
NHP2L1	up	1.03047
CPPED1	up	1.44331
PPM2C	up	1.99493
USP13	up	2.09756
MYSM1	down	-2.18273
XPO5	up	1.36766
PIGU	up	1.8889
CCDC66	down	-1.41942
ZNF43	down	-1.60181
MALAT1	down	-2.33409
HNRNPH1	down	-1.2615
KLHL36	up	1.6618
SKI	up	2.35459
ITM2A	up	2.53103
DUSP19	up	1.57029
ZNF550	down	-1.60316
PLBD1	up	1.26167
UBE2D3	down	-2.41254
NMT1	up	1.70052
ZNF641	up	1.31876
RANGAP1	up	1.4452
PPP1R9A	up	1.2316
SNX9	up	1.82315
WDR68	up	1.89768
UBXN10	up	1.01971
TTLL5	down	-2.61051
HBA1	up	4.10532
NDUFA2	up	1.09347
RAB5C	down	0.979517
RANGAP1	up	1.11581
UCHL1	down	-2.19837
ARFRP1	up	1.1899
PTMAP7	down	0.895441
HP1BP3	up	1.39514
MAP2K5	up	1.54573
RBPJ	up	1.19898
COL6A1	down	0.947942
SIP1	down	-1.58947
PR47	down	-1.56944
SP6	up	1.17164
TMEM107	up	1.7905
NEK1	up	1.04173
RPL13P5	up	1.46775
LOC100134091	down	-1.81592
GIMAP8	up	1.38507
TBL1XR1	up	1.76549
HADHA	up	2.31079
GNRH1	down	-2.1853
SLFN5	up	1.71196
LOC729291	up	1.34239
HOXD10	up	2.19565
PAPOLG	up	1.40655
MTAP	up	1.05175
UQCC	down	-1.68044
PDE4DIP	down	-2.0416
TTC3	up	1.71045
C4orf12	up	2.52304
USP33	up	1.79968
TMEM43	up	1.31909
ALDH5A1	up	1.60389
TRIM4	up	1.15134
ARID4B	up	1.61697
C1orf58	up	1.24056
THG1L	up	1.51163
WDR44	up	1.30315
TYMS	down	-2.12364
HDAC11	up	1.27731
ADD3	up	1.83025
HLA-E	down	0.863863
TBC1D24	up	1.2896
FGD3	up	1.51907
SET	up	1.85568
SPOP	up	1.93937
PUM1	up	1.7939
LOH12CR2	up	1.3205
FAM129A	up	2.44685
EPHA4	up	1.99642
WHAMML2	down	-1.84495
SAMD9L	up	2.51428
ILDR1	up	1.03707
INTS10	down	-1.38077
FZR1	up	1.55217
ZNF493	down	-1.05688
ZDHHC21	down	-1.85335
C7orf53	down	-2.99852
KIAA0319L	up	1.20343
PAPD5	up	1.62277
HBA1	up	4.03543
CD99L2	up	1.85003
RAB31	up	2.06515
TK1	up	1.28719
COX15	up	1.32958
HNRNPH1	down	-1.24629
TFAP2A	up	1.60466
TRNAU1AP	up	1.23809
AFF4	up	1.71799
CSNK2B	down	-1.394
KIF1B	up	1.19168
ZNF587	down	-1.45526
AFG3L1	down	-2.51564
SLC2A11	up	2.01835
IGF1R	up	3.00143
PCM1	up	1.26397
PLGLB2	down	-1.93959
PRLR	up	2.0131
MED13	up	1.55431
LIPH	up	1.69146
NANOG	down	-2.102
AGAP4	down	-1.99911
C3orf19	up	2.16689
HOXB7	up	1.43933
HBA1	up	4.17003
NOTCH2NL	down	-1.6785
RAPGEF5	up	1.22869
MALAT1	down	-0.913287
AGA	up	1.60826
UBIAD1	up	1.01011
C20orf74	up	1.21548
DIS3	up	1.20145
DHX29	up	1.44507
OTUD3	down	-1.35713
DKFZP564O0823	up	1.78641
TNFSF10	up	1.47573
NKTR	down	-2.78471
FOLR1	up	2.8028
CDK6	up	1.10362
TMEM25	up	1.45513
CAP2	up	1.74898
ZNF609	up	1.73162
RRBP1	up	1.44103
TSEN15	up	1.5861
LHX1	up	1.05467
SRGAP2P1	down	-1.42737
FLOT2	up	1.17492
CLK4	down	-1.82614
POLR3C	up	1.17866
SLC6A10P	up	1.33199
IL10RB	up	1.72399
MDN1	down	-1.4617
LOC100133328	down	0.820477
SNTB2	up	1.48798
GRAMD3	down	-2.02302
CTNNA1	up	2.94184
LOC283508	down	-1.52054
NUDT3	up	1.27944
DOCK9	up	1.55169
ABCA5	down	-1.86849
H3F3A	up	1.27199
NRXN2	up	1.18319
RBM6	down	-2.44448
CCNL1	down	-3.40203
WDR68	up	2.46637
DBP	up	1.88742
DSTYK	down	0.692264
DYNC1LI2	up	1.78203
SULT1A4	down	-1.50864
USP43	down	-1.29642
NUBPL	up	1.4672
FAM85A	up	1.51182
TRAM2	up	1.45705
SERBP1	up	1.58774
YY1	up	1.42452
NR4A2	down	-2.66724
SFRS15	down	-1.51882
CREBL2	up	1.27857
PRPF39	down	-1.86065
AP4M1	up	1.60551
LRCH3	up	2.18023
C20orf3	up	1.45238
SAC3D1	up	1.85691
CDC42EP3	up	1.43271
SORBS3	up	1.15642
PSMD4	up	1.29002
KIAA0652	up	1.17017
C5orf13	up	1.87866
CUEDC1	up	1.28945
WFS1	up	1.54049
CTA-221G9.4	down	0.911438
EGLN2	down	0.863833
MRPL39	down	-1.55299
AGAP4	down	-1.88308
CLIC4	up	1.8829
PRPF40A	up	1.19368
TMED4	up	2.12856
MTF2	up	1.41429
REV1	down	-1.22732
LIN52	up	2.01372
KIAA0430	up	1.46752
FBXW2	up	1.22242
GUCY1A3	up	2.28652
PCM1	down	-1.52836
CAPSL	up	1.66138
AFTPH	up	1.1183
FSCN1	up	1.87332
SFRP1	up	2.42619
NF2	up	1.44745
JRK	up	1.03268
ZXDC	up	1.58398
AP1S1	up	1.78214
SORBS1	up	1.12538
MAP3K3	up	1.66097
SFRS12IP1	up	2.25817
FLJ44342	down	-2.41838
CCDC55	down	-1.13835
SYS1	up	1.5553
TANC2	up	1.56993
SH3PXD2B	up	1.48359
FAM45A	up	2.01423
PDK2	up	1.59436
HSP90B1	up	1.3459
ZBTB38	up	1.52109
OTUD5	up	1.33533
P2RX4	up	1.81606
TCF7L2	up	2.02881
PIK3C2A	down	-2.14669
TMEM179B	up	1.50111
ODZ1	down	-2.19173
VEPH1	up	1.9992
ST6GALNAC4	up	1.25869
CCNA2	down	-1.3976
THRAP3	down	-1.07366
DNAH14	up	2.31627
PXK	up	1.77763
ZNF585A	down	-1.54714
ANKRD10	down	-2.97922
VPS24	up	1.80694
NDRG2	up	2.66331
RPS16P5	down	-2.59677
TMTC4	up	1.1151
THRA	up	1.5292
KEAP1	up	1.60058
CAPS	up	1.53902
PRKAB1	up	1.59926
CDC2L5	up	1.61576
PEG10	up	2.28744
ZNF449	up	1.04964
MAPKAP1	up	1.50348
RHOF	up	1.23208
CADM1	up	1.7431
SFRP1	up	2.15691
SNX12	up	1.5654
ALKBH4	up	1.35124
GFM2	up	1.70426
AGPAT3	up	1.81099
CARHSP1	up	1.54237
BMPR2	up	1.66222
GTF3C5	down	0.89586
TBL1X	up	1.66741
LRCH3	down	-2.27281
THAP6	down	-1.4769
LOC729350	down	-1.30361
AP1M1	up	1.53151
FRAT2	up	1.67409
MGAT1	up	1.28354
KIAA1109	down	-1.04279
NFIX	up	1.10746
KAAG1	up	1.02951
LOC284454	down	-1.5319
HEXIM1	up	2.03988
CTDSPL	up	1.30252
LOC338817	down	-1.53616
NOLC1	up	1.10184
SPTBN1	up	2.16372
MSH6	up	2.07577
RASAL2	up	1.70009
TAS2R14	down	-1.69729
SEMA3D	up	1.38484
MYO1C	up	1.86655
ANKRD32	up	1.27396
CMAH	down	-1.88581
ARAP2	down	-1.50304
ACTR2	up	1.64889
MPRIP	up	1.09068
PPME1	down	0.737369
KIAA1430	down	-1.41549
SARDH	up	1.02152
LZIC	up	1.85458
WAC	up	1.85834
KCNN3	up	1.23576
BCL2L1	up	1.51827
PKN2	up	1.58849
VPS35	down	0.844512
SNX11	up	1.0592
PALLD	up	1.29618
EIF4G1	up	1.7533
FAM117A	up	1.51651
FAM178A	down	-1.46737
C21orf45	up	1.41392
NPIPL1	down	-1.50014
ZFP90	up	1.27191
SPRYD3	down	0.920098
LOC145474	down	-1.28454
ACAA2	up	1.77672
FAM114A1	up	1.86389
TRPM7	up	1.37906
GARNL1	down	-1.78174
RRM1	up	1.29478
CLCN4	up	1.2482
TANK	down	-1.51939
EZR	up	2.64447
MPHOSPH8	down	-1.47927
ARL5A	up	1.25826
CCT2	up	1.66523
NPIPL2	down	-2.38222
EZR	up	2.02515
RPL13	down	-1.61445
NFIX	down	0.990773
ATRX	up	2.16622
GALK1	up	1.68336
NEDD1	up	1.39114
ERGIC1	up	1.41811
LOC100133999	up	1.12557
ITPRIPL2	up	1.57728
RXRB	down	0.996535
LOC100134128	up	1.40975
DHX38	up	1.31448
GTF3C3	down	-0.82492
ACRC	down	-2.0339
ST3GAL2	up	1.22839
EME2	down	-1.93195
FBXL18	up	1.43361
ODF2L	down	-1.54219
EZR	up	1.99367
TMEM219	down	-1.41498
MRPS12	up	1.094
RAC3	down	0.997812
STT3B	down	-1.96256
PAN3	down	-1.11213
MEGF9	up	1.88846
PSMD6	down	-1.74327
TMEM107	up	1.42653
UNC84A	down	-1.65461
CEBPA	up	1.53594
SYNCRIP	up	1.10446
SFRS12IP1	up	1.33503
RHBDD2	up	2.33935
EML4	down	-1.39345
RP11-144G6.7	down	-1.83695
GABARAPL1	down	-0.636266
CCR1	up	2.24299
METT11D1	down	-1.23003
AKAP1	up	1.58962
PSMA3	down	-1.89913
UBE2L6	up	1.66897
RBM9	up	1.0623
FAM102A	up	1.20471
DIAPH2	up	1.45428
MRPL47	up	1.48124
UNQ565	down	-1.11581
FASTKD2	down	-1.95022
SMAD1	up	1.9609
HN1L	up	1.03247
CEP350	up	1.6854
RAB5A	up	1.27311
NRP2	up	1.75401
CNOT6L	down	0.738673
TMEM87A	down	0.881005
ZCCHC24	up	1.25701
ABCC4	up	1.72061
SNHG12	down	-1.59515
SMEK1	up	1.88147
NIPBL	up	2.57551
NDUFB6	down	-1.96331
BAG4	up	2.23678
SMCHD1	up	1.73554
ZNF12	up	1.91081
NFKB1	up	1.5027
SCN2A	down	-2.52263
ADD3	up	1.73359
FAM184A	down	-2.50899
RARS2	down	0.704441
RAB35	up	1.00167
MAP2K7	up	1.59142
FAHD2B	down	-1.24248
ARL6IP5	up	1.43325
DENR	up	1.64426
SSPN	up	1.31023
CCL5	up	3.21589
TRA2A	down	-1.25806
LOC730057	down	-2.00645
HBA1	up	3.91692
BCL2L13	up	1.06447
RNASEH1	up	1.01196
ZNF28	up	1.43621
PRICKLE1	up	1.63345
KIF23	down	-2.25641
GABRA2	up	2.52878
NARG1L	down	-1.38084
SOBP	down	-1.82688
KIAA1618	up	1.70809
BMP8A	up	1.81321
POLR2F	up	1.30843
C10orf68	down	-1.69498
FAM134C	up	1.71833
ARHGEF12	up	1.64785
SRRT	up	1.20032
LOC100130703	up	2.31509
LYRM2	down	-1.39524
PER3	up	1.70893
DMXL2	down	-1.26032
ZNF652	up	2.55503
ACER3	up	2.03334
C19orf36	up	1.14648
ANKRD11	down	0.735722
MERTK	up	1.9408
FYB	up	2.33049
SNRPA1	down	-1.07771
RPS5	up	1.39301
FOXP1	down	0.817542
SFRS12	up	1.18955
WIPI2	up	1.56032
SAE1	up	1.45002
ATP8A1	up	1.10198
CDH11	up	1.19864
GRLF1	up	1.79442
CCDC45	down	-1.82909
LOC150759	down	-2.53902
C19orf10	up	1.28491
ANKIB1	up	1.8796
KHDRBS1	down	0.998832
MACROD2	up	1.54382
MMAA	up	1.37958
MTF1	up	1.25732
NOL8	down	-1.15801
NSUN6	down	-1.46364
IRAK1BP1	up	1.93183
SLC25A27	down	-1.45747
EIF4G3	up	1.71848
AFG3L1	down	-1.18869
SMCR7	up	1.23509
ZNF12	up	2.15143
ALG13	down	-1.66994
CTDSPL	up	1.71389
ZC3H8	down	-1.37678
CYP4Z1	down	-1.56743
PIP4K2B	up	1.10474
MBD4	down	-2.27604
RAD52	down	-1.32164
C14orf83	up	1.54952
FOXO3	up	2.05111
ZNRF1	up	1.75677
SPACA1	down	-1.45514
ZFP91	up	1.57763
KLHL22	down	0.879596
SBNO1	down	0.776071
STYXL1	up	1.5284
SPDYE1	down	-1.84886
TSGA10	down	-1.85852
PDE1A	up	1.84773
MALAT1	down	-1.89184
MED1	up	1.74655
SLC43A3	up	1.47043
TADA2L	up	1.22858
FEN1	up	1.23438
NUDT1	up	1.69976
KLHL28	up	2.02714
SNTB2	up	1.631
NFATC2IP	up	1.28965
C12orf57	up	1.92608
LMBRD2	up	2.35736
FERMT1	up	1.94172
ATP6V1A	up	1.56908
PNPLA2	down	0.887799
NUDT14	up	1.32555
SNHG12	down	-2.18389
PURA	up	1.8278
FLJ44342	down	-2.14205
TMEM50A	down	0.878059
MCM4	down	-1.31566
CSNK1A1	up	1.30968
BMF	up	1.5088
SLC38A1	up	1.38804
LRP12	up	1.45016
HERC4	up	1.35471
GATAD1	up	1.49196
PPME1	down	0.713699
C21orf70	up	1.29373
MTSS1	up	1.66827
RABL4	up	1.59748
LASS6	up	1.6428
UGCGL2	down	-1.39818
TAF15	down	-1.74689
ST6GALNAC4	down	0.969439
EIF4EBP2	up	1.68884
CNPY3	up	1.50947
NMT2	down	-1.73772
KIF3A	up	1.27803
ZER1	up	1.23589
ARL10	down	-1.45602
SOCS7	down	0.795405
ST3GAL3	up	1.26414
NOP56	up	1.56095
ZNF214	up	1.06312
TWF1	up	1.42022
C5orf41	up	1.46256
BRUNOL6	down	-2.36276
FNBP4	down	-2.1333
DRG2	up	1.39294
ATP13A3	up	1.82814
SLC25A16	down	-1.37389
MPP3	down	-1.93863
TMEM67	down	-2.44861
TTPAL	up	1.4894
FLJ33065	up	1.36079
DUSP3	up	1.91066
HIP1	up	1.86856
RPS14	up	1.11047
REL	up	1.62388
USP4	down	0.921541
C19orf6	down	0.851112
VPS13C	up	1.35167
FAM164A	up	1.48808
BAD	up	1.74147
BLOC1S3	up	1.4636
MINA	up	1.00534
C3orf23	up	1.41581
PIK3C2A	up	1.46207
DRG1	down	0.966981
HIPK2	up	2.70584
RPL23AP7	down	-1.00692
IGF1R	up	1.37859
PBRM1	up	1.14356
C7orf46	down	-1.67092
XIAP	up	1.12409
KIAA0652	up	1.18415
CEBPD	down	-1.90623
GOLGA4	down	-1.40705
TSGA10	down	-1.53897
C2orf68	up	1.51252
PRDM2	down	0.928003
GALNT1	up	1.19051
SEPT9	up	1.21351
KDM6A	up	1.77211
ARID2	up	1.2216
LOC100131731	down	-1.99822
GUCY1A3	up	2.5874
THRAP3	up	1.82089
TMEM86A	up	1.40502
CTTNBP2NL	down	-1.97316
DOPEY1	down	0.795827
ATP6AP1L	down	-1.65992
AMOTL1	up	1.30491
USP34	down	-1.86931
ZBTB43	down	-1.37597
NES	up	1.43303
PPP1R9A	up	1.03451
EIF2C4	down	-1.64284
UBN2	up	1.20881
TACC1	up	1.74739
CEP70	down	-1.81252
CPEB1	up	1.90968
OTUD7B	down	-1.56356
SKI	down	0.997827
CD276	up	1.20811
TLX3	down	0.762221
KIAA1715	up	2.16778
ATP6V0A1	up	1.86789
PRKAR1B	down	0.849418
MOBKL2B	up	1.81409
ZNF451	down	-1.59652
ZFYVE21	up	1.67689
VPS35	down	0.757536
LOC401320	down	-1.65952
LOC100133056	down	-2.29212
GZMH	up	2.56824
WDR43	down	-0.993289
ATAD2	up	1.27648
POLD1	down	0.960702
CYLD	up	1.87288
WEE1	up	2.41513
SLC6A10P	up	1.37968
ITGB8	up	1.70997
PBXIP1	up	1.24358
NHLRC2	down	0.971016
ARPC5	up	1.48604
KLHDC8B	up	1.31029
MAP3K8	down	-1.51062
SNF8	up	1.3912
C14orf138	down	-1.75329
NARG1	up	1.4878
LRRC41	up	1.19837
LRRC8B	up	1.34626
PSMB8	up	2.21389
NCRNA00094	up	1.20101
CALU	down	-1.41167
SLC48A1	up	1.58603
RHOJ	up	1.19106
TIAM1	up	1.87776
LOC100134363	down	-1.77402
TTC21B	down	-2.24632
HIST1H2AI	up	1.36477
CBR3	up	1.69276
C5orf41	up	1.727
GATAD1	up	1.5827
TRIM33	down	-1.32925
PCDHGA12	up	1.01551
ARSK	up	2.03054
PPFIBP1	down	-0.901555
BFAR	up	1.78052
ZMAT3	up	2.41708
CLCN3	up	1.96345
THAP6	up	1.87988
KIAA1009	down	-1.45655
FNDC3A	up	1.52406
CBX5	up	2.65317
UQCC	down	-1.49292
BCOR	up	1.45104
C1orf144	up	1.12571
B4GALT7	up	1.17908
STX10	up	1.21914
ANKRD10	down	-1.62058
LOC643827	down	-1.82351
TCP11L2	down	0.89914
LOC728678	down	-2.49502
TMEM9	up	1.25637
MCM5	up	1.38537
DNAJB14	up	1.3312
GM2A	up	1.41858
POU5F1	down	-1.33271
ZNF677	up	1.62086
PRKCI	down	-1.43002
CCNI	up	1.26834
C7orf41	up	1.54093
DIDO1	down	-1.97399
PSMC3	up	2.05255
TEAD2	down	0.757255
LOC728163	up	1.76361
FNDC3B	down	-1.63561
F2RL1	up	1.4013
C3orf23	up	1.15328
ST20	down	-2.1472
RNF216	up	1.30384
CFL1	up	2.04854
CD2AP	down	0.82104
THAP5	down	0.843004
MED13L	up	1.14433
AGPAT3	up	2.54827
CHRNB1	up	1.03625
USP34	down	-2.17882
HNRNPUL2	up	1.53051
ORAI3	up	1.16188
GLS2	up	1.47328
HECTD2	down	-1.69333
PRKACB	up	1.62928
C20orf94	up	1.33357
USP42	up	1.21345
TBC1D2B	up	1.02825
POM121C	up	1.52551
BOD1L	down	-2.10416
GPR39	up	1.9008
SLC25A37	down	-1.04524
NDRG2	up	2.21634
SPTLC2	up	2.03859
RASSF8	up	1.7655
GRB7	up	1.26451
SCML1	down	-2.43523
C14orf37	up	1.65958
CLTA	up	1.28104
ZNF532	down	-1.61934
ZFP82	up	1.6581
NCRNA00173	down	-2.02666
RAMP2	up	1.62214
CCDC44	up	1.3265
ZNF688	up	1.1483
ZNF434	down	0.975535
SMG7	up	1.21319
C20orf199	down	-2.59042
KLF12	up	1.55641
PRKAA2	up	1.18171
SESN2	up	1.75477
ZNF404	up	1.3922
NPHP3	down	-2.15522
STAT1	up	1.73775
ZDHHC11	down	-3.0908
MKLN1	down	-1.68008
TCF12	down	-1.77964
TGFBR2	up	1.00969
HBA1	up	3.67384
PIK3R1	up	1.8199
COL27A1	down	-2.78192
NCRNA00153	down	-1.71265
FLJ14213	up	1.07029
TOR1AIP2	up	1.30455
MGC16121	down	-1.66081
FRMD4A	up	1.36586
C19orf6	down	0.820274
SMCR7L	up	1.25057
ATG7	up	1.07751
IL17RC	up	1.06522
FRAG1	up	1.28886
DACH1	up	1.82465
DHX30	down	-1.3096
USP32	down	-1.31553
TSC22D1	down	-2.4026
GOSR2	up	1.20389
BBX	up	1.31403
MYLK	up	1.68303
CAPRIN2	down	-1.56542
LOC728153	down	-1.48827
CEBPD	down	-1.64251
DNM2	up	1.42803
ENTPD4	up	1.16383
LOC283270	down	-1.18807
SNTB2	up	1.3979
NFE2L2	up	1.87604
ATP11C	down	0.773014
PAPSS2	down	0.967094
IPW	down	-1.42565
SLITRK4	up	2.10724
NCRNA00105	down	-1.62866
CHD6	up	1.46104
CALD1	up	1.63835
SLC30A8	up	2.16997
SETD2	up	1.89457
PTPRB	down	-1.40193
NFIX	up	1.18758
LRPPRC	down	-2.06183
AKIRIN2	down	0.734564
N-PAC	up	1.43947
GOLGA8A	down	-1.25366
LOC401320	down	-1.29222
ATAD3C	up	1.17832
PSIP1	down	-1.06791
TRIM23	up	1.63672
NAT12	down	-1.78014
CLIC4	up	1.65509
RBM26	down	-1.28871
TUBGCP2	up	1.05264
ZNF567	up	1.75565
NRIP1	up	1.51855
AHSA2	down	-1.68957
RHEB	down	-2.37871
DOCK11	up	2.18778
VAPB	up	1.93614
UPF1	up	1.26574
TMEM179B	up	1.40259
ZNF440	down	-1.6911
BATF2	up	1.52918
CD47	down	-1.36722
CCDC8	up	1.33362
LOC100131564	down	0.892648
ZDHHC5	up	1.20198
ARPP19	up	1.14225
ZNF692	down	-1.68483
LOC283481	up	1.29745
MRPS10	up	1.22736
C20orf112	up	1.25383
DNTTIP1	up	1.5137
LOC100128223	down	-1.43173
EIF3F	up	1.02213
RSBN1	up	2.03828
FUBP1	down	-1.33147
H3F3A	down	0.869782
ITIH4	down	-2.19489
WBSCR16	up	1.00913
RICTOR	down	-0.948343
HNRNPL	down	-1.79912
TES	up	1.9053
ROBLD3	up	1.49161
BDP1	down	-1.14681
SFRP1	up	1.87456
SPTLC2	up	1.72106
GABRB3	up	2.16712
CALD1	up	1.52335
NFKBIB	down	-1.74259
MAF	up	1.6297
RAB3GAP2	down	-1.5179
SOCS7	up	1.78408
WDR73	down	-1.8912
SASH1	up	1.67117
ABHD2	up	1.15598
APC	up	1.26599
SIRPA	up	1.52565
ANKS1B	up	2.04429
LOC100132832	down	-2.3021
C11orf92	down	-1.16864
TOR1AIP2	down	0.880383
YY1	up	1.18226
ZBTB7C	up	1.33094
C10orf46	up	1.45973
FAM175A	up	1.05745
C21orf66	down	-1.51436
GRB14	down	-1.29694
YBX1	down	0.919911
ERBB2	down	0.704786
CSDE1	down	0.980993
TRIO	down	-1.75467
N4BP2L2	down	-0.856006
LOC347475	up	2.15663
MCAM	up	1.71215
CENPC1	down	-1.17221
WIPI2	up	1.11174
DFNB59	down	-1.23075
IKZF1	up	3.05058
PDK4	down	-2.87838
PABPC1L	down	-1.90256
DNAJC17	up	1.43691
LOC100131844	up	1.02531
LZIC	up	1.18556
IRGQ	down	0.93808
ZNF528	down	-1.29548
C1orf104	down	-2.49522
METTL8	up	1.2073
CTF1	up	1.39021
HPGD	up	2.47716
GEMIN7	up	1.11746
C11orf31	down	-1.14495
LRRC23	up	1.64709
LOC147670	down	-1.92592
SFT2D3	down	0.732651
KCNJ12	up	1.78429
CHMP7	up	1.03702
ZBTB37	up	1.56574
NR2F6	down	0.880918
RAB2A	up	1.77978
MRPS18B	up	1.80604
ITGB1	up	2.15767
HAL	down	-1.3634
RBM5	down	-1.47106
HRH1	up	1.0323
SMARCA4	up	2.05975
TRUB1	up	1.58166
RPL3P7	down	0.659767
THSD7A	up	1.78967
FGL2	up	1.71206
DDX54	up	1.13305
USO1	up	1.49457
NCRNA00105	down	-1.02446
PPP2R3C	down	-1.7999
KIAA1033	up	1.04024
CREB1	up	1.39653
H2AFJ	up	1.27859
EIF4B	up	1.0208
C15orf5	down	-2.01455
C1orf53	down	0.946648
RPL32P3	down	-1.87491
MSH2	up	1.09933
HSP90B1	up	1.19391
LOC645513	down	-1.63275
SMO	up	1.03249
BCAS3	up	1.13261
UBXN1	down	-1.21949
GLS	down	-1.46431
CXorf39	up	1.12255
BANK1	up	1.67688
RPS19	down	-1.49682
SNX17	up	1.3571
KIAA0947	down	-1.09615
TRIM13	up	2.38906
CEP68	up	1.17368
C10orf41	down	0.939139
ZNF207	down	-1.94724
PTENP1	up	1.25429
ATXN10	up	1.08511
MEGF8	up	1.5749
LIMA1	up	2.16485
PAWR	down	-0.949208
PEX5	up	1.00829
SLC27A1	up	1.21236
OGT	down	-1.31145
CCDC69	up	1.84778
DOPEY1	down	-1.81998
STON2	up	1.02985
FRYL	up	1.53999
LOC100131039	down	-2.00448
PPARA	up	1.25347
SEC14L2	up	1.38451
CDC2L5	down	-1.56118
SESTD1	up	1.46253
FLJ25006	down	-1.52839
CHAF1A	up	1.00587
TUBE1	down	-1.40089
DNMBP	up	1.50878
VEZF1	up	1.77836
PXDN	up	1.7366
CSNK2A1	up	1.58072
TTC3	up	1.55529
RPL39L	up	1.41711
PPIB	up	1.406
RAB40C	up	1.21713
HSD17B3	down	-1.95456
LOC644215	up	1.11922
SF3B1	up	2.05588
CTTNBP2NL	up	1.34257
SIK1	down	-2.36784
FIGN	up	1.59419
ARID4A	down	-1.30747
FN1	down	-1.71174
KCTD2	up	1.1304
PPP4R1L	down	-0.860259
ECE2	up	1.42314
WSB1	down	-1.99225
TRUB1	up	1.25902
TMEM222	up	1.20739
SMC1A	up	1.54126
CDGAP	down	0.991696
AGBL5	up	1.63872
NASP	down	-1.77015
KBTBD7	up	1.47215
CAMK2G	up	1.85221
CCDC39	down	-1.7189
GRLF1	down	0.878636
ZNF426	up	1.65557
TMED8	up	2.01844
LARP4	up	1.46979
RANBP2	up	1.53131
TFAP2B	up	1.96161
OSBPL1A	up	1.10976
CNNM2	up	1.48106
ZNF141	down	-2.09469
PATZ1	down	0.82009
MPZL1	down	0.905907
DNAJC1	down	0.976521
ACVRL1	up	1.20963
LOC643287	down	0.881208
CARM1	up	1.54611
YKT6	up	1.19813
ESCO1	down	-1.55771
SCARB2	up	1.2215
LOC100134229	up	1.09449
PPIL6	down	0.900118
BMPR2	up	2.34731
YPEL2	up	1.86135
C11orf73	up	1.45152
LOC100129562	down	-1.19413
RBMS1	up	1.32376
SSB	down	0.779919
LOC100129488	down	-2.4954
FLJ30403	up	1.22228
HOOK1	up	1.37183
CDKN1C	down	0.717232
CLPTM1L	up	1.27473
DDOST	up	1.64324
ZNF441	up	1.15609
DNAL4	up	1.34069
LOC284513	down	-1.72569
GTF2H4	up	1.52702
DHX36	up	1.49667
EVI5	up	1.37487
GNB2L1	down	-1.5704
KLF12	down	0.865369
LIMA1	up	1.63448
RASEF	up	1.62097
ZNF148	up	1.97133
MARK2	down	0.837947
HDGFRP3	up	1.21637
ZFPL1	up	1.3195
TLE3	up	1.20633
CHD6	up	1.2564
GUCY1A3	up	1.8388
WDR48	up	1.17301
ZNF132	up	1.5471
LAS1L	up	1.1467
PANK3	up	1.50778
EBAG9	up	1.00013
XPO7	up	1.41566
PHF19	up	1.03205
PCDHGA3	down	0.868072
C12orf72	up	1.26773
SGSM1	up	1.18504
EIF4A2	down	-1.52547
TMCC1	up	1.40082
KREMEN1	up	1.3641
CCDC7	up	1.56909
HMGN3	down	-0.640593
LOC100131564	down	-2.1847
LOC100132388	up	1.03941
M6PRBP1	up	1.24817
FSD1L	down	-1.92282
PANK2	down	-1.37446
NUMB	down	-1.86237
CLCN5	up	2.21269
TSPAN4	up	1.5336
ABHD11	up	1.31422
CD40	up	1.251
PDPK1	up	2.23132
PPP1R3D	up	1.0644
RTCD1	down	-0.786684
GM2A	up	1.34427
PRRC1	up	1.32508
[truncated: 9,999 more rows]

## Sheet: Table S12C
Supplementary Table S12C. Table S1 from Rhone et al., 2021 (PMID: 34063776). Differentially expressed genes between CNIT and Normal samples (FDR <5%, FC≥1.5), score is FC
Gene	Regulation	Score
LOC100131298	up	3.5
PNN	up	3.5
FKBP5	up	3.3
HNRNPM	up	3
CMAH	up	2.8
NEAT1	up	2.7
EMR2	up	2.7
IFIH1	up	2.7
ARMC8	up	2.6
DEM1	up	2.6
EZH1	up	2.6
SKIL	up	2.6
NAB1	up	2.6
SOD2	up	2.5
C5AR1	up	2.5
LOC441259	up	2.5
ZDHHC11	up	2.5
ABO	up	2.5
RBM26	up	2.5
C1RL	up	2.4
CHORDC1	up	2.4
FBXO11	up	2.4
MDM4	up	2.4
FAM49B	up	2.4
BTN3A3	up	2.4
BIN2	up	2.4
NCRNA00115	up	2.4
HIF3A	up	2.3
LOC51152	up	2.3
SNHG3	up	2.3
MEG3	up	2.3
CASP4	up	2.3
DGKA	up	2.3
RPGR	up	2.3
NFASC	up	2.3
ANGEL2	up	2.3
CACNA1D	up	2.3
FAM120A	up	2.3
MLL4	up	2.3
ZNF117	up	2.3
LOC202181	up	2.2
RAD51L1	up	2.2
NRP1	up	2.2
DNM1	up	2.2
C12orf47	up	2.2
TRPC1	up	2.2
C1orf63	up	2.2
ZNF141	up	2.2
SPG20	up	2.2
PLXNC1	up	2.2
PHF3	up	2.2
NF1	up	2.2
ZEB1	up	2.2
CSF1	up	2.2
C15orf5	up	2.2
CCNT2	up	2.2
KCNC3	up	2.2
C14orf106	up	2.2
ITPR1	up	2.2
FKBP1A	up	2.2
GRB10	up	2.2
BMP2K	up	2.2
CD163	up	2.2
ZNF814	up	2.2
COPA	up	2.2
TDG	up	2.1
RAD51L1	up	2.1
LOC729806	up	2.1
ZC3H13	up	2.1
LOC100286937	up	2.1
NNMT	up	2.1
CSGALNACT2	up	2.1
SENP7	up	2.1
SLC35F5	up	2.1
CALD1	up	2.1
HNRNPD	up	2.1
TNFRSF25	up	2.1
UBA6	up	2.1
ZNF83	up	2.1
SP110	up	2.1
SORBS2	up	2.1
FAS	up	2.1
PTP4A1	up	2.1
PDLIM5	up	2.1
RALGAPA1	up	2.1
IDS	up	2.1
CEBPD	up	2.1
PTPN18	up	2.1
CLEC1A	up	2
BMP2K	up	2
DOCK10	up	2
MRPS11	up	2
TMPO	up	2
THBD	up	2
MAP2K5	up	2
C12orf35	up	2
ANKRD36B	up	2
KIAA0391	up	2
SP2	up	2
CCT8	up	2
ZNF117	up	2
SFTPB	up	2
CUL3	up	2
KIAA0748	up	2
ORC2L	up	2
C6orf124	up	2
ZNF93	up	2
ZNF682	up	2
EWSR1	up	2
ZNF208	up	2
ADAM28	up	2
UPF3A	up	2
ETNK1	up	2
KDM4C	up	2
ZNF334	up	2
IRAK3	up	2
ZNF43	up	2
KIF21B	up	2
SMEK1	up	2
LOC150759	up	2
ZNF350	up	2
RBM41	up	2
PDAP1	up	2
AAK1	up	2
SMN1	up	1.9
DLEU2	up	1.9
SEC63	up	1.9
PDCD6	up	1.9
GTF2H2B	up	1.9
TARP	up	1.9
TSFM	up	1.9
TRIM38	up	1.9
ZNF23	up	1.9
WDR52	up	1.9
RGPD5	up	1.9
N4BP2L2	up	1.9
KLHL7	up	1.9
RAB3GAP2	up	1.9
NR2F1	up	1.9
USP34	up	1.9
HNRNPH1	up	1.9
FAS	up	1.9
LOC100272228	up	1.9
SLC1A3	up	1.9
FAM86B1	up	1.9
SIX3	up	1.9
DKFZp547G183	up	1.9
FGR	up	1.9
BAT2L2	up	1.9
SS18	up	1.9
HNRNPL	up	1.9
RUNX1	up	1.9
YTHDC1	up	1.9
ZNF302	up	1.9
FLCN	up	1.9
SFPQ	up	1.9
POM121L9P	up	1.9
LILRB2	up	1.9
NUDT21	up	1.9
ZNF195	up	1.9
MAP1B	up	1.9
ZNF484	up	1.9
AMY1A	up	1.9
SETD2	up	1.9
ZNF280D	up	1.9
POLR2J4	up	1.9
LRRFIP1	up	1.9
ST20	up	1.9
LRRC41	up	1.9
ANKRD49	up	1.9
C3orf75	up	1.9
CROCCL2	up	1.9
SMEK2	up	1.9
ZNF493	up	1.8
HNRNPD	up	1.8
GPR75	up	1.8
MAN2B2	up	1.8
DFNB31	up	1.8
ZNF37B	up	1.8
CCNA2	up	1.8
IL2RA	up	1.8
TAS2R13	up	1.8
PIAS2	up	1.8
PPIA	up	1.8
ZNF589	up	1.8
BCLAF1	up	1.8
PTPN12	up	1.8
ASF1A	up	1.8
GABBR1	up	1.8
SNAPC3	up	1.8
ZNF41	up	1.8
SENP6	up	1.8
PLXNA1	up	1.8
SF3A2	up	1.8
MGC12488	up	1.8
ZNF224	up	1.8
CASD1	up	1.8
ZMYM5	up	1.8
PMS2L4	up	1.8
DMTF1	up	1.8
N4BP2L1	up	1.8
SCML1	up	1.8
LIG4	up	1.8
TNS1	up	1.8
APC	up	1.8
HNRNPH3	up	1.8
TSFM	up	1.8
DGCR11	up	1.8
TRIM38	up	1.8
BCOR	up	1.8
FAM48A	up	1.8
TRGV5	up	1.8
ZDHHC17	up	1.8
CIITA	up	1.8
TPR	up	1.8
PPFIA1	up	1.8
BAT2L2	up	1.8
ZMYND8	up	1.8
DGKE	up	1.8
CHD9	up	1.8
TM4SF1	up	1.8
HECTD3	up	1.8
JAK2	up	1.8
CREBZF	up	1.8
RUFY3	up	1.8
SNRK	up	1.8
PAK2	up	1.8
PION	up	1.8
RBM25	up	1.8
SMCHD1	up	1.8
ZNF91	up	1.8
KIF2A	up	1.8
RBM25	up	1.8
THOC5	up	1.8
DCLRE1C	up	1.8
LRRC37A3	up	1.8
RBM3	up	1.8
C19orf2	up	1.8
CPSF6	up	1.8
SPTLC3	up	1.8
PMS1	up	1.8
ZNF471	up	1.8
LPAR1	up	1.8
AASS	up	1.8
IL6ST	up	1.8
LRRFIP1	up	1.8
RUNX1T1	up	1.8
HIP1	up	1.8
ERGIC3	up	1.8
AASS	up	1.8
MUC5B	up	1.8
NKTR	up	1.8
KCND3	up	1.8
ST8SIA4	up	1.7
HNRNPH3	up	1.7
CUL4B	up	1.7
EHD2	up	1.7
ZNF304	up	1.7
LUZP1	up	1.7
TTC39A	up	1.7
PIGA	up	1.7
LOC399491	up	1.7
MMP19	up	1.7
DLEU2	up	1.7
IRAK3	up	1.7
C7orf28B	up	1.7
BAZ2B	up	1.7
MFN1	up	1.7
SPAG1	up	1.7
MTHFD2L	up	1.7
HSPA6	up	1.7
RBBP6	up	1.7
RAPGEF3	up	1.7
YTHDC2	up	1.7
SFRS13A	up	1.7
KCTD13	up	1.7
ZNF675	up	1.7
ZNF235	up	1.7
CTAGE5	up	1.7
YLPM1	up	1.7
ZNF124	up	1.7
GPR52	up	1.7
DCAKD	up	1.7
SKAP2	up	1.7
LRRC1	up	1.7
SUPT7L	up	1.7
ZNF224	up	1.7
ADAM17	up	1.7
APOL2	up	1.7
NAMPT	up	1.7
TRAF3IP2	up	1.7
LARGE	up	1.7
NF1	up	1.7
GOLGA8A	up	1.7
NFIB	up	1.7
IL13RA1	up	1.7
TERF1	up	1.7
OGFOD1	up	1.7
TMPO	up	1.7
CG012	up	1.7
POGZ	up	1.7
LOC100288007	up	1.7
ANKRD6	up	1.7
SULT1C2	up	1.7
POLH	up	1.7
RBM25	up	1.7
BRWD1	up	1.7
PDCD6	up	1.7
USP33	up	1.7
PHIP	up	1.7
KPNB1	up	1.7
MICAL2	up	1.7
PHF3	up	1.7
PCMTD2	up	1.7
MAGIX	up	1.7
CYLD	up	1.7
NOL3	up	1.7
RPL37A	up	1.7
SNORA21	up	1.7
MYC	up	1.7
ZNF443	up	1.7
WSB1	up	1.7
GOLGA8A	up	1.7
ACTA2	up	1.7
ZNF551	up	1.7
TRAPPC10	up	1.7
SMAD4	up	1.7
DPEP2	up	1.7
PTPN12	up	1.7
KIR3DL1	up	1.7
GMIP	up	1.7
FIP1L1	up	1.7
PHF8	up	1.7
ZNF236	up	1.7
NFASC	up	1.7
DPY19L1	up	1.7
ABCA1	up	1.7
ZNF254	up	1.7
RAB27A	up	1.7
AAK1	up	1.7
SLC44A1	up	1.7
SLC16A3	up	1.7
STK38L	up	1.7
TAF1D	up	1.7
HOXC4	up	1.7
UBE2J1	up	1.7
ABLIM3	up	1.7
MRS2	up	1.7
RFX7	up	1.7
GMFB	up	1.7
VIPR1	up	1.7
CDC42EP3	up	1.7
CD40	up	1.7
UBE2B	up	1.7
SNX24	up	1.7
ELK4	up	1.7
ZNF20	up	1.7
KCTD13	up	1.7
CCNL1	up	1.7
CIR1	up	1.7
L3MBTL	up	1.7
ARIH1	up	1.7
ATP9A	up	1.7
PPWD1	up	1.7
HNRNPA3	up	1.7
LPAR1	up	1.7
RBPMS	up	1.7
ALOX15B	up	1.7
FLJ21369	up	1.7
GIT2	up	1.7
CHST11	up	1.7
MAP4K3	up	1.7
RWDD3	up	1.7
ZNF85	up	1.7
ZNF155	up	1.7
PRDM2	up	1.7
HBS1L	up	1.7
STAMBPL1	up	1.7
C1GALT1	up	1.7
DNAJB6	up	1.7
C15orf28	up	1.7
QKI	up	1.7
SLC15A2	up	1.7
ZNF253	up	1.7
SERPINB1	up	1.7
KIAA0485	up	1.7
44261	up	1.6
ERICH1	up	1.6
IKBKB	up	1.6
SS18	up	1.6
KIAA0509	up	1.6
MBD4	up	1.6
CLEC5A	up	1.6
HNRNPH3	up	1.6
ZNF248	up	1.6
FBXO11	up	1.6
PRR4	up	1.6
FZD5	up	1.6
CDV3	up	1.6
FLJ11292	up	1.6
PHC3	up	1.6
PLAUR	up	1.6
MTF2	up	1.6
TRIM14	up	1.6
PRDM2	up	1.6
PLCB4	up	1.6
PPP1R13B	up	1.6
CHST3	up	1.6
AFF1	up	1.6
HMG20B	up	1.6
JAK2	up	1.6
MYOF	up	1.6
METTL2A	up	1.6
CMKLR1	up	1.6
C10orf12	up	1.6
TUBB6	up	1.6
USPL1	up	1.6
FBXL18	up	1.6
KIAA0174	up	1.6
TLR6	up	1.6
KNTC1	up	1.6
REPS1	up	1.6
LARP4B	up	1.6
MDM2	up	1.6
NAAA	up	1.6
KIR2DS2	up	1.6
KIAA1659	up	1.6
CC2D1A	up	1.6
SPN	up	1.6
TMEM39A	up	1.6
LUZP1	up	1.6
MAP1A	up	1.6
CD47	up	1.6
PKNOX2	up	1.6
EPB41	up	1.6
TBK1	up	1.6
RALGAPA1	up	1.6
FAM111A	up	1.6
AGFG1	up	1.6
IKZF2	up	1.6
SPTAN1	up	1.6
NUMA1	up	1.6
XRCC2	up	1.6
LST1	up	1.6
TIA1	up	1.6
HERC4	up	1.6
ABHD5	up	1.6
RNF138	up	1.6
PAR5	up	1.6
SLC7A6	up	1.6
NCOA3	up	1.6
44262	up	1.6
C4orf29	up	1.6
ZNF337	up	1.6
APOC1	up	1.6
TMF1	up	1.6
ATG3	up	1.6
FLT3LG	up	1.6
MOBKL3	up	1.6
MED14	up	1.6
ATP10A	up	1.6
ASCC3	up	1.6
CYP1A2	up	1.6
TMEM144	up	1.6
LOC388152	up	1.6
DENND1C	up	1.6
B4GALT4	up	1.6
LRCH1	up	1.6
EPB41L2	up	1.6
ATXN7	up	1.6
NPC1	up	1.6
ZNF442	up	1.6
RREB1	up	1.6
FAM105A	up	1.6
GNAO1	up	1.6
ZNF281	up	1.6
HIC2	up	1.6
TTLL5	up	1.6
IRF2	up	1.6
TRMT12	up	1.6
NUP50	up	1.6
FRMD4B	up	1.6
ZNF131	up	1.6
PDE12	up	1.6
SIGMAR1	up	1.6
ANP32A	up	1.6
KLHL22	up	1.6
CD160	up	1.6
SAMD9	up	1.6
FLJ34077	up	1.6
RIOK3	up	1.6
ZBTB7A	up	1.6
CCNT2	up	1.6
SOAT1	up	1.6
MAP4K5	up	1.6
CPSF7	up	1.6
LAMA4	up	1.6
FBXW2	up	1.6
TMEM206	up	1.6
MPZ	up	1.6
CYLD	up	1.6
CMAH	up	1.6
HNRNPA2B1	up	1.6
UBE3A	up	1.6
ALS2CR8	up	1.6
PHF3	up	1.6
CRYBB2P1	up	1.6
PPP2R5E	up	1.6
PTPN2	up	1.6
CPPED1	up	1.6
HOXD3	up	1.6
SFRS15	up	1.6
ZNF37A	up	1.6
ERCC1	up	1.6
PTPN2	up	1.6
ZNF345	up	1.6
KIAA0406	up	1.6
ELAC1	up	1.6
ZNF273	up	1.6
MNT	up	1.6
C10orf88	up	1.6
TMEM212	up	1.6
N4BP2L2	up	1.6
NKTR	up	1.6
TROVE2	up	1.6
CDK12	up	1.6
CD58	up	1.6
PPARD	up	1.6
SFRS1	up	1.6
CDKN2AIP	up	1.6
CCDC52	up	1.6
ELF2	up	1.6
GPATCH2	up	1.6
SFRS18	up	1.6
NR2C1	up	1.6
FCER2	up	1.6
LARP4	up	1.6
MAP3K12	up	1.6
HNRPDL	up	1.6
STK24	up	1.6
BPTF	up	1.6
MEIS1	up	1.6
IL4R	up	1.6
UBE2D2	up	1.6
CDADC1	up	1.6
MON2	up	1.6
PPP1CB	up	1.6
HCN4	up	1.6
SFRS1	up	1.6
EPM2AIP1	up	1.6
C10orf28	up	1.6
ZNF202	up	1.6
CDC42BPA	up	1.6
PCCA	up	1.6
ZNF430	up	1.6
KIF1A	up	1.6
RCN3	up	1.6
ANKRD26	up	1.6
RUFY3	up	1.6
IL8	up	1.5
MAZ	up	1.5
ZBED4	up	1.5
RAPGEF5	up	1.5
WTAP	up	1.5
KRT75	up	1.5
ZMYM6	up	1.5
ATN1	up	1.5
SHQ1	up	1.5
SHQ1	up	1.5
KIR2DL4	up	1.5
TGFB1	up	1.5
KPNA2	up	1.5
TNS1	up	1.5
ZMYM4	up	1.5
CTTN	up	1.5
KPNB1	up	1.5
TERF1	up	1.5
DST	up	1.5
NPAT	up	1.5
MALT1	up	1.5
CDK13	up	1.5
TFAP2A	up	1.5
CDV3	up	1.5
FGFR1	up	1.5
NUP160	up	1.5
POLR3G	up	1.5
ZNF440	up	1.5
ILF3	up	1.5
ZCCHC2	up	1.5
BUB1	up	1.5
DMXL2	up	1.5
ZNF550	up	1.5
FUBP1	up	1.5
CSNK1A1	up	1.5
QKI	up	1.5
UPF3A	up	1.5
CHD7	up	1.5
FPGT	up	1.5
KIAA1731	up	1.5
RBM34	up	1.5
AKAP2	up	1.5
SF3A2	up	1.5
TAOK2	up	1.5
SCNN1A	up	1.5
CXorf36	up	1.5
RBM5	up	1.5
SFRS1	up	1.5
EIF2C4	up	1.5
BTAF1	up	1.5
SNX19	up	1.5
THOC2	up	1.5
CD83	up	1.5
FAM178A	up	1.5
DVL3	up	1.5
SFRS2IP	up	1.5
CAMKK2	up	1.5
FUT4	up	1.5
SFRS15	up	1.5
GSK3A	up	1.5
OTUD4	up	1.5
PDS5A	up	1.5
IKZF5	up	1.5
HNRNPA3	up	1.5
PSMD5	up	1.5
DLGAP4	up	1.5
TBC1D3	up	1.5
SLC16A6	up	1.5
SMURF1	up	1.5
MAVS	up	1.5
MICAL2	up	1.5
DNAJC2	up	1.5
ZSCAN12	up	1.5
ZC3HAV1	up	1.5
NR2C1	up	1.5
NUP62CL	up	1.5
MTCP1	up	1.5
GCNT1	up	1.5
CUL4B	up	1.5
RUFY3	up	1.5
ZFX	up	1.5
OGT	up	1.5
THOC1	up	1.5
IKZF1	up	1.5
C3orf63	up	1.5
RBM12	up	1.5
DYNC1LI1	up	1.5
CCNK	up	1.5
TLR4	up	1.5
BNIP2	up	1.5
PPP2R1B	up	1.5
ZNF235	up	1.5
DNMT3B	up	1.5
CYSLTR1	up	1.5
TNPO1	up	1.5
RAD52	up	1.5
MEF2A	up	1.5
MED25	up	1.5
PRAF2	up	1.5
CDK17	up	1.5
PCDHGA8	up	1.5
ATG12	up	1.5
SSX2	up	1.5
PTEN	up	1.5
GABRE	up	1.5
ERN1	up	1.5
LRRN2	up	1.5
PLCH1	up	1.5
LOC730101	up	1.5
BEST1	up	1.5
KDM6B	up	1.5
C4orf10	up	1.5
ZNF146	up	1.5
LRRC50	up	1.5
STAG3L1	up	1.5
SMEK1	up	1.5
KLRD1	up	1.5
TIMM8A	up	1.5
GATAD1	up	1.5
HUWE1	up	1.5
MFAP3	up	1.5
TCF7L2	up	1.5
TAF4	up	1.5
NRXN3	up	1.5
HEMK1	up	1.5
CALU	up	1.5
FLJ40330	up	1.5
MDM2	up	1.5
LOC100288442	up	1.5
TCP10	up	1.5
RBM26	up	1.5
RAB28	up	1.5
MAX	up	1.5
LINS1	up	1.5
NPTXR	up	1.5
KHDRBS1	up	1.5
NIPAL2	up	1.5
PTCD2	up	1.5
BAG5	up	1.5
ARIH2	up	1.5
TCERG1	up	1.5
CAMSAP1L1	up	1.5
GFPT1	up	1.5
CCRL2	up	1.5
MEIS3P1	up	1.5
ARMCX5	up	1.5
BRD1	up	1.5
TPP2	up	1.5
ZNF222	up	1.5
RIPK2	up	1.5
PPP1R12A	up	1.5
C20orf191	up	1.5
MACF1	up	1.5
F7	up	1.5
FOSL1	up	1.5
KDM4C	up	1.5
ZNF434	up	1.5
TET3	up	1.5
44443	up	1.5
HOXD4	up	1.5
SR140	up	1.5
PTPN2	up	1.5
PLEKHA2	up	1.5
TAF4	up	1.5
RBBP6	up	1.5
DENND3	up	1.5
CLCC1	up	1.5
YES1	up	1.5
SEC24D	up	1.5
GRK6	up	1.5
CBLL1	up	1.5
LOC339047	up	1.5
CDC42	up	1.5
BRD1	up	1.5
ZFYVE26	up	1.5
DFNB31	up	1.5
ILF3	up	1.5
PTPRF	up	1.5
ATN1	up	1.5
KIAA0776	up	1.5
APP	up	1.5
ARHGAP12	up	1.5
SNAPC3	up	1.5
DTNB	up	1.5
ZNF557	up	1.5
MTERF	up	1.5
ATN1	up	1.5
PROL1	up	1.5
INPP4A	up	1.5
BUB3	up	1.5
HSPA1L	up	1.5
KIAA1009	up	1.5
STAG1	up	1.5
SEMA3A	up	1.5
PVR	up	1.5
METTL5	up	1.5
ELK1	up	1.5
NOL10	up	1.5
KIAA1009	up	1.5
ULK2	up	1.5
TRIO	up	1.5
N4BP2L2	up	1.5
PALLD	up	1.5
TNS1	up	1.5
PDCD2	up	1.5
KIAA0562	up	1.5
KIF2A	up	1.5
APPBP2	up	1.5
TBC1D2B	up	1.5
ZC3H7A	up	1.5
ZNF692	up	1.5
BRWD1	up	1.5
DUSP6	up	1.5
ZNF480	up	1.5
PCF11	up	1.5
PLXNA2	up	1.5
MBD2	up	1.5
CEP57	up	1.5
TCF7L2	up	1.5
SIKE1	up	1.5
NAA15	up	1.5
SKAP2	up	1.5
GFM1	up	1.5
MTDH	up	1.5
TFPI	up	1.5
STX16	up	1.5
NCOA6	up	1.5
LSM14A	up	1.5
ZFAND1	up	1.5
ATP5C1	up	1.5
ANKRD27	up	1.5
UCHL5	up	1.5
DCAF11	down	-1.5
MBP	down	-1.5
FAM149A	down	-1.5
CREB3	down	-1.5
POMGNT1	down	-1.5
TSN	down	-1.5
RPA2	down	-1.5
KIAA0195	down	-1.5
EHD1	down	-1.5
MAGED2	down	-1.5
TROVE2	down	-1.5
SOX4	down	-1.5
USP22	down	-1.5
EIF3K	down	-1.5
XRCC5	down	-1.5
CTDSP2	down	-1.5
GLYR1	down	-1.5
DNPEP	down	-1.5
SMPD1	down	-1.5
RPS7	down	-1.5
IMPDH2	down	-1.5
NAP1L4	down	-1.5
IFT20	down	-1.5
DNM2	down	-1.5
RNMTL1	down	-1.5
CTDSPL	down	-1.5
TH1L	down	-1.5
RPS3A	down	-1.5
BTBD2	down	-1.5
C9orf46	down	-1.5
RPL35	down	-1.5
UBE3B	down	-1.5
AURKAIP1	down	-1.5
NEU1	down	-1.5
MRPS2	down	-1.5
TAX1BP1	down	-1.5
PSMD2	down	-1.5
DNAJC11	down	-1.5
RAB6A	down	-1.5
AKAP1	down	-1.5
CA12	down	-1.5
LSM4	down	-1.5
PIH1D1	down	-1.5
STT3A	down	-1.5
ODC1	down	-1.5
TPI1	down	-1.5
PAWR	down	-1.5
CX3CL1	down	-1.5
NBR1	down	-1.5
EIF5	down	-1.5
RNH1	down	-1.5
GRPEL1	down	-1.5
DPF2	down	-1.5
TSPAN31	down	-1.5
PGCP	down	-1.5
USP11	down	-1.5
TUBA1B	down	-1.5
ATP5G2	down	-1.5
LTBP4	down	-1.5
SAPS3	down	-1.5
PPP1R7	down	-1.5
ITFG1	down	-1.5
TRAPPC3	down	-1.5
SNRPF	down	-1.5
IFRD2	down	-1.5
JUND	down	-1.5
TMEM111	down	-1.5
NPHP4	down	-1.5
XRCC6	down	-1.5
MBTPS1	down	-1.5
MKKS	down	-1.5
PLOD2	down	-1.5
P2RX4	down	-1.5
AP1M2	down	-1.5
TRAPPC6A	down	-1.5
BAD	down	-1.5
PTPN21	down	-1.5
MAPK1	down	-1.5
SNX2	down	-1.5
IFT27	down	-1.5
PCIF1	down	-1.5
NDUFS2	down	-1.5
PPIA	down	-1.5
MFAP1	down	-1.5
POLE3	down	-1.5
PATZ1	down	-1.5
CCT6B	down	-1.5
GLUD1	down	-1.5
AFG3L2	down	-1.5
FGFR1OP	down	-1.5
NDUFA13	down	-1.5
HADHA	down	-1.5
GNA11	down	-1.5
AFTPH	down	-1.5
MPP1	down	-1.5
PTCD3	down	-1.5
CNNM3	down	-1.5
LOC100129250	down	-1.5
CYB561	down	-1.5
LOC100287008	down	-1.5
TFAM	down	-1.5
SNX3	down	-1.5
LTBP4	down	-1.5
NDUFAF1	down	-1.5
MRPL13	down	-1.5
TAF6L	down	-1.5
U2AF2	down	-1.5
QARS	down	-1.5
KAZ	down	-1.5
FRY	down	-1.5
TFAM	down	-1.5
SNRPN	down	-1.5
PTGER4	down	-1.5
PROSC	down	-1.5
SF1	down	-1.5
NAGLU	down	-1.5
METTL13	down	-1.5
HSPG2	down	-1.5
COPE	down	-1.5
APRT	down	-1.5
GRPEL1	down	-1.5
GPR137	down	-1.5
RPL13A	down	-1.5
RPL34	down	-1.5
FAM128B	down	-1.5
CPD	down	-1.5
AIMP2	down	-1.5
SNTB2	down	-1.5
PPIA	down	-1.5
GPRC5B	down	-1.5
PGK1	down	-1.5
TMEM5	down	-1.5
PDHB	down	-1.5
AP3D1	down	-1.5
LOC100129250	down	-1.5
TSPAN4	down	-1.5
MAGED1	down	-1.5
SNF8	down	-1.5
ARPC4	down	-1.5
SPHK2	down	-1.5
HUWE1	down	-1.5
DIAPH1	down	-1.5
ATP6V1H	down	-1.5
EI24	down	-1.5
ACADVL	down	-1.5
AIMP2	down	-1.5
PSMD6	down	-1.5
DHRS1	down	-1.5
PGD	down	-1.5
SLC25A3	down	-1.5
NFS1	down	-1.5
RBX1	down	-1.5
PPP1R15A	down	-1.5
SLCO2B1	down	-1.5
TEX261	down	-1.5
PPIA	down	-1.5
HIGD2A	down	-1.5
PSMA7	down	-1.5
ENDOD1	down	-1.5
C19orf6	down	-1.5
RRM1	down	-1.5
PGLS	down	-1.5
RPS10	down	-1.5
ARPC2	down	-1.5
S100A13	down	-1.5
RPL7A	down	-1.5
RPS10	down	-1.5
ZER1	down	-1.5
TUSC2	down	-1.5
NDUFV2	down	-1.5
WIPF2	down	-1.5
MYST4	down	-1.5
CD63	down	-1.5
REEP5	down	-1.5
ATP5C1	down	-1.5
TLE3	down	-1.5
DNAJC15	down	-1.5
PPIA	down	-1.5
SLC7A1	down	-1.5
PPP2R1A	down	-1.5
DAP	down	-1.5
STOM	down	-1.5
BNIP3	down	-1.5
RBBP4	down	-1.5
EDF1	down	-1.5
MCM3AP	down	-1.5
FBXW4	down	-1.5
FKBP1A	down	-1.5
TIMM13	down	-1.5
PDXK	down	-1.5
NDUFB3	down	-1.5
DNPEP	down	-1.5
MFSD10	down	-1.5
ADSL	down	-1.5
KLHDC2	down	-1.5
PDE1A	down	-1.5
RPS19	down	-1.5
CFDP1	down	-1.5
NUCKS1	down	-1.5
PGRMC1	down	-1.5
MRPL48	down	-1.5
FH	down	-1.5
IGFBP5	down	-1.5
ACTG1	down	-1.5
CST3	down	-1.5
C12orf10	down	-1.5
CYBA	down	-1.5
MRPS18B	down	-1.5
GM2A	down	-1.5
CLTB	down	-1.5
SCCPDH	down	-1.5
FBXO17	down	-1.5
FLNB	down	-1.5
KLHDC10	down	-1.5
SPG21	down	-1.5
TM9SF1	down	-1.5
COX6A1	down	-1.5
COX4I1	down	-1.5
GLT8D1	down	-1.5
BSCL2	down	-1.5
RNF114	down	-1.5
LSS	down	-1.5
BAD	down	-1.5
BAX	down	-1.5
C1QBP	down	-1.5
RBM23	down	-1.5
SERP1	down	-1.5
ABCG2	down	-1.5
FIS1	down	-1.5
IDH3B	down	-1.5
SEC61G	down	-1.5
SDHC	down	-1.5
RAE1	down	-1.5
TECR	down	-1.5
LAMP1	down	-1.5
SHMT2	down	-1.5
RPL13	down	-1.5
CUTA	down	-1.5
FAU	down	-1.5
PSMA5	down	-1.5
SOD1	down	-1.5
GJB1	down	-1.5
ATP6V1F	down	-1.5
ANP32A	down	-1.5
RPP40	down	-1.5
PHB	down	-1.5
C14orf2	down	-1.5
LPP	down	-1.5
HSPC157	down	-1.5
SMAD1	down	-1.5
CTDSPL	down	-1.5
AP3S2	down	-1.5
CELSR2	down	-1.5
IVD	down	-1.5
ERBB2	down	-1.5
CCDC56	down	-1.5
LOC100129656	down	-1.5
PIN4	down	-1.5
ATG7	down	-1.6
EIF3K	down	-1.6
PDK2	down	-1.6
RPL22	down	-1.6
PNO1	down	-1.6
OPTN	down	-1.6
GHITM	down	-1.6
RPN2	down	-1.6
MYCBP	down	-1.6
PEX11B	down	-1.6
CD164	down	-1.6
ATP6V0E1	down	-1.6
GABARAP	down	-1.6
CAP1	down	-1.6
EIF5A	down	-1.6
EIF3B	down	-1.6
NR3C2	down	-1.6
PMVK	down	-1.6
TUBA1B	down	-1.6
PGCP	down	-1.6
PPA2	down	-1.6
CNPY2	down	-1.6
TUBA1C	down	-1.6
TP53TG1	down	-1.6
UROD	down	-1.6
SAMM50	down	-1.6
RPS16	down	-1.6
HNRNPL	down	-1.6
PSMD8	down	-1.6
DALRD3	down	-1.6
INTS3	down	-1.6
UBA52	down	-1.6
TAX1BP3	down	-1.6
UXT	down	-1.6
TMEM208	down	-1.6
PGAM1	down	-1.6
SLC35C2	down	-1.6
DDT	down	-1.6
NUCB1	down	-1.6
DEXI	down	-1.6
SGSH	down	-1.6
TTC3	down	-1.6
FAM59A	down	-1.6
NIT2	down	-1.6
TUBA1C	down	-1.6
DUSP3	down	-1.6
CPT1A	down	-1.6
ATP5C1	down	-1.6
HIST1H2AD	down	-1.6
PROSC	down	-1.6
OSBP	down	-1.6
RPL35A	down	-1.6
MRPL34	down	-1.6
COX5B	down	-1.6
DPM3	down	-1.6
JTB	down	-1.6
PPP2R5A	down	-1.6
FZD1	down	-1.6
VPS28	down	-1.6
RPL37A	down	-1.6
RPS19	down	-1.6
SDF4	down	-1.6
PRMT5	down	-1.6
PDXK	down	-1.6
TUBA1B	down	-1.6
DDOST	down	-1.6
CD59	down	-1.6
TPP1	down	-1.6
ARPC4	down	-1.6
IDH3B	down	-1.6
FIBP	down	-1.6
ITIH5	down	-1.6
COL6A1	down	-1.6
OAZ1	down	-1.6
RPS20	down	-1.6
SEPHS2	down	-1.6
LMBRD1	down	-1.6
CLIC4	down	-1.6
TIAL1	down	-1.6
IVD	down	-1.6
YWHAE	down	-1.6
COX5B	down	-1.6
TMCO1	down	-1.6
UBE2K	down	-1.6
RPL13	down	-1.6
MGST3	down	-1.6
BCAP31	down	-1.6
NEBL	down	-1.6
PMPCB	down	-1.6
TCTN3	down	-1.6
NDUFA9	down	-1.6
BEX4	down	-1.6
APITD1	down	-1.6
PI4K2A	down	-1.6
GLE1	down	-1.6
LPIN2	down	-1.6
TRAP1	down	-1.6
UBE2L3	down	-1.6
C21orf33	down	-1.6
RPLP0	down	-1.6
JTB	down	-1.6
GAPDH	down	-1.6
RER1	down	-1.6
ILF2	down	-1.6
GGCX	down	-1.6
TRIM14	down	-1.6
PRPSAP2	down	-1.6
FXYD3	down	-1.6
MRPS18A	down	-1.6
EPHX1	down	-1.6
PSMA2	down	-1.6
STAU1	down	-1.6
SDC4	down	-1.6
TALDO1	down	-1.6
FDX1	down	-1.6
PRKAB1	down	-1.6
TSEN34	down	-1.6
DCTN1	down	-1.6
EHD1	down	-1.6
MRPS33	down	-1.6
STAU1	down	-1.6
ATP6V1D	down	-1.6
LGALS3BP	down	-1.6
SMPD1	down	-1.6
SEC61B	down	-1.6
ITGAE	down	-1.6
DGCR6	down	-1.6
DIAPH1	down	-1.6
ATP5J	down	-1.6
ESRRG	down	-1.6
TMED10	down	-1.6
MGST2	down	-1.6
HSPA8	down	-1.6
RBKS	down	-1.6
NME3	down	-1.6
HIST1H4E	down	-1.6
RBM9	down	-1.6
HBXIP	down	-1.6
NDUFS8	down	-1.6
NDUFAF3	down	-1.6
RPL13	down	-1.6
TM9SF2	down	-1.6
NUCB1	down	-1.6
PCBP2	down	-1.6
SNRPB	down	-1.6
RPL24	down	-1.6
TCN2	down	-1.6
NEK11	down	-1.6
LPCAT3	down	-1.6
EHD1	down	-1.6
CYB5A	down	-1.6
STAU1	down	-1.6
C21orf33	down	-1.6
TP53TG1	down	-1.6
ATP6V0B	down	-1.6
RPL23	down	-1.6
NEK7	down	-1.6
ETFB	down	-1.6
STK16	down	-1.6
IGFBP7	down	-1.6
ACTB	down	-1.6
AKR1C2	down	-1.6
DCAF11	down	-1.6
ANAPC5	down	-1.6
ELAC2	down	-1.6
BANF1	down	-1.6
HADHA	down	-1.6
NEDD4L	down	-1.6
ECH1	down	-1.6
TRAPPC2L	down	-1.6
GSTO1	down	-1.6
APRT	down	-1.6
TUBB	down	-1.6
TPI1	down	-1.6
FKBP8	down	-1.6
SURF1	down	-1.6
GNS	down	-1.6
UQCRC2	down	-1.6
ATP6V1A	down	-1.6
MEPCE	down	-1.6
TMEM147	down	-1.6
HYI	down	-1.6
UBXN6	down	-1.6
PLEKHB2	down	-1.6
PGK1	down	-1.6
SFRS9	down	-1.6
MIPEP	down	-1.6
RBPMS	down	-1.6
DHTKD1	down	-1.6
RPL13A	down	-1.6
CA12	down	-1.6
LOC653566	down	-1.6
RXRB	down	-1.6
STUB1	down	-1.6
TIMM10	down	-1.6
NTAN1	down	-1.6
NME6	down	-1.6
TAGLN2	down	-1.6
SF3B5	down	-1.6
SNX17	down	-1.6
COMMD4	down	-1.6
GNA11	down	-1.6
SRPRB	down	-1.6
COX5B	down	-1.6
LOC100288178	down	-1.6
IGFBP5	down	-1.6
ATP5J2	down	-1.6
ZMPSTE24	down	-1.6
MAP2K2	down	-1.6
PSMA7	down	-1.6
NDUFA8	down	-1.6
PRPF8	down	-1.6
TUBB	down	-1.6
PITPNA	down	-1.6
TMX4	down	-1.6
RPS23	down	-1.6
PSMB6	down	-1.6
APEH	down	-1.6
AVPR2	down	-1.6
SLC38A10	down	-1.7
FAM96B	down	-1.7
KDSR	down	-1.7
ENDOG	down	-1.7
WWOX	down	-1.7
SIVA1	down	-1.7
ABHD2	down	-1.7
PSME3	down	-1.7
TUFM	down	-1.7
CDK4	down	-1.7
NDUFC2	down	-1.7
LDHB	down	-1.7
S100A6	down	-1.7
RNPS1	down	-1.7
YIF1A	down	-1.7
CTSB	down	-1.7
SLC29A1	down	-1.7
PBX1	down	-1.7
STARD7	down	-1.7
HIST1H3A	down	-1.7
SHMT2	down	-1.7
BNIP3	down	-1.7
MRPL33	down	-1.7
RPS9	down	-1.7
PDLIM2	down	-1.7
EIF3K	down	-1.7
PLXNB2	down	-1.7
MPDU1	down	-1.7
JTB	down	-1.7
TMEM176B	down	-1.7
MRPS17	down	-1.7
PDLIM5	down	-1.7
FAM168B	down	-1.7
EIF3C	down	-1.7
KRT19	down	-1.7
GSN	down	-1.7
RPS16	down	-1.7
BRP44	down	-1.7
MUT	down	-1.7
GCHFR	down	-1.7
DAK	down	-1.7
NDUFA7	down	-1.7
FH	down	-1.7
MRPL46	down	-1.7
VDAC2	down	-1.7
LETM1	down	-1.7
BAP1	down	-1.7
GSTM4	down	-1.7
RRAGA	down	-1.7
NHP2L1	down	-1.7
EZR	down	-1.7
ACTB	down	-1.7
GPI	down	-1.7
PSMB1	down	-1.7
PYGB	down	-1.7
PSAP	down	-1.7
NEDD4L	down	-1.7
ATOX1	down	-1.7
ATP5D	down	-1.7
UBE2N	down	-1.7
VAPA	down	-1.7
HSPD1	down	-1.7
GCAT	down	-1.7
RBKS	down	-1.7
CDH16	down	-1.7
RPLP0	down	-1.7
RPLP0	down	-1.7
RPN2	down	-1.7
GALK1	down	-1.7
NDUFB2	down	-1.7
RPL13A	down	-1.7
H2AFZ	down	-1.7
RPL10	down	-1.7
RPS27	down	-1.7
CX3CL1	down	-1.7
TSG101	down	-1.7
ARF1	down	-1.7
GNB5	down	-1.7
SPCS1	down	-1.7
KTN1	down	-1.7
WDR61	down	-1.7
ATP5A1	down	-1.7
NDUFS3	down	-1.7
DCTN3	down	-1.7
PNPLA2	down	-1.7
ABCC6	down	-1.7
LTBP3	down	-1.7
GPHN	down	-1.7
PLA2G16	down	-1.7
DCN	down	-1.7
POLDIP3	down	-1.7
GPAA1	down	-1.7
KRT7	down	-1.7
RPL13	down	-1.7
ALDH2	down	-1.7
TCEB2	down	-1.7
TSC22D2	down	-1.7
GRHPR	down	-1.7
MIPEP	down	-1.7
PGK1	down	-1.7
SLC37A4	down	-1.7
PACSIN2	down	-1.7
ECHS1	down	-1.7
CPT1A	down	-1.7
CA12	down	-1.7
C14orf1	down	-1.7
PPIF	down	-1.7
PSMB1	down	-1.7
GRHPR	down	-1.7
HIST1H3C	down	-1.7
ARF1	down	-1.7
GPAA1	down	-1.7
CYB5A	down	-1.7
TMEM14B	down	-1.7
ALDH9A1	down	-1.7
PSAP	down	-1.7
MIF	down	-1.7
VAV3	down	-1.7
DNAJA3	down	-1.7
COL6A2	down	-1.7
ATP6V0E2	down	-1.7
ABHD10	down	-1.7
DNAJC6	down	-1.7
MRPS35	down	-1.7
ATP5L	down	-1.7
SLC22A18	down	-1.7
RNF7	down	-1.7
BLVRA	down	-1.7
PPAP2B	down	-1.7
HADH	down	-1.7
CISD1	down	-1.7
EZR	down	-1.7
TACO1	down	-1.7
C6orf48	down	-1.7
RPL5	down	-1.7
CHCHD2	down	-1.7
GUK1	down	-1.7
MTCH2	down	-1.7
KDELR2	down	-1.7
NDUFAB1	down	-1.7
RPS5	down	-1.7
ATP5O	down	-1.7
TMBIM6	down	-1.7
PTGER3	down	-1.7
GAMT	down	-1.7
ILVBL	down	-1.7
FXYD2	down	-1.7
HINT1	down	-1.7
CITED2	down	-1.7
UBL5	down	-1.7
CD34	down	-1.7
RPLP0	down	-1.8
ZMYM6	down	-1.8
CAT	down	-1.8
WDR13	down	-1.8
COX7A2	down	-1.8
PER3	down	-1.8
NDUFS4	down	-1.8
ALDH1A1	down	-1.8
COX6B1	down	-1.8
GPAA1	down	-1.8
CNP	down	-1.8
TSPO	down	-1.8
PBX1	down	-1.8
H3F3A	down	-1.8
PSMB7	down	-1.8
CYP51A1	down	-1.8
SLC25A11	down	-1.8
ATP6V1B2	down	-1.8
POMP	down	-1.8
NDUFB4	down	-1.8
CYB561	down	-1.8
TBC1D13	down	-1.8
CALM2	down	-1.8
AKR1C3	down	-1.8
TM7SF2	down	-1.8
EEF1D	down	-1.8
RPN2	down	-1.8
GLUD2	down	-1.8
GRB7	down	-1.8
BACE2	down	-1.8
REST	down	-1.8
RPLP1	down	-1.8
MRPS12	down	-1.8
GPC3	down	-1.8
ATP5L	down	-1.8
PSMB3	down	-1.8
ANAPC5	down	-1.8
TOLLIP	down	-1.8
DAZAP2	down	-1.8
TBC1D1	down	-1.8
TM9SF4	down	-1.8
TMEM66	down	-1.8
C11orf2	down	-1.8
SPINT2	down	-1.8
ALDH1L1	down	-1.8
C19orf62	down	-1.8
BAG1	down	-1.8
PNP	down	-1.8
RPS14	down	-1.8
MAL	down	-1.8
INSR	down	-1.8
ENO1	down	-1.8
C6orf108	down	-1.8
FAM134A	down	-1.8
MEX3D	down	-1.8
PRSS8	down	-1.8
EIF3C	down	-1.8
RAB2A	down	-1.8
PSMA2	down	-1.8
S100A11	down	-1.8
MTDH	down	-1.8
NDUFS1	down	-1.8
SUMO3	down	-1.8
TBX2	down	-1.8
H2AFZ	down	-1.8
THBS1	down	-1.8
PTGER3	down	-1.8
TMEM38B	down	-1.8
KYNU	down	-1.8
COX17	down	-1.8
LSM4	down	-1.8
APLP2	down	-1.8
NDUFA1	down	-1.8
P4HA2	down	-1.8
MRPS28	down	-1.8
ADH5	down	-1.8
CPT2	down	-1.8
SYPL1	down	-1.8
NDUFS7	down	-1.8
MAP1LC3B	down	-1.8
PEBP1	down	-1.8
VAV3	down	-1.8
SFRP1	down	-1.8
COX5A	down	-1.8
PRDX1	down	-1.8
SDHB	down	-1.8
RPL11	down	-1.8
ASNSD1	down	-1.8
PTGER3	down	-1.8
BTD	down	-1.8
PINK1	down	-1.9
HINT1	down	-1.9
C2orf28	down	-1.9
SLC39A6	down	-1.9
WWTR1	down	-1.9
GOSR2	down	-1.9
PRKACA	down	-1.9
ARSD	down	-1.9
UQCR10	down	-1.9
SLC25A5	down	-1.9
SDF4	down	-1.9
FXYD2	down	-1.9
SSR4	down	-1.9
DERA	down	-1.9
RPA3	down	-1.9
AHCY	down	-1.9
ESD	down	-1.9
UQCRC1	down	-1.9
LRPPRC	down	-1.9
C1orf115	down	-1.9
H3F3A	down	-1.9
SCAMP2	down	-1.9
ACOT13	down	-1.9
H3F3A	down	-1.9
EEF1G	down	-1.9
BDH2	down	-1.9
KBTBD4	down	-1.9
CLPTM1	down	-1.9
CYB5A	down	-1.9
HPN	down	-1.9
C19orf56	down	-1.9
UBB	down	-1.9
ATP5L	down	-1.9
ACOX1	down	-1.9
NPC2	down	-1.9
EEF1G	down	-1.9
PEBP1	down	-1.9
SOSTDC1	down	-1.9
CUBN	down	-1.9
ZNF771	down	-1.9
PRDX6	down	-1.9
CSE1L	down	-1.9
HINT1	down	-1.9
PHB	down	-1.9
ASB13	down	-1.9
USP22	down	-1.9
SNRPB	down	-1.9
PXMP2	down	-1.9
PCCB	down	-1.9
MFSD5	down	-1.9
EBP	down	-1.9
PSENEN	down	-1.9
GAPDH	down	-1.9
MSRB2	down	-1.9
ABHD14A	down	-1.9
NDUFS8	down	-1.9
ACAA2	down	-1.9
HSD17B10	down	-1.9
ALG8	down	-1.9
HLF	down	-1.9
COX5B	down	-1.9
VIL1	down	-1.9
LDHB	down	-1.9
TST	down	-2
SLC44A4	down	-2
GAPDH	down	-2
LOC100291837	down	-2
KDELR1	down	-2
UQCRFS1	down	-2
GAPDH	down	-2
C6orf108	down	-2
RNASE4	down	-2
EEF1G	down	-2
ACE2	down	-2
LOC100129500	down	-2
ATP5G3	down	-2
RPS27L	down	-2
TMEM59	down	-2
ALDH3A2	down	-2
NDUFB8	down	-2
FECH	down	-2
ABAT	down	-2
C4orf46	down	-2
BSG	down	-2
ATP5G1	down	-2
SLC35A2	down	-2
ATP5H	down	-2
CYC1	down	-2
SUCLG1	down	-2
GHITM	down	-2
SCP2	down	-2
DHRS4	down	-2
RPS15	down	-2
AKR7A3	down	-2
HIST1H1C	down	-2
ZDHHC4	down	-2
DNASE1	down	-2
SEPX1	down	-2
SCGB1D2	down	-2
RPS29	down	-2
P4HB	down	-2
PECI	down	-2
LAMP2	down	-2
TXN	down	-2
ENG	down	-2
MRPL15	down	-2.1
WBP2	down	-2.1
ACOT1	down	-2.1
MRPS16	down	-2.1
RPSA	down	-2.1
MDH2	down	-2.1
SPTBN1	down	-2.1
ACAT1	down	-2.1
RABAC1	down	-2.1
CLDN10	down	-2.1
AKR7A2	down	-2.1
CDK13	down	-2.1
MAPT	down	-2.1
NDUFB6	down	-2.1
UQCRQ	down	-2.1
APLP2	down	-2.1
PEBP1	down	-2.1
CRYL1	down	-2.1
RPL14	down	-2.1
DAD1	down	-2.1
TMBIM6	down	-2.2
IMPA2	down	-2.2
C11orf10	down	-2.2
COX7C	down	-2.2
NDUFA2	down	-2.2
C10orf116	down	-2.2
PPAP2B	down	-2.2
ETFA	down	-2.2
DCI	down	-2.2
GAPDH	down	-2.2
COX7B	down	-2.2
ACADM	down	-2.2
HSP90B1	down	-2.2
RPL38	down	-2.2
NDUFC1	down	-2.2
LGALS1	down	-2.2
NAT8	down	-2.2
COX6C	down	-2.2
ALDH4A1	down	-2.2
UQCR11	down	-2.2
APOE	down	-2.2
QPRT	down	-2.2
TMEM176A	down	-2.2
DCN	down	-2.2
C14orf156	down	-2.3
AK3L1	down	-2.3
RPL27A	down	-2.3
ADH6	down	-2.3
SDHC	down	-2.3
FOLR1	down	-2.3
SLC39A8	down	-2.3
COX7C	down	-2.3
MT1P2	down	-2.3
PCSK1N	down	-2.3
AKR1A1	down	-2.3
AKR7A3	down	-2.3
CAT	down	-2.4
CA2	down	-2.4
FMO5	down	-2.4
ATP5B	down	-2.4
AQP1	down	-2.4
COL6A1	down	-2.4
MDH1	down	-2.4
BAT2L2	down	-2.4
APOM	down	-2.4
HAO2	down	-2.5
APOM	down	-2.5
SLC2A5	down	-2.5
DEFB1	down	-2.5
COL6A1	down	-2.5
NDUFA4	down	-2.5
NAT8	down	-2.6
AK3L1	down	-2.6
TYRP1	down	-2.6
ATP5G3	down	-2.7
COX8A	down	-2.7
NR1D1	down	-2.8
RPLP2	down	-2.8
HADH	down	-2.8
GATM	down	-2.8
ALDH6A1	down	-2.8
RPL38	down	-2.8
ATP6V0E1	down	-2.9
NDUFB2	down	-2.9
AQP2	down	-2.9
COX7C	down	-2.9
ACY1	down	-2.9
SLC22A6	down	-2.9
ENO1	down	-2.9
SLC2A5	down	-3
DCXR	down	-3
MT1F	down	-3
PLAU	down	-3.1
RPS11	down	-3.3
ATP6V0E1	down	-4.5
ALDOB	down	-4.6
LOC100129500	down	-4.9
ALDOB	down	-5.7
ALDOB	down	-5.7
