# Supplementary material for: Molecular landscape of kidney allograft tissues data integration portal (NephroDIP): a curated database to improve integration of high-throughput kidney transplant datasets
Source: Front Immunol. 2024 Sep 27;15:1469500. doi: 10.3389/fimmu.2024.1469500 (PMC11466753; doi:10.3389/fimmu.2024.1469500)
Supplement: Supplementary file 14 [file Table13.xlsx]

## Sheet: Table S13A
Supplementary Table S13A. Pathways significantly enriched in PathDIP for Interactors of LGALS1 Concordant with LGALS1 in the kidney during Immunosuppression
Pathway Source	Pathway Name	p-value	q-value (FDR: BH-method)	q-value (Bonferroni)	Ratio	Query mapped	Pathway size	Type	Category
WikiPathways	CKAP4 signaling pathway map	3.82807e-07	5.97179e-05	5.97179e-05	0.26	5	117	Environmental information processing	Signal transduction
WikiPathways	Gastrin signaling pathway	1.53316e-05	0.000797243	0.00239173	0.21	4	115	Organismal systems	Endocrine system
BioCarta	BIOCARTA AGR PATHWAY	1.10376e-05	0.000860933	0.00172187	0.16	3	33	Organismal systems	Nervous system
BioCarta	BIOCARTA KERATINOCYTE PATHWAY	3.03713e-05	0.00118448	0.00473792	0.16	3	46	Organismal systems	Development and regeneration
WikiPathways	TROP2 regulatory signaling	3.90812e-05	0.00121933	0.00609667	0.16	3	49	Environmental information processing	Signal transduction
WikiPathways	RAC1/PAK1/p38/MMP2 pathway	9.84065e-05	0.00219306	0.0153514	0.16	3	68	Organismal systems	Development and regeneration
WikiPathways	AGE/RAGE pathway	9.00062e-05	0.00234016	0.014041	0.16	3	66	Organismal systems	Immune system
REACTOME	TFAP2 (AP-2) family regulates transcription of growth factors and their receptors	0.000133044	0.00259436	0.0207549	0.11	2	13	Genetic information processing	Transcription
BioCarta	BIOCARTA LYM PATHWAY	0.000155095	0.00268831	0.0241948	0.11	2	14	Organismal systems	Immune system
ACSN2	DEATH RECEPTOR PATHWAYS	0.000327124	0.00300184	0.0510313	0.21	4	255	Environmental information processing	Signal transduction
BioCarta	BIOCARTA RAS PATHWAY	0.000391177	0.00305118	0.0610236	0.11	2	22	Environmental information processing	Signal transduction
REACTOME	CD209 (DC-SIGN) signaling	0.000355898	0.00308445	0.0555201	0.11	2	21	Organismal systems	Immune system
REACTOME	Signal transduction by L1	0.000355898	0.00308445	0.0555201	0.11	2	21	Organismal systems	Development and regeneration
ACSN2	INTEGRINS	0.000428083	0.00318005	0.0667809	0.11	2	23	Cellular processes and organization	Cellular community
BioCarta	BIOCARTA TFF PATHWAY	0.00046663	0.00330883	0.0727943	0.11	2	24	Organismal systems	Development and regeneration
SIGNOR 3.0	NF-KB Canonical	0.000322265	0.00335156	0.0502733	0.11	2	20	Environmental information processing	Signal transduction
WikiPathways	Apoptosis modulation by HSP70	0.000322265	0.00335156	0.0502733	0.11	2	20	Cellular processes and organization	Cell growth and death
REACTOME	Innate Immune System	0.000497836	0.00337663	0.0776624	0.37	7	1151	Organismal systems	Immune system
BioCarta	BIOCARTA MCALPAIN PATHWAY	0.000290276	0.00348331	0.0452831	0.11	2	19	Organismal systems	Cell motility
WikiPathways	T-cell receptor signaling pathway	0.000226404	0.0035319	0.035319	0.16	3	90	Organismal systems	Immune system
WikiPathways	Neural crest differentiation	0.00031817	0.00354532	0.0496345	0.16	3	101	Organismal systems	Development and regeneration
BioCarta	BIOCARTA PTEN PATHWAY	0.000259926	0.00368622	0.0405485	0.11	2	18	Cellular processes and organization	Cell growth and death
KEGG	MAPK signaling pathway	0.000568017	0.00369211	0.0886107	0.21	4	294	Environmental information processing	Signal transduction
WikiPathways	MAPK signaling pathway	0.000289731	0.0037665	0.045198	0.21	4	246	Environmental information processing	Signal transduction
WikiPathways	Nanoparticle-mediated activation of receptor signaling	0.000637029	0.00397506	0.0993765	0.11	2	28	Metabolism	Xenobiotics biodegradation and metabolism
WikiPathways	T cell receptor and co-stimulatory signaling	0.000637029	0.00397506	0.0993765	0.11	2	28	Organismal systems	Immune system
BioCarta	BIOCARTA ERK PATHWAY	0.000731912	0.0040778	0.114178	0.11	2	27	Environmental information processing	Signal transduction
ACSN2	RCD GENES	0.000727811	0.00420513	0.113539	0.16	3	132	Cellular processes and organization	Cell growth and death
REACTOME	EGFR downregulation	0.000781752	0.00420529	0.121953	0.11	2	31	Environmental information processing	Signal transduction
WikiPathways	Hair follicle development: organogenesis - part 2 of 3	0.000833209	0.00433269	0.129981	0.11	2	32	Organismal systems	Development and regeneration
REACTOME	Death Receptor Signaling	0.00110986	0.0050923	0.173138	0.16	3	155	Environmental information processing	Signal transduction
REACTOME	Transcriptional regulation by the AP-2 (TFAP2) family of transcription factors	0.00105492	0.00514274	0.164568	0.11	2	36	Genetic information processing	Transcription
WikiPathways	Factors and pathways affecting insulin-like growth factor (IGF1)-Akt signaling	0.00105492	0.00514274	0.164568	0.11	2	36	Organismal systems	Endocrine system
KEGG	Necroptosis	0.00102909	0.00517865	0.160538	0.16	3	151	Cellular processes and organization	Cell growth and death
PathBank	Intracellular Signalling Through Adenosine Receptor A2a and Adenosine	0.00117527	0.00523835	0.183342	0.11	2	38	Environmental information processing	Signal transduction
PathBank	Intracellular Signalling Through Adenosine Receptor A2b and Adenosine	0.00117527	0.00523835	0.183342	0.11	2	38	Environmental information processing	Signal transduction
WikiPathways	Oxidative damage response	0.00130191	0.00548913	0.203098	0.11	2	40	Cellular processes and organization	Cellular response to stimuli
WikiPathways	PDGF pathway	0.00130191	0.00548913	0.203098	0.11	2	40	Environmental information processing	Signal transduction
WikiPathways	Microtubule cytoskeleton regulation	0.0017192	0.0068768	0.268195	0.11	2	46	Cellular processes and organization	Cellular components
WikiPathways	Ras signaling	0.00178883	0.00697644	0.279057	0.16	3	183	Environmental information processing	Signal transduction
PathBank	GnRH Signaling Pathway	0.00194875	0.00741476	0.304005	0.11	2	49	Organismal systems	Endocrine system
ACSN2	TNF RESPONSE	0.0020283	0.00753369	0.316415	0.11	2	50	Environmental information processing	Signal transduction
REACTOME	Signaling by EGFR	0.0020283	0.00753369	0.316415	0.11	2	50	Environmental information processing	Signal transduction
KEGG	Focal adhesion	0.00233771	0.00775921	0.364683	0.16	3	201	Cellular processes and organization	Cellular community
WikiPathways	Focal adhesion	0.00223984	0.00776478	0.349415	0.16	3	198	Cellular processes and organization	Cellular community
WikiPathways	Photodynamic therapy-induced AP-1 survival signaling	0.00219202	0.00777171	0.341955	0.11	2	51	Cellular processes and organization	Cellular response to stimuli
WikiPathways	VEGFA-VEGFR2 signaling	0.00233749	0.00792714	0.364648	0.21	4	432	Environmental information processing	Signal transduction
WikiPathways	RANKL/RANK signaling pathway	0.00244895	0.00795909	0.382036	0.11	2	55	Organismal systems	Development and regeneration
REACTOME	Nucleotide-binding domain, leucine rich repeat containing receptor (NLR) signaling pathways	0.00253759	0.00807886	0.395864	0.11	2	56	Organismal systems	Immune system
KEGG	Regulation of actin cytoskeleton	0.0029431	0.00850229	0.459124	0.16	3	218	Organismal systems	Cell motility
WikiPathways	Novel intracellular components of RIG-I-like receptor pathway	0.00290727	0.00855725	0.453534	0.11	2	60	Organismal systems	Immune system
KEGG	Rap1 signaling pathway	0.00275593	0.0085985	0.429925	0.16	3	210	Environmental information processing	Signal transduction
WikiPathways	Ciliary landscape	0.00286734	0.00860202	0.447305	0.16	3	215	Cellular processes and organization	Transport and catabolism
REACTOME	Regulated Necrosis	0.00281264	0.00860337	0.438772	0.11	2	59	Cellular processes and organization	Cell growth and death
REACTOME	Neutrophil degranulation	0.0033723	0.00956507	0.526079	0.21	4	478	Organismal systems	Immune system
KEGG	Ras signaling pathway	0.00350819	0.00977282	0.547278	0.16	3	232	Environmental information processing	Signal transduction

## Sheet: Table S13B
Supplementary Table S13B. Pathways significantly enriched in PathDIP for Interactors of LGALS1 Discordant with LGALS1 in the kidney during Immunosuppression
Pathway Source	Pathway Name	p-value	q-value (FDR: BH-method)	q-value (Bonferroni)	Ratio	Query mapped	Pathway size	Type	Category
ACSN2	RCD GENES	9.95125e-07	0.000104488	0.000208976	0.25	5	132	Cellular processes and organization	Cell growth and death
WikiPathways	TROP2 regulatory signaling	6.5041e-07	0.000136586	0.000136586	0.2	4	49	Environmental information processing	Signal transduction
WikiPathways	RAC1/PAK1/p38/MMP2 pathway	2.26259e-06	0.000158381	0.000475144	0.2	4	68	Organismal systems	Development and regeneration
KEGG	Focal adhesion	7.30086e-06	0.000219026	0.00153318	0.25	5	201	Cellular processes and organization	Cellular community
WikiPathways	Focal adhesion	6.78522e-06	0.000237483	0.0014249	0.25	5	198	Cellular processes and organization	Cellular community
KEGG	PI3K-Akt signaling pathway	6.58357e-06	0.00027651	0.00138255	0.3	6	351	Environmental information processing	Signal transduction
WikiPathways	PI3K-Akt signaling pathway	5.30005e-06	0.000278253	0.00111301	0.3	6	338	Environmental information processing	Signal transduction
BioCarta	BIOCARTA P38MAPK PATHWAY	1.83961e-05	0.000351198	0.00386318	0.15	3	36	Environmental information processing	Signal transduction
WikiPathways	p38 MAPK signaling pathway	1.692e-05	0.00035532	0.0035532	0.15	3	35	Environmental information processing	Signal transduction
WikiPathways	DNA damage response (only ATM dependent)	1.65783e-05	0.000386827	0.00348144	0.2	4	110	Cellular processes and organization	Cell growth and death
WikiPathways	CCL18 signaling pathway	1.55239e-05	0.000407502	0.00326002	0.15	3	35	Organismal systems	Immune system
Panther_Pathway	p53 pathway feedback loops 2	3.56484e-05	0.000623847	0.00748616	0.15	3	46	Cellular processes and organization	Cell growth and death
KEGG	Cell adhesion molecules	4.21659e-05	0.000681141	0.00885484	0.2	4	139	Cellular processes and organization	Cellular community
BioCarta	BIOCARTA TERT PATHWAY	5.32639e-05	0.000798958	0.0111854	0.1	2	8	Organismal systems	Aging
REACTOME	Activated NTRK3 signals through RAS	5.32639e-05	0.000798958	0.0111854	0.1	2	8	Environmental information processing	Signal transduction
REACTOME	Signaling by Receptor Tyrosine Kinases	6.22761e-05	0.000817374	0.013078	0.3	6	522	Environmental information processing	Signal transduction
ACSN2	EMT REGULATORS	0.000135908	0.00135908	0.0285407	0.3	6	599	Environmental information processing	Signal transduction
SIGNOR 3.0	PI3K/AKT Signaling	0.000125124	0.00138295	0.026276	0.1	2	12	Environmental information processing	Signal transduction
WikiPathways	RalA downstream regulated genes	0.000125124	0.00138295	0.026276	0.1	2	12	Environmental information processing	Signal transduction
WikiPathways	Ras signaling	0.000113123	0.0013974	0.0237558	0.2	4	183	Environmental information processing	Signal transduction
WikiPathways	Thyroid stimulating hormone (TSH) signaling pathway	0.00012051	0.00140595	0.0253071	0.15	3	66	Organismal systems	Endocrine system
WikiPathways	Mammary gland development pathway - Puberty (Stage 2 of 4)	0.000147746	0.0014103	0.0310267	0.1	2	13	Organismal systems	Development and regeneration
ACSN2	MAPK	0.000181887	0.00141468	0.0381963	0.2	4	205	Environmental information processing	Signal transduction
REACTOME	PTK6 Regulates RHO GTPases, RAS GTPase and MAP kinases	0.000172226	0.0014467	0.0361675	0.1	2	14	Environmental information processing	Signal transduction
REACTOME	Signaling by MET	0.000180244	0.00145582	0.0378512	0.15	3	79	Environmental information processing	Signal transduction
BioCarta	BIOCARTA MAPK PATHWAY	0.000194119	0.00145589	0.040765	0.15	3	81	Environmental information processing	Signal transduction
WikiPathways	Leptin signaling pathway	0.000160673	0.00146701	0.0337413	0.15	3	76	Environmental information processing	Signal transduction
WikiPathways	Prolactin signaling pathway	0.000160673	0.00146701	0.0337413	0.15	3	76	Organismal systems	Endocrine system
WikiPathways	EGFR tyrosine kinase inhibitor resistance	0.000216203	0.00156561	0.0454026	0.15	3	84	Environmental information processing	Signal transduction
BioCarta	BIOCARTA SPRY PATHWAY	0.000256735	0.00158572	0.0539144	0.1	2	17	Environmental information processing	Signal transduction
REACTOME	Signaling by NTRK3 (TRKC)	0.000256735	0.00158572	0.0539144	0.1	2	17	Environmental information processing	Signal transduction
BioCarta	BIOCARTA CDMAC PATHWAY	0.000226726	0.00158708	0.0476125	0.1	2	16	Organismal systems	Immune system
WikiPathways	Inhibition of exosome biogenesis and secretion by Manumycin A in CRPC cells	0.000288585	0.00159481	0.0606029	0.1	2	18	Environmental information processing	Signal transduction
KEGG	Ras signaling pathway	0.000281404	0.00159716	0.0590948	0.2	4	232	Environmental information processing	Signal transduction
REACTOME	Immune System	0.000244656	0.00160556	0.0513778	0.5	10	2113	Organismal systems	Immune system
REACTOME	Cell surface interactions at the vascular wall	0.000254619	0.0016203	0.05347	0.2	4	226	Organismal systems	Immune system
WikiPathways	VEGFA-VEGFR2 signaling	0.000279586	0.00163092	0.0587131	0.25	5	432	Environmental information processing	Signal transduction
ACSN2	WNT NON CANONICAL	0.000242626	0.0016436	0.0509515	0.25	5	416	Environmental information processing	Signal transduction
WikiPathways	B cell receptor signaling pathway	0.000330639	0.00165319	0.0694342	0.15	3	97	Organismal systems	Immune system
BioCarta	BIOCARTA ARF PATHWAY	0.000322265	0.00169189	0.0676757	0.1	2	17	Cellular processes and organization	Cell growth and death
BioCarta	BIOCARTA MAL PATHWAY	0.000322265	0.00169189	0.0676757	0.1	2	19	Environmental information processing	Signal transduction
REACTOME	Hemostasis	0.00031953	0.00172055	0.0671013	0.3	6	701	Organismal systems	Immune system
REACTOME	Platelet activation, signaling and aggregation	0.000446669	0.00187601	0.0938005	0.2	4	262	Organismal systems	Immune system
REACTOME	Neutrophil degranulation	0.000445868	0.00191086	0.0936323	0.25	5	478	Organismal systems	Immune system
ACSN2	DEATH RECEPTOR PATHWAYS	0.000403121	0.00192399	0.0846554	0.2	4	255	Environmental information processing	Signal transduction
PathBank	Cadmium Induces DNA Synthesis and Proliferation in Macrophages	0.000395084	0.00192948	0.0829676	0.1	2	21	Organismal systems	Immune system
SIGNOR 3.0	EGFR Signaling	0.000475163	0.00195655	0.0997842	0.1	2	23	Environmental information processing	Signal transduction
BioCarta	BIOCARTA CREB PATHWAY	0.000434218	0.0019823	0.0911858	0.1	2	22	Environmental information processing	Signal transduction
BioCarta	BIOCARTA RAS PATHWAY	0.000434218	0.0019823	0.0911858	0.1	2	22	Environmental information processing	Signal transduction
SIGNOR 3.0	Insulin Signaling	0.000434218	0.0019823	0.0911858	0.1	2	22	Organismal systems	Endocrine system
REACTOME	Signaling by VEGF	0.000429112	0.00200252	0.0901135	0.15	3	106	Environmental information processing	Signal transduction
PathBank	Ras Signaling Pathway	0.000517938	0.00209167	0.108767	0.1	2	24	Environmental information processing	Signal transduction
SIGNOR 3.0	WNT Signaling	0.000517938	0.00209167	0.108767	0.1	2	24	Environmental information processing	Signal transduction
BioCarta	BIOCARTA CTCF PATHWAY	0.000562492	0.0021477	0.118123	0.1	2	24	Organismal systems	Immune system
REACTOME	Signaling by NTRK2 (TRKB)	0.000562492	0.0021477	0.118123	0.1	2	25	Environmental information processing	Signal transduction
WikiPathways	Gastrin signaling pathway	0.000558697	0.00217271	0.117326	0.15	3	115	Organismal systems	Endocrine system
KEGG	Sphingolipid signaling pathway	0.00061682	0.00219546	0.129532	0.15	3	119	Environmental information processing	Signal transduction
BioCarta	BIOCARTA RACCYCD PATHWAY	0.000608842	0.00220443	0.127857	0.1	2	26	Cellular processes and organization	Cell growth and death
WikiPathways	Hippo-Merlin signaling dysregulation	0.000631928	0.00221175	0.132705	0.15	3	121	Environmental information processing	Signal transduction
KEGG	Neurotrophin signaling pathway	0.000601946	0.0022177	0.126409	0.15	3	119	Organismal systems	Nervous system
BioCarta	BIOCARTA AT1R PATHWAY	0.000656999	0.0022618	0.13797	0.1	2	27	Environmental information processing	Signal transduction
BioCarta	BIOCARTA PYK2 PATHWAY	0.000656999	0.0022618	0.13797	0.1	2	27	Environmental information processing	Signal transduction
BioCarta	BIOCARTA VEGF PATHWAY	0.000656999	0.0022618	0.13797	0.1	2	27	Environmental information processing	Signal transduction
WikiPathways	Nanoparticle-mediated activation of receptor signaling	0.000706929	0.00228392	0.148455	0.1	2	28	Metabolism	Xenobiotics biodegradation and metabolism
KEGG	MAPK signaling pathway	0.000698395	0.00229161	0.146663	0.2	4	294	Environmental information processing	Signal transduction
WikiPathways	Focal adhesion: PI3K-Akt-mTOR-signaling pathway	0.000772032	0.00234966	0.162127	0.2	4	303	Cellular processes and organization	Cellular community
ACSN2	PI3K AKT MTOR	0.000762562	0.00235497	0.160138	0.2	4	301	Environmental information processing	Signal transduction
REACTOME	Platelet degranulation	0.00074437	0.00236845	0.156318	0.15	3	128	Organismal systems	Immune system
WikiPathways	TGF-beta signaling pathway	0.000813988	0.00237413	0.170937	0.15	3	132	Environmental information processing	Signal transduction
REACTOME	DAP12 signaling	0.00075866	0.00237789	0.159319	0.1	2	29	Organismal systems	Immune system
REACTOME	Response to elevated platelet cytosolic Ca2+	0.000832017	0.00239347	0.174724	0.15	3	133	Organismal systems	Immune system
REACTOME	Signaling by NTRKs	0.000850319	0.00241307	0.178567	0.15	3	134	Environmental information processing	Signal transduction
BioCarta	BIOCARTA ERK PATHWAY	0.000812133	0.0024364	0.170548	0.1	2	27	Environmental information processing	Signal transduction
WikiPathways	PI3K-AKT-mTOR signaling pathway and therapeutic opportunities	0.000812133	0.0024364	0.170548	0.1	2	30	Environmental information processing	Signal transduction
WikiPathways	Brain-derived neurotrophic factor (BDNF) signaling pathway	0.00104738	0.00265	0.21995	0.15	3	144	Organismal systems	Nervous system
WikiPathways	Ectoderm differentiation	0.00100586	0.00267381	0.211231	0.15	3	142	Organismal systems	Development and regeneration
BioCarta	BIOCARTA BCR PATHWAY	0.000983268	0.00271692	0.206486	0.1	2	33	Organismal systems	Immune system
BioCarta	BIOCARTA MET PATHWAY	0.000983268	0.00271692	0.206486	0.1	2	33	Organismal systems	Development and regeneration
WikiPathways	Alpha 6 beta 4 signaling pathway	0.000983268	0.00271692	0.206486	0.1	2	33	Cellular processes and organization	Cellular community
BioCarta	BIOCARTA FMLP PATHWAY	0.00104383	0.00274005	0.219204	0.1	2	34	Organismal systems	Immune system
PathBank	BCR Signaling Pathway	0.00104383	0.00274005	0.219204	0.1	2	34	Organismal systems	Immune system
WikiPathways	Hepatocyte growth factor receptor signaling	0.00104383	0.00274005	0.219204	0.1	2	34	Environmental information processing	Signal transduction
REACTOME	MAPK family signaling cascades	0.000980118	0.00274433	0.205825	0.2	4	323	Environmental information processing	Signal transduction
REACTOME	Transcriptional regulation by the AP-2 (TFAP2) family of transcription factors	0.00117022	0.00292555	0.245746	0.1	2	36	Genetic information processing	Transcription
KEGG	Cellular senescence	0.00124764	0.00304656	0.262004	0.15	3	152	Cellular processes and organization	Cell growth and death
BioCarta	BIOCARTA IL2RB PATHWAY	0.00123603	0.00305372	0.259566	0.1	2	37	Organismal systems	Immune system
WikiPathways	EGF/EGFR signaling pathway	0.00147066	0.00335694	0.308839	0.15	3	162	Environmental information processing	Signal transduction
REACTOME	MET promotes cell motility	0.0015167	0.00342481	0.318507	0.1	2	41	Environmental information processing	Signal transduction
WikiPathways	Insulin signaling	0.0014191	0.00342541	0.298011	0.15	3	160	Organismal systems	Endocrine system
ACSN2	DEPENDANCE RECEPTORS	0.00144395	0.00344579	0.30323	0.1	2	40	Cellular processes and organization	Cell growth and death
ACSN2	MITOCHONDRIA OXIDATIVE STRESS	0.00144395	0.00344579	0.30323	0.1	2	39	Cellular processes and organization	Cellular response to stimuli
REACTOME	MAP2K and MAPK activation	0.00144395	0.00344579	0.30323	0.1	2	40	Environmental information processing	Signal transduction
WikiPathways	PDGF pathway	0.00144395	0.00344579	0.30323	0.1	2	40	Environmental information processing	Signal transduction
Panther_Pathway	Integrin signalling pathway	0.00155021	0.00346324	0.325544	0.15	3	165	Environmental information processing	Signal transduction
PathBank	Fc Epsilon Receptor I Signaling in Mast Cells	0.00159117	0.00351732	0.334146	0.1	2	42	Organismal systems	Immune system
REACTOME	EPHB-mediated forward signaling	0.00159117	0.00351732	0.334146	0.1	2	42	Organismal systems	Development and regeneration
WikiPathways	IL-2 signaling pathway	0.00159117	0.00351732	0.334146	0.1	2	42	Organismal systems	Immune system
REACTOME	Signaling by SCF-KIT	0.00166735	0.00357289	0.350144	0.1	2	43	Environmental information processing	Signal transduction
Panther_Pathway	CCKR signaling map	0.00171733	0.00364282	0.360639	0.15	3	171	Environmental information processing	Signal transduction
BioCarta	BIOCARTA TCR PATHWAY	0.00174529	0.00366511	0.366511	0.1	2	44	Organismal systems	Immune system
REACTOME	DAP12 interactions	0.0018249	0.00379435	0.383229	0.1	2	45	Organismal systems	Immune system
WikiPathways	Microtubule cytoskeleton regulation	0.00190626	0.00392465	0.400315	0.1	2	46	Cellular processes and organization	Cellular components
PathBank	T Cell Receptor Signaling Pathway	0.00198928	0.00405581	0.417749	0.1	2	47	Organismal systems	Immune system
WikiPathways	Wnt signaling pathway	0.00233831	0.00472159	0.491045	0.1	2	51	Environmental information processing	Signal transduction
ACSN2	TCR SIGNALING	0.00264551	0.00519212	0.555557	0.15	3	199	Organismal systems	Immune system
REACTOME	Signaling by Non-Receptor Tyrosine Kinases	0.00261773	0.00523546	0.549723	0.1	2	54	Environmental information processing	Signal transduction
REACTOME	Signaling by PTK6	0.00261773	0.00523546	0.549723	0.1	2	54	Environmental information processing	Signal transduction
REACTOME	Ub-specific processing proteases	0.00287772	0.00559557	0.604321	0.15	3	205	Genetic information processing	Folding, sorting and degradation
WikiPathways	Neurogenesis regulation in the olfactory epithelium	0.00291214	0.00561054	0.611549	0.1	2	57	Organismal systems	Sensory system
KEGG	VEGF signaling pathway	0.00311671	0.00595008	0.654509	0.1	2	59	Environmental information processing	Signal transduction
Panther_Pathway	B cell activation	0.00311671	0.00595008	0.654509	0.1	2	59	Organismal systems	Immune system
KEGG	Rap1 signaling pathway	0.00320642	0.00601204	0.673348	0.15	3	210	Environmental information processing	Signal transduction
Panther_Pathway	VEGF signaling pathway	0.00332786	0.00618452	0.698851	0.1	2	61	Environmental information processing	Signal transduction
PharmGKB	VEGF Signaling Pathway	0.00332786	0.00618452	0.698851	0.1	2	61	Environmental information processing	Signal transduction
KEGG	Regulation of actin cytoskeleton	0.00342327	0.00625119	0.718887	0.15	3	218	Organismal systems	Cell motility
ACSN2	APOPTOSIS	0.00383573	0.00694399	0.805503	0.15	3	226	Cellular processes and organization	Cell growth and death
ACSN2	CORE	0.00400014	0.00717974	0.840029	0.1	2	67	Environmental information processing	Signal transduction
KEGG	Fc epsilon RI signaling pathway	0.00400014	0.00717974	0.840029	0.1	2	67	Organismal systems	Immune system
REACTOME	Innate Immune System	0.00417316	0.0073644	0.876364	0.3	6	1151	Organismal systems	Immune system
Panther_Pathway	Ras Pathway	0.00423733	0.00741533	0.889839	0.1	2	69	Environmental information processing	Signal transduction
KEGG	Adherens junction	0.00448062	0.00777628	0.94093	0.1	2	71	Cellular processes and organization	Cellular community
WikiPathways	MAPK signaling pathway	0.00485835	0.00836273	1	0.15	3	246	Environmental information processing	Signal transduction
WikiPathways	Aryl hydrocarbon receptor pathway	0.00498669	0.00851386	1	0.1	2	75	Metabolism	Xenobiotics biodegradation and metabolism
Panther_Pathway	T cell activation	0.0051171	0.00866606	1	0.1	2	76	Organismal systems	Immune system
REACTOME	Costimulation by the CD28 family	0.0051171	0.00866606	1	0.1	2	76	Organismal systems	Immune system
KEGG	B cell receptor signaling pathway	0.0056545	0.00942417	1	0.1	2	80	Organismal systems	Immune system
REACTOME	Post NMDA receptor activation events	0.00579271	0.0095785	1	0.1	2	81	Organismal systems	Nervous system
